# Supplementary material for: Hookworms dynamically respond to loss of Type 2 immune pressure
Source: PLoS Pathog. 2023 Dec 11;19(12):e1011797. doi: 10.1371/journal.ppat.1011797 (PMC10735188; doi:10.1371/journal.ppat.1011797)
Supplement: S1 Raw Data — (XLSX) [file ppat.1011797.s014.xlsx]

## Sheet: Supplementary file -- G1_DGE_re
Gene	baseMean	log2FoldChange	lfcSE	stat	pvalue	padj	S6_Adult_F_01	S6_Adult_F_02	S6_Adult_F_03	S6_Adult_F_04	S6_Adult_F_05	S6_Adult_F_06	WT_Adult_F_01	WT_Adult_F_02	WT_Adult_F_03	WT_Adult_F_04	WT_Adult_F_05	WT_Adult_F_06	Phobius	Psegs	NCoils	PFAM	InterPro	EggNOG Description	EggNOG KEGG Terms	EggNOG GO Biological	EggNOG GO Cellular	EggNOG GO Molecular
Nippo_chrI.g1	2.87846	0.441468	0.931417	0.473974	0.635518	0.73028	1.26369	4.17713	1.18628	9.8674	0	4.15869	3.1479	1.48026	1.50722	1.43267	6.32025	0	NA	NA	NA	NA	NA	NA	NA	NA	NA	NA
Nippo_chrI.g10	1266.38	-0.208296	0.256832	-0.811021	0.417354	0.535266	1252.16	1613.99	838.762	1087.06	1128.47	1101.23	961.165	913.504	1204.95	1205.51	1747.34	2142.37	NA	SEG: 0.11 (35/313)	NA	Brix [PF04427.21]	Brix domain [IPR007109]; Ribosome biogenesis protein Rpf2 [IPR039770]	Brix	NA	GO:0000003-reproduction(L=1),GO:0008150-biological_process(L=0),	NA	NA
Nippo_chrI.g100	793.013	0.421159	0.259342	1.62395	0.104386	0.187407	848.788	512.422	822.133	818.107	1376.56	1088.88	758.174	875.945	662.023	565.83	750.998	436.288	TM(4x)	SEG: 0.06 (16/251)	NA	SYS1 [PF09801.12]	Integral membrane protein SYS1-related [IPR019185]	Integral membrane protein S linking to the trans Golgi network	NA	NA	GO:0000139-Golgi membrane(L=5),GO:0005575-cellular_component(L=0),GO:0005622-intracellular(L=3),GO:0005623-cell(L=1),GO:0005737-cytoplasm(L=4),GO:0005794-Golgi apparatus(L=4),GO:0012505-endomembrane system(L=3),GO:0016020-membrane(L=1),GO:0016021-integral component of membrane(L=4),GO:0031090-organelle membrane(L=3),GO:0031224-intrinsic component of membrane(L=3),GO:0043226-organelle(L=1),GO:0043…	NA
Nippo_chrI.g1000	330.829	0.924517	0.309518	2.98696	0.00281765	0.0115017	400.741	338.157	644.356	544.193	336.452	357.477	355.068	335.321	173.31	210.85	157.135	116.89	SigP; SigP+TM(1x)	SEG: 0.01 (11/974)	NA	CarboxypepD_reg [PF13620.9]; Peptidase_M14 [PF00246.27]	Carboxypeptidase-like, regulatory domain superfamily [IPR008969]; Peptidase M14, carboxypeptidase A [IPR000834]	Zn_pept	NA	GO:0002009-morphogenesis of an epithelium(L=5),GO:0002119-nematode larval development(L=5),GO:0002164-larval development(L=4),GO:0006508-proteolysis(L=4),GO:0007275-multicellular organism development(L=3),GO:0008150-biological_process(L=0),GO:0008152-metabolic process(L=1),GO:0009653-anatomical structure morphogenesis(L=3),GO:0009791-post-embryonic development(L=4),GO:0009888-tissue development(L…	GO:0005575-cellular_component(L=0),GO:0016020-membrane(L=1),GO:0016021-integral component of membrane(L=4),GO:0031224-intrinsic component of membrane(L=3),GO:0044425-membrane part(L=2),	GO:0003674-molecular_function(L=0),GO:0003824-catalytic activity(L=1),GO:0004180-carboxypeptidase activity(L=6),GO:0004181-metallocarboxypeptidase activity(L=7),GO:0005488-binding(L=1),GO:0008233-peptidase activity(L=3),GO:0008235-metalloexopeptidase activity(L=6),GO:0008237-metallopeptidase activity(L=5),GO:0008238-exopeptidase activity(L=5),GO:0008270-zinc ion binding(L=6),GO:0016787-hydrolase …
Nippo_chrI.g1001	362.716	0.371323	0.151596	2.44942	0.0143086	0.0400142	410.362	501.39	382.196	398.475	435.826	347.237	382.2	331.331	312.722	307.751	273.927	269.173	NA	SEG: 0.05 (20/425)	NA	LTV [PF04180.17]	Low temperature viability protein Ltv1 [IPR007307]	Low temperature viability protein	NA	GO:0000003-reproduction(L=1),GO:0002119-nematode larval development(L=5),GO:0002164-larval development(L=4),GO:0003006-developmental process involved in reproduction(L=2),GO:0007275-multicellular organism development(L=3),GO:0007548-sex differentiation(L=3),GO:0008150-biological_process(L=0),GO:0009790-embryo development(L=4),GO:0009791-post-embryonic development(L=4),GO:0009792-embryo developmen…	NA	NA
Nippo_chrI.g1002	0.516058	-1.36852	1.86145	-0.735194	0.462221	0.578053	1.2137	0	0	0	0	0.963675	0	0.463283	2.1624	1.38964	0	0	NA	NA	NCoils: 0.27 (21/77)	NA	NA	NA	NA	NA	NA	NA
Nippo_chrI.g1003	799.883	-0.394187	0.402859	-0.978473	0.32784	0.447362	958.705	1496.94	468.529	373.916	428.048	418.134	486.96	559.095	1164.69	976.782	1084.98	1181.81	SigP+TM(4x)	SEG: 0.08 (40/479)	NCoils: 0.07 (35/479)	NA	NA	NA	NA	NA	GO:0005575-cellular_component(L=0),GO:0016020-membrane(L=1),GO:0016021-integral component of membrane(L=4),GO:0031224-intrinsic component of membrane(L=3),GO:0044425-membrane part(L=2),	NA
Nippo_chrI.g1004	620.597	1.21972	0.339898	3.58848	0.000332612	0.00211252	522.407	654.716	1323.88	1219.55	806.809	690.147	523.057	625.578	242.109	234.262	284.625	320.021	TM(11x)	SEG: 0.03 (15/525)	NA	MBOAT [PF03062.22]	Membrane bound O-acyl transferase, MBOAT [IPR004299]	or LPI) into phosphatidylinositol (1,2-diacyl-sn-glycero-3- phosphoinositol or PI) (LPIAT activity). Prefers arachidonoyl-CoA or eicosapentaenoic acid (EPA) as the acyl donor. Prefers sn-2-LPI rather than sn-1-LPI as the acyl acceptor. Lysophospholipid acyltransferases (LPLATs) catalyze the reacylation step of the phospholipid remodeling pathway also known as the Lands cycle	564	GO:0000003-reproduction(L=1),GO:0002119-nematode larval development(L=5),GO:0002164-larval development(L=4),GO:0006629-lipid metabolic process(L=3),GO:0006644-phospholipid metabolic process(L=4),GO:0006650-glycerophospholipid metabolic process(L=5),GO:0006661-phosphatidylinositol biosynthetic process(L=7),GO:0006793-phosphorus metabolic process(L=3),GO:0006796-phosphate-containing compound metabo…	GO:0005575-cellular_component(L=0),GO:0005622-intracellular(L=3),GO:0005623-cell(L=1),GO:0016020-membrane(L=1),GO:0016021-integral component of membrane(L=4),GO:0031224-intrinsic component of membrane(L=3),GO:0043226-organelle(L=1),GO:0043227-membrane-bounded organelle(L=2),GO:0043229-intracellular organelle(L=3),GO:0043231-intracellular membrane-bounded organelle(L=4),GO:0044424-intracellular pa…	GO:0003674-molecular_function(L=0),GO:0003824-catalytic activity(L=1),GO:0016740-transferase activity(L=2),GO:0016746-transferase activity, transferring acyl groups(L=3),GO:0016747-transferase activity, transferring acyl groups other than amino-acyl groups(L=4),
Nippo_chrI.g1005	92.5099	-0.204768	0.49852	-0.410751	0.681255	0.768692	136.684	111.103	18.7452	29.0333	127.956	85.4515	91.1556	79.8879	45.8993	65.9375	159.733	158.532	NA	SEG: 0.08 (26/315)	NA	F-box [PF00646.36]; F-box-like [PF12937.10]; PALP [PF00291.28]	F-box domain [IPR001810]; F-box-like domain superfamily [IPR036047]; Pyridoxal-phosphate dependent enzyme [IPR001926]; Serine/threonine dehydratase, pyridoxal-phosphate-binding site [IPR000634]; Tryptophan synthase beta subunit-like PLP-dependent enzyme [IPR036052]	Pyridoxal-phosphate dependent enzyme	NA	GO:0006082-organic acid metabolic process(L=3),GO:0006520-cellular amino acid metabolic process(L=3),GO:0006807-nitrogen compound metabolic process(L=2),GO:0008150-biological_process(L=0),GO:0008152-metabolic process(L=1),GO:0009987-cellular process(L=1),GO:0019752-carboxylic acid metabolic process(L=5),GO:0043436-oxoacid metabolic process(L=4),GO:0044237-cellular metabolic process(L=2),GO:004423…	NA	GO:0003674-molecular_function(L=0),GO:0005488-binding(L=1),GO:0030170-pyridoxal phosphate binding(L=3),GO:0043167-ion binding(L=2),GO:0043168-anion binding(L=3),GO:0048037-cofactor binding(L=2),
Nippo_chrI.g1006	324.013	0.0533323	0.326582	0.163305	0.870279	0.913093	270.045	383.635	365.676	343.94	317.681	316.379	385.424	320.657	413.421	346.609	374.228	50.4642	SigP	SEG: 0.02 (14/783)	NA	ABC1 [PF03109.19]; APH [PF01636.26]; ETC_C1_NDUFA5 [PF04716.17]; Kdo [PF06293.17]; Kinase-like [PF14531.9]; PK_Tyr_Ser-Thr [PF07714.20]; Pkinase [PF00069.28]; Pkinase_C [PF00433.27]; Pkinase_fungal [PF17667.4]	AGC-kinase, C-terminal [IPR000961]; NADH dehydrogenase [ubiquinone] 1 alpha subcomplex subunit 5 [IPR006806]; Protein kinase domain [IPR000719]; Protein kinase, ATP binding site [IPR017441]; Protein kinase, C-terminal [IPR017892]; Protein kinase-like domain superfamily [IPR011009]; Ribosomal S6 kinase, N-terminal catalytic domain [IPR041906]; Ribosomal protein S6 kinase II [IPR016239]; Serine/thr…	ribosomal protein S6 kinase	4.01e+23	GO:0006464-cellular protein modification process(L=5),GO:0006468-protein phosphorylation(L=6),GO:0006793-phosphorus metabolic process(L=3),GO:0006796-phosphate-containing compound metabolic process(L=4),GO:0007154-cell communication(L=2),GO:0007165-signal transduction(L=3),GO:0008150-biological_process(L=0),GO:0008152-metabolic process(L=1),GO:0009987-cellular process(L=1),GO:0016310-phosphorylat…	NA	GO:0000166-nucleotide binding(L=3),GO:0000287-magnesium ion binding(L=5),GO:0001882-nucleoside binding(L=3),GO:0001883-purine nucleoside binding(L=4),GO:0003674-molecular_function(L=0),GO:0003824-catalytic activity(L=1),GO:0004672-protein kinase activity(L=5),GO:0004674-protein serine/threonine kinase activity(L=6),GO:0005488-binding(L=1),GO:0005524-ATP binding(L=7),GO:0016301-kinase activity(L=4…
Nippo_chrI.g1007	248.927	0.492633	0.223138	2.20775	0.0272617	0.0656922	298.833	273.555	309.573	303.681	294.291	291.526	296.089	215.806	194.942	264.019	144.557	100.258	NA	SEG: 0.10 (63/653)	NA	NUDIX [PF00293.31]; Nudix_hydro [PF18290.4]	NUDIX hydrolase [IPR020476]; NUDIX hydrolase domain [IPR000086]; NUDIX hydrolase, conserved site [IPR020084]; NUDIX hydrolase-like domain superfamily [IPR015797]; Nudix hydrolase 6-like [IPR003293]; Pre-nudix hydrolase domain [IPR040618]	nudix (nucleoside diphosphate linked moiety X)-type motif 6	NA	GO:0006139-nucleobase-containing compound metabolic process(L=3),GO:0006152-purine nucleoside catabolic process(L=7),GO:0006163-purine nucleotide metabolic process(L=5),GO:0006195-purine nucleotide catabolic process(L=7),GO:0006508-proteolysis(L=4),GO:0006511-ubiquitin-dependent protein catabolic process(L=8),GO:0006725-cellular aromatic compound metabolic process(L=3),GO:0006753-nucleoside phosp…	GO:0000151-ubiquitin ligase complex(L=4),GO:0005575-cellular_component(L=0),GO:0005622-intracellular(L=3),GO:0005623-cell(L=1),GO:0005634-nucleus(L=5),GO:0005737-cytoplasm(L=4),GO:0005739-mitochondrion(L=5),GO:0005886-plasma membrane(L=3),GO:0016020-membrane(L=1),GO:0031461-cullin-RING ubiquitin ligase complex(L=5),GO:0032991-macromolecular complex(L=1),GO:0043226-organelle(L=1),GO:0043227-membra…	GO:0000166-nucleotide binding(L=3),GO:0000210-NAD+ diphosphatase activity(L=7),GO:0000287-magnesium ion binding(L=5),GO:0003674-molecular_function(L=0),GO:0003676-nucleic acid binding(L=3),GO:0003824-catalytic activity(L=1),GO:0004551-nucleotide diphosphatase activity(L=6),GO:0005102-receptor binding(L=3),GO:0005215-transporter activity(L=1),GO:0005488-binding(L=1),GO:0005515-protein binding(L=2)…
Nippo_chrI.g1008	8.31526	-1.59209	0.546332	-2.91414	0.00356669	0.013745	3.13454	3.91822	4.17438	5.11006	5.52669	4.84763	6.28003	9.41866	25.6912	23.6206	8.06116	0	SigP	SEG: 0.05 (12/253)	NA	NA	NA	NA	NA	NA	NA	NA
Nippo_chrI.g1009	301.141	1.14232	0.400952	2.84902	0.00438542	0.0161479	262.21	255.224	561.949	529.482	461.103	423.181	314.186	341.362	100.54	117.343	83.2089	163.901	SigP	NA	NA	EF-hand_1 [PF00036.35]; EF-hand_5 [PF13202.9]; EF-hand_6 [PF13405.9]; EF-hand_7 [PF13499.9]; EF-hand_8 [PF13833.9]; SPARC_Ca_bdg [PF10591.12]	EF-Hand 1, calcium-binding site [IPR018247]; EF-hand domain [IPR002048]; EF-hand domain pair [IPR011992]	EFh	NA	GO:0006996-organelle organization(L=3),GO:0007030-Golgi organization(L=4),GO:0008150-biological_process(L=0),GO:0008277-regulation of G-protein coupled receptor protein signaling pathway(L=5),GO:0009966-regulation of signal transduction(L=4),GO:0009968-negative regulation of signal transduction(L=5),GO:0009987-cellular process(L=1),GO:0010646-regulation of cell communication(L=4),GO:0010648-negat…	GO:0005575-cellular_component(L=0),GO:0005622-intracellular(L=3),GO:0005623-cell(L=1),GO:0005737-cytoplasm(L=4),GO:0005783-endoplasmic reticulum(L=4),GO:0005788-endoplasmic reticulum lumen(L=5),GO:0031974-membrane-enclosed lumen(L=1),GO:0043226-organelle(L=1),GO:0043227-membrane-bounded organelle(L=2),GO:0043229-intracellular organelle(L=3),GO:0043231-intracellular membrane-bounded organelle(L=4)…	GO:0003674-molecular_function(L=0),GO:0005488-binding(L=1),GO:0005509-calcium ion binding(L=5),GO:0043167-ion binding(L=2),GO:0043169-cation binding(L=3),GO:0046872-metal ion binding(L=4),
Nippo_chrI.g101	852.639	0.371766	0.148534	2.5029	0.0123182	0.035671	1102.53	879.051	965.768	909.976	904.702	1052.14	889.487	862.771	668.284	727.979	742.702	526.279	NA	SEG: 0.08 (52/673)	NA	ANAPC4_WD40 [PF12894.10]; BOP1NT [PF08145.15]; WD40 [PF00400.35]	BOP1, N-terminal domain [IPR012953]; WD repeat BOP1/Erb1 [IPR028598]; WD40 repeat [IPR001680]; WD40-repeat-containing domain superfamily [IPR036322]; WD40/YVTN repeat-like-containing domain superfamily [IPR015943]	Ribosome biogenesis protein BOP1	NA	GO:0000003-reproduction(L=1),GO:0002119-nematode larval development(L=5),GO:0002164-larval development(L=4),GO:0003006-developmental process involved in reproduction(L=2),GO:0006139-nucleobase-containing compound metabolic process(L=3),GO:0006364-rRNA processing(L=7),GO:0006396-RNA processing(L=5),GO:0006412-translation(L=5),GO:0006725-cellular aromatic compound metabolic process(L=3),GO:0006807-…	GO:0005575-cellular_component(L=0),GO:0005622-intracellular(L=3),GO:0005623-cell(L=1),GO:0005634-nucleus(L=5),GO:0005654-nucleoplasm(L=5),GO:0005730-nucleolus(L=5),GO:0005737-cytoplasm(L=4),GO:0005840-ribosome(L=5),GO:0030529-intracellular ribonucleoprotein complex(L=4),GO:0031974-membrane-enclosed lumen(L=1),GO:0031981-nuclear lumen(L=6),GO:0032991-macromolecular complex(L=1),GO:0043226-organell…	GO:0003674-molecular_function(L=0),GO:0003676-nucleic acid binding(L=3),GO:0003723-RNA binding(L=4),GO:0003725-double-stranded RNA binding(L=5),GO:0003735-structural constituent of ribosome(L=2),GO:0005198-structural molecule activity(L=1),GO:0005488-binding(L=1),GO:0097159-organic cyclic compound binding(L=2),GO:1901363-heterocyclic compound binding(L=2),
Nippo_chrI.g1010	13.3625	-2.12053	1.09579	-1.93516	0.0529702	0.110796	0	6.90061	0.937943	1.63896	7.29594	0.720177	0.844397	0.937354	6.65479	8.88125	5.71036	119.828	TM(7x)	SEG: 0.12 (14/117)	NA	NA	NA	NA	NA	NA	GO:0005575-cellular_component(L=0),GO:0016020-membrane(L=1),GO:0016021-integral component of membrane(L=4),GO:0031224-intrinsic component of membrane(L=3),GO:0044425-membrane part(L=2),	NA
Nippo_chrI.g1011	83.3169	-1.10219	0.35375	-3.11574	0.00183484	0.00817542	41.4214	42.1127	51.9102	68.3047	45.1785	63.8484	54.6526	52.1872	168.621	163.131	110.142	138.292	NA	SEG: 0.08 (10/120)	NA	NA	NA	NA	NA	NA	NA	NA
Nippo_chrI.g1012	584.598	0.0380201	0.181673	0.209278	0.834231	0.886968	635.362	604.938	569.498	645.876	683.855	419.586	445.497	550.346	608.462	575.04	748.942	527.774	TM(13x)	SEG: 0.03 (37/1159)	NA	Band_3_cyto [PF07565.16]; HCO3_cotransp [PF00955.24]	Band 3 cytoplasmic domain [IPR013769]; Bicarbonate transporter, eukaryotic [IPR003020]; Bicarbonate transporter-like, transmembrane domain [IPR011531]; Phosphotransferase/anion transporter [IPR016152]; Sodium bicarbonate cotransporter [IPR003024]	Band 3 cytoplasmic domain	NA	GO:0003008-system process(L=2),GO:0006810-transport(L=3),GO:0006811-ion transport(L=4),GO:0006820-anion transport(L=5),GO:0006821-chloride transport(L=7),GO:0007154-cell communication(L=2),GO:0007267-cell-cell signaling(L=3),GO:0007268-chemical synaptic transmission(L=7),GO:0007271-synaptic transmission, cholinergic(L=8),GO:0008150-biological_process(L=0),GO:0009987-cellular process(L=1),GO:00106…	GO:0005575-cellular_component(L=0),GO:0005623-cell(L=1),GO:0005886-plasma membrane(L=3),GO:0005887-integral component of plasma membrane(L=4),GO:0016020-membrane(L=1),GO:0016021-integral component of membrane(L=4),GO:0031224-intrinsic component of membrane(L=3),GO:0031226-intrinsic component of plasma membrane(L=3),GO:0044425-membrane part(L=2),GO:0044459-plasma membrane part(L=3),GO:0044464-cell…	GO:0003674-molecular_function(L=0),GO:0005215-transporter activity(L=1),GO:0005452-inorganic anion exchanger activity(L=5),GO:0008509-anion transmembrane transporter activity(L=5),GO:0015075-ion transmembrane transporter activity(L=4),GO:0015103-inorganic anion transmembrane transporter activity(L=6),GO:0015108-chloride transmembrane transporter activity(L=7),GO:0015291-secondary active transmemb…
Nippo_chrI.g1013	74.9141	-3.32788	0.658078	-5.05697	4.26e-07	8.26e-06	22.2634	4.62785	10.4931	24.1374	10.2925	11.7288	25.1712	49.3083	227.413	412.479	58.4766	42.5783	SigP	SEG: 0.12 (20/168)	NA	NA	NA	NA	NA	NA	NA	NA
Nippo_chrI.g1014	71.8524	-3.73705	0.645793	-5.78676	7.18e-09	2.45e-07	12.5327	19.315	4.27703	7.08555	13.2133	3.94953	13.2371	25.9433	197.332	221.127	139.569	204.647	NA	SEG: 0.10 (40/406)	NA	Dimer_Tnp_hAT [PF05699.17]	HAT, C-terminal dimerisation domain [IPR008906]; Ribonuclease H-like superfamily [IPR012337]	Pfam:hATC	NA	NA	NA	GO:0003674-molecular_function(L=0),GO:0003676-nucleic acid binding(L=3),GO:0003677-DNA binding(L=4),GO:0005488-binding(L=1),GO:0097159-organic cyclic compound binding(L=2),GO:1901363-heterocyclic compound binding(L=2),
Nippo_chrI.g1015	219.197	0.447067	0.233691	1.91307	0.0557394	0.11519	284.323	240.677	202.505	257.456	280.494	254.871	206.397	225.218	214.441	89.6083	186.927	187.442	TM(6x)	NA	NA	Cation_efflux [PF01545.24]; ZT_dimer [PF16916.8]	Cation efflux protein [IPR002524]; Cation efflux protein, cytoplasmic domain [IPR027470]; Cation efflux protein, cytoplasmic domain superfamily [IPR036837]; Cation efflux transmembrane domain superfamily [IPR027469]	Cation efflux family	NA	GO:0006810-transport(L=3),GO:0006811-ion transport(L=4),GO:0006812-cation transport(L=5),GO:0008150-biological_process(L=0),GO:0009987-cellular process(L=1),GO:0034220-ion transmembrane transport(L=5),GO:0044699-single-organism process(L=1),GO:0044763-single-organism cellular process(L=2),GO:0044765-single-organism transport(L=3),GO:0051179-localization(L=1),GO:0051234-establishment of localizati…	GO:0005575-cellular_component(L=0),GO:0016020-membrane(L=1),GO:0016021-integral component of membrane(L=4),GO:0031224-intrinsic component of membrane(L=3),GO:0044425-membrane part(L=2),	GO:0003674-molecular_function(L=0),GO:0005215-transporter activity(L=1),GO:0008324-cation transmembrane transporter activity(L=5),GO:0015075-ion transmembrane transporter activity(L=4),GO:0022857-transmembrane transporter activity(L=2),GO:0022891-substrate-specific transmembrane transporter activity(L=3),GO:0022892-substrate-specific transporter activity(L=2),
Nippo_chrI.g1016	1.68818	-2.40678	1.22723	-1.96116	0.0498608	0.105617	1.61634	1.35144	0	0.748066	0.623718	0	1.73138	1.70546	2.10533	10.3764	0	0	TM(1x)	NA	NA	NA	NA	NA	NA	NA	NA	NA
Nippo_chrI.g1017	314.567	0.0669647	0.179093	0.37391	0.708471	0.790302	318.351	398.701	298.951	256.161	328.081	324.909	257.972	256.264	292.327	314.313	412.719	316.047	NA	SEG: 0.08 (31/365)	NA	PK_Tyr_Ser-Thr [PF07714.20]; Pkinase [PF00069.28]	Protein kinase domain [IPR000719]; Protein kinase, ATP binding site [IPR017441]; Protein kinase-like domain superfamily [IPR011009]; Serine/threonine-protein kinase, active site [IPR008271]	S_TKc	NA	GO:0000375-RNA splicing, via transesterification reactions(L=7),GO:0000377-RNA splicing, via transesterification reactions with bulged adenosine as nucleophile(L=8),GO:0000398-mRNA splicing, via spliceosome(L=7),GO:0006139-nucleobase-containing compound metabolic process(L=3),GO:0006396-RNA processing(L=5),GO:0006397-mRNA processing(L=7),GO:0006464-cellular protein modification process(L=5),GO:00…	GO:0005575-cellular_component(L=0),GO:0005622-intracellular(L=3),GO:0005623-cell(L=1),GO:0005634-nucleus(L=5),GO:0005681-spliceosomal complex(L=6),GO:0030529-intracellular ribonucleoprotein complex(L=4),GO:0032991-macromolecular complex(L=1),GO:0043226-organelle(L=1),GO:0043227-membrane-bounded organelle(L=2),GO:0043229-intracellular organelle(L=3),GO:0043231-intracellular membrane-bounded organe…	GO:0000166-nucleotide binding(L=3),GO:0001882-nucleoside binding(L=3),GO:0001883-purine nucleoside binding(L=4),GO:0003674-molecular_function(L=0),GO:0003824-catalytic activity(L=1),GO:0004672-protein kinase activity(L=5),GO:0004674-protein serine/threonine kinase activity(L=6),GO:0004693-cyclin-dependent protein serine/threonine kinase activity(L=7),GO:0005488-binding(L=1),GO:0005524-ATP binding…
Nippo_chrI.g1018	411.3	-0.359669	0.225974	-1.59164	0.111466	0.196893	331.415	407.471	503.024	272.004	362.291	278.844	392.069	341.056	399.201	575.844	581.05	491.339	NA	SEG: 0.14 (249/1809)	NA	DEAD [PF00270.32]; HA2 [PF04408.26]; Helicase_C [PF00271.34]; OB_NTP_bind [PF07717.19]; R3H [PF01424.25]	DEAD-box helicase, OB fold [IPR011709]; DEAD/DEAH box helicase domain [IPR011545]; DNA/RNA helicase, ATP-dependent, DEAH-box type, conserved site [IPR002464]; Helicase superfamily 1/2, ATP-binding domain [IPR014001]; Helicase, C-terminal [IPR001650]; Helicase-associated domain [IPR007502]; P-loop containing nucleoside triphosphate hydrolase [IPR027417]; R3H domain [IPR001374]; R3H domain superfam…	Helicase associated domain (HA2)	NA	GO:0006139-nucleobase-containing compound metabolic process(L=3),GO:0006152-purine nucleoside catabolic process(L=7),GO:0006163-purine nucleotide metabolic process(L=5),GO:0006195-purine nucleotide catabolic process(L=7),GO:0006200-obsolete ATP catabolic process(L=),GO:0006464-cellular protein modification process(L=5),GO:0006468-protein phosphorylation(L=6),GO:0006725-cellular aromatic compound …	NA	GO:0000166-nucleotide binding(L=3),GO:0001882-nucleoside binding(L=3),GO:0001883-purine nucleoside binding(L=4),GO:0003674-molecular_function(L=0),GO:0003676-nucleic acid binding(L=3),GO:0003824-catalytic activity(L=1),GO:0004386-helicase activity(L=7),GO:0004672-protein kinase activity(L=5),GO:0005488-binding(L=1),GO:0005524-ATP binding(L=7),GO:0008026-ATP-dependent helicase activity(L=9),GO:001…
Nippo_chrI.g1019	159.285	-0.0878104	0.231968	-0.378546	0.705025	0.78752	166.993	191.361	166.277	158.842	111.617	119.598	126.031	129.816	192.768	200.939	125.182	221.997	TM(1x)	SEG: 0.08 (98/1210)	NA	RCC1 [PF00415.21]; RCC1_2 [PF13540.9]	Regulator of chromosome condensation 1/beta-lactamase-inhibitor protein II [IPR009091]; Regulator of chromosome condensation, RCC1 [IPR000408]	NA	NA	NA	NA	NA
Nippo_chrI.g102	7.68326	0.278269	0.657814	0.423021	0.67228	0.76169	6.68126	18.8702	7.91642	3.96709	7.21392	2.26826	8.62197	2.83645	11.3938	2.20754	3.59917	16.623	NA	SEG: 0.12 (19/165)	NA	NA	NA	NA	NA	NA	NA	NA
Nippo_chrI.g1020	0	NA	NA	NA	NA	NA	0	0	0	0	0	0	0	0	0	0	0	0	NA	NA	NA	NA	NA	NA	NA	NA	NA	NA
Nippo_chrI.g1021	379.811	0.277713	0.319533	0.869122	0.384781	0.504489	237.81	280.051	555.518	673.94	376.643	392.504	343.392	445.273	359.681	358.758	405.54	128.619	SigP+TM(7x)	NA	NA	ABC_membrane [PF00664.26]; ABC_tran [PF00005.30]	AAA+ ATPase domain [IPR003593]; ABC transporter Tap-like [IPR013305]; ABC transporter type 1, transmembrane domain [IPR011527]; ABC transporter type 1, transmembrane domain superfamily [IPR036640]; ABC transporter-like, ATP-binding domain [IPR003439]; ABC transporter-like, conserved site [IPR017871]; P-loop containing nucleoside triphosphate hydrolase [IPR027417]; Type 1 protein exporter [IPR0394…	ABC transporter transmembrane region	NA	GO:0006139-nucleobase-containing compound metabolic process(L=3),GO:0006152-purine nucleoside catabolic process(L=7),GO:0006163-purine nucleotide metabolic process(L=5),GO:0006195-purine nucleotide catabolic process(L=7),GO:0006200-obsolete ATP catabolic process(L=),GO:0006461-protein complex assembly(L=5),GO:0006725-cellular aromatic compound metabolic process(L=3),GO:0006753-nucleoside phosphat…	GO:0000323-lytic vacuole(L=6),GO:0005575-cellular_component(L=0),GO:0005622-intracellular(L=3),GO:0005623-cell(L=1),GO:0005737-cytoplasm(L=4),GO:0005764-lysosome(L=7),GO:0005765-lysosomal membrane(L=7),GO:0005773-vacuole(L=5),GO:0005774-vacuolar membrane(L=6),GO:0005886-plasma membrane(L=3),GO:0016020-membrane(L=1),GO:0016021-integral component of membrane(L=4),GO:0031090-organelle membrane(L=3),…	GO:0000166-nucleotide binding(L=3),GO:0001882-nucleoside binding(L=3),GO:0001883-purine nucleoside binding(L=4),GO:0003674-molecular_function(L=0),GO:0003824-catalytic activity(L=1),GO:0005215-transporter activity(L=1),GO:0005488-binding(L=1),GO:0005524-ATP binding(L=7),GO:0015197-peptide transporter activity(L=3),GO:0015198-oligopeptide transporter activity(L=4),GO:0015399-primary active transme…
Nippo_chrI.g1022	1.77014	-0.0380821	0.849071	-0.0448515	0.964226	0.977129	1.42094	1.17248	3.19965	2.1171	1.89577	1.98688	1.20447	4.347	2.39019	1.50721	0	0	TM(3x)	NA	NA	NA	NA	ABC transporter transmembrane region	NA	GO:0006139-nucleobase-containing compound metabolic process(L=3),GO:0006152-purine nucleoside catabolic process(L=7),GO:0006163-purine nucleotide metabolic process(L=5),GO:0006195-purine nucleotide catabolic process(L=7),GO:0006200-obsolete ATP catabolic process(L=),GO:0006461-protein complex assembly(L=5),GO:0006725-cellular aromatic compound metabolic process(L=3),GO:0006753-nucleoside phosphat…	GO:0000323-lytic vacuole(L=6),GO:0005575-cellular_component(L=0),GO:0005622-intracellular(L=3),GO:0005623-cell(L=1),GO:0005737-cytoplasm(L=4),GO:0005764-lysosome(L=7),GO:0005765-lysosomal membrane(L=7),GO:0005773-vacuole(L=5),GO:0005774-vacuolar membrane(L=6),GO:0005886-plasma membrane(L=3),GO:0016020-membrane(L=1),GO:0016021-integral component of membrane(L=4),GO:0031090-organelle membrane(L=3),…	GO:0000166-nucleotide binding(L=3),GO:0001882-nucleoside binding(L=3),GO:0001883-purine nucleoside binding(L=4),GO:0003674-molecular_function(L=0),GO:0003824-catalytic activity(L=1),GO:0005215-transporter activity(L=1),GO:0005488-binding(L=1),GO:0005524-ATP binding(L=7),GO:0015197-peptide transporter activity(L=3),GO:0015198-oligopeptide transporter activity(L=4),GO:0015399-primary active transme…
Nippo_chrI.g1023	265.357	0.800146	0.255288	3.13429	0.00172268	0.00776394	359.699	245.036	373.235	355.711	337.457	366.235	228.785	307.772	180.744	167.566	109.991	152.054	SigP+TM(5x)	NA	NA	ABC_membrane [PF00664.26]; ABC_tran [PF00005.30]	AAA+ ATPase domain [IPR003593]; ABC transporter type 1, transmembrane domain [IPR011527]; ABC transporter type 1, transmembrane domain superfamily [IPR036640]; ABC transporter-like, ATP-binding domain [IPR003439]; ABC transporter-like, conserved site [IPR017871]; P-loop containing nucleoside triphosphate hydrolase [IPR027417]; Type 1 protein exporter [IPR039421]	ABC transporter transmembrane region	NA	GO:0006139-nucleobase-containing compound metabolic process(L=3),GO:0006152-purine nucleoside catabolic process(L=7),GO:0006163-purine nucleotide metabolic process(L=5),GO:0006195-purine nucleotide catabolic process(L=7),GO:0006200-obsolete ATP catabolic process(L=),GO:0006461-protein complex assembly(L=5),GO:0006725-cellular aromatic compound metabolic process(L=3),GO:0006753-nucleoside phosphat…	GO:0000323-lytic vacuole(L=6),GO:0005575-cellular_component(L=0),GO:0005622-intracellular(L=3),GO:0005623-cell(L=1),GO:0005737-cytoplasm(L=4),GO:0005764-lysosome(L=7),GO:0005765-lysosomal membrane(L=7),GO:0005773-vacuole(L=5),GO:0005774-vacuolar membrane(L=6),GO:0005886-plasma membrane(L=3),GO:0016020-membrane(L=1),GO:0016021-integral component of membrane(L=4),GO:0031090-organelle membrane(L=3),…	GO:0000166-nucleotide binding(L=3),GO:0001882-nucleoside binding(L=3),GO:0001883-purine nucleoside binding(L=4),GO:0003674-molecular_function(L=0),GO:0003824-catalytic activity(L=1),GO:0005215-transporter activity(L=1),GO:0005488-binding(L=1),GO:0005524-ATP binding(L=7),GO:0015197-peptide transporter activity(L=3),GO:0015198-oligopeptide transporter activity(L=4),GO:0015399-primary active transme…
Nippo_chrI.g1024	3634.93	1.0228	0.400327	2.55492	0.0106212	0.0318089	2474.7	3166.34	5480.01	6846.44	6873.72	4409.22	2455.15	5113.62	2039.85	1229.41	2466.93	1063.75	TM(4x)	SEG: 0.30 (61/204)	NA	NA	NA	NA	NA	NA	NA	NA
Nippo_chrI.g1025	5.73213	-1.20082	0.596868	-2.01187	0.0442335	0.0960598	0	6.64448	4.63326	0.735966	3.6835	3.87842	7.955	5.04118	12.4553	6.39187	5.74492	11.6217	NA	NA	NA	PK_Tyr_Ser-Thr [PF07714.20]; Pkinase [PF00069.28]	Protein kinase domain [IPR000719]; Protein kinase, ATP binding site [IPR017441]; Protein kinase-like domain superfamily [IPR011009]; Serine/threonine-protein kinase, active site [IPR008271]	phosphotransferase activity, alcohol group as acceptor	NA	GO:0006464-cellular protein modification process(L=5),GO:0006468-protein phosphorylation(L=6),GO:0006793-phosphorus metabolic process(L=3),GO:0006796-phosphate-containing compound metabolic process(L=4),GO:0008150-biological_process(L=0),GO:0008152-metabolic process(L=1),GO:0009987-cellular process(L=1),GO:0016310-phosphorylation(L=5),GO:0019538-protein metabolic process(L=3),GO:0036211-protein m…	NA	GO:0000166-nucleotide binding(L=3),GO:0001882-nucleoside binding(L=3),GO:0001883-purine nucleoside binding(L=4),GO:0003674-molecular_function(L=0),GO:0003824-catalytic activity(L=1),GO:0004672-protein kinase activity(L=5),GO:0004674-protein serine/threonine kinase activity(L=6),GO:0005488-binding(L=1),GO:0005524-ATP binding(L=7),GO:0016301-kinase activity(L=4),GO:0016740-transferase activity(L=2)…
Nippo_chrI.g1026	267.11	0.733572	0.383544	1.91261	0.0557975	0.115295	198.877	213.041	691.511	307.934	350.101	256.329	300.395	287.763	155.071	163.268	210.681	70.3515	TM(12x)	SEG: 0.03 (13/497)	NCoils: 0.04 (21/497)	MFS_1 [PF07690.19]	MFS transporter superfamily [IPR036259]; Major facilitator superfamily [IPR011701]	Major Facilitator Superfamily	NA	GO:0006810-transport(L=3),GO:0008150-biological_process(L=0),GO:0009987-cellular process(L=1),GO:0044699-single-organism process(L=1),GO:0044763-single-organism cellular process(L=2),GO:0044765-single-organism transport(L=3),GO:0051179-localization(L=1),GO:0051234-establishment of localization(L=2),GO:0055085-transmembrane transport(L=4),	GO:0005575-cellular_component(L=0),GO:0016020-membrane(L=1),GO:0016021-integral component of membrane(L=4),GO:0031224-intrinsic component of membrane(L=3),GO:0044425-membrane part(L=2),	NA
Nippo_chrI.g1027	1787.29	-0.150916	0.231232	-0.652658	0.513977	0.62469	2046.08	2478.76	1139.68	1649.13	1365.39	1473.25	1597.93	1346.99	1875.3	1946.47	2239.47	2289.03	NA	SEG: 0.05 (191/3569)	NCoils: 0.13 (467/3569); 0.13 (467/3515); 0.13 (467/3518)	GAS2 [PF02187.20]; Spectrin [PF00435.24]	EF-hand domain [IPR002048]; EF-hand domain pair [IPR011992]; GAR domain [IPR003108]; GAR domain superfamily [IPR036534]; Plakin [IPR043197]; Spectrin repeat [IPR002017]; Spectrin/alpha-actinin [IPR018159]	CAMSAP CH domain	NA	GO:0000003-reproduction(L=1),GO:0001703-gastrulation with mouth forming first(L=7),GO:0002009-morphogenesis of an epithelium(L=5),GO:0002119-nematode larval development(L=5),GO:0002164-larval development(L=4),GO:0003006-developmental process involved in reproduction(L=2),GO:0006461-protein complex assembly(L=5),GO:0006810-transport(L=3),GO:0006897-endocytosis(L=5),GO:0006898-receptor-mediated end…	GO:0005575-cellular_component(L=0),GO:0005622-intracellular(L=3),GO:0005623-cell(L=1),GO:0005856-cytoskeleton(L=5),GO:0005886-plasma membrane(L=3),GO:0009925-basal plasma membrane(L=4),GO:0016020-membrane(L=1),GO:0016323-basolateral plasma membrane(L=3),GO:0016324-apical plasma membrane(L=3),GO:0030054-cell junction(L=1),GO:0030055-cell-substrate junction(L=2),GO:0030056-hemidesmosome(L=3),GO:004…	GO:0003674-molecular_function(L=0),GO:0003779-actin binding(L=4),GO:0005488-binding(L=1),GO:0005509-calcium ion binding(L=5),GO:0005515-protein binding(L=2),GO:0008092-cytoskeletal protein binding(L=3),GO:0043167-ion binding(L=2),GO:0043169-cation binding(L=3),GO:0046872-metal ion binding(L=4),GO:0051015-actin filament binding(L=4),
Nippo_chrI.g1028	781.769	-0.583203	0.248006	-2.35157	0.0186944	0.0489951	826.677	589.447	616.302	551.255	433.476	741.038	765.422	615.793	1028.12	1470.46	862.889	880.347	TM(1x)	SEG: 0.10 (347/3497)	NCoils: 0.07 (256/3425); 0.08 (256/3311); 0.07 (256/3497)	CH [PF00307.34]; Plectin [PF00681.23]; SH3_10 [PF17902.4]; Spectrin [PF00435.24]	CH domain superfamily [IPR036872]; Calponin homology domain [IPR001715]; Desmoplakin, SH3 domain [IPR041615]; Plakin [IPR043197]; Plakin repeat superfamily [IPR035915]; Plectin repeat [IPR001101]; SH3 domain [IPR001452]; Spectrin/alpha-actinin [IPR018159]	CAMSAP CH domain	NA	NA	GO:0005575-cellular_component(L=0),GO:0005622-intracellular(L=3),GO:0005623-cell(L=1),GO:0005856-cytoskeleton(L=5),GO:0043226-organelle(L=1),GO:0043228-non-membrane-bounded organelle(L=2),GO:0043229-intracellular organelle(L=3),GO:0043232-intracellular non-membrane-bounded organelle(L=3),GO:0044424-intracellular part(L=3),GO:0044464-cell part(L=2),	NA
Nippo_chrI.g1029	405.126	0.178748	0.323239	0.552989	0.580271	0.68348	307.533	401.134	703.179	312.407	529.416	345.411	495.977	443.252	271.472	390.281	521.309	140.137	NA	NA	NCoils: 0.12 (21/178)	CH [PF00307.34]	Actinin-type actin-binding domain, conserved site [IPR001589]; CH domain superfamily [IPR036872]; Calponin homology domain [IPR001715]	spectrin repeat containing, nuclear envelope	5412	GO:0000003-reproduction(L=1),GO:0000226-microtubule cytoskeleton organization(L=4),GO:0000902-cell morphogenesis(L=5),GO:0000904-cell morphogenesis involved in differentiation(L=5),GO:0001508-action potential(L=4),GO:0001667-ameboidal-type cell migration(L=5),GO:0001704-formation of primary germ layer(L=5),GO:0001707-mesoderm formation(L=5),GO:0001952-regulation of cell-matrix adhesion(L=5),GO:00…	GO:0001533-cornified envelope(L=4),GO:0001726-ruffle(L=3),GO:0005575-cellular_component(L=0),GO:0005576-extracellular region(L=1),GO:0005578-proteinaceous extracellular matrix(L=3),GO:0005604-basement membrane(L=4),GO:0005622-intracellular(L=3),GO:0005623-cell(L=1),GO:0005634-nucleus(L=5),GO:0005635-nuclear envelope(L=4),GO:0005640-nuclear outer membrane(L=3),GO:0005654-nucleoplasm(L=5),GO:000573…	GO:0000166-nucleotide binding(L=3),GO:0001882-nucleoside binding(L=3),GO:0001883-purine nucleoside binding(L=4),GO:0003674-molecular_function(L=0),GO:0003779-actin binding(L=4),GO:0003824-catalytic activity(L=1),GO:0004721-phosphoprotein phosphatase activity(L=6),GO:0004725-protein tyrosine phosphatase activity(L=7),GO:0005198-structural molecule activity(L=1),GO:0005200-structural constituent of…
Nippo_chrI.g103	160.898	0.819777	0.292509	2.80257	0.00506973	0.0180938	157.275	251.345	224.451	208.82	257.155	148.94	164.404	176.954	80.2725	77.8207	113.003	70.336	NA	SEG: 0.01 (5/362)	NA	Hormone_recep [PF00104.33]; zf-C4 [PF00105.21]	Nuclear hormone receptor [IPR001723]; Nuclear hormone receptor, ligand-binding domain [IPR000536]; Nuclear hormone receptor-like domain superfamily [IPR035500]; Zinc finger, NHR/GATA-type [IPR013088]; Zinc finger, nuclear hormone receptor-type [IPR001628]	Ligand-binding domain of nuclear hormone receptor	4950	GO:0006139-nucleobase-containing compound metabolic process(L=3),GO:0006351-transcription, DNA-templated(L=5),GO:0006355-regulation of transcription, DNA-templated(L=7),GO:0006725-cellular aromatic compound metabolic process(L=3),GO:0006807-nitrogen compound metabolic process(L=2),GO:0007154-cell communication(L=2),GO:0007165-signal transduction(L=3),GO:0008150-biological_process(L=0),GO:0008152-…	GO:0005575-cellular_component(L=0),GO:0005622-intracellular(L=3),GO:0005623-cell(L=1),GO:0005634-nucleus(L=5),GO:0043226-organelle(L=1),GO:0043227-membrane-bounded organelle(L=2),GO:0043229-intracellular organelle(L=3),GO:0043231-intracellular membrane-bounded organelle(L=4),GO:0044424-intracellular part(L=3),GO:0044464-cell part(L=2),	GO:0001071-nucleic acid binding transcription factor activity(L=1),GO:0003674-molecular_function(L=0),GO:0003676-nucleic acid binding(L=3),GO:0003677-DNA binding(L=4),GO:0003700-transcription factor activity, sequence-specific DNA binding(L=2),GO:0003707-steroid hormone receptor activity(L=3),GO:0004871-signal transducer activity(L=1),GO:0004872-receptor activity(L=2),GO:0005488-binding(L=1),GO:0…
Nippo_chrI.g1030	25.8636	0.123599	0.586969	0.210572	0.833221	0.886255	45.5083	1.15051	32.599	8.85434	36.7289	40.1535	28.024	21.5589	32.454	29.4907	16.4325	17.4091	NA	SEG: 0.43 (35/81)	NA	NA	NA	NA	NA	NA	NA	NA
Nippo_chrI.g1031	31.8511	0.301675	0.712322	0.423509	0.671924	0.761508	118.163	32.2557	4.44919	17.844	5.7117	39.7517	48.8787	34.2249	20.6718	33.6781	26.584	0	TM(5x)	SEG: 0.06 (45/747)	NCoils: 0.03 (21/732); 0.03 (21/747)	Ion_trans [PF00520.34]; cNMP_binding [PF00027.32]	Cyclic nucleotide-binding domain [IPR000595]; Cyclic nucleotide-binding domain superfamily [IPR018490]; Cyclic nucleotide-binding, conserved site [IPR018488]; Ion transport domain [IPR005821]; RmlC-like jelly roll fold [IPR014710]	Cyclic nucleotide-binding domain	NA	GO:0000902-cell morphogenesis(L=5),GO:0001558-regulation of cell growth(L=4),GO:0006355-regulation of transcription, DNA-templated(L=7),GO:0006357-regulation of transcription from RNA polymerase II promoter(L=8),GO:0006810-transport(L=3),GO:0006811-ion transport(L=4),GO:0006935-chemotaxis(L=3),GO:0006950-response to stress(L=2),GO:0007275-multicellular organism development(L=3),GO:0007399-nervous…	GO:0005575-cellular_component(L=0),GO:0016020-membrane(L=1),GO:0016021-integral component of membrane(L=4),GO:0031224-intrinsic component of membrane(L=3),GO:0044425-membrane part(L=2),	GO:0003674-molecular_function(L=0),GO:0005215-transporter activity(L=1),GO:0005216-ion channel activity(L=5),GO:0015075-ion transmembrane transporter activity(L=4),GO:0015267-channel activity(L=4),GO:0022803-passive transmembrane transporter activity(L=3),GO:0022838-substrate-specific channel activity(L=4),GO:0022857-transmembrane transporter activity(L=2),GO:0022891-substrate-specific transmembr…
Nippo_chrI.g1032	467.102	0.414843	0.232299	1.78582	0.0741287	0.143612	320.955	646.054	442.487	670.583	633.963	504.581	430.483	498.478	417.166	303.008	441.182	296.284	NA	SEG: 0.36 (37/102)	NA	PPI_Ypi1 [PF07491.14]	Type 1 protein phosphatase inhibitor [IPR011107]	Protein phosphatase inhibitor	NA	GO:0008150-biological_process(L=0),GO:0040008-regulation of growth(L=3),GO:0040009-regulation of growth rate(L=4),GO:0040010-positive regulation of growth rate(L=5),GO:0045927-positive regulation of growth(L=4),GO:0048518-positive regulation of biological process(L=3),GO:0050789-regulation of biological process(L=2),GO:0065007-biological regulation(L=1),	NA	NA
Nippo_chrI.g1033	394.976	0.547381	0.19464	2.81227	0.00491928	0.0176655	568.887	521.411	394.415	525.161	404.662	414.937	387.27	390.989	235.183	279.82	345.017	271.962	NA	SEG: 0.04 (31/701)	NA	Ku [PF02735.19]; Ku_N [PF03731.18]; Ku_PK_bind [PF08785.14]; VWA [PF00092.31]	Ku, C-terminal domain superfamily [IPR036494]; Ku70/Ku80 beta-barrel domain [IPR006164]; Ku70/Ku80, N-terminal alpha/beta [IPR005161]; SPOC-like, C-terminal domain superfamily [IPR016194]; von Willebrand factor A-like domain superfamily [IPR036465]; von Willebrand factor, type A [IPR002035]	Ku78	3450	GO:0000723-telomere maintenance(L=6),GO:0000726-non-recombinational repair(L=7),GO:0006139-nucleobase-containing compound metabolic process(L=3),GO:0006152-purine nucleoside catabolic process(L=7),GO:0006163-purine nucleotide metabolic process(L=5),GO:0006195-purine nucleotide catabolic process(L=7),GO:0006200-obsolete ATP catabolic process(L=),GO:0006259-DNA metabolic process(L=4),GO:0006281-DNA…	GO:0005575-cellular_component(L=0),GO:0005622-intracellular(L=3),GO:0005623-cell(L=1),GO:0005634-nucleus(L=5),GO:0032991-macromolecular complex(L=1),GO:0043226-organelle(L=1),GO:0043227-membrane-bounded organelle(L=2),GO:0043229-intracellular organelle(L=3),GO:0043231-intracellular membrane-bounded organelle(L=4),GO:0043234-protein complex(L=2),GO:0043564-Ku70:Ku80 complex(L=6),GO:0044422-organel…	GO:0003674-molecular_function(L=0),GO:0003676-nucleic acid binding(L=3),GO:0003677-DNA binding(L=4),GO:0003678-DNA helicase activity(L=8),GO:0003684-damaged DNA binding(L=5),GO:0003824-catalytic activity(L=1),GO:0004003-ATP-dependent DNA helicase activity(L=9),GO:0004386-helicase activity(L=7),GO:0005488-binding(L=1),GO:0005509-calcium ion binding(L=5),GO:0008026-ATP-dependent helicase activity(L…
Nippo_chrI.g1034	1326.41	-0.663011	0.315651	-2.10046	0.0356886	0.0812755	998.431	1391.88	764.438	983.59	912.829	1098.2	771.065	943.962	1563.53	1552.03	2834.85	2102.15	SigP	SEG: 0.05 (12/231)	NA	EF-hand_1 [PF00036.35]	EF-hand domain [IPR002048]; EF-hand domain pair [IPR011992]; Serine/threonine-protein phosphatase 2A regulatory subunit B'' subunit gamma [IPR039865]	phosphatase 2A regulatory subunit B'' subunit	301542000000	NA	NA	GO:0003674-molecular_function(L=0),GO:0005488-binding(L=1),GO:0005509-calcium ion binding(L=5),GO:0043167-ion binding(L=2),GO:0043169-cation binding(L=3),GO:0046872-metal ion binding(L=4),
Nippo_chrI.g1035	57.062	-1.17133	0.319833	-3.66233	0.000249934	0.0016807	23.3208	44.697	31.4139	39.8922	31.2153	40.4176	75.1564	51.2745	127.188	100.655	40.0646	79.449	SigP	SEG: 0.18 (28/159)	NA	NA	NA	NA	NA	NA	NA	NA
Nippo_chrI.g1036	28.8899	-0.00342542	0.393745	-0.00869959	0.993059	0.99579	37.722	15.0263	23.3865	16.3041	30.9323	52.6281	41.8232	34.3465	24.5347	29.4059	15.9566	24.6131	SigP	SEG: 0.37 (76/204)	NA	NA	NA	NA	NA	NA	NA	NA
Nippo_chrI.g1037	1991.97	-0.989403	0.319665	-3.09512	0.00196731	0.00864765	1373.23	1903.24	697.233	1353.73	1178.46	1489.47	1579.53	1299.94	2954.87	2843.88	3298.52	3931.51	TM(1x)	SEG: 0.17 (29/171)	NA	GRIM-19 [PF06212.15]	GRIM-19 [IPR009346]	GRIM-19 protein	1.9011e+18	GO:0002119-nematode larval development(L=5),GO:0002164-larval development(L=4),GO:0007275-multicellular organism development(L=3),GO:0008150-biological_process(L=0),GO:0009790-embryo development(L=4),GO:0009791-post-embryonic development(L=4),GO:0009792-embryo development ending in birth or egg hatching(L=5),GO:0032501-multicellular organismal process(L=1),GO:0032502-developmental process(L=1),GO…	GO:0005575-cellular_component(L=0),GO:0016020-membrane(L=1),GO:0016021-integral component of membrane(L=4),GO:0031224-intrinsic component of membrane(L=3),GO:0044425-membrane part(L=2),	NA
Nippo_chrI.g1038	345.274	-0.468373	0.221526	-2.11431	0.034489	0.0790034	295.83	226.579	237.005	292.302	279.165	395.999	365.976	369.313	315.928	319.862	589.979	455.35	NA	SEG: 0.15 (27/184)	NCoils: 0.23 (42/184)	TPR_2 [PF07719.20]	Tetratricopeptide-like helical domain superfamily [IPR011990]	Inherit from biNOG: tetratricopeptide repeat domain 1	NA	NA	NA	NA
Nippo_chrI.g1039	669.421	0.491132	0.179966	2.72903	0.00635207	0.021389	740.361	693.093	908.895	887.533	782.635	703.508	621.989	727.752	479.24	434.787	620.72	432.54	NA	NA	NA	AAA [PF00004.32]; AAA_5 [PF07728.17]; ChlI [PF13541.9]; LON_substr_bdg [PF02190.19]; Lon_C [PF05362.16]	AAA+ ATPase domain [IPR003593]; ATPase, AAA-type, core [IPR003959]; Lon protease [IPR027065]; Lon protease homologue, chloroplastic/mitochondrial [IPR027503]; Lon protease, N-terminal domain [IPR003111]; Lon protease, N-terminal domain superfamily [IPR046336]; Lon protease, bacterial/eukaryotic-type [IPR004815]; P-loop containing nucleoside triphosphate hydrolase [IPR027417]; PUA-like superfamily…	ATP-dependent serine protease that mediates the selective degradation of misfolded, unassembled or oxidatively damaged polypeptides as well as certain short-lived regulatory proteins in the mitochondrial matrix. May also have a chaperone function in the assembly of inner membrane protein complexes. Participates in the regulation of mitochondrial gene expression and in the maintenance of the integ…	NA	GO:0001666-response to hypoxia(L=3),GO:0006139-nucleobase-containing compound metabolic process(L=3),GO:0006152-purine nucleoside catabolic process(L=7),GO:0006163-purine nucleotide metabolic process(L=5),GO:0006195-purine nucleotide catabolic process(L=7),GO:0006200-obsolete ATP catabolic process(L=),GO:0006275-regulation of DNA replication(L=7),GO:0006461-protein complex assembly(L=5),GO:000646…	GO:0005575-cellular_component(L=0),GO:0005622-intracellular(L=3),GO:0005623-cell(L=1),GO:0005737-cytoplasm(L=4),GO:0005739-mitochondrion(L=5),GO:0005759-mitochondrial matrix(L=6),GO:0009295-nucleoid(L=1),GO:0031974-membrane-enclosed lumen(L=1),GO:0042645-mitochondrial nucleoid(L=5),GO:0043226-organelle(L=1),GO:0043227-membrane-bounded organelle(L=2),GO:0043228-non-membrane-bounded organelle(L=2),…	GO:0000166-nucleotide binding(L=3),GO:0000975-regulatory region DNA binding(L=5),GO:0001067-regulatory region nucleic acid binding(L=4),GO:0001882-nucleoside binding(L=3),GO:0001883-purine nucleoside binding(L=4),GO:0003674-molecular_function(L=0),GO:0003676-nucleic acid binding(L=3),GO:0003677-DNA binding(L=4),GO:0003697-single-stranded DNA binding(L=5),GO:0003723-RNA binding(L=4),GO:0003727-sin…
Nippo_chrI.g104	1.30796	-3.26606	1.63459	-1.99809	0.0457068	0.0985493	0	0	0	0	1.09495	0	0	0.835807	5.78193	6.17116	1.81174	0	NA	NA	NA	NA	NA	NA	NA	NA	NA	NA
Nippo_chrI.g1040	938.103	-0.945448	0.362695	-2.60673	0.00914103	0.028267	676.632	880.382	423.055	459.185	753.268	641.337	576.474	507.103	1293.11	1215.36	1760.45	2070.88	TM(2x)	SEG: 0.29 (39/134)	NA	SPC12 [PF06645.16]	Signal peptidase complex subunit 1 [IPR009542]; Signal peptidase complex subunit Spc1 [IPR037713]	Microsomal signal peptidase is a membrane-bound endoproteinase that removes signal peptides from nascent proteins as they are translocated into the lumen of the endoplasmic reticulum (By similarity)	3060	GO:0000003-reproduction(L=1),GO:0002119-nematode larval development(L=5),GO:0002164-larval development(L=4),GO:0006465-signal peptide processing(L=7),GO:0006508-proteolysis(L=4),GO:0006518-peptide metabolic process(L=4),GO:0006807-nitrogen compound metabolic process(L=2),GO:0006810-transport(L=3),GO:0006897-endocytosis(L=5),GO:0006898-receptor-mediated endocytosis(L=6),GO:0006915-apoptotic proces…	GO:0005575-cellular_component(L=0),GO:0005622-intracellular(L=3),GO:0005623-cell(L=1),GO:0005737-cytoplasm(L=4),GO:0005783-endoplasmic reticulum(L=4),GO:0005787-signal peptidase complex(L=4),GO:0005789-endoplasmic reticulum membrane(L=3),GO:0012505-endomembrane system(L=3),GO:0016020-membrane(L=1),GO:0016021-integral component of membrane(L=4),GO:0031090-organelle membrane(L=3),GO:0031224-intrins…	GO:0003674-molecular_function(L=0),GO:0003824-catalytic activity(L=1),GO:0008233-peptidase activity(L=3),GO:0016787-hydrolase activity(L=2),
Nippo_chrI.g1041	564.305	1.14791	0.282378	4.06517	4.8e-05	0.000432438	637.689	745.851	990.197	861.412	824.791	608.993	393.048	619.549	225.237	224.783	288.025	352.086	NA	SEG: 0.07 (46/693)	NCoils: 0.04 (28/693); 0.04 (28/714); 0.04 (28/721)	Katanin_con80 [PF13925.9]; WD40 [PF00400.35]	Katanin p80 subunit, C-terminal [IPR028021]; WD40 repeat [IPR001680]; WD40-repeat-containing domain superfamily [IPR036322]; WD40/YVTN repeat-like-containing domain superfamily [IPR015943]	WD domain, G-beta repeat	NA	GO:0007017-microtubule-based process(L=3),GO:0008150-biological_process(L=0),GO:0009987-cellular process(L=1),GO:0044699-single-organism process(L=1),GO:0044763-single-organism cellular process(L=2),GO:0051013-microtubule severing(L=4),	GO:0005575-cellular_component(L=0),GO:0005622-intracellular(L=3),GO:0005623-cell(L=1),GO:0005737-cytoplasm(L=4),GO:0005815-microtubule organizing center(L=6),GO:0005856-cytoskeleton(L=5),GO:0005875-microtubule associated complex(L=6),GO:0008352-katanin complex(L=8),GO:0015630-microtubule cytoskeleton(L=6),GO:0032991-macromolecular complex(L=1),GO:0043226-organelle(L=1),GO:0043228-non-membrane-bou…	GO:0003674-molecular_function(L=0),GO:0005488-binding(L=1),GO:0005515-protein binding(L=2),GO:0008017-microtubule binding(L=5),GO:0008092-cytoskeletal protein binding(L=3),GO:0015631-tubulin binding(L=4),
Nippo_chrI.g1042	547.792	0.664498	0.207253	3.20621	0.00134495	0.00640015	681.674	742.251	745.49	655.138	601.445	632.194	435.969	558.557	352.536	317.715	578.467	272.067	NA	SEG: 0.02 (13/710)	NA	tRNA-synt_1b [PF00579.28]	Aminoacyl-tRNA synthetase, class Ic [IPR002305]; Rossmann-like alpha/beta/alpha sandwich fold [IPR014729]; Tyrosine-tRNA ligase [IPR002307]	tRNA synthetases class I (W and Y)	450970970	GO:0000003-reproduction(L=1),GO:0006082-organic acid metabolic process(L=3),GO:0006139-nucleobase-containing compound metabolic process(L=3),GO:0006399-tRNA metabolic process(L=7),GO:0006412-translation(L=5),GO:0006418-tRNA aminoacylation for protein translation(L=6),GO:0006431-methionyl-tRNA aminoacylation(L=7),GO:0006437-tyrosyl-tRNA aminoacylation(L=7),GO:0006520-cellular amino acid metabolic …	GO:0005575-cellular_component(L=0),GO:0005622-intracellular(L=3),GO:0005623-cell(L=1),GO:0005737-cytoplasm(L=4),GO:0044424-intracellular part(L=3),GO:0044464-cell part(L=2),	GO:0000049-tRNA binding(L=5),GO:0000166-nucleotide binding(L=3),GO:0001882-nucleoside binding(L=3),GO:0001883-purine nucleoside binding(L=4),GO:0003674-molecular_function(L=0),GO:0003676-nucleic acid binding(L=3),GO:0003723-RNA binding(L=4),GO:0003824-catalytic activity(L=1),GO:0004812-aminoacyl-tRNA ligase activity(L=5),GO:0004825-methionine-tRNA ligase activity(L=6),GO:0004831-tyrosine-tRNA lig…
Nippo_chrI.g1043	2.82869	-0.412453	0.977741	-0.421843	0.673139	0.762285	1.51376	0	4.49103	3.57567	5.518	0.483642	8.0665	4.0119	0.753608	5.53015	0	0	NA	NA	NA	NA	NA	MULE transposase domain	NA	NA	NA	GO:0003674-molecular_function(L=0),GO:0005488-binding(L=1),GO:0008270-zinc ion binding(L=6),GO:0043167-ion binding(L=2),GO:0043169-cation binding(L=3),GO:0046872-metal ion binding(L=4),GO:0046914-transition metal ion binding(L=5),
Nippo_chrI.g1044	27.3279	-2.19316	0.785878	-2.79072	0.00525912	0.0186274	5.12901	37.0917	10.3199	3.06405	2.56463	2.42677	11.6764	16.1893	69.3507	121.816	12.4343	35.8725	SigP+TM(8x); TM(5x)	SEG: 0.05 (28/615)	NA	Neur_chan_LBD [PF02931.26]; Neur_chan_memb [PF02932.19]	Gamma-aminobutyric acid A receptor/Glycine receptor alpha [IPR006028]; Glutamate gated chloride channel, transmembrane domain [IPR044721]; Immunoglobulin-like domain [IPR007110]; Neuronal acetylcholine receptor [IPR038050]; Neurotransmitter-gated ion-channel [IPR006201]; Neurotransmitter-gated ion-channel ligand-binding domain [IPR006202]; Neurotransmitter-gated ion-channel ligand-binding domain …	Neurotransmitter-gated ion-channel transmembrane region	NA	GO:0006810-transport(L=3),GO:0006811-ion transport(L=4),GO:0006820-anion transport(L=5),GO:0006821-chloride transport(L=7),GO:0007610-behavior(L=1),GO:0007626-locomotory behavior(L=2),GO:0008150-biological_process(L=0),GO:0009987-cellular process(L=1),GO:0015698-inorganic anion transport(L=6),GO:0031987-locomotion involved in locomotory behavior(L=3),GO:0034220-ion transmembrane transport(L=5),GO…	GO:0005575-cellular_component(L=0),GO:0005623-cell(L=1),GO:0005886-plasma membrane(L=3),GO:0016020-membrane(L=1),GO:0016021-integral component of membrane(L=4),GO:0030054-cell junction(L=1),GO:0031224-intrinsic component of membrane(L=3),GO:0044425-membrane part(L=2),GO:0044456-synapse part(L=2),GO:0044464-cell part(L=2),GO:0045202-synapse(L=1),GO:0045211-postsynaptic membrane(L=3),GO:0071944-cel…	GO:0003674-molecular_function(L=0),GO:0005215-transporter activity(L=1),GO:0005216-ion channel activity(L=5),GO:0005230-extracellular ligand-gated ion channel activity(L=6),GO:0005231-excitatory extracellular ligand-gated ion channel activity(L=4),GO:0005234-extracellular-glutamate-gated ion channel activity(L=5),GO:0005253-anion channel activity(L=6),GO:0005254-chloride channel activity(L=7),GO:…
Nippo_chrI.g1045	21.2403	-0.558191	0.380277	-1.46785	0.142144	0.236906	10.0025	18.2312	21.4345	22.1296	13.1593	24.2591	35.0606	17.8262	32.0306	41.0969	19.6533	0	SigP+TM(7x)	SEG: 0.07 (39/568)	NA	7tm_3 [PF00003.25]	G-protein coupled receptor 158/179 [IPR043458]; GPCR family 3, C-terminal [IPR017978]	7 transmembrane sweet-taste receptor of 3 GCPR	NA	GO:0007154-cell communication(L=2),GO:0007165-signal transduction(L=3),GO:0007166-cell surface receptor signaling pathway(L=4),GO:0007186-G-protein coupled receptor signaling pathway(L=4),GO:0008150-biological_process(L=0),GO:0009987-cellular process(L=1),GO:0023052-signaling(L=1),GO:0044699-single-organism process(L=1),GO:0044700-single organism signaling(L=2),GO:0044763-single-organism cellular…	GO:0005575-cellular_component(L=0),GO:0016020-membrane(L=1),GO:0016021-integral component of membrane(L=4),GO:0031224-intrinsic component of membrane(L=3),GO:0044425-membrane part(L=2),	GO:0003674-molecular_function(L=0),GO:0004871-signal transducer activity(L=1),GO:0004872-receptor activity(L=2),GO:0004888-transmembrane signaling receptor activity(L=3),GO:0004930-G-protein coupled receptor activity(L=4),GO:0038023-signaling receptor activity(L=2),GO:0060089-molecular transducer activity(L=1),
Nippo_chrI.g1046	0.690871	-0.740546	1.44419	-0.512777	0.608108	0.707338	0	0	1.51685	0.673048	0.624231	0.493068	0.6013	0	2.95392	1.42804	0	0	NA	NA	NA	NA	NA	NA	NA	NA	NA	NA
Nippo_chrI.g1047	1301.42	0.799369	0.250792	3.18737	0.00143571	0.00676069	1420.98	1410.78	1778.8	1972.88	1751.8	1557.11	1114.3	1300.86	641.428	584.717	737.502	1345.91	NA	SEG: 0.10 (40/415)	NA	DnaJ [PF00226.34]; DnaJ_C [PF01556.21]; DnaJ_CXXCXGXG [PF00684.22]	Chaperone DnaJ [IPR012724]; Chaperone DnaJ, C-terminal [IPR002939]; Chaperone J-domain superfamily [IPR036869]; DnaJ domain [IPR001623]; DnaJ domain, conserved site [IPR018253]; DnaJ homolog subfamily A member 1/2-like [IPR044713]; HSP40/DnaJ peptide-binding [IPR008971]; Heat shock protein DnaJ, cysteine-rich domain [IPR001305]; Heat shock protein DnaJ, cysteine-rich domain superfamily [IPR036410]	DnaJ (Hsp40) homolog, subfamily A, member 4	NA	GO:0006457-protein folding(L=2),GO:0006950-response to stress(L=2),GO:0008150-biological_process(L=0),GO:0008152-metabolic process(L=1),GO:0009266-response to temperature stimulus(L=3),GO:0009408-response to heat(L=3),GO:0009628-response to abiotic stimulus(L=2),GO:0009987-cellular process(L=1),GO:0019538-protein metabolic process(L=3),GO:0043170-macromolecule metabolic process(L=3),GO:0044237-ce…	GO:0005575-cellular_component(L=0),GO:0016020-membrane(L=1),	GO:0000166-nucleotide binding(L=3),GO:0001882-nucleoside binding(L=3),GO:0001883-purine nucleoside binding(L=4),GO:0003674-molecular_function(L=0),GO:0005488-binding(L=1),GO:0005524-ATP binding(L=7),GO:0017076-purine nucleotide binding(L=4),GO:0030554-adenyl nucleotide binding(L=5),GO:0032549-ribonucleoside binding(L=4),GO:0032550-purine ribonucleoside binding(L=5),GO:0032553-ribonucleotide bindi…
Nippo_chrI.g1048	0.752794	1.30244	1.54095	0.84522	0.397988	0.516899	1.50239	0	0.416373	3.66238	1.29674	0.509869	0	0	1.64578	0	0	0	TM(4x)	SEG: 0.30 (39/132)	NA	TMEM107 [PF14995.9]	Transmembrane protein 107 [IPR029248]	NA	NA	NA	GO:0005575-cellular_component(L=0),GO:0016020-membrane(L=1),GO:0016021-integral component of membrane(L=4),GO:0031224-intrinsic component of membrane(L=3),GO:0044425-membrane part(L=2),	NA
Nippo_chrI.g1049	0.380098	-2.84914	2.65897	-1.07152	0.283935	NA	0	0	0	0	0	0	1.17447	0	0.705305	2.6814	0	0	NA	NA	NA	NA	NA	NA	NA	NA	NA	NA
Nippo_chrI.g105	754.406	0.0199106	0.179162	0.111131	0.911512	0.940684	705.018	675.348	637.673	812.395	795.429	932.137	804.967	842.181	612.598	567.693	945.433	721.995	NA	NA	NA	NA	NA	NA	NA	NA	NA	NA
Nippo_chrI.g1050	10137.2	-0.884911	0.276617	-3.19905	0.00137881	0.0065253	7048.97	8293.26	4852.95	6111.04	8448.61	7961.22	7215.46	8005.52	13881.2	13602	17056.9	19169.1	NA	SEG: 0.12 (14/117)	NA	Ribosomal_S26e [PF01283.22]	Ribosomal protein S26e [IPR000892]; Ribosomal protein S26e superfamily [IPR038551]	Ribosomal protein S26e	3010	GO:0000003-reproduction(L=1),GO:0002119-nematode larval development(L=5),GO:0002164-larval development(L=4),GO:0006412-translation(L=5),GO:0006915-apoptotic process(L=5),GO:0007275-multicellular organism development(L=3),GO:0007568-aging(L=3),GO:0008150-biological_process(L=0),GO:0008152-metabolic process(L=1),GO:0008219-cell death(L=3),GO:0008340-determination of adult lifespan(L=5),GO:0009058-b…	GO:0005575-cellular_component(L=0),GO:0005622-intracellular(L=3),GO:0005623-cell(L=1),GO:0005737-cytoplasm(L=4),GO:0005840-ribosome(L=5),GO:0030529-intracellular ribonucleoprotein complex(L=4),GO:0032991-macromolecular complex(L=1),GO:0043226-organelle(L=1),GO:0043228-non-membrane-bounded organelle(L=2),GO:0043229-intracellular organelle(L=3),GO:0043232-intracellular non-membrane-bounded organell…	GO:0003674-molecular_function(L=0),GO:0003735-structural constituent of ribosome(L=2),GO:0005198-structural molecule activity(L=1),
Nippo_chrI.g1051	4.55337	-0.30392	0.796106	-0.381759	0.70264	0.785758	3.18491	5.33633	3.36432	0	6.09291	3.36883	2.81079	2.47209	0.673082	10.3371	5.52126	11.4788	TM(1x)	SEG: 0.17 (53/318)	NA	Collagen [PF01391.21]	Collagen triple helix repeat [IPR008160]	NA	NA	NA	NA	NA
Nippo_chrI.g1052	44.1926	-0.908733	0.724073	-1.25503	0.209468	0.318902	17.665	15.7026	29.7749	50.5121	37.5451	33.351	206.322	9.41197	32.343	2.92849	37.2998	57.4554	TM(1x)	SEG: 0.11 (12/111)	NA	zf-LITAF-like [PF10601.12]	LITAF domain containing protein [IPR037519]; LPS-induced tumour necrosis factor alpha factor [IPR006629]	NUDIX domain	NA	GO:0006139-nucleobase-containing compound metabolic process(L=3),GO:0006152-purine nucleoside catabolic process(L=7),GO:0006163-purine nucleotide metabolic process(L=5),GO:0006195-purine nucleotide catabolic process(L=7),GO:0006725-cellular aromatic compound metabolic process(L=3),GO:0006732-coenzyme metabolic process(L=4),GO:0006753-nucleoside phosphate metabolic process(L=4),GO:0006793-phosphor…	GO:0005575-cellular_component(L=0),GO:0005622-intracellular(L=3),GO:0005623-cell(L=1),GO:0005737-cytoplasm(L=4),GO:0005777-peroxisome(L=6),GO:0016020-membrane(L=1),GO:0016021-integral component of membrane(L=4),GO:0031224-intrinsic component of membrane(L=3),GO:0042579-microbody(L=5),GO:0043226-organelle(L=1),GO:0043227-membrane-bounded organelle(L=2),GO:0043229-intracellular organelle(L=3),GO:00…	GO:0003674-molecular_function(L=0),GO:0003824-catalytic activity(L=1),GO:0003986-acetyl-CoA hydrolase activity(L=6),GO:0004778-succinyl-CoA hydrolase activity(L=6),GO:0016289-CoA hydrolase activity(L=5),GO:0016787-hydrolase activity(L=2),GO:0016788-hydrolase activity, acting on ester bonds(L=3),GO:0016790-thiolester hydrolase activity(L=4),GO:0047994-hydroxymethylglutaryl-CoA hydrolase activity(L…
Nippo_chrI.g1053	117.452	-0.883149	0.400933	-2.20273	0.0276135	0.0663563	43.5219	47.4521	103.175	126.736	100.144	79.7102	128.701	150.019	244.878	245.465	58.5922	81.0333	TM(1x)	SEG: 0.16 (21/131)	NA	zf-LITAF-like [PF10601.12]	LITAF domain containing protein [IPR037519]; LPS-induced tumour necrosis factor alpha factor [IPR006629]	LITAF-like zinc ribbon domain	NA	NA	GO:0005575-cellular_component(L=0),GO:0016020-membrane(L=1),GO:0016021-integral component of membrane(L=4),GO:0031224-intrinsic component of membrane(L=3),GO:0044425-membrane part(L=2),	NA
Nippo_chrI.g1054	496.702	1.02662	0.38275	2.68222	0.00731362	0.02375	582.627	536.729	710.259	813.972	726.914	648.112	545.995	636.895	154.344	210.651	265.714	128.211	TM(1x)	SEG: 0.17 (54/323)	NCoils: 0.07 (21/321); 0.07 (21/323); 0.07 (21/315)	GST_C_6 [PF17171.7]; GST_N_4 [PF17172.7]; Tom37 [PF10568.12]	Glutathione S-transferase, C-terminal domain superfamily [IPR036282]; Metaxin, glutathione S-transferase domain [IPR033468]; Mitochondrial outer membrane transport complex Sam37/metaxin, N-terminal domain [IPR019564]	establishment of protein localization to mitochondrion	NA	GO:0000003-reproduction(L=1),GO:0006605-protein targeting(L=6),GO:0006626-protein targeting to mitochondrion(L=7),GO:0006810-transport(L=3),GO:0006839-mitochondrial transport(L=4),GO:0006886-intracellular protein transport(L=5),GO:0006996-organelle organization(L=3),GO:0007005-mitochondrion organization(L=4),GO:0008104-protein localization(L=3),GO:0008150-biological_process(L=0),GO:0009987-cellul…	GO:0005575-cellular_component(L=0),GO:0005622-intracellular(L=3),GO:0005623-cell(L=1),GO:0005737-cytoplasm(L=4),GO:0005739-mitochondrion(L=5),GO:0005740-mitochondrial envelope(L=6),GO:0005741-mitochondrial outer membrane(L=5),GO:0016020-membrane(L=1),GO:0016021-integral component of membrane(L=4),GO:0019867-outer membrane(L=2),GO:0031090-organelle membrane(L=3),GO:0031224-intrinsic component of m…	GO:0003674-molecular_function(L=0),GO:0005488-binding(L=1),GO:0005515-protein binding(L=2),
Nippo_chrI.g1055	280.98	-0.567942	0.424082	-1.33923	0.180497	0.284809	220.214	88.5872	526.334	155.882	147.328	224.874	556.966	353.423	257.687	433.609	208.115	198.736	TM(12x)	SEG: 0.06 (57/915)	NA	MMPL [PF03176.18]; Patched [PF02460.21]; Sterol-sensing [PF12349.11]	Sterol-sensing domain [IPR000731]	Inherit from biNOG: dispatched homolog	NA	NA	GO:0005575-cellular_component(L=0),GO:0005623-cell(L=1),GO:0005886-plasma membrane(L=3),GO:0016020-membrane(L=1),GO:0016021-integral component of membrane(L=4),GO:0016324-apical plasma membrane(L=3),GO:0031224-intrinsic component of membrane(L=3),GO:0044425-membrane part(L=2),GO:0044459-plasma membrane part(L=3),GO:0044464-cell part(L=2),GO:0045177-apical part of cell(L=3),GO:0071944-cell periphe…	NA
Nippo_chrI.g1056	325.692	-0.426192	0.312883	-1.36214	0.173153	0.27555	189.348	233.761	383.705	388.375	263.428	207.291	211.945	228.12	519.707	546.95	369.787	365.885	NA	SEG: 0.05 (49/1055)	NCoils: 0.02 (21/1055)	Pepdidase_M14_N [PF18027.4]; Peptidase_M14 [PF00246.27]	Cytosolic carboxypeptidase, N-terminal [IPR040626]; Peptidase M14, carboxypeptidase A [IPR000834]	Zinc carboxypeptidase	NA	GO:0006508-proteolysis(L=4),GO:0008150-biological_process(L=0),GO:0008152-metabolic process(L=1),GO:0019538-protein metabolic process(L=3),GO:0040011-locomotion(L=1),GO:0043170-macromolecule metabolic process(L=3),GO:0044238-primary metabolic process(L=2),GO:0071704-organic substance metabolic process(L=2),	NA	GO:0003674-molecular_function(L=0),GO:0003824-catalytic activity(L=1),GO:0004180-carboxypeptidase activity(L=6),GO:0004181-metallocarboxypeptidase activity(L=7),GO:0005488-binding(L=1),GO:0008233-peptidase activity(L=3),GO:0008235-metalloexopeptidase activity(L=6),GO:0008237-metallopeptidase activity(L=5),GO:0008238-exopeptidase activity(L=5),GO:0008270-zinc ion binding(L=6),GO:0016787-hydrolase …
Nippo_chrI.g1057	4568.28	0.147784	0.264436	0.558866	0.576253	0.679922	3055.51	4000.24	4335.65	5038.11	7110.41	5289.36	4800.81	6158.31	3312.11	3558.87	5334.77	2825.17	SigP	NA	NA	S36_mt [PF10937.11]	Alpha-ketoglutarate dehydrogenase component 4/YMR-31 [IPR020373]	Protein of unknown function (DUF2638)	NA	NA	NA	NA
Nippo_chrI.g1058	355.342	-1.00655	0.387714	-2.59611	0.00942853	0.0289959	301.697	294.701	172.416	209.585	167.947	256.899	234.617	173.566	671.859	342.704	514.548	923.561	NA	NA	NCoils: 0.14 (28/207)	BAG [PF02179.19]; ubiquitin [PF00240.26]	BAG domain [IPR003103]; BAG domain superfamily [IPR036533]; Molecular chaperone regulator BAG [IPR039773]; Molecular chaperone regulator BAG-1 [IPR017093]; Ubiquitin-like domain [IPR000626]; Ubiquitin-like domain superfamily [IPR029071]	May inhibit the chaperone activity of HSP70 HSC70 by promoting substrate release in an ATP-dependent manner (By similarity)	4141	GO:0006457-protein folding(L=2),GO:0006950-response to stress(L=2),GO:0008150-biological_process(L=0),GO:0008152-metabolic process(L=1),GO:0009987-cellular process(L=1),GO:0016049-cell growth(L=2),GO:0019538-protein metabolic process(L=3),GO:0040007-growth(L=1),GO:0043170-macromolecule metabolic process(L=3),GO:0044237-cellular metabolic process(L=2),GO:0044238-primary metabolic process(L=2),GO:0…	NA	GO:0003674-molecular_function(L=0),GO:0005488-binding(L=1),GO:0005515-protein binding(L=2),GO:0051087-chaperone binding(L=3),
Nippo_chrI.g1059	36.9272	0.539267	0.339763	1.58719	0.11247	0.198149	46.1699	46.5553	51.3628	53.3018	44.1617	26.8356	39.8448	43.5525	22.8963	34.1507	10.9109	23.3846	NA	SEG: 0.08 (25/317)	NA	NA	Zinc finger C2H2-type [IPR013087]	ZnF_C2H2	NA	NA	NA	NA
Nippo_chrI.g106	304.703	0.734688	0.299719	2.45125	0.0142359	0.0398693	285.106	256.277	591.367	396.672	445.795	311.554	302.979	345.416	144.125	172.211	187.281	217.655	NA	NA	NA	Hormone_recep [PF00104.33]; zf-C4 [PF00105.21]	Nuclear hormone receptor [IPR001723]; Nuclear hormone receptor, ligand-binding domain [IPR000536]; Nuclear hormone receptor-like domain superfamily [IPR035500]; Zinc finger, NHR/GATA-type [IPR013088]; Zinc finger, nuclear hormone receptor-type [IPR001628]	Ligand-binding domain of nuclear hormone receptor	NA	GO:0000003-reproduction(L=1),GO:0002119-nematode larval development(L=5),GO:0002164-larval development(L=4),GO:0006139-nucleobase-containing compound metabolic process(L=3),GO:0006351-transcription, DNA-templated(L=5),GO:0006355-regulation of transcription, DNA-templated(L=7),GO:0006357-regulation of transcription from RNA polymerase II promoter(L=8),GO:0006725-cellular aromatic compound metaboli…	GO:0005575-cellular_component(L=0),GO:0005622-intracellular(L=3),GO:0005623-cell(L=1),GO:0005634-nucleus(L=5),GO:0043226-organelle(L=1),GO:0043227-membrane-bounded organelle(L=2),GO:0043229-intracellular organelle(L=3),GO:0043231-intracellular membrane-bounded organelle(L=4),GO:0044424-intracellular part(L=3),GO:0044464-cell part(L=2),	GO:0001071-nucleic acid binding transcription factor activity(L=1),GO:0003674-molecular_function(L=0),GO:0003676-nucleic acid binding(L=3),GO:0003677-DNA binding(L=4),GO:0003700-transcription factor activity, sequence-specific DNA binding(L=2),GO:0003707-steroid hormone receptor activity(L=3),GO:0004871-signal transducer activity(L=1),GO:0004872-receptor activity(L=2),GO:0005488-binding(L=1),GO:0…
Nippo_chrI.g1060	1389.48	0.537069	0.251542	2.13511	0.0327521	0.0759901	1489.35	1663.18	1227.03	1853.35	1738.54	1924.15	1220.99	1578.77	858.475	828.673	1612.41	678.811	NA	SEG: 0.22 (92/413)	NA	AAA [PF00004.32]; AAA_16 [PF13191.9]; AAA_22 [PF13401.9]; AAA_5 [PF07728.17]	AAA+ ATPase domain [IPR003593]; ATPase, AAA-type, core [IPR003959]; Cell division protein Cdc6/18 [IPR016314]; P-loop containing nucleoside triphosphate hydrolase [IPR027417]	ATPase family associated with various cellular activities (AAA)	411041000000	GO:0000003-reproduction(L=1),GO:0002119-nematode larval development(L=5),GO:0002164-larval development(L=4),GO:0003006-developmental process involved in reproduction(L=2),GO:0006810-transport(L=3),GO:0006897-endocytosis(L=5),GO:0006898-receptor-mediated endocytosis(L=6),GO:0007275-multicellular organism development(L=3),GO:0007548-sex differentiation(L=3),GO:0008150-biological_process(L=0),GO:000…	GO:0000228-nuclear chromosome(L=5),GO:0000793-condensed chromosome(L=5),GO:0000794-condensed nuclear chromosome(L=5),GO:0005575-cellular_component(L=0),GO:0005622-intracellular(L=3),GO:0005623-cell(L=1),GO:0005634-nucleus(L=5),GO:0005694-chromosome(L=4),GO:0005730-nucleolus(L=5),GO:0005737-cytoplasm(L=4),GO:0031974-membrane-enclosed lumen(L=1),GO:0031981-nuclear lumen(L=6),GO:0043226-organelle(L=…	GO:0000166-nucleotide binding(L=3),GO:0001882-nucleoside binding(L=3),GO:0001883-purine nucleoside binding(L=4),GO:0003674-molecular_function(L=0),GO:0003676-nucleic acid binding(L=3),GO:0003677-DNA binding(L=4),GO:0003824-catalytic activity(L=1),GO:0005488-binding(L=1),GO:0005524-ATP binding(L=7),GO:0016462-pyrophosphatase activity(L=5),GO:0016787-hydrolase activity(L=2),GO:0016817-hydrolase act…
Nippo_chrI.g1061	667.711	0.177986	0.157606	1.12931	0.258767	0.37467	558.121	641.176	657.013	763.611	888.456	759.76	583.586	685.348	735.453	611.994	590.944	537.071	NA	NA	NA	UPF0113 [PF03657.16]; UPF0113_N [PF17833.4]	PUA domain [IPR002478]; PUA domain superfamily [IPR036974]; PUA-like superfamily [IPR015947]; Ribosome biogenesis factor, NIP7 [IPR016686]; UPF0113, PUA domain [IPR005155]; UPF0113, pre-PUA domain [IPR040598]	Required for proper 34S pre-rRNA processing and 60S ribosome subunit assembly (By similarity)	NA	GO:0000003-reproduction(L=1),GO:0002119-nematode larval development(L=5),GO:0002164-larval development(L=4),GO:0003006-developmental process involved in reproduction(L=2),GO:0006461-protein complex assembly(L=5),GO:0006810-transport(L=3),GO:0006897-endocytosis(L=5),GO:0006898-receptor-mediated endocytosis(L=6),GO:0006996-organelle organization(L=3),GO:0007010-cytoskeleton organization(L=4),GO:000…	GO:0005575-cellular_component(L=0),GO:0005622-intracellular(L=3),GO:0005623-cell(L=1),GO:0005634-nucleus(L=5),GO:0043226-organelle(L=1),GO:0043227-membrane-bounded organelle(L=2),GO:0043229-intracellular organelle(L=3),GO:0043231-intracellular membrane-bounded organelle(L=4),GO:0044424-intracellular part(L=3),GO:0044464-cell part(L=2),	GO:0000166-nucleotide binding(L=3),GO:0001882-nucleoside binding(L=3),GO:0001883-purine nucleoside binding(L=4),GO:0003674-molecular_function(L=0),GO:0003676-nucleic acid binding(L=3),GO:0003723-RNA binding(L=4),GO:0003824-catalytic activity(L=1),GO:0005488-binding(L=1),GO:0005524-ATP binding(L=7),GO:0016462-pyrophosphatase activity(L=5),GO:0016787-hydrolase activity(L=2),GO:0016817-hydrolase act…
Nippo_chrI.g1062	313.88	0.338626	0.156089	2.16944	0.0300495	0.0711198	309.25	356.259	431.312	333.324	341.287	343.046	267.479	298.41	242.289	268.17	353.386	222.349	NA	NA	NA	ERCC4 [PF02732.18]	Crossover junction endonuclease Mus81 [IPR033309]; DNA polymerase lambda lyase domain superfamily [IPR027421]; EME1/EME2, C-terminal domain [IPR042530]; ERCC4 domain [IPR006166]; Restriction endonuclease type II-like [IPR011335]	PostSET	NA	GO:0000003-reproduction(L=1),GO:0000122-negative regulation of transcription from RNA polymerase II promoter(L=8),GO:0006139-nucleobase-containing compound metabolic process(L=3),GO:0006259-DNA metabolic process(L=4),GO:0006281-DNA repair(L=5),GO:0006325-chromatin organization(L=4),GO:0006355-regulation of transcription, DNA-templated(L=7),GO:0006357-regulation of transcription from RNA polymeras…	GO:0005575-cellular_component(L=0),GO:0005622-intracellular(L=3),GO:0005623-cell(L=1),GO:0005634-nucleus(L=5),GO:0043226-organelle(L=1),GO:0043227-membrane-bounded organelle(L=2),GO:0043229-intracellular organelle(L=3),GO:0043231-intracellular membrane-bounded organelle(L=4),GO:0044424-intracellular part(L=3),GO:0044464-cell part(L=2),	GO:0003674-molecular_function(L=0),GO:0003676-nucleic acid binding(L=3),GO:0003677-DNA binding(L=4),GO:0003824-catalytic activity(L=1),GO:0004518-nuclease activity(L=4),GO:0005488-binding(L=1),GO:0008168-methyltransferase activity(L=4),GO:0008170-N-methyltransferase activity(L=5),GO:0008276-protein methyltransferase activity(L=5),GO:0008757-S-adenosylmethionine-dependent methyltransferase activit…
Nippo_chrI.g1063	1177.33	-0.497509	0.34526	-1.44097	0.149593	0.246155	1210.58	1695.1	558.167	783.259	806.191	797.616	751.018	812.752	1826.9	1116.56	1902.09	1867.77	NA	SEG: 0.11 (132/1174)	NCoils: 0.05 (65/1314); 0.05 (65/1316); 0.06 (65/1174)	SET [PF00856.31]; WW [PF00397.29]	AWS domain [IPR006560]; Post-SET domain [IPR003616]; SET domain [IPR001214]; SET domain superfamily [IPR046341]; WW domain [IPR001202]; WW domain superfamily [IPR036020]	PostSET	NA	GO:0000003-reproduction(L=1),GO:0000122-negative regulation of transcription from RNA polymerase II promoter(L=8),GO:0006139-nucleobase-containing compound metabolic process(L=3),GO:0006259-DNA metabolic process(L=4),GO:0006281-DNA repair(L=5),GO:0006325-chromatin organization(L=4),GO:0006355-regulation of transcription, DNA-templated(L=7),GO:0006357-regulation of transcription from RNA polymeras…	GO:0005575-cellular_component(L=0),GO:0005622-intracellular(L=3),GO:0005623-cell(L=1),GO:0005634-nucleus(L=5),GO:0043226-organelle(L=1),GO:0043227-membrane-bounded organelle(L=2),GO:0043229-intracellular organelle(L=3),GO:0043231-intracellular membrane-bounded organelle(L=4),GO:0044424-intracellular part(L=3),GO:0044464-cell part(L=2),	GO:0003674-molecular_function(L=0),GO:0003676-nucleic acid binding(L=3),GO:0003677-DNA binding(L=4),GO:0003824-catalytic activity(L=1),GO:0004518-nuclease activity(L=4),GO:0005488-binding(L=1),GO:0008168-methyltransferase activity(L=4),GO:0008170-N-methyltransferase activity(L=5),GO:0008276-protein methyltransferase activity(L=5),GO:0008757-S-adenosylmethionine-dependent methyltransferase activit…
Nippo_chrI.g1064	1050.73	0.419096	0.21342	1.96371	0.0495635	0.105157	1030.22	1075.73	1045.38	1202.93	1421.81	1460.75	1228.76	1083.42	1014	704.179	693.546	648.066	NA	SEG: 0.37 (34/92)	NCoils: 0.03 (21/748); 0.03 (21/664)	TFIIIC_sub6 [PF10419.12]	Armadillo-type fold [IPR016024]; Conserved oligomeric Golgi complex subunit 5 [IPR019465]; Transcription factor TFIIIC, triple barrel domain [IPR019481]	Inherit from biNOG: Component of oligomeric golgi complex 5	NA	GO:0006810-transport(L=3),GO:0006891-intra-Golgi vesicle-mediated transport(L=6),GO:0006928-movement of cell or subcellular component(L=3),GO:0007275-multicellular organism development(L=3),GO:0008150-biological_process(L=0),GO:0009790-embryo development(L=4),GO:0009792-embryo development ending in birth or egg hatching(L=5),GO:0009987-cellular process(L=1),GO:0016192-vesicle-mediated transport(L…	GO:0005575-cellular_component(L=0),GO:0005622-intracellular(L=3),GO:0005623-cell(L=1),GO:0005737-cytoplasm(L=4),GO:0005794-Golgi apparatus(L=4),GO:0017119-Golgi transport complex(L=5),GO:0032991-macromolecular complex(L=1),GO:0043226-organelle(L=1),GO:0043227-membrane-bounded organelle(L=2),GO:0043229-intracellular organelle(L=3),GO:0043231-intracellular membrane-bounded organelle(L=4),GO:0043234…	NA
Nippo_chrI.g1065	606.259	0.224442	0.179978	1.24705	0.212378	0.322143	600.971	646.941	546.889	769.201	594.78	770.612	663.016	635.741	498.957	405.082	639.716	503.199	NA	SEG: 0.03 (14/447)	NA	GTP_EFTU [PF00009.30]; GTP_EFTU_D2 [PF03144.28]; GTP_EFTU_D3 [PF03143.20]; MMR_HSR1 [PF01926.26]	Elongation factor Tu (EF-Tu), GTP-binding domain [IPR041709]; P-loop containing nucleoside triphosphate hydrolase [IPR027417]; Tr-type G domain, conserved site [IPR031157]; Translation elongation factor EF1A/initiation factor IF2gamma, C-terminal [IPR009001]; Translation elongation factor EFTu-like, domain 2 [IPR004161]; Translation elongation factor EFTu/EF1A, C-terminal [IPR004160]; Translation…	Inherit from biNOG: elongation Factor	4626	GO:0000003-reproduction(L=1),GO:0006139-nucleobase-containing compound metabolic process(L=3),GO:0006152-purine nucleoside catabolic process(L=7),GO:0006163-purine nucleotide metabolic process(L=5),GO:0006184-obsolete GTP catabolic process(L=),GO:0006195-purine nucleotide catabolic process(L=7),GO:0006412-translation(L=5),GO:0006414-translational elongation(L=6),GO:0006725-cellular aromatic compo…	GO:0005575-cellular_component(L=0),GO:0005622-intracellular(L=3),GO:0005623-cell(L=1),GO:0044464-cell part(L=2),	GO:0000166-nucleotide binding(L=3),GO:0001882-nucleoside binding(L=3),GO:0001883-purine nucleoside binding(L=4),GO:0003674-molecular_function(L=0),GO:0003676-nucleic acid binding(L=3),GO:0003723-RNA binding(L=4),GO:0003746-translation elongation factor activity(L=6),GO:0003824-catalytic activity(L=1),GO:0003924-GTPase activity(L=7),GO:0005488-binding(L=1),GO:0005525-GTP binding(L=7),GO:0008135-tr…
Nippo_chrI.g1066	279.784	0.255168	0.482064	0.529325	0.59658	0.697412	218.554	348.849	642.802	239.08	34.681	344.873	316.52	351.482	212.545	222.51	197.011	228.504	NA	SEG: 0.08 (28/360)	NA	NIF [PF03031.21]	Dullard phosphatase domain, eukaryotic [IPR011948]; FCP1 homology domain [IPR004274]; HAD superfamily [IPR023214]; HAD-like superfamily [IPR036412]	CPDc	NA	GO:0006793-phosphorus metabolic process(L=3),GO:0006796-phosphate-containing compound metabolic process(L=4),GO:0008150-biological_process(L=0),GO:0008152-metabolic process(L=1),GO:0009987-cellular process(L=1),GO:0016311-dephosphorylation(L=5),GO:0044237-cellular metabolic process(L=2),	NA	GO:0003674-molecular_function(L=0),GO:0003824-catalytic activity(L=1),GO:0016787-hydrolase activity(L=2),GO:0016788-hydrolase activity, acting on ester bonds(L=3),GO:0016791-phosphatase activity(L=5),GO:0042578-phosphoric ester hydrolase activity(L=4),
Nippo_chrI.g1067	1081.78	-0.41008	0.548897	-0.747098	0.455004	0.571444	798.994	424.069	1191.98	721.697	72.2337	2367.82	1658.51	1406.29	1099.41	1100.04	1283.77	856.537	NA	NA	NA	NA	NA	NA	NA	NA	NA	NA
Nippo_chrI.g1068	895.725	0.252352	0.12727	1.98281	0.0473888	0.101603	1101.18	998.684	802.156	1061.8	1036.98	831.32	805.99	845.666	762.605	798.287	810.651	893.379	NA	NA	NA	NTP_transf_3 [PF12804.10]; NTP_transferase [PF00483.26]	Hexapeptide transferase, conserved site [IPR018357]; Nucleotide-diphospho-sugar transferases [IPR029044]; Nucleotidyl transferase domain [IPR005835]	Nucleotidyl transferase	5152010000000	GO:0008150-biological_process(L=0),GO:0008152-metabolic process(L=1),GO:0009058-biosynthetic process(L=2),	NA	GO:0003674-molecular_function(L=0),GO:0003824-catalytic activity(L=1),GO:0016740-transferase activity(L=2),GO:0016772-transferase activity, transferring phosphorus-containing groups(L=3),GO:0016779-nucleotidyltransferase activity(L=4),
Nippo_chrI.g1069	1272.6	-0.102348	0.393151	-0.260329	0.79461	0.858095	1936.33	2373.05	741.547	728.955	693.191	879.526	1020.67	690.143	1235.16	1517.16	1258.34	2197.12	TM(1x)	SEG: 0.02 (41/1800)	NCoils: 0.15 (269/1800); 0.16 (269/1662)	NA	Nuclear anchorage protein 1-like [IPR039906]	CAMSAP CH domain	NA	GO:0000003-reproduction(L=1),GO:0002119-nematode larval development(L=5),GO:0002164-larval development(L=4),GO:0006996-organelle organization(L=3),GO:0007010-cytoskeleton organization(L=4),GO:0007097-nuclear migration(L=5),GO:0007275-multicellular organism development(L=3),GO:0007338-single fertilization(L=5),GO:0008150-biological_process(L=0),GO:0009566-fertilization(L=3),GO:0009790-embryo devel…	GO:0005575-cellular_component(L=0),GO:0005622-intracellular(L=3),GO:0005623-cell(L=1),GO:0005737-cytoplasm(L=4),GO:0016020-membrane(L=1),GO:0016021-integral component of membrane(L=4),GO:0031224-intrinsic component of membrane(L=3),GO:0044424-intracellular part(L=3),GO:0044425-membrane part(L=2),GO:0044464-cell part(L=2),	GO:0003674-molecular_function(L=0),GO:0003676-nucleic acid binding(L=3),GO:0003677-DNA binding(L=4),GO:0003779-actin binding(L=4),GO:0005488-binding(L=1),GO:0005515-protein binding(L=2),GO:0008092-cytoskeletal protein binding(L=3),GO:0097159-organic cyclic compound binding(L=2),GO:1901363-heterocyclic compound binding(L=2),
Nippo_chrI.g107	135.394	-1.60316	0.878148	-1.82561	0.0679084	0.13399	90.0141	132.234	100.88	65.5899	3.71278	11.7026	69.8292	114.782	733.052	186.221	2.31402	114.393	NA	NA	NA	NA	NA	NA	NA	NA	NA	NA
Nippo_chrI.g1070	5.13979	-4.7043	1.65566	-2.84134	0.00449241	0.0164314	0	0	1.10846	0	0.571919	0	0	3.02164	5.80706	51.1684	0	0	NA	SEG: 0.11 (15/138)	NA	NA	NA	NA	NA	NA	NA	NA
Nippo_chrI.g1071	4617.52	-0.280934	0.312152	-0.899991	0.368125	0.48798	5929.53	6629.14	3318.11	3119.67	2709.6	3294.04	4453.11	2929.49	4273.82	6344.9	4539.09	7869.75	NA	SEG: 0.04 (655/15427)	NCoils: 0.25 (3898/15413); 0.25 (3898/15427)	CAMSAP_CH [PF11971.11]; CH [PF00307.34]; Exonuc_VII_S [PF02609.19]; KASH [PF10541.12]	Actinin-type actin-binding domain, conserved site [IPR001589]; CH domain superfamily [IPR036872]; Calponin homology domain [IPR001715]; KASH domain [IPR012315]; Nuclear anchorage protein 1-like [IPR039906]	CAMSAP CH domain	NA	GO:0000003-reproduction(L=1),GO:0002119-nematode larval development(L=5),GO:0002164-larval development(L=4),GO:0006996-organelle organization(L=3),GO:0007010-cytoskeleton organization(L=4),GO:0007097-nuclear migration(L=5),GO:0007275-multicellular organism development(L=3),GO:0007338-single fertilization(L=5),GO:0008150-biological_process(L=0),GO:0009566-fertilization(L=3),GO:0009790-embryo devel…	GO:0005575-cellular_component(L=0),GO:0005622-intracellular(L=3),GO:0005623-cell(L=1),GO:0005737-cytoplasm(L=4),GO:0016020-membrane(L=1),GO:0016021-integral component of membrane(L=4),GO:0031224-intrinsic component of membrane(L=3),GO:0044424-intracellular part(L=3),GO:0044425-membrane part(L=2),GO:0044464-cell part(L=2),	GO:0003674-molecular_function(L=0),GO:0003676-nucleic acid binding(L=3),GO:0003677-DNA binding(L=4),GO:0003779-actin binding(L=4),GO:0005488-binding(L=1),GO:0005515-protein binding(L=2),GO:0008092-cytoskeletal protein binding(L=3),GO:0097159-organic cyclic compound binding(L=2),GO:1901363-heterocyclic compound binding(L=2),
Nippo_chrI.g1072	175.223	-0.541371	0.342456	-1.58085	0.113913	0.199931	202.124	117.507	202.993	118.646	125.662	86.4847	106.667	115.736	209.165	312.104	283.2	222.391	NA	SEG: 0.09 (33/383)	NA	PTB [PF08416.16]; SH2 [PF00017.27]	PH-like domain superfamily [IPR011993]; PTB/PI domain [IPR006020]; SH2 domain [IPR000980]; SH2 domain superfamily [IPR036860]; Tensin, phosphotyrosine-binding domain [IPR033929]; Tensin-like, SH2 domain [IPR035012]; Tensin/EPS8 phosphotyrosine-binding domain [IPR013625]	Inherit from biNOG: Tensin 1	NA	NA	GO:0005575-cellular_component(L=0),GO:0005622-intracellular(L=3),GO:0005623-cell(L=1),GO:0005737-cytoplasm(L=4),GO:0030016-myofibril(L=6),GO:0030017-sarcomere(L=6),GO:0030054-cell junction(L=1),GO:0031430-M band(L=4),GO:0031672-A band(L=4),GO:0043226-organelle(L=1),GO:0043228-non-membrane-bounded organelle(L=2),GO:0043229-intracellular organelle(L=3),GO:0043232-intracellular non-membrane-bounded …	NA
Nippo_chrI.g1073	2.75772	-0.0751388	0.820011	-0.0916314	0.926991	0.951014	2.7171	3.36892	4.38034	2.11691	1.93648	2.54187	0.618099	1.47797	6.33272	7.60219	0	0	NA	NA	NA	NA	NA	NA	NA	NA	NA	NA
Nippo_chrI.g1074	111.334	-0.403639	0.356943	-1.13082	0.258131	0.373961	143.439	104.273	138.852	78.52	58.1633	48.071	74.0025	90.3399	199.866	117.998	120.855	161.626	SigP	SEG: 0.07 (52/778)	NA	PTEN_C2 [PF10409.12]	C2 domain superfamily [IPR035892]; Protein-tyrosine phosphatase-like [IPR029021]; Tensin phosphatase, C2 domain [IPR014020]; Tensin-type phosphatase domain [IPR029023]	Inherit from biNOG: Tensin 1	NA	NA	GO:0005575-cellular_component(L=0),GO:0005622-intracellular(L=3),GO:0005623-cell(L=1),GO:0005737-cytoplasm(L=4),GO:0030016-myofibril(L=6),GO:0030017-sarcomere(L=6),GO:0030054-cell junction(L=1),GO:0031430-M band(L=4),GO:0031672-A band(L=4),GO:0043226-organelle(L=1),GO:0043228-non-membrane-bounded organelle(L=2),GO:0043229-intracellular organelle(L=3),GO:0043232-intracellular non-membrane-bounded …	NA
Nippo_chrI.g1075	62.1679	-0.373558	0.361142	-1.03438	0.300959	0.419521	46.571	74.8223	47.8799	54.3643	35.8158	44.7911	31.6979	39.978	79.3497	68.481	59.9052	162.358	TM(1x)	SEG: 0.05 (27/574)	NA	CAP [PF00188.29]; CTP_transf_like [PF01467.29]	CAP domain [IPR014044]; CAP superfamily [IPR035940]; CTP:phosphocholine cytidylyltransferase domain [IPR041723]; Choline-phosphate cytidylyltransferase Pcy1-like [IPR045049]; Cysteine-rich secretory protein-related [IPR001283]; Cytidyltransferase-like domain [IPR004821]; Rossmann-like alpha/beta/alpha sandwich fold [IPR014729]	Cytidylyltransferase	4405641100	GO:0002119-nematode larval development(L=5),GO:0002164-larval development(L=4),GO:0006066-alcohol metabolic process(L=4),GO:0006576-cellular biogenic amine metabolic process(L=5),GO:0006629-lipid metabolic process(L=3),GO:0006644-phospholipid metabolic process(L=4),GO:0006650-glycerophospholipid metabolic process(L=5),GO:0006656-phosphatidylcholine biosynthetic process(L=5),GO:0006657-CDP-choline…	NA	GO:0000166-nucleotide binding(L=3),GO:0003674-molecular_function(L=0),GO:0003824-catalytic activity(L=1),GO:0004105-choline-phosphate cytidylyltransferase activity(L=6),GO:0005488-binding(L=1),GO:0016740-transferase activity(L=2),GO:0016772-transferase activity, transferring phosphorus-containing groups(L=3),GO:0016779-nucleotidyltransferase activity(L=4),GO:0036094-small molecule binding(L=2),GO…
Nippo_chrI.g1076	846.949	0.318505	0.226835	1.40413	0.160281	0.259761	905.01	1028.11	1044.41	1134.6	1031.97	521.285	811.034	988.534	718.196	744.329	732.808	503.106	NA	SEG: 0.02 (9/505)	NA	Mito_carr [PF00153.30]	Mitochondrial carrier domain superfamily [IPR023395]; Mitochondrial substrate/solute carrier [IPR018108]; Solute carrier family 25 member 46 [IPR039158]	Mitochondrial carrier protein	NA	GO:0006412-translation(L=5),GO:0006413-translational initiation(L=6),GO:0006810-transport(L=3),GO:0008150-biological_process(L=0),GO:0008152-metabolic process(L=1),GO:0009058-biosynthetic process(L=2),GO:0009059-macromolecule biosynthetic process(L=4),GO:0009987-cellular process(L=1),GO:0010467-gene expression(L=4),GO:0019538-protein metabolic process(L=3),GO:0034645-cellular macromolecule biosyn…	GO:0005575-cellular_component(L=0),GO:0005622-intracellular(L=3),GO:0005623-cell(L=1),GO:0005737-cytoplasm(L=4),GO:0005852-eukaryotic translation initiation factor 3 complex(L=5),GO:0016020-membrane(L=1),GO:0016021-integral component of membrane(L=4),GO:0031224-intrinsic component of membrane(L=3),GO:0032991-macromolecular complex(L=1),GO:0043234-protein complex(L=2),GO:0044424-intracellular part…	GO:0003674-molecular_function(L=0),GO:0003676-nucleic acid binding(L=3),GO:0003723-RNA binding(L=4),GO:0003743-translation initiation factor activity(L=6),GO:0005488-binding(L=1),GO:0008135-translation factor activity, RNA binding(L=5),GO:0097159-organic cyclic compound binding(L=2),GO:1901363-heterocyclic compound binding(L=2),
Nippo_chrI.g1077	836.034	-0.0882925	0.162415	-0.543623	0.586701	0.689086	837.392	750.909	589.412	973.216	895.493	811.891	778.017	802.366	806.872	850.131	1071.95	864.769	NA	SEG: 0.24 (47/197)	NA	eIF3_subunit [PF08597.13]	Eukaryotic translation initiation factor 3 subunit J [IPR013906]; Eukaryotic translation initiation factor 3-like domain superfamily [IPR023194]	Translation initiation factor eIF3 subunit	3013	GO:0006412-translation(L=5),GO:0006413-translational initiation(L=6),GO:0007275-multicellular organism development(L=3),GO:0008150-biological_process(L=0),GO:0008152-metabolic process(L=1),GO:0009058-biosynthetic process(L=2),GO:0009059-macromolecule biosynthetic process(L=4),GO:0009790-embryo development(L=4),GO:0009792-embryo development ending in birth or egg hatching(L=5),GO:0009987-cellular …	GO:0005575-cellular_component(L=0),GO:0005622-intracellular(L=3),GO:0005623-cell(L=1),GO:0005737-cytoplasm(L=4),GO:0005852-eukaryotic translation initiation factor 3 complex(L=5),GO:0032991-macromolecular complex(L=1),GO:0043234-protein complex(L=2),GO:0044424-intracellular part(L=3),GO:0044444-cytoplasmic part(L=4),GO:0044464-cell part(L=2),	GO:0003674-molecular_function(L=0),GO:0003676-nucleic acid binding(L=3),GO:0003723-RNA binding(L=4),GO:0003743-translation initiation factor activity(L=6),GO:0005488-binding(L=1),GO:0008135-translation factor activity, RNA binding(L=5),GO:0097159-organic cyclic compound binding(L=2),GO:1901363-heterocyclic compound binding(L=2),
Nippo_chrI.g1078	487.749	0.378506	0.180336	2.09889	0.0358264	0.0815418	467.401	571.782	651.049	511.775	548.378	574.926	425.659	599.181	359.504	436.259	356.298	350.772	NA	SEG: 0.03 (24/795)	NCoils: 0.06 (49/795)	Amino_oxidase [PF01593.27]; NAD_binding_8 [PF13450.9]; SWIRM [PF04433.20]	Amine oxidase [IPR002937]; FAD/NAD(P)-binding domain superfamily [IPR036188]; Histone lysine-specific demethylase [IPR017366]; Homeobox-like domain superfamily [IPR009057]; SWIRM domain [IPR007526]; Winged helix-like DNA-binding domain superfamily [IPR036388]	Lysine-Specific histone Demethylase	NA	GO:0006139-nucleobase-containing compound metabolic process(L=3),GO:0006259-DNA metabolic process(L=4),GO:0006325-chromatin organization(L=4),GO:0006355-regulation of transcription, DNA-templated(L=7),GO:0006464-cellular protein modification process(L=5),GO:0006482-protein demethylation(L=3),GO:0006725-cellular aromatic compound metabolic process(L=3),GO:0006807-nitrogen compound metabolic proces…	GO:0005575-cellular_component(L=0),GO:0005576-extracellular region(L=1),GO:0005622-intracellular(L=3),GO:0005623-cell(L=1),GO:0005634-nucleus(L=5),GO:0016020-membrane(L=1),GO:0016021-integral component of membrane(L=4),GO:0031224-intrinsic component of membrane(L=3),GO:0043226-organelle(L=1),GO:0043227-membrane-bounded organelle(L=2),GO:0043229-intracellular organelle(L=3),GO:0043231-intracellula…	GO:0000166-nucleotide binding(L=3),GO:0003674-molecular_function(L=0),GO:0003676-nucleic acid binding(L=3),GO:0003677-DNA binding(L=4),GO:0003824-catalytic activity(L=1),GO:0005488-binding(L=1),GO:0008168-methyltransferase activity(L=4),GO:0016491-oxidoreductase activity(L=2),GO:0016740-transferase activity(L=2),GO:0016741-transferase activity, transferring one-carbon groups(L=3),GO:0036094-small…
Nippo_chrI.g1079	14.5853	-1.67953	0.950939	-1.76618	0.0773659	0.14809	7.61381	5.05549	11.4348	0.715011	0.608438	17.2847	26.1971	6.52904	7.34938	90.1063	2.12951	0	SigP	SEG: 0.07 (14/206)	NA	NA	NA	NA	NA	NA	NA	NA
Nippo_chrI.g108	18.7901	-1.25904	0.678921	-1.85448	0.0636706	0.127594	15.6964	11.9024	23.4791	11.851	2.16079	1.70222	16.5235	20.9888	40.6786	48.6407	2.92787	28.9295	NA	NA	NA	NA	PH-like domain superfamily [IPR011993]	Spectrin repeat	NA	GO:0000003-reproduction(L=1),GO:0002064-epithelial cell development(L=6),GO:0002119-nematode larval development(L=5),GO:0002164-larval development(L=4),GO:0006461-protein complex assembly(L=5),GO:0006996-organelle organization(L=3),GO:0007010-cytoskeleton organization(L=4),GO:0007275-multicellular organism development(L=3),GO:0007610-behavior(L=1),GO:0008150-biological_process(L=0),GO:0008361-reg…	GO:0005575-cellular_component(L=0),GO:0005622-intracellular(L=3),GO:0005623-cell(L=1),GO:0005737-cytoplasm(L=4),GO:0005886-plasma membrane(L=3),GO:0016020-membrane(L=1),GO:0016324-apical plasma membrane(L=3),GO:0044424-intracellular part(L=3),GO:0044425-membrane part(L=2),GO:0044459-plasma membrane part(L=3),GO:0044464-cell part(L=2),GO:0045177-apical part of cell(L=3),GO:0071944-cell periphery(L…	GO:0003674-molecular_function(L=0),GO:0005488-binding(L=1),GO:0005543-phospholipid binding(L=3),GO:0008289-lipid binding(L=2),GO:0043167-ion binding(L=2),GO:0043168-anion binding(L=3),
Nippo_chrI.g1080	1060.91	-0.72517	0.267691	-2.70898	0.00674905	0.0223755	816.394	919.301	665.582	726.218	741.594	907.696	715.298	807.708	1392.99	1287.28	1722.84	2028.07	NA	SEG: 0.21 (56/264)	NCoils: 0.08 (21/264); 0.09 (21/241)	NA	ABT1/ESF2, RNA recognition motif [IPR034353]; ABT1/Esf2 [IPR039119]; Nucleotide-binding alpha-beta plait domain superfamily [IPR012677]; RNA-binding domain superfamily [IPR035979]	Inherit from biNOG: Activator of basal transcription	NA	GO:0000003-reproduction(L=1),GO:0002119-nematode larval development(L=5),GO:0002164-larval development(L=4),GO:0003006-developmental process involved in reproduction(L=2),GO:0006810-transport(L=3),GO:0006897-endocytosis(L=5),GO:0006898-receptor-mediated endocytosis(L=6),GO:0007275-multicellular organism development(L=3),GO:0007548-sex differentiation(L=3),GO:0008150-biological_process(L=0),GO:000…	NA	NA
Nippo_chrI.g1081	420.355	0.298767	0.144585	2.06638	0.0387927	0.0867468	485.743	408.041	454.9	520.128	443.606	422.02	349.127	361.021	316.575	356.242	388.604	538.257	NA	SEG: 0.12 (55/475)	NCoils: 0.10 (49/475)	Inp1 [PF12634.10]; Senescence [PF06911.15]	Inheritance of peroxisomes protein 1 [IPR024758]; Senescence/spartin-associated, C-terminal [IPR009686]; Spartin-like [IPR045036]	Inherit from biNOG: Spastic paraplegia 20 (Troyer syndrome)	NA	GO:0006996-organelle organization(L=3),GO:0007031-peroxisome organization(L=4),GO:0008150-biological_process(L=0),GO:0009987-cellular process(L=1),GO:0016043-cellular component organization(L=2),GO:0044699-single-organism process(L=1),GO:0044763-single-organism cellular process(L=2),GO:0045033-peroxisome inheritance(L=5),GO:0048308-organelle inheritance(L=4),GO:0071840-cellular component organiza…	GO:0005575-cellular_component(L=0),GO:0005622-intracellular(L=3),GO:0005623-cell(L=1),GO:0005737-cytoplasm(L=4),GO:0005777-peroxisome(L=6),GO:0005778-peroxisomal membrane(L=7),GO:0005780-extrinsic component of intraperoxisomal membrane(L=5),GO:0016020-membrane(L=1),GO:0019898-extrinsic component of membrane(L=3),GO:0031090-organelle membrane(L=3),GO:0031312-extrinsic component of organelle membra…	NA
Nippo_chrI.g1082	1339.6	-0.923387	0.305905	-3.01854	0.00253996	0.0105972	954.628	1096.15	606.907	850.391	955.129	1066.49	954.384	946.277	1623.79	1740.36	2314.7	2966.01	TM(3x)	NA	NA	DAD [PF02109.19]	DAD/Ost2 [IPR003038]	DAD family	51051300000000	GO:0000003-reproduction(L=1),GO:0002119-nematode larval development(L=5),GO:0002164-larval development(L=4),GO:0006810-transport(L=3),GO:0006897-endocytosis(L=5),GO:0006898-receptor-mediated endocytosis(L=6),GO:0007275-multicellular organism development(L=3),GO:0007276-gamete generation(L=3),GO:0007292-female gamete generation(L=5),GO:0008150-biological_process(L=0),GO:0008152-metabolic process(L…	GO:0005575-cellular_component(L=0),GO:0005622-intracellular(L=3),GO:0005623-cell(L=1),GO:0005737-cytoplasm(L=4),GO:0005783-endoplasmic reticulum(L=4),GO:0005789-endoplasmic reticulum membrane(L=3),GO:0008250-oligosaccharyltransferase complex(L=3),GO:0012505-endomembrane system(L=3),GO:0016020-membrane(L=1),GO:0016021-integral component of membrane(L=4),GO:0031090-organelle membrane(L=3),GO:003122…	GO:0003674-molecular_function(L=0),GO:0003824-catalytic activity(L=1),GO:0004576-oligosaccharyl transferase activity(L=5),GO:0004579-dolichyl-diphosphooligosaccharide-protein glycotransferase activity(L=6),GO:0016740-transferase activity(L=2),GO:0016757-transferase activity, transferring glycosyl groups(L=3),GO:0016758-transferase activity, transferring hexosyl groups(L=4),
Nippo_chrI.g1083	53.1465	-0.180949	0.26528	-0.682104	0.495173	0.607961	34.9887	42.0452	77.827	39.6625	56.38	46.0286	70.6809	55.9673	56.7346	56.0495	42.9032	58.4909	TM(1x)	SEG: 0.02 (12/563)	NA	Trehalase [PF01204.21]	Glycoside hydrolase, family 37 [IPR001661]; Six-hairpin glycosidase superfamily [IPR008928]; Six-hairpin glycosidase-like superfamily [IPR012341]	Trehalase	5001100	GO:0000003-reproduction(L=1),GO:0002119-nematode larval development(L=5),GO:0002164-larval development(L=4),GO:0005975-carbohydrate metabolic process(L=3),GO:0005984-disaccharide metabolic process(L=3),GO:0005991-trehalose metabolic process(L=4),GO:0006461-protein complex assembly(L=5),GO:0006996-organelle organization(L=3),GO:0007010-cytoskeleton organization(L=4),GO:0007275-multicellular organi…	NA	GO:0003674-molecular_function(L=0),GO:0003824-catalytic activity(L=1),GO:0004553-hydrolase activity, hydrolyzing O-glycosyl compounds(L=4),GO:0004555-alpha,alpha-trehalase activity(L=6),GO:0015927-trehalase activity(L=5),GO:0016787-hydrolase activity(L=2),GO:0016798-hydrolase activity, acting on glycosyl bonds(L=3),
Nippo_chrI.g1084	36.8829	-1.01775	0.305623	-3.3301	0.000868161	0.0045408	31.0065	15.4806	20.2798	28.2422	18.9668	21.7318	30.2209	36.5921	52.6796	42.3788	51.4398	93.5762	NA	SEG: 0.04 (10/233)	NA	START [PF01852.22]	START domain [IPR002913]; START-like domain superfamily [IPR023393]	START	NA	GO:0006629-lipid metabolic process(L=3),GO:0006694-steroid biosynthetic process(L=5),GO:0006810-transport(L=3),GO:0006869-lipid transport(L=4),GO:0008150-biological_process(L=0),GO:0008152-metabolic process(L=1),GO:0008202-steroid metabolic process(L=4),GO:0008610-lipid biosynthetic process(L=4),GO:0009058-biosynthetic process(L=2),GO:0010876-lipid localization(L=3),GO:0015850-organic hydroxy com…	NA	GO:0003674-molecular_function(L=0),GO:0005215-transporter activity(L=1),GO:0005319-lipid transporter activity(L=3),GO:0005488-binding(L=1),GO:0005496-steroid binding(L=3),GO:0008289-lipid binding(L=2),GO:0015248-sterol transporter activity(L=4),GO:0015485-cholesterol binding(L=4),GO:0017127-cholesterol transporter activity(L=5),GO:0022892-substrate-specific transporter activity(L=2),GO:0032934-st…
Nippo_chrI.g1085	686.395	-0.371787	0.204218	-1.82054	0.0686765	0.135087	611.899	472.467	695.26	636.667	444.734	741.981	969.466	812.377	578.073	775.508	900.248	598.065	NA	SEG: 0.04 (90/2560)	NCoils: 0.01 (28/2540); 0.01 (28/2560); 0.01 (28/2553); 0.02 (49/2545); 0.02 (49/2532)	FERM_M [PF00373.21]; FERM_f0 [PF16511.8]; I_LWEQ [PF01608.20]; Talin_middle [PF09141.13]; VBS [PF08913.13]	Alpha-catenin/vinculin-like superfamily [IPR036723]; Band 4.1 domain [IPR019749]; FERM central domain [IPR019748]; FERM conserved site [IPR019747]; FERM domain [IPR000299]; FERM superfamily, second domain [IPR035963]; FERM/acyl-CoA-binding protein superfamily [IPR014352]; I/LWEQ domain [IPR002558]; I/LWEQ domain superfamily [IPR035964]; PH-like domain superfamily [IPR011993]; Talin, N-terminal F0…	Vinculin Binding Site	45105166	GO:0000003-reproduction(L=1),GO:0002009-morphogenesis of an epithelium(L=5),GO:0002119-nematode larval development(L=5),GO:0002164-larval development(L=4),GO:0003006-developmental process involved in reproduction(L=2),GO:0006810-transport(L=3),GO:0006897-endocytosis(L=5),GO:0006898-receptor-mediated endocytosis(L=6),GO:0006928-movement of cell or subcellular component(L=3),GO:0006996-organelle or…	GO:0001726-ruffle(L=3),GO:0005575-cellular_component(L=0),GO:0005622-intracellular(L=3),GO:0005623-cell(L=1),GO:0005737-cytoplasm(L=4),GO:0005856-cytoskeleton(L=5),GO:0005912-adherens junction(L=3),GO:0005924-cell-substrate adherens junction(L=3),GO:0005925-focal adhesion(L=4),GO:0015629-actin cytoskeleton(L=6),GO:0030016-myofibril(L=6),GO:0030017-sarcomere(L=6),GO:0030054-cell junction(L=1),GO:0…	GO:0003674-molecular_function(L=0),GO:0003779-actin binding(L=4),GO:0005102-receptor binding(L=3),GO:0005158-insulin receptor binding(L=4),GO:0005198-structural molecule activity(L=1),GO:0005200-structural constituent of cytoskeleton(L=2),GO:0005488-binding(L=1),GO:0005515-protein binding(L=2),GO:0008092-cytoskeletal protein binding(L=3),GO:0032403-protein complex binding(L=3),
Nippo_chrI.g1086	9.21035	-1.22112	0.63427	-1.92524	0.0541988	0.112645	1.63113	2.74087	9.59006	5.33631	4.47745	10.797	20.6621	9.89177	17.4568	26.0783	1.86238	0	NA	SEG: 0.06 (27/484)	NA	6PF2K [PF01591.21]; His_Phos_1 [PF00300.25]	6-phosphofructo-2-kinase [IPR013079]; Fructose-2,6-bisphosphatase [IPR003094]; Histidine phosphatase superfamily [IPR029033]; Histidine phosphatase superfamily, clade-1 [IPR013078]; P-loop containing nucleoside triphosphate hydrolase [IPR027417]; Phosphoglycerate/bisphosphoglycerate mutase, active site [IPR001345]	6-phosphofructo-2-kinase	514066	GO:0005975-carbohydrate metabolic process(L=3),GO:0005996-monosaccharide metabolic process(L=4),GO:0006000-fructose metabolic process(L=7),GO:0006003-fructose 2,6-bisphosphate metabolic process(L=4),GO:0006793-phosphorus metabolic process(L=3),GO:0006796-phosphate-containing compound metabolic process(L=4),GO:0008150-biological_process(L=0),GO:0008152-metabolic process(L=1),GO:0009987-cellular pr…	NA	GO:0000166-nucleotide binding(L=3),GO:0001882-nucleoside binding(L=3),GO:0001883-purine nucleoside binding(L=4),GO:0003674-molecular_function(L=0),GO:0003824-catalytic activity(L=1),GO:0003873-6-phosphofructo-2-kinase activity(L=7),GO:0004331-fructose-2,6-bisphosphate 2-phosphatase activity(L=8),GO:0005488-binding(L=1),GO:0005515-protein binding(L=2),GO:0005524-ATP binding(L=7),GO:0008443-phospho…
Nippo_chrI.g1087	0.959885	-1.95243	1.33614	-1.46124	0.143948	0.239024	0	0	0.364849	0.64534	1.17136	0	2.23703	1.34651	0	1.38728	4.36625	0	NA	NA	NA	NA	NA	NA	NA	NA	NA	NA
Nippo_chrI.g1088	7.92036	-0.829315	0.878936	-0.943544	0.345403	0.465657	3.27481	0	0	6.85874	9.60525	13.649	22.6084	7.71761	2.96496	9.90701	6.26241	12.1961	NA	SEG: 0.08 (35/455)	NA	DDE_Tnp_4 [PF13359.9]; MADF_DNA_bdg [PF10545.12]	Harbinger transposase-derived nuclease domain [IPR027806]; MADF domain [IPR006578]; Putative nuclease HARBI1-like [IPR045249]; Transcription factor Adf-1 [IPR039353]	Inherit from biNOG: to conserved	NA	NA	NA	GO:0003674-molecular_function(L=0),GO:0003676-nucleic acid binding(L=3),GO:0005488-binding(L=1),GO:0097159-organic cyclic compound binding(L=2),GO:1901363-heterocyclic compound binding(L=2),
Nippo_chrI.g1089	18.1639	1.12471	0.634728	1.77196	0.0764009	0.146871	36.6503	17.4277	19.3373	43.8117	21.0973	15.1319	16.5462	17.0439	4.70343	0	26.2169	0	NA	SEG: 0.20 (25/122)	NA	Rotamase [PF00639.24]; Rotamase_3 [PF13616.9]	Peptidyl-prolyl cis-trans isomerase PIN4 [IPR043323]; Peptidyl-prolyl cis-trans isomerase domain superfamily [IPR046357]; Peptidyl-prolyl cis-trans isomerase, PpiC-type [IPR000297]	PPIC-type PPIASE domain	NA	GO:0000413-protein peptidyl-prolyl isomerization(L=8),GO:0006457-protein folding(L=2),GO:0006464-cellular protein modification process(L=5),GO:0008150-biological_process(L=0),GO:0008152-metabolic process(L=1),GO:0009987-cellular process(L=1),GO:0018193-peptidyl-amino acid modification(L=6),GO:0018208-peptidyl-proline modification(L=7),GO:0019538-protein metabolic process(L=3),GO:0036211-protein m…	GO:0005575-cellular_component(L=0),GO:0005623-cell(L=1),GO:0005886-plasma membrane(L=3),GO:0016020-membrane(L=1),GO:0044464-cell part(L=2),GO:0071944-cell periphery(L=3),	GO:0003674-molecular_function(L=0),GO:0003755-peptidyl-prolyl cis-trans isomerase activity(L=4),GO:0003824-catalytic activity(L=1),GO:0016853-isomerase activity(L=2),GO:0016859-cis-trans isomerase activity(L=3),
Nippo_chrI.g109	11.4739	-1.56281	0.566	-2.76115	0.0057599	0.0198694	9.90288	4.13593	10.9529	3.06088	3.83766	4.04051	19.5497	7.90892	33.4123	22.7833	5.9736	12.1287	NA	NA	NCoils: 0.06 (21/366); 0.07 (21/293)	Spectrin [PF00435.24]	Spectrin/alpha-actinin [IPR018159]	Spectrin repeat	NA	GO:0000003-reproduction(L=1),GO:0002064-epithelial cell development(L=6),GO:0002119-nematode larval development(L=5),GO:0002164-larval development(L=4),GO:0006461-protein complex assembly(L=5),GO:0006996-organelle organization(L=3),GO:0007010-cytoskeleton organization(L=4),GO:0007275-multicellular organism development(L=3),GO:0007610-behavior(L=1),GO:0008150-biological_process(L=0),GO:0008361-reg…	GO:0005575-cellular_component(L=0),GO:0005622-intracellular(L=3),GO:0005623-cell(L=1),GO:0005737-cytoplasm(L=4),GO:0005886-plasma membrane(L=3),GO:0016020-membrane(L=1),GO:0016324-apical plasma membrane(L=3),GO:0044424-intracellular part(L=3),GO:0044425-membrane part(L=2),GO:0044459-plasma membrane part(L=3),GO:0044464-cell part(L=2),GO:0045177-apical part of cell(L=3),GO:0071944-cell periphery(L…	GO:0003674-molecular_function(L=0),GO:0005488-binding(L=1),GO:0005543-phospholipid binding(L=3),GO:0008289-lipid binding(L=2),GO:0043167-ion binding(L=2),GO:0043168-anion binding(L=3),
Nippo_chrI.g1090	100.134	-0.181628	0.289632	-0.6271	0.530594	0.639429	111.378	95.7429	109.905	105.089	73.6064	50.4004	76.9492	78.3553	91.8449	89.6193	148.1	170.618	NA	SEG: 0.27 (71/259)	NCoils: 0.04 (21/485); 0.08 (21/259)	DDE_Tnp_4 [PF13359.9]; G-patch_2 [PF12656.10]; KOW [PF00467.32]; MADF_DNA_bdg [PF10545.12]; Plant_tran [PF04827.17]	G-patch domain [IPR000467]; Harbinger transposase-derived nuclease domain [IPR027806]; KOW [IPR005824]; MADF domain [IPR006578]; Pre-mRNA-splicing factor Spp2-like [IPR045166]; Putative nuclease HARBI1-like [IPR045249]; Spp2/MOS2, G-patch domain [IPR026822]	Inherit from biNOG: to conserved	NA	NA	NA	NA
Nippo_chrI.g1091	1.13745	-3.54949	1.56207	-2.2723	0.0230683	0.0575515	1.54599	0	0	0	0	0	0.557708	1.66034	4.81509	5.07027	0	0	NA	SEG: 0.08 (22/279)	NA	NA	NA	NA	NA	NA	NA	NA
Nippo_chrI.g1092	0.489401	-2.51312	1.78152	-1.41065	0.158347	NA	0	0	0	0	0.562307	0	1.59411	0.416983	0.705477	2.59393	0	0	NA	SEG: 0.06 (9/161)	NCoils: 0.13 (21/161)	NA	NA	NA	NA	NA	NA	NA
Nippo_chrI.g1093	0.597022	-3.3556	2.38446	-1.40728	0.159345	0.258544	0	0	0	0	0	0	0	0.779747	3.95834	2.42617	0	0	NA	NA	NA	NA	NA	Integrase core domain	NA	GO:0006139-nucleobase-containing compound metabolic process(L=3),GO:0006259-DNA metabolic process(L=4),GO:0006260-DNA replication(L=5),GO:0006278-RNA-dependent DNA biosynthetic process(L=7),GO:0006725-cellular aromatic compound metabolic process(L=3),GO:0006807-nitrogen compound metabolic process(L=2),GO:0008150-biological_process(L=0),GO:0008152-metabolic process(L=1),GO:0009058-biosynthetic pro…	NA	GO:0003674-molecular_function(L=0),GO:0003676-nucleic acid binding(L=3),GO:0003723-RNA binding(L=4),GO:0003824-catalytic activity(L=1),GO:0003964-RNA-directed DNA polymerase activity(L=6),GO:0005488-binding(L=1),GO:0016740-transferase activity(L=2),GO:0016772-transferase activity, transferring phosphorus-containing groups(L=3),GO:0016779-nucleotidyltransferase activity(L=4),GO:0034061-DNA polymer…
Nippo_chrI.g1094	19.4104	-5.94878	0.894495	-6.65043	2.92e-11	1.9e-09	0	1.43301	0	0	0.672993	1.31211	8.16062	16.124	100.382	50.0703	29.1541	25.6153	SigP; TM(2x); TM(3x)	NA	NA	7tm_1 [PF00001.24]; TTR-52 [PF01060.26]	G protein-coupled receptor, rhodopsin-like [IPR000276]; GPCR, rhodopsin-like, 7TM [IPR017452]; Transthyretin-like [IPR001534]; Transthyretin-like superfamily [IPR038479]	NA	NA	NA	NA	NA
Nippo_chrI.g1095	0.40057	-1.37306	1.88449	-0.72861	0.46624	NA	1.40885	0	0	0	0.598682	0	1.13755	0.902238	0.759531	0	0	0	NA	NA	NA	NA	NA	NA	NA	NA	NA	NA
Nippo_chrI.g1096	1.19613	0.117334	1.20465	0.0974002	0.922409	0.948012	2.02814	0	4.1543	1.02068	0.921	0	0.880127	0.704357	3.45786	1.18714	0	0	TM(1x)	SEG: 0.15 (16/110)	NA	DDE_Tnp_1_7 [PF13843.9]	PiggyBac transposable element-derived protein [IPR029526]	NA	NA	NA	NA	NA
Nippo_chrI.g1097	7.08926	-0.737646	0.502095	-1.46914	0.141796	0.236452	11.623	2.79178	4.36129	5.32653	4.38102	6.42788	13.2152	5.81619	6.03192	12.4958	12.6004	0	SigP+TM(1x)	SEG: 0.13 (67/521)	NA	LRR_1 [PF00560.36]; LRR_4 [PF12799.10]; LRR_5 [PF13306.9]; LRR_8 [PF13855.9]; LRR_9 [PF14580.9]	Leucine-rich repeat N-terminal domain [IPR000372]; Leucine-rich repeat [IPR001611]; Leucine-rich repeat domain superfamily [IPR032675]; Leucine-rich repeat, typical subtype [IPR003591]	Leucine Rich Repeat	NA	NA	GO:0005575-cellular_component(L=0),GO:0016020-membrane(L=1),GO:0016021-integral component of membrane(L=4),GO:0031224-intrinsic component of membrane(L=3),GO:0044425-membrane part(L=2),	NA
Nippo_chrI.g1098	1539.5	0.431014	0.161953	2.66135	0.00778285	0.0249478	1751.48	2228.41	1477.38	1796.92	1758.2	1604.66	1206.54	1379.64	1538.67	998.186	1498.25	1235.7	NA	SEG: 0.36 (180/507)	NA	Cir_N [PF10197.12]	CBF1-interacting co-repressor CIR, N-terminal domain [IPR019339]; Corepressor interacting with RBPJ 1 [IPR040014]	Cir_N	4330	GO:0000003-reproduction(L=1),GO:0001703-gastrulation with mouth forming first(L=7),GO:0002119-nematode larval development(L=5),GO:0002164-larval development(L=4),GO:0003006-developmental process involved in reproduction(L=2),GO:0006810-transport(L=3),GO:0006897-endocytosis(L=5),GO:0006909-phagocytosis(L=4),GO:0006911-phagocytosis, engulfment(L=6),GO:0007275-multicellular organism development(L=3)…	GO:0005575-cellular_component(L=0),GO:0005622-intracellular(L=3),GO:0005623-cell(L=1),GO:0005634-nucleus(L=5),GO:0043226-organelle(L=1),GO:0043227-membrane-bounded organelle(L=2),GO:0043229-intracellular organelle(L=3),GO:0043231-intracellular membrane-bounded organelle(L=4),GO:0044424-intracellular part(L=3),GO:0044464-cell part(L=2),	GO:0003674-molecular_function(L=0),GO:0005488-binding(L=1),GO:0005515-protein binding(L=2),GO:0043621-protein self-association(L=3),
Nippo_chrI.g1099	1633.47	0.0898685	0.168213	0.534253	0.593167	0.694909	1606	2137.22	1379.82	1748.14	1598.77	1633.04	1454.39	1585.28	1949.93	1651.53	1160.55	1696.9	NA	NA	NA	NLE [PF08154.15]; WD40 [PF00400.35]	G-protein beta WD-40 repeat [IPR020472]; NLE [IPR012972]; WD40 repeat [IPR001680]; WD40 repeat, conserved site [IPR019775]; WD40-repeat-containing domain superfamily [IPR036322]; WD40/YVTN repeat-like-containing domain superfamily [IPR015943]	Required for maturation of ribosomal RNAs and formation of the large ribosomal subunit (By similarity)	NA	GO:0000003-reproduction(L=1),GO:0000463-maturation of LSU-rRNA from tricistronic rRNA transcript (SSU-rRNA, 5.8S rRNA, LSU-rRNA)(L=9),GO:0000470-maturation of LSU-rRNA(L=8),GO:0002119-nematode larval development(L=5),GO:0002164-larval development(L=4),GO:0003006-developmental process involved in reproduction(L=2),GO:0006139-nucleobase-containing compound metabolic process(L=3),GO:0006364-rRNA pro…	GO:0005575-cellular_component(L=0),GO:0005622-intracellular(L=3),GO:0005623-cell(L=1),GO:0005634-nucleus(L=5),GO:0005654-nucleoplasm(L=5),GO:0005730-nucleolus(L=5),GO:0030529-intracellular ribonucleoprotein complex(L=4),GO:0030684-preribosome(L=5),GO:0030686-90S preribosome(L=6),GO:0031974-membrane-enclosed lumen(L=1),GO:0031981-nuclear lumen(L=6),GO:0032991-macromolecular complex(L=1),GO:0043226…	NA
Nippo_chrI.g11	440.285	0.000945189	0.17943	0.00526774	0.995797	0.997069	410	580.605	337.657	441.547	435.338	451.462	412.353	414.575	535.696	380.381	522.094	361.716	NA	SEG: 0.07 (13/174)	NA	NA	Dynactin subunit 6 [IPR027777]; Trimeric LpxA-like superfamily [IPR011004]	Dynactin subunit 6	4962	GO:0008150-biological_process(L=0),GO:0008152-metabolic process(L=1),	GO:0005575-cellular_component(L=0),GO:0005622-intracellular(L=3),GO:0005623-cell(L=1),GO:0005737-cytoplasm(L=4),GO:0005856-cytoskeleton(L=5),GO:0005869-dynactin complex(L=6),GO:0005875-microtubule associated complex(L=6),GO:0015629-actin cytoskeleton(L=6),GO:0015630-microtubule cytoskeleton(L=6),GO:0032991-macromolecular complex(L=1),GO:0043226-organelle(L=1),GO:0043228-non-membrane-bounded organ…	GO:0003674-molecular_function(L=0),GO:0003824-catalytic activity(L=1),GO:0016740-transferase activity(L=2),
Nippo_chrI.g110	1.67938	-1.06741	0.977892	-1.09155	0.275033	0.391815	0	0	0.362387	0.641529	3.50242	2.30167	2.78914	2.68397	4.33115	1.38286	2.15741	0	NA	SEG: 0.21 (21/99)	NA	NA	NA	NA	NA	NA	NA	NA
Nippo_chrI.g1100	319.513	-1.07013	0.386664	-2.76759	0.00564723	0.0196086	254.557	159.593	148.41	168.851	241.96	258.512	183.058	218.232	563.825	261.579	851.031	524.544	NA	NA	NA	dCMP_cyt_deam_1 [PF00383.26]; dCMP_cyt_deam_2 [PF08211.15]	APOBEC/CMP deaminase, zinc-binding [IPR016192]; Cytidine and deoxycytidylate deaminase domain [IPR002125]; Cytidine deaminase, homotetrameric [IPR006262]; Cytidine deaminase-like [IPR016193]	Cytidine and deoxycytidylate deaminase zinc-binding region	2409831100	GO:0006139-nucleobase-containing compound metabolic process(L=3),GO:0006213-pyrimidine nucleoside metabolic process(L=5),GO:0006216-cytidine catabolic process(L=8),GO:0006217-deoxycytidine catabolic process(L=8),GO:0006725-cellular aromatic compound metabolic process(L=3),GO:0006807-nitrogen compound metabolic process(L=2),GO:0008150-biological_process(L=0),GO:0008152-metabolic process(L=1),GO:00…	GO:0005575-cellular_component(L=0),GO:0005622-intracellular(L=3),GO:0005623-cell(L=1),GO:0044464-cell part(L=2),	GO:0003674-molecular_function(L=0),GO:0003676-nucleic acid binding(L=3),GO:0003723-RNA binding(L=4),GO:0003824-catalytic activity(L=1),GO:0004126-cytidine deaminase activity(L=3),GO:0005488-binding(L=1),GO:0008270-zinc ion binding(L=6),GO:0016787-hydrolase activity(L=2),GO:0016810-hydrolase activity, acting on carbon-nitrogen (but not peptide) bonds(L=3),GO:0016814-hydrolase activity, acting on c…
Nippo_chrI.g1101	75.4414	-1.25935	0.283237	-4.44629	8.74e-06	0.000106988	65.6767	39.1706	27.8591	42.3159	31.6592	52.1986	102.242	70.9835	82.0584	117.161	107.682	166.289	TM(1x)	SEG: 0.33 (91/280)	NA	NA	Snake toxin-like superfamily [IPR045860]	NA	NA	NA	GO:0005575-cellular_component(L=0),GO:0005622-intracellular(L=3),GO:0005623-cell(L=1),GO:0005737-cytoplasm(L=4),GO:0005739-mitochondrion(L=5),GO:0043226-organelle(L=1),GO:0043227-membrane-bounded organelle(L=2),GO:0043229-intracellular organelle(L=3),GO:0043231-intracellular membrane-bounded organelle(L=4),GO:0044424-intracellular part(L=3),GO:0044444-cytoplasmic part(L=4),GO:0044464-cell part(L=…	NA
Nippo_chrI.g1102	9.31904	-2.50332	0.684655	-3.65632	0.000255859	0.001711	1.54933	3.90753	2.22235	2.58895	3.24218	1.70683	6.96909	4.26348	21.2584	27.9785	3.38854	32.7534	TM(4x)	NA	NA	Neur_chan_LBD [PF02931.26]; Neur_chan_memb [PF02932.19]	Neuronal acetylcholine receptor [IPR038050]; Neurotransmitter-gated ion-channel [IPR006201]; Neurotransmitter-gated ion-channel ligand-binding domain [IPR006202]; Neurotransmitter-gated ion-channel ligand-binding domain superfamily [IPR036734]; Neurotransmitter-gated ion-channel transmembrane domain [IPR006029]; Neurotransmitter-gated ion-channel transmembrane domain superfamily [IPR036719]; Neur…	Neurotransmitter-gated ion-channel transmembrane region	NA	GO:0006810-transport(L=3),GO:0006811-ion transport(L=4),GO:0006812-cation transport(L=5),GO:0008150-biological_process(L=0),GO:0009987-cellular process(L=1),GO:0034220-ion transmembrane transport(L=5),GO:0044699-single-organism process(L=1),GO:0044763-single-organism cellular process(L=2),GO:0044765-single-organism transport(L=3),GO:0051179-localization(L=1),GO:0051234-establishment of localizati…	GO:0005575-cellular_component(L=0),GO:0005623-cell(L=1),GO:0005886-plasma membrane(L=3),GO:0016020-membrane(L=1),GO:0016021-integral component of membrane(L=4),GO:0030054-cell junction(L=1),GO:0031224-intrinsic component of membrane(L=3),GO:0044425-membrane part(L=2),GO:0044456-synapse part(L=2),GO:0044464-cell part(L=2),GO:0045202-synapse(L=1),GO:0045211-postsynaptic membrane(L=3),GO:0071944-cel…	GO:0003674-molecular_function(L=0),GO:0005215-transporter activity(L=1),GO:0005216-ion channel activity(L=5),GO:0005230-extracellular ligand-gated ion channel activity(L=6),GO:0005231-excitatory extracellular ligand-gated ion channel activity(L=4),GO:0005261-cation channel activity(L=6),GO:0008324-cation transmembrane transporter activity(L=5),GO:0015075-ion transmembrane transporter activity(L=4…
Nippo_chrI.g1103	841.862	0.259877	0.143581	1.80997	0.0703002	0.137658	876.467	941.179	979.908	1105.67	811.472	789.666	713.84	865.23	679.162	694.793	883.536	761.417	NA	SEG: 0.01 (11/816)	NA	Sec34 [PF04136.18]	Conserved oligomeric Golgi complex, subunit 3 [IPR007265]	Sec34-like family	NA	GO:0000003-reproduction(L=1),GO:0002009-morphogenesis of an epithelium(L=5),GO:0002119-nematode larval development(L=5),GO:0002164-larval development(L=4),GO:0003006-developmental process involved in reproduction(L=2),GO:0006810-transport(L=3),GO:0006886-intracellular protein transport(L=5),GO:0006928-movement of cell or subcellular component(L=3),GO:0007275-multicellular organism development(L=3…	GO:0005575-cellular_component(L=0),GO:0005622-intracellular(L=3),GO:0005623-cell(L=1),GO:0005737-cytoplasm(L=4),GO:0005783-endoplasmic reticulum(L=4),GO:0005794-Golgi apparatus(L=4),GO:0005801-cis-Golgi network(L=5),GO:0016020-membrane(L=1),GO:0043226-organelle(L=1),GO:0043227-membrane-bounded organelle(L=2),GO:0043229-intracellular organelle(L=3),GO:0043231-intracellular membrane-bounded organel…	NA
Nippo_chrI.g1104	980.704	-0.911778	0.281768	-3.23592	0.00121252	0.00587338	618.516	683.819	510.351	809.39	760.13	684.104	680.415	820.111	1137.97	1238.89	1926.14	1898.61	NA	NA	NA	NTF2 [PF02136.23]	NTF2-like domain superfamily [IPR032710]; Nuclear transport factor 2 domain [IPR002075]; Nuclear transport factor 2, eukaryote [IPR018222]; Nuclear transport factor 2/Mtr2 [IPR045875]	Nuclear transport factor 2 (NTF2) domain	3008300000000000	GO:0000003-reproduction(L=1),GO:0002119-nematode larval development(L=5),GO:0002164-larval development(L=4),GO:0003006-developmental process involved in reproduction(L=2),GO:0006810-transport(L=3),GO:0006897-endocytosis(L=5),GO:0006898-receptor-mediated endocytosis(L=6),GO:0006909-phagocytosis(L=4),GO:0006911-phagocytosis, engulfment(L=6),GO:0007275-multicellular organism development(L=3),GO:0007…	GO:0005575-cellular_component(L=0),GO:0005622-intracellular(L=3),GO:0005623-cell(L=1),GO:0044464-cell part(L=2),	GO:0003674-molecular_function(L=0),GO:0005488-binding(L=1),GO:0005515-protein binding(L=2),
Nippo_chrI.g1105	2669.81	0.593135	0.24547	2.41632	0.0156782	0.0428817	2754.92	2867.12	2987.14	3971.37	3696.83	3016.08	2501.94	3517.27	1591.14	2022.75	1706.63	1404.51	SigP+TM(1x)	SEG: 0.16 (41/263)	NA	TRAP_alpha [PF03896.19]	Translocon-associated protein (TRAP), alpha subunit [IPR005595]	translocon-associated protein	4141	GO:0007275-multicellular organism development(L=3),GO:0008150-biological_process(L=0),GO:0009790-embryo development(L=4),GO:0009792-embryo development ending in birth or egg hatching(L=5),GO:0032501-multicellular organismal process(L=1),GO:0032502-developmental process(L=1),GO:0044699-single-organism process(L=1),GO:0044707-single-multicellular organism process(L=2),GO:0044767-single-organism dev…	GO:0005575-cellular_component(L=0),GO:0005622-intracellular(L=3),GO:0005623-cell(L=1),GO:0005737-cytoplasm(L=4),GO:0005783-endoplasmic reticulum(L=4),GO:0016020-membrane(L=1),GO:0016021-integral component of membrane(L=4),GO:0031224-intrinsic component of membrane(L=3),GO:0043226-organelle(L=1),GO:0043227-membrane-bounded organelle(L=2),GO:0043229-intracellular organelle(L=3),GO:0043231-intracell…	NA
Nippo_chrI.g1106	13.9744	-1.55263	0.584834	-2.65482	0.00793496	0.0253527	7.60091	10.3361	3.81036	1.49165	6.63044	9.90421	15.3604	4.03982	15.9618	24.1123	30.647	37.7978	NA	NA	NA	Costars [PF14705.9]	Actin-binding Rho-activating protein [IPR026111]; Costars domain [IPR027817]; Costars domain superfamily [IPR038095]	Inherit from biNOG: actin-binding Rho activating protein	NA	NA	GO:0005575-cellular_component(L=0),GO:0005622-intracellular(L=3),GO:0005623-cell(L=1),GO:0005737-cytoplasm(L=4),GO:0005783-endoplasmic reticulum(L=4),GO:0043226-organelle(L=1),GO:0043227-membrane-bounded organelle(L=2),GO:0043229-intracellular organelle(L=3),GO:0043231-intracellular membrane-bounded organelle(L=4),GO:0044424-intracellular part(L=3),GO:0044444-cytoplasmic part(L=4),GO:0044464-cell…	NA
Nippo_chrI.g1107	2498.36	-0.113742	0.116737	-0.97435	0.329883	0.44925	2652.49	2589.02	2312.09	2498.65	2108.46	2238.63	2403.9	2228.87	2893.05	2643.22	2790.67	2621.29	NA	SEG: 0.30 (364/1214)	NCoils: 0.04 (45/1214); 0.04 (45/1169)	DWNN [PF08783.14]; zf-C3HC4 [PF00097.28]; zf-C3HC4_2 [PF13923.9]; zf-CCHC_2 [PF13696.9]	DWNN domain [IPR014891]; E3 ubiquitin-protein ligase RBBP6 family [IPR033489]; Zinc finger, CCHC-type [IPR001878]; Zinc finger, CCHC-type superfamily [IPR036875]; Zinc finger, RING-type [IPR001841]; Zinc finger, RING-type, conserved site [IPR017907]; Zinc finger, RING/FYVE/PHD-type [IPR013083]; Zinc knuckle CX2CX3GHX4C [IPR025829]	Inherit from biNOG: Retinoblastoma binding protein 6	NA	GO:0001703-gastrulation with mouth forming first(L=7),GO:0007275-multicellular organism development(L=3),GO:0007369-gastrulation(L=6),GO:0008150-biological_process(L=0),GO:0009653-anatomical structure morphogenesis(L=3),GO:0009790-embryo development(L=4),GO:0009792-embryo development ending in birth or egg hatching(L=5),GO:0032501-multicellular organismal process(L=1),GO:0032502-developmental pro…	GO:0005575-cellular_component(L=0),GO:0005622-intracellular(L=3),GO:0005623-cell(L=1),GO:0005634-nucleus(L=5),GO:0043226-organelle(L=1),GO:0043227-membrane-bounded organelle(L=2),GO:0043229-intracellular organelle(L=3),GO:0043231-intracellular membrane-bounded organelle(L=4),GO:0044424-intracellular part(L=3),GO:0044464-cell part(L=2),	GO:0003674-molecular_function(L=0),GO:0003676-nucleic acid binding(L=3),GO:0005488-binding(L=1),GO:0008270-zinc ion binding(L=6),GO:0043167-ion binding(L=2),GO:0043169-cation binding(L=3),GO:0046872-metal ion binding(L=4),GO:0046914-transition metal ion binding(L=5),GO:0097159-organic cyclic compound binding(L=2),GO:1901363-heterocyclic compound binding(L=2),
Nippo_chrI.g1108	164.752	-0.444527	0.286557	-1.55127	0.120837	0.209526	163.772	219.401	104.734	125.356	110.984	118.897	157.491	107.618	255.477	252.207	197.327	163.757	NA	SEG: 0.11 (65/604)	NCoils: 0.03 (21/604)	BRCT [PF00533.29]; NIF [PF03031.21]; PTCB-BRCT [PF12738.10]	BRCT domain [IPR001357]; BRCT domain superfamily [IPR036420]; CTD phosphatase Fcp1 [IPR039189]; FCP1 homology domain [IPR004274]; FCP1-like phosphatase, phosphatase domain [IPR011947]; HAD superfamily [IPR023214]; HAD-like superfamily [IPR036412]	CPDc	NA	GO:0006793-phosphorus metabolic process(L=3),GO:0006796-phosphate-containing compound metabolic process(L=4),GO:0007275-multicellular organism development(L=3),GO:0008150-biological_process(L=0),GO:0008152-metabolic process(L=1),GO:0009790-embryo development(L=4),GO:0009792-embryo development ending in birth or egg hatching(L=5),GO:0009987-cellular process(L=1),GO:0016311-dephosphorylation(L=5),G…	GO:0005575-cellular_component(L=0),GO:0005622-intracellular(L=3),GO:0005623-cell(L=1),GO:0005634-nucleus(L=5),GO:0043226-organelle(L=1),GO:0043227-membrane-bounded organelle(L=2),GO:0043229-intracellular organelle(L=3),GO:0043231-intracellular membrane-bounded organelle(L=4),GO:0044424-intracellular part(L=3),GO:0044464-cell part(L=2),	GO:0003674-molecular_function(L=0),GO:0003824-catalytic activity(L=1),GO:0004721-phosphoprotein phosphatase activity(L=6),GO:0005488-binding(L=1),GO:0008270-zinc ion binding(L=6),GO:0016787-hydrolase activity(L=2),GO:0016788-hydrolase activity, acting on ester bonds(L=3),GO:0016791-phosphatase activity(L=5),GO:0042578-phosphoric ester hydrolase activity(L=4),GO:0043167-ion binding(L=2),GO:0043169…
Nippo_chrI.g1109	183.255	0.88996	0.326124	2.7289	0.0063546	0.021389	188.554	216.686	314.959	280.547	237.785	208.985	204.808	211.651	74.6355	104.175	97.769	58.5038	TM(1x)	SEG: 0.08 (19/242)	NCoils: 0.42 (101/242)	SNARE [PF05739.22]; Syntaxin [PF00804.28]; Syntaxin_2 [PF14523.9]	SNARE [IPR010989]; Syntaxin [IPR045242]; Syntaxin, N-terminal domain [IPR006011]; Syntaxin/epimorphin, conserved site [IPR006012]; Target SNARE coiled-coil homology domain [IPR000727]	Inherit from biNOG: SYNtaxin	413041000000	GO:0006810-transport(L=3),GO:0006886-intracellular protein transport(L=5),GO:0007275-multicellular organism development(L=3),GO:0008104-protein localization(L=3),GO:0008150-biological_process(L=0),GO:0009790-embryo development(L=4),GO:0009792-embryo development ending in birth or egg hatching(L=5),GO:0009987-cellular process(L=1),GO:0015031-protein transport(L=4),GO:0016192-vesicle-mediated trans…	GO:0005575-cellular_component(L=0),GO:0016020-membrane(L=1),GO:0016021-integral component of membrane(L=4),GO:0031224-intrinsic component of membrane(L=3),GO:0044425-membrane part(L=2),	NA
Nippo_chrI.g111	580.889	0.486677	0.213803	2.27629	0.0228286	0.0570989	660.225	816.686	756.61	600.111	656.557	582.47	541.406	617.876	346.439	326.915	609.43	455.937	NA	SEG: 0.05 (42/893)	NA	EFG_C [PF00679.27]; GTP_EFTU [PF00009.30]	EF-G domain III/V-like [IPR035647]; Elongation factor EFG, domain V-like [IPR000640]; P-loop containing nucleoside triphosphate hydrolase [IPR027417]; Ribosomal protein S5 domain 2-type fold [IPR020568]; Ribosomal protein S5 domain 2-type fold, subgroup [IPR014721]; Small GTP-binding protein domain [IPR005225]; Translation protein, beta-barrel domain superfamily [IPR009000]; Translational (tr)-ty…	EFG_C	3008	GO:0006139-nucleobase-containing compound metabolic process(L=3),GO:0006152-purine nucleoside catabolic process(L=7),GO:0006163-purine nucleotide metabolic process(L=5),GO:0006184-obsolete GTP catabolic process(L=),GO:0006195-purine nucleotide catabolic process(L=7),GO:0006412-translation(L=5),GO:0006414-translational elongation(L=6),GO:0006725-cellular aromatic compound metabolic process(L=3),GO…	NA	GO:0000166-nucleotide binding(L=3),GO:0001882-nucleoside binding(L=3),GO:0001883-purine nucleoside binding(L=4),GO:0003674-molecular_function(L=0),GO:0003676-nucleic acid binding(L=3),GO:0003723-RNA binding(L=4),GO:0003746-translation elongation factor activity(L=6),GO:0003824-catalytic activity(L=1),GO:0003924-GTPase activity(L=7),GO:0005488-binding(L=1),GO:0005525-GTP binding(L=7),GO:0008135-tr…
Nippo_chrI.g1110	74.7141	-0.30788	0.376351	-0.818066	0.413319	0.531527	89.1882	122.679	46.1454	50.0664	39.8944	57.51	51.7447	55.7345	93.0831	78.9599	151.651	59.9133	NA	SEG: 0.07 (48/668)	NA	NA	NA	NA	NA	NA	NA	NA
Nippo_chrI.g1111	16.0343	-3.98752	0.810102	-4.92224	8.56e-07	1.5e-05	1.31368	6.51153	0	1.34931	1.22775	1.93641	5.27967	9.40848	59.9712	62.5333	20.4192	22.4611	NA	NA	NA	NA	NA	NA	NA	NA	NA	NA
Nippo_chrI.g1112	161.141	0.405228	0.232024	1.74649	0.0807254	0.152786	224.316	224.28	203.66	188.418	134.423	152.283	175.859	164.401	162.826	119.956	112.963	70.3113	NA	SEG: 0.11 (125/1164)	NCoils: 0.07 (78/1150); 0.07 (78/1165); 0.07 (78/1151); 0.07 (78/1164)	PH_16 [PF17838.4]; RhoGEF [PF00621.23]	ARHGEF1-like, PH domain [IPR041020]; Dbl homology (DH) domain [IPR000219]; Dbl homology (DH) domain superfamily [IPR035899]; PH-like domain superfamily [IPR011993]	RhoGEF domain	NA	GO:0008150-biological_process(L=0),GO:0009966-regulation of signal transduction(L=4),GO:0010646-regulation of cell communication(L=4),GO:0019222-regulation of metabolic process(L=3),GO:0023051-regulation of signaling(L=3),GO:0035023-regulation of Rho protein signal transduction(L=8),GO:0046578-regulation of Ras protein signal transduction(L=7),GO:0048583-regulation of response to stimulus(L=3),GO…	GO:0005575-cellular_component(L=0),GO:0005622-intracellular(L=3),GO:0005623-cell(L=1),GO:0044464-cell part(L=2),	GO:0003674-molecular_function(L=0),GO:0005085-guanyl-nucleotide exchange factor activity(L=2),GO:0005088-Ras guanyl-nucleotide exchange factor activity(L=3),GO:0005089-Rho guanyl-nucleotide exchange factor activity(L=4),GO:0005488-binding(L=1),GO:0005543-phospholipid binding(L=3),GO:0008289-lipid binding(L=2),GO:0030234-enzyme regulator activity(L=2),GO:0030695-GTPase regulator activity(L=4),GO:0…
Nippo_chrI.g1113	1091.31	-0.680013	0.272339	-2.49694	0.0125271	0.0361759	773.263	952.308	581.845	803.501	958.864	942.726	810.68	846.648	1394.86	1120.53	1922.38	1988.12	NA	SEG: 0.10 (12/116)	NA	ER [PF01133.20]	Enhancer of rudimentary [IPR000781]; Enhancer of rudimentary superfamily [IPR035912]	May have a role in the cell cycle (By similarity)	NA	GO:0007049-cell cycle(L=3),GO:0007275-multicellular organism development(L=3),GO:0008150-biological_process(L=0),GO:0009790-embryo development(L=4),GO:0009792-embryo development ending in birth or egg hatching(L=5),GO:0009987-cellular process(L=1),GO:0032501-multicellular organismal process(L=1),GO:0032502-developmental process(L=1),GO:0044699-single-organism process(L=1),GO:0044707-single-multic…	NA	GO:0003674-molecular_function(L=0),GO:0005488-binding(L=1),GO:0005515-protein binding(L=2),GO:0042802-identical protein binding(L=3),
Nippo_chrI.g1114	622.071	0.906199	0.201154	4.50499	6.64e-06	8.53e-05	812.55	790.983	932.127	955.167	748.194	662.131	496.321	614.463	381.987	360.826	427.532	282.578	TM(2x)	SEG: 0.01 (19/2256)	NA	DnaJ [PF00226.34]; GYF_2 [PF14237.9]; RME-8_N [PF19432.2]	Armadillo-like helical [IPR011989]; Armadillo-type fold [IPR016024]; Chaperone J-domain superfamily [IPR036869]; DnaJ domain [IPR001623]; DnaJ homologue subfamily C, GRV2/DNAJC13 [IPR044978]; DnaJ homologue subfamily C, GRV2/DNAJC13, N-terminal domain [IPR045802]; GYF domain 2 [IPR025640]	DnaJ	NA	GO:0000003-reproduction(L=1),GO:0002119-nematode larval development(L=5),GO:0002164-larval development(L=4),GO:0006810-transport(L=3),GO:0006897-endocytosis(L=5),GO:0006898-receptor-mediated endocytosis(L=6),GO:0006909-phagocytosis(L=4),GO:0006911-phagocytosis, engulfment(L=6),GO:0006915-apoptotic process(L=5),GO:0007028-cytoplasm organization(L=3),GO:0007275-multicellular organism development(L=…	GO:0005575-cellular_component(L=0),GO:0005622-intracellular(L=3),GO:0005623-cell(L=1),GO:0005737-cytoplasm(L=4),GO:0005768-endosome(L=5),GO:0005769-early endosome(L=7),GO:0005770-late endosome(L=7),GO:0010008-endosome membrane(L=5),GO:0016020-membrane(L=1),GO:0031090-organelle membrane(L=3),GO:0043226-organelle(L=1),GO:0043227-membrane-bounded organelle(L=2),GO:0043229-intracellular organelle(L=3…	GO:0003674-molecular_function(L=0),GO:0005488-binding(L=1),GO:0005515-protein binding(L=2),GO:0051087-chaperone binding(L=3),
Nippo_chrI.g1115	36.1206	-3.66075	0.609013	-6.01095	1.84e-09	7.41e-08	1.68038	1.41548	10.5606	5.37141	6.28086	4.46642	22.4264	26.001	148.808	106.353	29.9167	70.1667	TM(11x)	SEG: 0.08 (59/699)	NA	NA	Sodium:neurotransmitter symporter [IPR000175]; Sodium:neurotransmitter symporter superfamily [IPR037272]	NA	NA	NA	NA	NA
Nippo_chrI.g1116	0.701066	0.909808	1.81679	0.500779	0.616527	0.714533	1.36495	0	0	2.89004	0.664588	1.57503	1.91819	0	0	0	0	0	NA	SEG: 0.12 (10/86)	NA	NA	NA	NA	NA	NA	NA	NA
Nippo_chrI.g1117	31.9156	0.364242	0.496329	0.733873	0.463026	0.578588	33.3885	31.9752	71.5776	29.693	30.1535	26.9506	49.5194	31.771	28.7524	43.68	5.52575	0	NA	SEG: 0.07 (30/448)	NA	NIF [PF03031.21]	CTD small RNA polymerase II polypeptide A phosphatase-like [IPR040078]; Dullard phosphatase domain, eukaryotic [IPR011948]; FCP1 homology domain [IPR004274]; HAD superfamily [IPR023214]; HAD-like superfamily [IPR036412]	CPDc	NA	GO:0000003-reproduction(L=1),GO:0006793-phosphorus metabolic process(L=3),GO:0006796-phosphate-containing compound metabolic process(L=4),GO:0007610-behavior(L=1),GO:0008150-biological_process(L=0),GO:0008152-metabolic process(L=1),GO:0009987-cellular process(L=1),GO:0016311-dephosphorylation(L=5),GO:0018991-oviposition(L=3),GO:0019098-reproductive behavior(L=2),GO:0022414-reproductive process(L=…	GO:0005575-cellular_component(L=0),GO:0005622-intracellular(L=3),GO:0005623-cell(L=1),GO:0005737-cytoplasm(L=4),GO:0030016-myofibril(L=6),GO:0030017-sarcomere(L=6),GO:0031430-M band(L=4),GO:0031672-A band(L=4),GO:0031674-I band(L=4),GO:0043226-organelle(L=1),GO:0043228-non-membrane-bounded organelle(L=2),GO:0043229-intracellular organelle(L=3),GO:0043232-intracellular non-membrane-bounded organel…	GO:0003674-molecular_function(L=0),GO:0003824-catalytic activity(L=1),GO:0005488-binding(L=1),GO:0005515-protein binding(L=2),GO:0016787-hydrolase activity(L=2),GO:0016788-hydrolase activity, acting on ester bonds(L=3),GO:0016791-phosphatase activity(L=5),GO:0019899-enzyme binding(L=3),GO:0019900-kinase binding(L=4),GO:0019904-protein domain specific binding(L=3),GO:0030274-LIM domain binding(L=4…
Nippo_chrI.g1118	21.704	-0.0467917	0.390875	-0.11971	0.904713	0.935879	32.7473	20.8791	23.7217	9.33434	30.8435	16.8512	26.8879	32.1712	19.1694	23.6304	12.0905	12.122	TM(1x)	SEG: 0.10 (14/144)	NA	NA	NA	NA	NA	NA	NA	NA
Nippo_chrI.g1119	304.67	-0.110176	0.165177	-0.667021	0.504759	0.616783	286.074	277.771	235.562	266.873	314.997	367.137	277.68	286.174	305.35	313.681	390.885	333.856	TM(3x)	NA	NA	TMEM254 [PF14934.9]	Transmembrane protein 254 [IPR028110]	KR domain	NA	GO:0008150-biological_process(L=0),GO:0008152-metabolic process(L=1),GO:0044710-single-organism metabolic process(L=2),GO:0055114-oxidation-reduction process(L=3),	GO:0005575-cellular_component(L=0),GO:0016020-membrane(L=1),GO:0016021-integral component of membrane(L=4),GO:0031224-intrinsic component of membrane(L=3),GO:0044425-membrane part(L=2),	GO:0003674-molecular_function(L=0),GO:0003824-catalytic activity(L=1),GO:0016491-oxidoreductase activity(L=2),
Nippo_chrI.g112	145.597	-0.0820816	0.342944	-0.239344	0.810839	0.870422	175.194	100.069	196.404	115.924	132.936	133.618	234.785	207.658	69.3866	83.4441	180.705	117.039	TM(1x)	SEG: 0.13 (36/269)	NCoils: 0.08 (21/269)	NA	Transmembrane protein 98 [IPR029668]	NA	NA	NA	GO:0005575-cellular_component(L=0),GO:0016020-membrane(L=1),GO:0016021-integral component of membrane(L=4),GO:0031224-intrinsic component of membrane(L=3),GO:0044425-membrane part(L=2),	NA
Nippo_chrI.g1120	7941.39	0.858877	0.279842	3.06915	0.00214667	0.00926718	7238.09	8696.18	10897.6	13433.5	10879.1	10311.2	7384.64	9306.46	4878.39	4031.97	5047.9	3191.77	SigP	SEG: 0.06 (22/395)	NA	FDF [PF09532.13]; LSM14 [PF12701.10]; SM-ATX [PF14438.9]	DFDF domain [IPR025762]; FDF domain [IPR019050]; FFD box [IPR025761]; LSM domain superfamily [IPR010920]; Lsm14-like, N-terminal [IPR025609]; TFG box [IPR025768]	Pfam:FFD_TFG	NA	GO:0000003-reproduction(L=1),GO:0000226-microtubule cytoskeleton organization(L=4),GO:0000278-mitotic cell cycle(L=4),GO:0000910-cytokinesis(L=4),GO:0003006-developmental process involved in reproduction(L=2),GO:0006996-organelle organization(L=3),GO:0007010-cytoskeleton organization(L=4),GO:0007017-microtubule-based process(L=3),GO:0007049-cell cycle(L=3),GO:0007051-spindle organization(L=5),GO:…	GO:0000242-pericentriolar material(L=5),GO:0000932-P-body(L=7),GO:0005575-cellular_component(L=0),GO:0005622-intracellular(L=3),GO:0005623-cell(L=1),GO:0005737-cytoplasm(L=4),GO:0005813-centrosome(L=5),GO:0005815-microtubule organizing center(L=6),GO:0005819-spindle(L=6),GO:0005856-cytoskeleton(L=5),GO:0015630-microtubule cytoskeleton(L=6),GO:0030529-intracellular ribonucleoprotein complex(L=4),G…	NA
Nippo_chrI.g1121	932.128	-0.616147	0.280389	-2.19747	0.0279869	0.0670368	774.557	688.472	810.119	626.904	658.571	858.585	630.831	1042.69	755.429	1407.77	1989.27	942.333	NA	SEG: 0.05 (23/447)	NA	Dopey_N [PF04118.17]	Armadillo-type fold [IPR016024]; Dopey, N-terminal [IPR007249]; Protein dopey [IPR040314]; Ribonuclease H superfamily [IPR036397]; Ribonuclease H-like superfamily [IPR012337]	May be involved in protein traffic between late Golgi and early endosomes (By similarity)	NA	GO:0000003-reproduction(L=1),GO:0003006-developmental process involved in reproduction(L=2),GO:0006810-transport(L=3),GO:0007275-multicellular organism development(L=3),GO:0007548-sex differentiation(L=3),GO:0008104-protein localization(L=3),GO:0008150-biological_process(L=0),GO:0009790-embryo development(L=4),GO:0009792-embryo development ending in birth or egg hatching(L=5),GO:0015031-protein t…	NA	NA
Nippo_chrI.g1122	6.125	-0.875767	0.62703	-1.39669	0.162507	0.262418	0	7.15407	5.37703	3.12792	3.40197	2.03701	5.92573	4.29958	9.74245	4.52627	3.75483	24.1531	NA	SEG: 0.20 (107/525)	NA	zf-C2H2 [PF00096.29]; zf-C2H2_4 [PF13894.9]; zf-C2H2_jaz [PF12171.11]; zf-H2C2_2 [PF13465.9]; zf-met [PF12874.10]	Zinc finger C2H2 superfamily [IPR036236]; Zinc finger C2H2-type [IPR013087]	Zinc finger, C2H2 type	NA	NA	NA	GO:0003674-molecular_function(L=0),GO:0003676-nucleic acid binding(L=3),GO:0005488-binding(L=1),GO:0008270-zinc ion binding(L=6),GO:0043167-ion binding(L=2),GO:0043169-cation binding(L=3),GO:0046872-metal ion binding(L=4),GO:0046914-transition metal ion binding(L=5),GO:0097159-organic cyclic compound binding(L=2),GO:1901363-heterocyclic compound binding(L=2),
Nippo_chrI.g1123	332.753	-0.276106	0.33698	-0.819352	0.412586	0.530819	332.938	274.251	345.552	301.817	267.141	299.795	386.223	261.3	543.982	646.738	182.137	151.158	NA	SEG: 0.04 (30/805)	NA	A2M [PF00207.25]; A2M_recep [PF07677.17]; TED_complement [PF07678.17]	Alpha-2-macroglobulin [IPR001599]; Alpha-2-macroglobulin, TED domain [IPR041813]; Alpha-2-macroglobulin, conserved site [IPR019742]; Alpha-macroglobulin, receptor-binding [IPR009048]; Alpha-macroglobulin, receptor-binding domain superfamily [IPR036595]; Alpha-macroglobulin-like, TED domain [IPR011626]; Immunoglobulin E-set [IPR014756]; Immunoglobulin-like fold [IPR013783]; Terpenoid cyclases/prot…	C3 and PZP-like, alpha-2-macroglobulin domain containing 8	NA	GO:0002376-immune system process(L=1),GO:0006810-transport(L=3),GO:0006897-endocytosis(L=5),GO:0006909-phagocytosis(L=4),GO:0006950-response to stress(L=2),GO:0006952-defense response(L=3),GO:0006955-immune response(L=2),GO:0006959-humoral immune response(L=3),GO:0008150-biological_process(L=0),GO:0009607-response to biotic stimulus(L=2),GO:0009617-response to bacterium(L=5),GO:0010466-negative r…	GO:0005575-cellular_component(L=0),GO:0005576-extracellular region(L=1),GO:0005615-extracellular space(L=3),GO:0005623-cell(L=1),GO:0005886-plasma membrane(L=3),GO:0016020-membrane(L=1),GO:0031224-intrinsic component of membrane(L=3),GO:0031225-anchored component of membrane(L=4),GO:0044421-extracellular region part(L=2),GO:0044425-membrane part(L=2),GO:0044464-cell part(L=2),GO:0071944-cell peri…	GO:0003674-molecular_function(L=0),GO:0004857-enzyme inhibitor activity(L=3),GO:0004866-endopeptidase inhibitor activity(L=5),GO:0004867-serine-type endopeptidase inhibitor activity(L=6),GO:0030234-enzyme regulator activity(L=2),GO:0030414-peptidase inhibitor activity(L=4),GO:0061134-peptidase regulator activity(L=3),GO:0061135-endopeptidase regulator activity(L=4),
Nippo_chrI.g1124	59.3014	0.0374361	0.391528	0.0956155	0.923826	0.948887	83.0015	107.364	59.6433	35.4264	36.6328	42.9198	51.7401	28.7575	89.2708	83.2549	46.0309	47.5751	SigP	SEG: 0.07 (53/787)	NA	A2M_BRD [PF07703.17]; MG2 [PF01835.22]; MG3 [PF17791.4]	Alpha-2-macroglobulin, bait region domain [IPR011625]; Immunoglobulin-like fold [IPR013783]; Macroglobulin domain MG3 [IPR041555]; Macroglobulin domain [IPR002890]	to alpha macroglobulin, partial Hydra magnipapillata	NA	GO:0008150-biological_process(L=0),GO:0010466-negative regulation of peptidase activity(L=8),GO:0010951-negative regulation of endopeptidase activity(L=7),GO:0019222-regulation of metabolic process(L=3),GO:0043086-negative regulation of catalytic activity(L=4),GO:0044092-negative regulation of molecular function(L=3),GO:0050789-regulation of biological process(L=2),GO:0050790-regulation of cataly…	NA	GO:0003674-molecular_function(L=0),GO:0004857-enzyme inhibitor activity(L=3),GO:0004866-endopeptidase inhibitor activity(L=5),GO:0030234-enzyme regulator activity(L=2),GO:0030414-peptidase inhibitor activity(L=4),GO:0061134-peptidase regulator activity(L=3),GO:0061135-endopeptidase regulator activity(L=4),
Nippo_chrI.g1125	10.4581	-3.00277	0.70508	-4.25876	2.06e-05	0.000216106	1.83115	1.52845	1.7009	0.850365	4.2738	1.55473	5.44338	3.4436	22.0144	24.0395	18.2262	40.5905	TM(2x)	SEG: 0.07 (20/278)	NA	Motile_Sperm [PF00635.29]	Immunoglobulin-like fold [IPR013783]; Major sperm protein (MSP) domain [IPR000535]; PapD-like superfamily [IPR008962]	Central component in molecular interactions underlying sperm crawling. Forms an extensive filament system that extends from sperm villipoda, along the leading edge of the pseudopod (By similarity)	NA	GO:0008150-biological_process(L=0),GO:0008152-metabolic process(L=1),GO:0044710-single-organism metabolic process(L=2),GO:0055114-oxidation-reduction process(L=3),	GO:0005575-cellular_component(L=0),GO:0005622-intracellular(L=3),GO:0005623-cell(L=1),GO:0005856-cytoskeleton(L=5),GO:0043226-organelle(L=1),GO:0043228-non-membrane-bounded organelle(L=2),GO:0043229-intracellular organelle(L=3),GO:0043232-intracellular non-membrane-bounded organelle(L=3),GO:0044424-intracellular part(L=3),GO:0044464-cell part(L=2),	GO:0003674-molecular_function(L=0),GO:0003824-catalytic activity(L=1),GO:0005198-structural molecule activity(L=1),GO:0005488-binding(L=1),GO:0005515-protein binding(L=2),GO:0016491-oxidoreductase activity(L=2),
Nippo_chrI.g1126	471.304	0.318233	0.204364	1.55719	0.119426	0.207616	478.057	467.13	512.42	651.344	505.491	535	475.808	565.258	367.454	269.124	465.973	362.585	NA	SEG: 0.14 (29/214)	NA	DUF1241 [PF06840.14]	Programmed cell death protein 10 [IPR009652]	Protein of unknown function (DUF1241)	NA	GO:0000003-reproduction(L=1),GO:0006915-apoptotic process(L=5),GO:0007275-multicellular organism development(L=3),GO:0008150-biological_process(L=0),GO:0008219-cell death(L=3),GO:0009653-anatomical structure morphogenesis(L=3),GO:0009790-embryo development(L=4),GO:0009792-embryo development ending in birth or egg hatching(L=5),GO:0009987-cellular process(L=1),GO:0010171-body morphogenesis(L=4),GO…	NA	NA
Nippo_chrI.g1127	66.0225	-0.182266	0.41728	-0.436795	0.66226	0.753278	63.5151	25.6881	85.1475	74.8001	65.5618	67.4716	127.285	96.0199	48.075	91.9128	35.0602	11.7332	TM(1x)	SEG: 0.40 (314/792)	NA	SEA [PF01390.23]	SEA domain [IPR000082]; SEA domain superfamily [IPR036364]	SEA domain	NA	NA	GO:0005575-cellular_component(L=0),GO:0016020-membrane(L=1),GO:0016021-integral component of membrane(L=4),GO:0031224-intrinsic component of membrane(L=3),GO:0044425-membrane part(L=2),	NA
Nippo_chrI.g1128	286.534	1.40852	0.481919	2.92272	0.00346984	0.0134329	237.184	171.087	601.304	508.456	623.489	370.444	167.233	401.35	127.893	104.934	72.0183	53.0144	NA	SEG: 0.28 (59/210)	NA	zf-C2H2 [PF00096.29]; zf-C2H2_4 [PF13894.9]; zf-C2H2_jaz [PF12171.11]; zf-H2C2_2 [PF13465.9]; zf-met [PF12874.10]	Zinc finger C2H2 superfamily [IPR036236]; Zinc finger C2H2-type [IPR013087]	Zinc finger, C2H2 type	NA	GO:0007275-multicellular organism development(L=3),GO:0008150-biological_process(L=0),GO:0009790-embryo development(L=4),GO:0009792-embryo development ending in birth or egg hatching(L=5),GO:0032501-multicellular organismal process(L=1),GO:0032502-developmental process(L=1),GO:0044699-single-organism process(L=1),GO:0044707-single-multicellular organism process(L=2),GO:0044767-single-organism dev…	NA	GO:0003674-molecular_function(L=0),GO:0003676-nucleic acid binding(L=3),GO:0005488-binding(L=1),GO:0008270-zinc ion binding(L=6),GO:0043167-ion binding(L=2),GO:0043169-cation binding(L=3),GO:0046872-metal ion binding(L=4),GO:0046914-transition metal ion binding(L=5),GO:0097159-organic cyclic compound binding(L=2),GO:1901363-heterocyclic compound binding(L=2),
Nippo_chrI.g1129	1.08674	-1.25785	1.27179	-0.989041	0.322643	0.442664	1.25296	1.04166	0	0.586249	2.86863	0	3.24346	0.702626	1.18065	2.16462	0	0	NA	NA	NA	NA	NA	NA	NA	NA	NA	NA
Nippo_chrI.g113	227.887	0.558587	0.418987	1.33319	0.182471	0.287085	224.269	222.415	350.121	348.655	326.537	173.526	369.506	313.206	90.6368	140.245	117.293	58.234	NA	SEG: 0.13 (20/154)	NCoils: 0.14 (21/154)	Endosulfine [PF04667.20]	Endosulphine [IPR006760]	cAMP-regulated phosphoprotein/endosulfine conserved region	NA	NA	NA	NA
Nippo_chrI.g1130	13.0388	-0.870529	0.492593	-1.76724	0.0771881	0.147865	21.6187	2.79677	6.11284	9.9029	12.5232	7.42043	25.2846	16.1891	9.36732	23.7112	21.5387	0	TM(12x)	NA	NA	AA_permease [PF00324.24]; AA_permease_2 [PF13520.9]	Amino acid/polyamine transporter I [IPR002293]	Amino acid permease	NA	GO:0003333-amino acid transmembrane transport(L=6),GO:0006810-transport(L=3),GO:0006811-ion transport(L=4),GO:0006820-anion transport(L=5),GO:0006865-amino acid transport(L=5),GO:0008150-biological_process(L=0),GO:0009987-cellular process(L=1),GO:0015711-organic anion transport(L=5),GO:0015849-organic acid transport(L=4),GO:0034220-ion transmembrane transport(L=5),GO:0044699-single-organism proce…	GO:0005575-cellular_component(L=0),GO:0016020-membrane(L=1),GO:0016021-integral component of membrane(L=4),GO:0031224-intrinsic component of membrane(L=3),GO:0044425-membrane part(L=2),	GO:0003674-molecular_function(L=0),GO:0005215-transporter activity(L=1),GO:0005342-organic acid transmembrane transporter activity(L=4),GO:0008509-anion transmembrane transporter activity(L=5),GO:0008514-organic anion transmembrane transporter activity(L=6),GO:0015075-ion transmembrane transporter activity(L=4),GO:0015171-amino acid transmembrane transporter activity(L=6),GO:0022857-transmembrane…
Nippo_chrI.g1131	4.38979	-2.61128	0.956814	-2.72914	0.00634998	0.0213879	4.90858	0	1.20127	0	1.35683	1.06898	0.837469	5.04007	7.54185	20.465	10.2575	0	SigP	SEG: 0.07 (12/178)	NA	NA	NA	NA	NA	NA	GO:0005575-cellular_component(L=0),GO:0016020-membrane(L=1),GO:0016021-integral component of membrane(L=4),GO:0031224-intrinsic component of membrane(L=3),GO:0044425-membrane part(L=2),	NA
Nippo_chrI.g1132	0.210004	-0.920283	3.09962	-0.296902	0.766541	NA	0	0	0	0	0.52908	0	0	0	0	0	1.99097	0	NA	SEG: 0.10 (11/107)	NA	NA	NA	NA	NA	NA	NA	NA
Nippo_chrI.g1133	126.44	-0.12093	0.377339	-0.320481	0.748604	0.821619	167.256	122.456	151.911	72.9868	106.867	114.431	114.305	107.329	123.091	300.73	65.5732	70.3392	SigP	SEG: 0.06 (71/1151)	NA	Myosin_TH1 [PF06017.16]; Myosin_head [PF00063.24]; SH3_1 [PF00018.31]; SH3_2 [PF07653.20]; SH3_9 [PF14604.9]	Class I myosin tail homology domain [IPR010926]; Class I myosin, motor domain [IPR036072]; Kinesin motor domain superfamily [IPR036961]; Myosin head, motor domain [IPR001609]; P-loop containing nucleoside triphosphate hydrolase [IPR027417]; SH3 domain [IPR001452]; SH3-like domain superfamily [IPR036028]	MYSc	NA	GO:0008150-biological_process(L=0),GO:0008152-metabolic process(L=1),	GO:0005575-cellular_component(L=0),GO:0005622-intracellular(L=3),GO:0005623-cell(L=1),GO:0005856-cytoskeleton(L=5),GO:0015629-actin cytoskeleton(L=6),GO:0016459-myosin complex(L=6),GO:0032991-macromolecular complex(L=1),GO:0043226-organelle(L=1),GO:0043228-non-membrane-bounded organelle(L=2),GO:0043229-intracellular organelle(L=3),GO:0043232-intracellular non-membrane-bounded organelle(L=3),GO:00…	GO:0000166-nucleotide binding(L=3),GO:0001882-nucleoside binding(L=3),GO:0001883-purine nucleoside binding(L=4),GO:0003674-molecular_function(L=0),GO:0003774-motor activity(L=7),GO:0003824-catalytic activity(L=1),GO:0005488-binding(L=1),GO:0005524-ATP binding(L=7),GO:0016462-pyrophosphatase activity(L=5),GO:0016787-hydrolase activity(L=2),GO:0016817-hydrolase activity, acting on acid anhydrides(L…
Nippo_chrI.g1134	512.124	0.633455	0.159312	3.97618	7e-05	0.000590169	553.616	702.179	684.313	685.695	552.578	549.673	452.902	463.763	314.544	381.217	360.834	444.18	TM(1x)	SEG: 0.06 (58/1015)	NCoils: 0.03 (29/1015)	GNAT_acetyltr_2 [PF13718.9]; Helicase_RecD [PF05127.17]; TmcA_N [PF08351.14]; tRNA_bind_2 [PF13725.9]	Acyl-CoA N-acyltransferase [IPR016181]; GNAT domain [IPR000182]; Helicase domain [IPR007807]; P-loop containing nucleoside triphosphate hydrolase [IPR027417]; Possible tRNA binding domain [IPR027992]; RNA cytidine acetyltransferase NAT10 [IPR033688]; TmcA/NAT10/Kre33 [IPR032672]; tRNA(Met) cytidine acetyltransferase TmcA, N-terminal [IPR013562]	Domain of unknown function (DUF1726)	3008	GO:0000003-reproduction(L=1),GO:0002119-nematode larval development(L=5),GO:0002164-larval development(L=4),GO:0003006-developmental process involved in reproduction(L=2),GO:0005975-carbohydrate metabolic process(L=3),GO:0005984-disaccharide metabolic process(L=3),GO:0005991-trehalose metabolic process(L=4),GO:0007275-multicellular organism development(L=3),GO:0007276-gamete generation(L=3),GO:00…	NA	GO:0003674-molecular_function(L=0),GO:0003824-catalytic activity(L=1),GO:0004553-hydrolase activity, hydrolyzing O-glycosyl compounds(L=4),GO:0004555-alpha,alpha-trehalase activity(L=6),GO:0015927-trehalase activity(L=5),GO:0016740-transferase activity(L=2),GO:0016787-hydrolase activity(L=2),GO:0016798-hydrolase activity, acting on glycosyl bonds(L=3),
Nippo_chrI.g1135	46.9029	1.04324	0.313538	3.32731	0.000876879	0.00457426	52.0867	62.2738	69.9589	68.2888	70.3435	61.5354	42.5523	45.8136	14.5517	30.9192	21.1215	23.389	SigP	SEG: 0.08 (57/697)	NA	Sulfatase [PF00884.26]	Alkaline-phosphatase-like, core domain superfamily [IPR017850]; Sulfatase, N-terminal [IPR000917]; Sulfatase, conserved site [IPR024607]	Sulfatase	NA	GO:0006029-proteoglycan metabolic process(L=5),GO:0006082-organic acid metabolic process(L=3),GO:0006790-sulfur compound metabolic process(L=3),GO:0008150-biological_process(L=0),GO:0008152-metabolic process(L=1),GO:0009058-biosynthetic process(L=2),GO:0009059-macromolecule biosynthetic process(L=4),GO:0009100-glycoprotein metabolic process(L=4),GO:0009101-glycoprotein biosynthetic process(L=5),G…	GO:0005575-cellular_component(L=0),GO:0016020-membrane(L=1),GO:0016021-integral component of membrane(L=4),GO:0031224-intrinsic component of membrane(L=3),GO:0044425-membrane part(L=2),	GO:0003674-molecular_function(L=0),GO:0003824-catalytic activity(L=1),GO:0008146-sulfotransferase activity(L=4),GO:0008484-sulfuric ester hydrolase activity(L=4),GO:0016740-transferase activity(L=2),GO:0016782-transferase activity, transferring sulfur-containing groups(L=3),GO:0016787-hydrolase activity(L=2),GO:0016788-hydrolase activity, acting on ester bonds(L=3),GO:0017095-heparan sulfate 6-O-…
Nippo_chrI.g1136	241.787	-0.436406	0.276206	-1.58	0.114106	0.200202	156.92	186.812	362.218	130.964	234.526	164.975	300.924	209.482	315.466	292.499	325.78	220.881	NA	SEG: 0.10 (58/563)	NA	NA	NA	NA	NA	NA	NA	NA
Nippo_chrI.g1137	2.2836	-3.69303	1.23403	-2.99266	0.00276558	0.0113275	0	1.07947	0.379611	0	0.612832	0	2.92793	1.87668	6.04915	14.4775	0	0	NA	NA	NA	NA	NA	NA	NA	NA	NA	NA
Nippo_chrI.g1138	0.497173	-0.620626	1.62227	-0.382566	0.702042	NA	0	0	0.773494	1.31489	0	0.464767	1.17771	0	0.771168	1.46404	0	0	NA	NA	NA	NA	NA	NA	NA	NA	NA	NA
Nippo_chrI.g1139	865.514	0.509336	0.15794	3.22488	0.00126024	0.00606891	1021.18	1287.16	861.007	958.015	967.882	1018.86	849.451	826.843	687.851	590.639	637.698	679.573	NA	SEG: 0.15 (91/601)	NCoils: 0.13 (76/601); 0.15 (76/493)	DEAD [PF00270.32]; Helicase_C [PF00271.34]	ATP-dependent RNA helicase DEAD-box, conserved site [IPR000629]; DEAD/DEAH box helicase domain [IPR011545]; Helicase superfamily 1/2, ATP-binding domain [IPR014001]; Helicase, C-terminal [IPR001650]; P-loop containing nucleoside triphosphate hydrolase [IPR027417]	DEAD/DEAH box helicase	NA	GO:0002119-nematode larval development(L=5),GO:0002164-larval development(L=4),GO:0006139-nucleobase-containing compound metabolic process(L=3),GO:0006152-purine nucleoside catabolic process(L=7),GO:0006163-purine nucleotide metabolic process(L=5),GO:0006195-purine nucleotide catabolic process(L=7),GO:0006200-obsolete ATP catabolic process(L=),GO:0006725-cellular aromatic compound metabolic proce…	NA	GO:0000166-nucleotide binding(L=3),GO:0001882-nucleoside binding(L=3),GO:0001883-purine nucleoside binding(L=4),GO:0003674-molecular_function(L=0),GO:0003676-nucleic acid binding(L=3),GO:0003824-catalytic activity(L=1),GO:0004386-helicase activity(L=7),GO:0005488-binding(L=1),GO:0005524-ATP binding(L=7),GO:0008026-ATP-dependent helicase activity(L=9),GO:0016462-pyrophosphatase activity(L=5),GO:00…
Nippo_chrI.g114	57.5664	-0.144248	0.329744	-0.437454	0.661782	0.752881	38.3348	59.5122	61.1751	60.5605	72.6086	50.3235	105.891	65.4323	56.6052	71.8572	27.3866	21.1099	SigP; SigP+TM(1x); TM(1x)	SEG: 0.52 (37/71)	NA	I-set [PF07679.19]; Ig_2 [PF13895.9]; Ig_3 [PF13927.9]; V-set [PF07686.20]; ig [PF00047.28]	Basigin-like [IPR043204]; Immunoglobulin I-set [IPR013098]; Immunoglobulin subtype 2 [IPR003598]; Immunoglobulin subtype [IPR003599]; Immunoglobulin-like domain [IPR007110]; Immunoglobulin-like domain superfamily [IPR036179]; Immunoglobulin-like fold [IPR013783]	IG_like	NA	NA	GO:0005575-cellular_component(L=0),GO:0016020-membrane(L=1),GO:0016021-integral component of membrane(L=4),GO:0031224-intrinsic component of membrane(L=3),GO:0044425-membrane part(L=2),	NA
Nippo_chrI.g1140	92.9338	-0.56611	0.318747	-1.77605	0.0757251	0.145894	87.3518	33.1702	97.9616	69.5917	61.5382	99.647	139.429	72.2273	124.441	150.673	72.9333	106.242	SigP+TM(9x); TM(10x)	NA	NA	MFS_1 [PF07690.19]	MFS transporter superfamily [IPR036259]; Major facilitator superfamily [IPR011701]	Major Facilitator Superfamily	NA	GO:0006629-lipid metabolic process(L=3),GO:0006810-transport(L=3),GO:0008150-biological_process(L=0),GO:0008152-metabolic process(L=1),GO:0009987-cellular process(L=1),GO:0040008-regulation of growth(L=3),GO:0040009-regulation of growth rate(L=4),GO:0040010-positive regulation of growth rate(L=5),GO:0044238-primary metabolic process(L=2),GO:0044699-single-organism process(L=1),GO:0044710-single-o…	GO:0005575-cellular_component(L=0),GO:0016020-membrane(L=1),GO:0016021-integral component of membrane(L=4),GO:0031224-intrinsic component of membrane(L=3),GO:0044425-membrane part(L=2),	NA
Nippo_chrI.g1141	153.64	0.513913	0.218948	2.34719	0.0189157	0.0493705	179.986	224.804	216.968	197.283	163.095	131.643	114.608	125.755	162.208	125.994	151.803	49.5342	NA	SEG: 0.14 (37/258)	NCoils: 0.10 (77/744); 0.11 (28/258); 0.13 (49/367); 0.11 (49/428)	DEAD [PF00270.32]; ResIII [PF04851.18]	DEAD/DEAH box helicase domain [IPR011545]; Helicase superfamily 1/2, ATP-binding domain [IPR014001]; P-loop containing nucleoside triphosphate hydrolase [IPR027417]; RNA helicase, DEAD-box type, Q motif [IPR014014]	DEAD/DEAH box helicase	NA	GO:0002119-nematode larval development(L=5),GO:0002164-larval development(L=4),GO:0006139-nucleobase-containing compound metabolic process(L=3),GO:0006152-purine nucleoside catabolic process(L=7),GO:0006163-purine nucleotide metabolic process(L=5),GO:0006195-purine nucleotide catabolic process(L=7),GO:0006200-obsolete ATP catabolic process(L=),GO:0006725-cellular aromatic compound metabolic proce…	NA	GO:0000166-nucleotide binding(L=3),GO:0001882-nucleoside binding(L=3),GO:0001883-purine nucleoside binding(L=4),GO:0003674-molecular_function(L=0),GO:0003676-nucleic acid binding(L=3),GO:0003824-catalytic activity(L=1),GO:0004386-helicase activity(L=7),GO:0005488-binding(L=1),GO:0005524-ATP binding(L=7),GO:0008026-ATP-dependent helicase activity(L=9),GO:0016462-pyrophosphatase activity(L=5),GO:00…
Nippo_chrI.g1142	614.273	0.436098	0.299549	1.45585	0.145434	0.240752	550.084	458.611	843.194	898.772	825.391	689.992	610.261	768.32	476.67	587.806	486.577	175.602	NA	SEG: 0.04 (11/314)	NA	Abhydrolase_1 [PF00561.23]; Abhydrolase_6 [PF12697.10]; Hydrolase_4 [PF12146.11]	Alpha/Beta hydrolase fold [IPR029058]; Serine aminopeptidase, S33 [IPR022742]	Inherit from biNOG: Family with sequence similarity 108, member	NA	GO:0008150-biological_process(L=0),GO:0008152-metabolic process(L=1),	NA	GO:0003674-molecular_function(L=0),GO:0003824-catalytic activity(L=1),GO:0016787-hydrolase activity(L=2),
Nippo_chrI.g1143	564.424	0.150478	0.225709	0.666688	0.504972	0.616899	566.744	556.832	424.692	693.574	603.375	683.374	383.696	372.859	533.568	509.449	642.928	802	NA	SEG: 0.03 (22/714)	NA	AAA [PF00004.32]; AAA_16 [PF13191.9]; AAA_5 [PF07728.17]; AAA_lid_3 [PF17862.4]	AAA ATPase, AAA+ lid domain [IPR041569]; AAA+ ATPase domain [IPR003593]; ATPase, AAA-type, conserved site [IPR003960]; ATPase, AAA-type, core [IPR003959]; P-loop containing nucleoside triphosphate hydrolase [IPR027417]	ATPase family associated with various cellular activities (AAA)	41415134	GO:0000003-reproduction(L=1),GO:0000226-microtubule cytoskeleton organization(L=4),GO:0000278-mitotic cell cycle(L=4),GO:0000280-nuclear division(L=5),GO:0001932-regulation of protein phosphorylation(L=7),GO:0001933-negative regulation of protein phosphorylation(L=8),GO:0002119-nematode larval development(L=5),GO:0002164-larval development(L=4),GO:0006139-nucleobase-containing compound metabolic …	GO:0005575-cellular_component(L=0),GO:0005622-intracellular(L=3),GO:0005623-cell(L=1),GO:0005737-cytoplasm(L=4),GO:0044424-intracellular part(L=3),GO:0044464-cell part(L=2),	GO:0000166-nucleotide binding(L=3),GO:0001882-nucleoside binding(L=3),GO:0001883-purine nucleoside binding(L=4),GO:0003674-molecular_function(L=0),GO:0003824-catalytic activity(L=1),GO:0005488-binding(L=1),GO:0005515-protein binding(L=2),GO:0005524-ATP binding(L=7),GO:0016462-pyrophosphatase activity(L=5),GO:0016787-hydrolase activity(L=2),GO:0016817-hydrolase activity, acting on acid anhydrides(…
Nippo_chrI.g1144	1.90853	-2.27914	1.17027	-1.94754	0.0514699	0.108309	0	0	0.849577	0.741961	0.616761	0	1.13938	1.25647	4.11715	2.54161	0	11.6394	SigP+TM(1x)	NA	NA	NA	NA	NA	NA	NA	NA	NA
Nippo_chrI.g1145	1.80097	0.347661	1.11878	0.310749	0.755991	0.827756	1.37736	4.5506	3.21353	1.42366	1.9494	0.511986	0.621608	0	5.59472	0	2.36883	0	NA	NA	NA	NA	NA	NA	NA	NA	NA	NA
Nippo_chrI.g1146	75.7261	0.487964	0.629771	0.774828	0.438441	0.555628	48.3441	32.2552	301.375	64.095	42.6055	44.5516	29.8827	24.8672	161.431	63.4935	60.718	35.0939	SigP+TM(7x)	SEG: 0.09 (53/570)	NA	Frizzled [PF01534.20]; Fz [PF01392.25]	Frizzled cysteine-rich domain superfamily [IPR036790]; Frizzled domain [IPR020067]; Frizzled/Smoothened, transmembrane domain [IPR000539]; Frizzled/secreted frizzled-related protein [IPR015526]; GPCR, family 2-like [IPR017981]; LIN-17, cysteine-rich domain [IPR041774]	Frizzled/Smoothened family membrane region	4.31e+27	GO:0000003-reproduction(L=1),GO:0000902-cell morphogenesis(L=5),GO:0000904-cell morphogenesis involved in differentiation(L=5),GO:0001709-cell fate determination(L=5),GO:0001944-vasculature development(L=5),GO:0002009-morphogenesis of an epithelium(L=5),GO:0003002-regionalization(L=5),GO:0003006-developmental process involved in reproduction(L=2),GO:0006928-movement of cell or subcellular compone…	GO:0005575-cellular_component(L=0),GO:0005622-intracellular(L=3),GO:0005623-cell(L=1),GO:0005737-cytoplasm(L=4),GO:0005886-plasma membrane(L=3),GO:0016020-membrane(L=1),GO:0016021-integral component of membrane(L=4),GO:0031224-intrinsic component of membrane(L=3),GO:0031252-cell leading edge(L=3),GO:0031253-cell projection membrane(L=3),GO:0031256-leading edge membrane(L=3),GO:0032589-neuron proj…	GO:0003674-molecular_function(L=0),GO:0004871-signal transducer activity(L=1),GO:0004872-receptor activity(L=2),GO:0004888-transmembrane signaling receptor activity(L=3),GO:0004930-G-protein coupled receptor activity(L=4),GO:0005102-receptor binding(L=3),GO:0005488-binding(L=1),GO:0005515-protein binding(L=2),GO:0017147-Wnt-protein binding(L=3),GO:0019904-protein domain specific binding(L=3),GO:0…
Nippo_chrI.g1147	46.8085	-2.52242	0.580773	-4.34322	1.4e-05	0.000158799	28.2469	17.2339	17.9114	6.87466	6.59066	8.56832	39.2782	38.6391	144.325	162.041	15.2563	76.7369	NA	SEG: 0.44 (3892/8907)	NA	MIF [PF01187.21]	NA	NA	NA	NA	NA	NA
Nippo_chrI.g1148	946.538	0.580453	0.219122	2.64899	0.0080732	0.0257106	1161.63	821.801	1340.38	1290.44	1104.24	1094.18	981.338	1010.36	526.557	570.407	743.899	713.217	TM(8x); TM(9x)	SEG: 0.02 (12/592)	NA	NA	NA	NA	NA	GO:0002119-nematode larval development(L=5),GO:0002164-larval development(L=4),GO:0006810-transport(L=3),GO:0006897-endocytosis(L=5),GO:0006898-receptor-mediated endocytosis(L=6),GO:0007275-multicellular organism development(L=3),GO:0008150-biological_process(L=0),GO:0009790-embryo development(L=4),GO:0009791-post-embryonic development(L=4),GO:0009792-embryo development ending in birth or egg hat…	GO:0005575-cellular_component(L=0),GO:0016020-membrane(L=1),GO:0016021-integral component of membrane(L=4),GO:0031224-intrinsic component of membrane(L=3),GO:0044425-membrane part(L=2),	NA
Nippo_chrI.g1149	2917.67	0.509431	0.243707	2.09034	0.0365873	0.0828646	2243.72	2670.77	4786	4533.07	3608.43	2695.45	2465.93	2481.31	2159.96	1741.36	2323.03	3303.01	NA	SEG: 0.21 (208/1003)	NCoils: 0.02 (21/1003); 0.02 (21/1285)	NA	NA	Component of the Mediator complex, a coactivator involved in the regulated transcription of nearly all RNA polymerase II-dependent genes. Mediator functions as a bridge to convey information from gene-specific regulatory proteins to the basal RNA polymerase II transcription machinery. Mediator is recruited to promoters by direct interactions with regulatory proteins and serves as a scaffold for t…	NA	GO:0000003-reproduction(L=1),GO:0002119-nematode larval development(L=5),GO:0002164-larval development(L=4),GO:0006139-nucleobase-containing compound metabolic process(L=3),GO:0006351-transcription, DNA-templated(L=5),GO:0006355-regulation of transcription, DNA-templated(L=7),GO:0006357-regulation of transcription from RNA polymerase II promoter(L=8),GO:0006366-transcription from RNA polymerase I…	GO:0005575-cellular_component(L=0),GO:0005622-intracellular(L=3),GO:0005623-cell(L=1),GO:0005634-nucleus(L=5),GO:0005654-nucleoplasm(L=5),GO:0016592-mediator complex(L=7),GO:0031974-membrane-enclosed lumen(L=1),GO:0031981-nuclear lumen(L=6),GO:0032991-macromolecular complex(L=1),GO:0043226-organelle(L=1),GO:0043227-membrane-bounded organelle(L=2),GO:0043229-intracellular organelle(L=3),GO:0043231…	GO:0000988-transcription factor activity, protein binding(L=1),GO:0000989-transcription factor activity, transcription factor binding(L=2),GO:0001076-transcription factor activity, RNA polymerase II transcription factor binding(L=3),GO:0001104-RNA polymerase II transcription cofactor activity(L=4),GO:0003674-molecular_function(L=0),GO:0003712-transcription cofactor activity(L=3),GO:0005488-bindin…
Nippo_chrI.g115	220.253	-0.142447	0.284002	-0.501571	0.61597	0.71431	144.86	204.75	269.477	155.02	266.005	213.459	168.723	206.721	206.271	177.317	419.719	210.712	NA	NA	NA	NA	RNA-binding domain superfamily [IPR035979]	NA	NA	GO:0001703-gastrulation with mouth forming first(L=7),GO:0007275-multicellular organism development(L=3),GO:0007369-gastrulation(L=6),GO:0008150-biological_process(L=0),GO:0009653-anatomical structure morphogenesis(L=3),GO:0009790-embryo development(L=4),GO:0009792-embryo development ending in birth or egg hatching(L=5),GO:0009987-cellular process(L=1),GO:0032501-multicellular organismal process(…	NA	NA
Nippo_chrI.g1150	51.5947	-1.50241	0.395568	-3.7981	0.000145811	0.00108786	24.6411	16.6382	22.6651	42.5578	18.9635	38.6149	63.9854	57.7351	116.826	133.871	35.7336	46.9051	SigP	SEG: 0.11 (23/218)	NA	NA	NA	NA	NA	NA	NA	NA
Nippo_chrI.g1151	1.42118	0.145795	1.53406	0.0950383	0.924284	0.94911	0	0	8.7626	0	0.539943	0.528923	2.03368	2.51234	2.67668	0	0	0	NA	SEG: 0.39 (58/149)	NCoils: 0.12 (21/175); 0.14 (21/149)	NA	NA	NA	NA	NA	NA	NA
Nippo_chrI.g1152	3.14078	-1.97007	0.838685	-2.349	0.0188237	0.0492263	0	1.31618	1.67855	0.66237	1.23125	0.972045	2.28612	2.56107	2.83625	10.4444	1.99028	11.7108	SigP	SEG: 0.04 (10/267)	NA	NA	NA	galactoside 2-alpha-L-fucosyltransferase activity	NA	GO:0005975-carbohydrate metabolic process(L=3),GO:0008150-biological_process(L=0),GO:0008152-metabolic process(L=1),GO:0036065-fucosylation(L=4),GO:0044238-primary metabolic process(L=2),GO:0044723-single-organism carbohydrate metabolic process(L=3),GO:0070085-glycosylation(L=3),GO:0071704-organic substance metabolic process(L=2),	GO:0005575-cellular_component(L=0),GO:0016020-membrane(L=1),GO:0016021-integral component of membrane(L=4),GO:0031224-intrinsic component of membrane(L=3),GO:0044425-membrane part(L=2),	GO:0003674-molecular_function(L=0),GO:0003824-catalytic activity(L=1),GO:0008107-galactoside 2-alpha-L-fucosyltransferase activity(L=7),GO:0008417-fucosyltransferase activity(L=5),GO:0016740-transferase activity(L=2),GO:0016757-transferase activity, transferring glycosyl groups(L=3),GO:0016758-transferase activity, transferring hexosyl groups(L=4),GO:0031127-alpha-(1,2)-fucosyltransferase activit…
Nippo_chrI.g1153	17.7511	-6.15486	0.998901	-6.16163	7.2e-10	3.29e-08	0	1.09812	1.51132	0	0	0	10.3273	5.97635	63.8699	75.8233	31.9309	22.4766	NA	SEG: 0.11 (12/112)	NA	NA	NA	NA	NA	NA	NA	NA
Nippo_chrI.g1154	17.5443	-3.3215	0.584792	-5.67979	1.35e-08	4.35e-07	1.61816	5.41948	3.42152	1.49397	2.48238	4.41156	13.18	13.8903	62.7032	49.7857	17.0075	35.118	NA	NA	NCoils: 0.06 (21/348)	NA	Endonuclease/exonuclease/phosphatase superfamily [IPR036691]	Reverse transcriptase (RNA-dependent DNA polymerase)	NA	GO:0006139-nucleobase-containing compound metabolic process(L=3),GO:0006259-DNA metabolic process(L=4),GO:0006260-DNA replication(L=5),GO:0006278-RNA-dependent DNA biosynthetic process(L=7),GO:0006725-cellular aromatic compound metabolic process(L=3),GO:0006807-nitrogen compound metabolic process(L=2),GO:0008150-biological_process(L=0),GO:0008152-metabolic process(L=1),GO:0009058-biosynthetic pro…	NA	GO:0003674-molecular_function(L=0),GO:0003676-nucleic acid binding(L=3),GO:0003723-RNA binding(L=4),GO:0003824-catalytic activity(L=1),GO:0003964-RNA-directed DNA polymerase activity(L=6),GO:0004518-nuclease activity(L=4),GO:0004519-endonuclease activity(L=5),GO:0005488-binding(L=1),GO:0016740-transferase activity(L=2),GO:0016772-transferase activity, transferring phosphorus-containing groups(L=3…
Nippo_chrI.g1155	9.91891	-5.22227	1.10618	-4.72102	2.35e-06	3.57e-05	0	0	1.77005	0.626185	0	0	4.88856	6.10003	45.2075	49.8549	10.5797	0	NA	NA	NA	RVT_1 [PF00078.30]	NA	Endonuclease-reverse transcriptase	NA	GO:0006139-nucleobase-containing compound metabolic process(L=3),GO:0006259-DNA metabolic process(L=4),GO:0006260-DNA replication(L=5),GO:0006278-RNA-dependent DNA biosynthetic process(L=7),GO:0006725-cellular aromatic compound metabolic process(L=3),GO:0006807-nitrogen compound metabolic process(L=2),GO:0008150-biological_process(L=0),GO:0008152-metabolic process(L=1),GO:0009058-biosynthetic pro…	NA	GO:0003674-molecular_function(L=0),GO:0003676-nucleic acid binding(L=3),GO:0003723-RNA binding(L=4),GO:0003824-catalytic activity(L=1),GO:0003964-RNA-directed DNA polymerase activity(L=6),GO:0004518-nuclease activity(L=4),GO:0004519-endonuclease activity(L=5),GO:0005488-binding(L=1),GO:0016740-transferase activity(L=2),GO:0016772-transferase activity, transferring phosphorus-containing groups(L=3…
Nippo_chrI.g1156	102.935	-6.05361	0.708049	-8.54971	1.23e-17	5.37e-15	0	1.08035	7.54802	2.67024	2.42553	2.86768	24.3207	56.2054	410.408	369.171	180.461	178.059	NA	NA	NA	NA	NA	NA	NA	NA	NA	NA
Nippo_chrI.g1157	9.68783	-3.23008	0.864022	-3.73842	0.00018518	0.00131522	4.61133	2.55766	2.46276	0	0.607097	1.91654	3.96163	6.8419	40.1598	39.4778	2.04745	11.6101	NA	SEG: 0.13 (29/231)	NA	DUF268 [PF03269.17]	Protein of unknown function DUF268, Caenorhabditis species [IPR004951]	Caenorhabditis protein of unknown function, DUF268	NA	NA	GO:0005575-cellular_component(L=0),GO:0016020-membrane(L=1),GO:0016021-integral component of membrane(L=4),GO:0031224-intrinsic component of membrane(L=3),GO:0044425-membrane part(L=2),	NA
Nippo_chrI.g1158	4.66163	-2.55898	0.943186	-2.71313	0.00666515	0.0221348	1.64239	1.38029	1.72641	3.01239	0.619896	0.489732	1.70806	1.23648	18.6381	21.9048	3.5811	0	NA	SEG: 0.12 (27/230)	NA	Kinase-like [PF14531.9]; PK_Tyr_Ser-Thr [PF07714.20]; Pkinase [PF00069.28]; SH2 [PF00017.27]	Fes/Fps/Fer, SH2 domain [IPR035849]; Protein kinase domain [IPR000719]; Protein kinase-like domain superfamily [IPR011009]; SH2 domain [IPR000980]; SH2 domain superfamily [IPR036860]; Serine-threonine/tyrosine-protein kinase, catalytic domain [IPR001245]; Tyrosine-protein kinase, active site [IPR008266]; Tyrosine-protein kinase, catalytic domain [IPR020635]	Protein tyrosine kinase	NA	GO:0006464-cellular protein modification process(L=5),GO:0006468-protein phosphorylation(L=6),GO:0006793-phosphorus metabolic process(L=3),GO:0006796-phosphate-containing compound metabolic process(L=4),GO:0008150-biological_process(L=0),GO:0008152-metabolic process(L=1),GO:0009987-cellular process(L=1),GO:0016310-phosphorylation(L=5),GO:0019538-protein metabolic process(L=3),GO:0036211-protein m…	NA	GO:0000166-nucleotide binding(L=3),GO:0001882-nucleoside binding(L=3),GO:0001883-purine nucleoside binding(L=4),GO:0003674-molecular_function(L=0),GO:0003824-catalytic activity(L=1),GO:0004672-protein kinase activity(L=5),GO:0004713-protein tyrosine kinase activity(L=6),GO:0005488-binding(L=1),GO:0005524-ATP binding(L=7),GO:0016301-kinase activity(L=4),GO:0016740-transferase activity(L=2),GO:0016…
Nippo_chrI.g1159	374.559	0.243411	0.200537	1.2138	0.224825	0.336625	397.165	463.575	299.65	501.023	453.861	309.224	287.618	391.521	326.231	270.268	384.997	409.571	TM(1x)	NA	NCoils: 0.05 (21/454)	GNT-I [PF03071.18]	Glycosyl transferase, family 13 [IPR004139]; Nucleotide-diphospho-sugar transferases [IPR029044]	GNT-I family	5105131100	GO:0005975-carbohydrate metabolic process(L=3),GO:0006464-cellular protein modification process(L=5),GO:0006486-protein glycosylation(L=6),GO:0006487-protein N-linked glycosylation(L=7),GO:0008150-biological_process(L=0),GO:0008152-metabolic process(L=1),GO:0009058-biosynthetic process(L=2),GO:0009059-macromolecule biosynthetic process(L=4),GO:0009100-glycoprotein metabolic process(L=4),GO:000910…	GO:0000139-Golgi membrane(L=5),GO:0005575-cellular_component(L=0),GO:0005622-intracellular(L=3),GO:0005623-cell(L=1),GO:0005737-cytoplasm(L=4),GO:0005794-Golgi apparatus(L=4),GO:0005795-Golgi stack(L=5),GO:0005797-Golgi medial cisterna(L=7),GO:0012505-endomembrane system(L=3),GO:0016020-membrane(L=1),GO:0016021-integral component of membrane(L=4),GO:0031090-organelle membrane(L=3),GO:0031224-intr…	GO:0003674-molecular_function(L=0),GO:0003824-catalytic activity(L=1),GO:0003827-alpha-1,3-mannosylglycoprotein 2-beta-N-acetylglucosaminyltransferase activity(L=6),GO:0008194-UDP-glycosyltransferase activity(L=4),GO:0008375-acetylglucosaminyltransferase activity(L=5),GO:0016740-transferase activity(L=2),GO:0016757-transferase activity, transferring glycosyl groups(L=3),GO:0016758-transferase act…
Nippo_chrI.g116	30.546	0.502665	0.285487	1.76073	0.0782847	0.149411	37.8178	22.0051	42.6569	29.657	48.7714	40.0202	29.2869	30.6737	21.2998	28.8887	23.4999	11.9747	NA	SEG: 0.25 (96/382)	NA	DUF851 [PF05867.14]	Protein of unknown function DUF851 [IPR008569]	Inherit from biNOG: PB1	52005216	GO:0000003-reproduction(L=1),GO:0001558-regulation of cell growth(L=4),GO:0002119-nematode larval development(L=5),GO:0002164-larval development(L=4),GO:0006810-transport(L=3),GO:0006886-intracellular protein transport(L=5),GO:0006897-endocytosis(L=5),GO:0006898-receptor-mediated endocytosis(L=6),GO:0006909-phagocytosis(L=4),GO:0006911-phagocytosis, engulfment(L=6),GO:0006915-apoptotic process(L=…	GO:0005575-cellular_component(L=0),GO:0005622-intracellular(L=3),GO:0005623-cell(L=1),GO:0005737-cytoplasm(L=4),GO:0005783-endoplasmic reticulum(L=4),GO:0043226-organelle(L=1),GO:0043227-membrane-bounded organelle(L=2),GO:0043229-intracellular organelle(L=3),GO:0043231-intracellular membrane-bounded organelle(L=4),GO:0044422-organelle part(L=2),GO:0044424-intracellular part(L=3),GO:0044432-endopl…	GO:0003674-molecular_function(L=0),GO:0005488-binding(L=1),GO:0005515-protein binding(L=2),GO:0043621-protein self-association(L=3),
Nippo_chrI.g1160	6195.56	-0.0460206	0.117401	-0.391993	0.695063	0.779697	5644.81	6102.55	5369.38	6402.23	6309.65	6732.78	5621.54	5408.4	7114.13	6242.79	6640.16	6758.35	TM(10x); TM(8x)	SEG: 0.08 (29/380)	NCoils: 0.03 (21/762); 0.05 (21/391); 0.06 (21/380)	La [PF05383.20]; RRM_1 [PF00076.25]; RRM_3 [PF08777.14]	La domain containing protein [IPR045180]; La protein, xRRM domain [IPR014886]; La-type HTH domain [IPR006630]; Lupus La protein [IPR002344]; Nucleotide-binding alpha-beta plait domain superfamily [IPR012677]; RNA recognition motif domain [IPR000504]; RNA-binding domain superfamily [IPR035979]; Winged helix DNA-binding domain superfamily [IPR036390]; Winged helix-like DNA-binding domain superfamil…	RNA binding motif	5322	GO:0000003-reproduction(L=1),GO:0002119-nematode larval development(L=5),GO:0002164-larval development(L=4),GO:0003006-developmental process involved in reproduction(L=2),GO:0006139-nucleobase-containing compound metabolic process(L=3),GO:0006396-RNA processing(L=5),GO:0006725-cellular aromatic compound metabolic process(L=3),GO:0006807-nitrogen compound metabolic process(L=2),GO:0006810-transpor…	GO:0005575-cellular_component(L=0),GO:0005622-intracellular(L=3),GO:0005623-cell(L=1),GO:0005634-nucleus(L=5),GO:0030529-intracellular ribonucleoprotein complex(L=4),GO:0032991-macromolecular complex(L=1),GO:0043226-organelle(L=1),GO:0043227-membrane-bounded organelle(L=2),GO:0043229-intracellular organelle(L=3),GO:0043231-intracellular membrane-bounded organelle(L=4),GO:0044424-intracellular par…	GO:0000166-nucleotide binding(L=3),GO:0003674-molecular_function(L=0),GO:0003676-nucleic acid binding(L=3),GO:0003723-RNA binding(L=4),GO:0005488-binding(L=1),GO:0036094-small molecule binding(L=2),GO:0097159-organic cyclic compound binding(L=2),GO:1901265-nucleoside phosphate binding(L=3),GO:1901363-heterocyclic compound binding(L=2),
Nippo_chrI.g1161	0.302687	-1.47866	3.07512	-0.480846	0.630626	NA	0	0	0.753867	0	0	0	0	0	0	2.87838	0	0	NA	NA	NA	NA	NA	NA	NA	NA	NA	NA
Nippo_chrI.g1162	1445.21	-0.782093	0.265177	-2.94932	0.0031847	0.0126208	1330.74	892.391	1035.89	932.654	809.15	1364.91	2612.72	1787.24	1066.22	1830.34	1223.66	2456.57	NA	NA	NCoils: 0.04 (21/512); 0.04 (21/508)	Calponin [PF00402.21]	Calponin repeat [IPR000557]	Calponin family repeat	NA	GO:0006810-transport(L=3),GO:0006897-endocytosis(L=5),GO:0006909-phagocytosis(L=4),GO:0006911-phagocytosis, engulfment(L=6),GO:0006996-organelle organization(L=3),GO:0007010-cytoskeleton organization(L=4),GO:0007015-actin filament organization(L=5),GO:0008150-biological_process(L=0),GO:0008152-metabolic process(L=1),GO:0009056-catabolic process(L=2),GO:0009057-macromolecule catabolic process(L=4)…	GO:0001725-stress fiber(L=8),GO:0005575-cellular_component(L=0),GO:0005622-intracellular(L=3),GO:0005623-cell(L=1),GO:0005737-cytoplasm(L=4),GO:0005856-cytoskeleton(L=5),GO:0005865-striated muscle thin filament(L=6),GO:0015629-actin cytoskeleton(L=6),GO:0030016-myofibril(L=6),GO:0030017-sarcomere(L=6),GO:0031674-I band(L=4),GO:0032432-actin filament bundle(L=6),GO:0036379-myofilament(L=6),GO:0042…	GO:0003674-molecular_function(L=0),GO:0003779-actin binding(L=4),GO:0005488-binding(L=1),GO:0005515-protein binding(L=2),GO:0008092-cytoskeletal protein binding(L=3),GO:0051015-actin filament binding(L=4),
Nippo_chrI.g1163	7.4003	-4.33512	1.05251	-4.11882	3.81e-05	0.000357866	0	0	1.29665	1.66126	0	0.878836	3.07836	4.26883	26.4073	46.1921	5.02017	0	TM(2x)	SEG: 0.04 (12/308)	NA	NA	NA	Glycosyl transferase family 11	NA	GO:0005975-carbohydrate metabolic process(L=3),GO:0008150-biological_process(L=0),GO:0008152-metabolic process(L=1),GO:0036065-fucosylation(L=4),GO:0044238-primary metabolic process(L=2),GO:0044723-single-organism carbohydrate metabolic process(L=3),GO:0070085-glycosylation(L=3),GO:0071704-organic substance metabolic process(L=2),	GO:0005575-cellular_component(L=0),GO:0016020-membrane(L=1),GO:0016021-integral component of membrane(L=4),GO:0031224-intrinsic component of membrane(L=3),GO:0044425-membrane part(L=2),	GO:0003674-molecular_function(L=0),GO:0003824-catalytic activity(L=1),GO:0008107-galactoside 2-alpha-L-fucosyltransferase activity(L=7),GO:0008417-fucosyltransferase activity(L=5),GO:0016740-transferase activity(L=2),GO:0016757-transferase activity, transferring glycosyl groups(L=3),GO:0016758-transferase activity, transferring hexosyl groups(L=4),GO:0031127-alpha-(1,2)-fucosyltransferase activit…
Nippo_chrI.g1164	4.12594	-3.54498	1.1179	-3.17109	0.00151866	0.0070408	1.45181	0	0	1.36742	0	1.38167	2.19013	3.36876	4.27329	31.3147	4.16345	0	SigP	NA	NA	Lectin_C [PF00059.24]	C-type lectin fold [IPR016187]; C-type lectin-like [IPR001304]; C-type lectin-like/link domain superfamily [IPR016186]	Versican	4514	GO:0001501-skeletal system development(L=5),GO:0001503-ossification(L=3),GO:0001655-urogenital system development(L=5),GO:0001657-ureteric bud development(L=5),GO:0001957-intramembranous ossification(L=5),GO:0005975-carbohydrate metabolic process(L=3),GO:0006022-aminoglycan metabolic process(L=4),GO:0006023-aminoglycan biosynthetic process(L=5),GO:0006024-glycosaminoglycan biosynthetic process(L=…	GO:0000323-lytic vacuole(L=6),GO:0005575-cellular_component(L=0),GO:0005576-extracellular region(L=1),GO:0005578-proteinaceous extracellular matrix(L=3),GO:0005615-extracellular space(L=3),GO:0005622-intracellular(L=3),GO:0005623-cell(L=1),GO:0005737-cytoplasm(L=4),GO:0005764-lysosome(L=7),GO:0005773-vacuole(L=5),GO:0005775-vacuolar lumen(L=5),GO:0005794-Golgi apparatus(L=4),GO:0005796-Golgi lume…	GO:0003674-molecular_function(L=0),GO:0005488-binding(L=1),GO:0005509-calcium ion binding(L=5),GO:0005539-glycosaminoglycan binding(L=3),GO:0005540-hyaluronic acid binding(L=4),GO:0030169-low-density lipoprotein particle binding(L=5),GO:0030246-carbohydrate binding(L=2),GO:0043167-ion binding(L=2),GO:0043169-cation binding(L=3),GO:0046872-metal ion binding(L=4),GO:0071813-lipoprotein particle bin…
Nippo_chrI.g1165	2.94394	-2.69763	0.820493	-3.28782	0.00100968	0.00507823	0	2.70424	0.426189	1.48851	0.617421	0.487685	6.8356	6.26159	2.72744	6.32224	7.45636	0	TM(7x)	SEG: 0.11 (40/365)	NA	NA	NA	NA	NA	NA	GO:0005575-cellular_component(L=0),GO:0016020-membrane(L=1),GO:0016021-integral component of membrane(L=4),GO:0031224-intrinsic component of membrane(L=3),GO:0044425-membrane part(L=2),	NA
Nippo_chrI.g1166	25.8671	-4.88976	0.784073	-6.23636	4.48e-10	2.19e-08	1.57066	5.23744	1.25432	0.731112	1.22887	0.970121	9.13506	11.9694	93.2375	100.808	14.0356	70.2269	NA	SEG: 0.04 (11/258)	NA	NA	NA	NA	NA	NA	NA	NA
Nippo_chrI.g1167	865.232	-0.377983	0.21911	-1.72509	0.0845121	0.158441	691.123	1004.51	790.934	798.948	755.912	457.241	837.595	782.673	832.07	977.865	1215.19	1238.73	NA	SEG: 0.13 (162/1293)	NA	HA2 [PF04408.26]; Helicase_C [PF00271.34]; OB_NTP_bind [PF07717.19]; dsrm [PF00035.29]	DEAD-box helicase, OB fold [IPR011709]; DHX9, first double-stranded RNA binding domain [IPR044445]; DHX9, second double-stranded RNA binding domain [IPR044446]; DNA/RNA helicase, ATP-dependent, DEAH-box type, conserved site [IPR002464]; Double-stranded RNA-binding domain [IPR014720]; Helicase superfamily 1/2, ATP-binding domain [IPR014001]; Helicase, C-terminal [IPR001650]; Helicase-associated do…	Helicase associated domain (HA2)	NA	GO:0000003-reproduction(L=1),GO:0003006-developmental process involved in reproduction(L=2),GO:0006139-nucleobase-containing compound metabolic process(L=3),GO:0006152-purine nucleoside catabolic process(L=7),GO:0006163-purine nucleotide metabolic process(L=5),GO:0006195-purine nucleotide catabolic process(L=7),GO:0006200-obsolete ATP catabolic process(L=),GO:0006725-cellular aromatic compound me…	NA	GO:0000166-nucleotide binding(L=3),GO:0001882-nucleoside binding(L=3),GO:0001883-purine nucleoside binding(L=4),GO:0003674-molecular_function(L=0),GO:0003676-nucleic acid binding(L=3),GO:0003723-RNA binding(L=4),GO:0003725-double-stranded RNA binding(L=5),GO:0003824-catalytic activity(L=1),GO:0004386-helicase activity(L=7),GO:0005488-binding(L=1),GO:0005524-ATP binding(L=7),GO:0008026-ATP-depende…
Nippo_chrI.g1168	801.824	0.371482	0.165699	2.24191	0.0249673	0.0611599	1025.99	1134.4	812.747	817.194	836.951	838.858	728.713	748.07	624.441	788.042	798.346	468.142	NA	SEG: 0.12 (51/415)	NA	Smg4_UPF3 [PF03467.18]	Nonsense-mediated mRNA decay protein 3 [IPR039722]; Nucleotide-binding alpha-beta plait domain superfamily [IPR012677]; RNA-binding domain superfamily [IPR035979]; UPF3 domain [IPR005120]	UPF3 regulator of nonsense transcripts homolog A (Yeast)	30133015	GO:0000184-nuclear-transcribed mRNA catabolic process, nonsense-mediated decay(L=8),GO:0000956-nuclear-transcribed mRNA catabolic process(L=7),GO:0006139-nucleobase-containing compound metabolic process(L=3),GO:0006401-RNA catabolic process(L=5),GO:0006402-mRNA catabolic process(L=6),GO:0006403-RNA localization(L=3),GO:0006725-cellular aromatic compound metabolic process(L=3),GO:0006807-nitrogen …	GO:0005575-cellular_component(L=0),GO:0005622-intracellular(L=3),GO:0005623-cell(L=1),GO:0005634-nucleus(L=5),GO:0005737-cytoplasm(L=4),GO:0043226-organelle(L=1),GO:0043227-membrane-bounded organelle(L=2),GO:0043229-intracellular organelle(L=3),GO:0043231-intracellular membrane-bounded organelle(L=4),GO:0044424-intracellular part(L=3),GO:0044464-cell part(L=2),	GO:0000166-nucleotide binding(L=3),GO:0003674-molecular_function(L=0),GO:0003676-nucleic acid binding(L=3),GO:0003723-RNA binding(L=4),GO:0005488-binding(L=1),GO:0036094-small molecule binding(L=2),GO:0097159-organic cyclic compound binding(L=2),GO:1901265-nucleoside phosphate binding(L=3),GO:1901363-heterocyclic compound binding(L=2),
Nippo_chrI.g1169	25.4704	-3.99062	0.65582	-6.08493	1.17e-09	5.02e-08	1.83576	2.24769	4.65434	2.5036	2.62384	2.90012	10.2911	9.43352	88.615	81.9382	28.1782	70.4237	TM(1x)	SEG: 0.31 (85/272)	NCoils: 0.08 (21/272)	DnaJ [PF00226.34]	Chaperone J-domain superfamily [IPR036869]; DnaJ domain [IPR001623]	DnaJ domain protein	4141	GO:0006139-nucleobase-containing compound metabolic process(L=3),GO:0006351-transcription, DNA-templated(L=5),GO:0006355-regulation of transcription, DNA-templated(L=7),GO:0006357-regulation of transcription from RNA polymerase II promoter(L=8),GO:0006366-transcription from RNA polymerase II promoter(L=6),GO:0006457-protein folding(L=2),GO:0006458-'de novo' protein folding(L=3),GO:0006508-proteol…	GO:0005575-cellular_component(L=0),GO:0005622-intracellular(L=3),GO:0005623-cell(L=1),GO:0005634-nucleus(L=5),GO:0005730-nucleolus(L=5),GO:0005737-cytoplasm(L=4),GO:0005783-endoplasmic reticulum(L=4),GO:0005788-endoplasmic reticulum lumen(L=5),GO:0031974-membrane-enclosed lumen(L=1),GO:0031981-nuclear lumen(L=6),GO:0043226-organelle(L=1),GO:0043227-membrane-bounded organelle(L=2),GO:0043228-non-m…	GO:0000166-nucleotide binding(L=3),GO:0000981-RNA polymerase II transcription factor activity, sequence-specific DNA binding(L=3),GO:0001071-nucleic acid binding transcription factor activity(L=1),GO:0001882-nucleoside binding(L=3),GO:0001883-purine nucleoside binding(L=4),GO:0003674-molecular_function(L=0),GO:0003700-transcription factor activity, sequence-specific DNA binding(L=2),GO:0005488-bi…
Nippo_chrI.g117	504.016	0.2287	0.26243	0.871471	0.383497	0.503123	500.76	667.127	309.716	600.939	357.972	827.037	459.107	420.75	410.717	437.594	607.137	449.341	NA	SEG: 0.10 (59/620)	NCoils: 0.10 (60/619); 0.10 (60/620); 0.07 (39/527)	DUF851 [PF05867.14]	Protein of unknown function DUF851 [IPR008569]	NA	NA	GO:0007275-multicellular organism development(L=3),GO:0008150-biological_process(L=0),GO:0009790-embryo development(L=4),GO:0009792-embryo development ending in birth or egg hatching(L=5),GO:0032501-multicellular organismal process(L=1),GO:0032502-developmental process(L=1),GO:0044699-single-organism process(L=1),GO:0044707-single-multicellular organism process(L=2),GO:0044767-single-organism dev…	NA	NA
Nippo_chrI.g1170	119.074	-0.249537	0.234291	-1.06507	0.286843	0.404239	145.463	115.131	84.0345	95.5512	103.98	102.793	81.456	102.176	141.761	146.838	157.554	152.155	SigP+TM(1x)	SEG: 0.04 (17/398)	NA	CUB [PF00431.23]; Ldl_recept_a [PF00057.21]	CUB domain [IPR000859]; LDL receptor-like superfamily [IPR036055]; Low-density lipoprotein (LDL) receptor class A repeat [IPR002172]; Spermadhesin, CUB domain superfamily [IPR035914]	CUB domain	NA	NA	GO:0005575-cellular_component(L=0),GO:0016020-membrane(L=1),GO:0016021-integral component of membrane(L=4),GO:0031224-intrinsic component of membrane(L=3),GO:0044425-membrane part(L=2),	NA
Nippo_chrI.g1171	1.69437	-3.58284	1.45373	-2.46458	0.0137174	0.0387495	0	2.24234	0	0	0	0	3.8334	1.73668	4.39108	8.12898	0	0	NA	NA	NA	NA	NA	NA	NA	NA	NA	NA
Nippo_chrI.g1172	0.210769	-0.924491	3.09954	-0.298267	0.7655	NA	0	0	0	0	0.525787	0	0	0	0	0	2.00344	0	NA	NA	NA	NA	NA	NA	NA	NA	NA	NA
Nippo_chrI.g1173	89.9452	-0.307361	0.23554	-1.30492	0.19192	0.298155	74.6772	80.6918	91.0016	77.69	75.972	71.5878	68.1108	79.4258	84.096	113.276	157.651	105.162	TM(2x); TM(5x); TM(8x)	SEG: 0.12 (54/439)	NA	Zip [PF02535.25]	Zinc/iron permease [IPR003689]	ZIP Zinc transporter	NA	GO:0006810-transport(L=3),GO:0006811-ion transport(L=4),GO:0006812-cation transport(L=5),GO:0007275-multicellular organism development(L=3),GO:0008150-biological_process(L=0),GO:0009790-embryo development(L=4),GO:0009792-embryo development ending in birth or egg hatching(L=5),GO:0009987-cellular process(L=1),GO:0030001-metal ion transport(L=6),GO:0032501-multicellular organismal process(L=1),GO:0…	GO:0005575-cellular_component(L=0),GO:0016020-membrane(L=1),GO:0016021-integral component of membrane(L=4),GO:0031224-intrinsic component of membrane(L=3),GO:0044425-membrane part(L=2),	GO:0003674-molecular_function(L=0),GO:0005215-transporter activity(L=1),GO:0008324-cation transmembrane transporter activity(L=5),GO:0015075-ion transmembrane transporter activity(L=4),GO:0022857-transmembrane transporter activity(L=2),GO:0022891-substrate-specific transmembrane transporter activity(L=3),GO:0022892-substrate-specific transporter activity(L=2),GO:0046873-metal ion transmembrane tr…
Nippo_chrI.g1174	4547	0.369283	0.188358	1.96054	0.0499324	0.105712	4100.43	4861.53	4783.2	4930.05	6572.48	5525.61	4041.79	4996.38	2844.87	4074.17	4633.53	3200	NA	NA	NA	Pribosyltran [PF00156.30]	Adenine phosphoribosyl transferase [IPR005764]; Phosphoribosyltransferase domain [IPR000836]; Phosphoribosyltransferase-like [IPR029057]	Phosphoribosyl transferase domain	2301100	GO:0006139-nucleobase-containing compound metabolic process(L=3),GO:0006144-purine nucleobase metabolic process(L=5),GO:0006168-adenine salvage(L=7),GO:0006725-cellular aromatic compound metabolic process(L=3),GO:0006807-nitrogen compound metabolic process(L=2),GO:0008150-biological_process(L=0),GO:0008152-metabolic process(L=1),GO:0009058-biosynthetic process(L=2),GO:0009112-nucleobase metabolic…	GO:0005575-cellular_component(L=0),GO:0005622-intracellular(L=3),GO:0005623-cell(L=1),GO:0005737-cytoplasm(L=4),GO:0044424-intracellular part(L=3),GO:0044464-cell part(L=2),	GO:0003674-molecular_function(L=0),GO:0003824-catalytic activity(L=1),GO:0003999-adenine phosphoribosyltransferase activity(L=5),GO:0016740-transferase activity(L=2),GO:0016757-transferase activity, transferring glycosyl groups(L=3),GO:0016763-transferase activity, transferring pentosyl groups(L=4),
Nippo_chrI.g1175	846.215	0.201824	0.278876	0.723706	0.469246	0.584089	1033.5	1091.82	937.845	891.554	746.526	700.095	714.241	706.078	788.135	345.347	886.67	1312.77	SigP+TM(1x)	SEG: 0.06 (81/1450)	NCoils: 0.02 (24/1430); 0.02 (24/1371); 0.02 (24/1450); 0.02 (24/1423)	C2-set_2 [PF08205.15]; I-set [PF07679.19]; Ig_2 [PF13895.9]; Ig_3 [PF13927.9]; Ig_4 [PF16680.8]; Interfer-bind [PF09294.13]; Pur_ac_phosph_N [PF16656.8]; V-set [PF07686.20]; fn3 [PF00041.24]; ig [PF00047.28]	Fibronectin type III [IPR003961]; Fibronectin type III superfamily [IPR036116]; Immunoglobulin I-set [IPR013098]; Immunoglobulin subtype 2 [IPR003598]; Immunoglobulin subtype [IPR003599]; Immunoglobulin-like domain [IPR007110]; Immunoglobulin-like domain superfamily [IPR036179]; Immunoglobulin-like fold [IPR013783]	Fibronectin type III domain	4514	GO:0000003-reproduction(L=1),GO:0000902-cell morphogenesis(L=5),GO:0000904-cell morphogenesis involved in differentiation(L=5),GO:0006928-movement of cell or subcellular component(L=3),GO:0006935-chemotaxis(L=3),GO:0007154-cell communication(L=2),GO:0007165-signal transduction(L=3),GO:0007166-cell surface receptor signaling pathway(L=4),GO:0007275-multicellular organism development(L=3),GO:000736…	GO:0005575-cellular_component(L=0),GO:0005623-cell(L=1),GO:0005886-plasma membrane(L=3),GO:0005887-integral component of plasma membrane(L=4),GO:0016020-membrane(L=1),GO:0016021-integral component of membrane(L=4),GO:0031224-intrinsic component of membrane(L=3),GO:0031226-intrinsic component of plasma membrane(L=3),GO:0031253-cell projection membrane(L=3),GO:0042995-cell projection(L=3),GO:004442…	GO:0003674-molecular_function(L=0),GO:0004871-signal transducer activity(L=1),GO:0004872-receptor activity(L=2),GO:0004888-transmembrane signaling receptor activity(L=3),GO:0005042-netrin receptor activity(L=4),GO:0005488-binding(L=1),GO:0005515-protein binding(L=2),GO:0019904-protein domain specific binding(L=3),GO:0038023-signaling receptor activity(L=2),GO:0060089-molecular transducer activity…
Nippo_chrI.g1176	582.706	0.764429	0.313043	2.44193	0.014609	0.0405877	623.717	653.382	877.983	857.389	772.449	648.771	576.769	658.623	414.214	341.009	462.795	105.367	NA	SEG: 0.23 (241/1067)	NA	NA	Nuclear pore complex protein [IPR026054]; Zinc finger, RanBP2-type [IPR001876]; Zinc finger, RanBP2-type superfamily [IPR036443]	ZnF_RBZ	NA	GO:0000003-reproduction(L=1),GO:0002119-nematode larval development(L=5),GO:0002164-larval development(L=4),GO:0006915-apoptotic process(L=5),GO:0006996-organelle organization(L=3),GO:0006997-nucleus organization(L=4),GO:0007275-multicellular organism development(L=3),GO:0008150-biological_process(L=0),GO:0008219-cell death(L=3),GO:0009790-embryo development(L=4),GO:0009791-post-embryonic develop…	GO:0005575-cellular_component(L=0),GO:0005622-intracellular(L=3),GO:0005623-cell(L=1),GO:0044464-cell part(L=2),	GO:0003674-molecular_function(L=0),GO:0005488-binding(L=1),GO:0008270-zinc ion binding(L=6),GO:0043167-ion binding(L=2),GO:0043169-cation binding(L=3),GO:0046872-metal ion binding(L=4),GO:0046914-transition metal ion binding(L=5),
Nippo_chrI.g1177	2.46954	-2.87823	1.1635	-2.47377	0.0133696	0.0379897	0	2.92732	0	0	0.599038	0.4777	1.74207	1.37179	7.02942	13.5047	1.98237	0	NA	NA	NA	NA	NA	NA	NA	NA	NA	NA
Nippo_chrI.g1178	19.3858	-3.02979	0.704569	-4.30021	1.71e-05	0.000186263	3.38281	7.12304	6.2018	5.40769	1.82643	2.49875	15.0655	10.396	46.6631	113.412	8.87325	11.7792	TM(12x)	SEG: 0.02 (13/711)	NA	PTR2 [PF00854.24]	MFS transporter superfamily [IPR036259]; PTR2 family proton/oligopeptide symporter, conserved site [IPR018456]; Peptide transporter 3 [IPR031124]; Proton-dependent oligopeptide transporter family [IPR000109]	POT family	4974	GO:0000003-reproduction(L=1),GO:0006810-transport(L=3),GO:0006811-ion transport(L=4),GO:0006812-cation transport(L=5),GO:0006818-hydrogen transport(L=4),GO:0006857-oligopeptide transport(L=6),GO:0007049-cell cycle(L=3),GO:0007059-chromosome segregation(L=3),GO:0007126-meiotic nuclear division(L=4),GO:0008150-biological_process(L=0),GO:0009987-cellular process(L=1),GO:0015672-monovalent inorganic …	GO:0005575-cellular_component(L=0),GO:0016020-membrane(L=1),GO:0016021-integral component of membrane(L=4),GO:0031224-intrinsic component of membrane(L=3),GO:0044425-membrane part(L=2),	GO:0003674-molecular_function(L=0),GO:0005215-transporter activity(L=1),GO:0005216-ion channel activity(L=5),GO:0005261-cation channel activity(L=6),GO:0008324-cation transmembrane transporter activity(L=5),GO:0015075-ion transmembrane transporter activity(L=4),GO:0015197-peptide transporter activity(L=3),GO:0015198-oligopeptide transporter activity(L=4),GO:0015252-hydrogen ion channel activity(L…
Nippo_chrI.g1179	335.211	-0.0915022	0.294016	-0.311215	0.755637	0.827435	331.116	285.078	427.661	347.894	345.632	228.49	422.46	352.014	328.522	580.121	209.675	163.862	NA	SEG: 0.12 (113/964)	NCoils: 0.02 (21/961)	XRN_M [PF17846.4]; XRN_N [PF03159.21]	5'-3' exoribonuclease [IPR027073]; 5'-3' exoribonuclease type 2 [IPR017151]; Xrn1, N-terminal [IPR004859]; Xrn1, helical domain [IPR041412]	Possesses 5'- 3' exoribonuclease activity. May promote the termination of transcription by RNA polymerase II (By similarity)	30083018	GO:0000003-reproduction(L=1),GO:0000738-DNA catabolic process, exonucleolytic(L=7),GO:0002119-nematode larval development(L=5),GO:0002164-larval development(L=4),GO:0006139-nucleobase-containing compound metabolic process(L=3),GO:0006259-DNA metabolic process(L=4),GO:0006308-DNA catabolic process(L=5),GO:0006351-transcription, DNA-templated(L=5),GO:0006353-DNA-templated transcription, termination…	GO:0005575-cellular_component(L=0),GO:0005622-intracellular(L=3),GO:0005623-cell(L=1),GO:0005634-nucleus(L=5),GO:0005730-nucleolus(L=5),GO:0031974-membrane-enclosed lumen(L=1),GO:0031981-nuclear lumen(L=6),GO:0043226-organelle(L=1),GO:0043227-membrane-bounded organelle(L=2),GO:0043228-non-membrane-bounded organelle(L=2),GO:0043229-intracellular organelle(L=3),GO:0043231-intracellular membrane-bou…	GO:0003674-molecular_function(L=0),GO:0003676-nucleic acid binding(L=3),GO:0003824-catalytic activity(L=1),GO:0004518-nuclease activity(L=4),GO:0004527-exonuclease activity(L=5),GO:0004532-exoribonuclease activity(L=6),GO:0004534-5'-3' exoribonuclease activity(L=7),GO:0004540-ribonuclease activity(L=5),GO:0005488-binding(L=1),GO:0008270-zinc ion binding(L=6),GO:0008409-5'-3' exonuclease activity(…
Nippo_chrI.g118	44.3942	0.538195	0.305153	1.76369	0.0777838	0.148745	32.6713	53.4218	51.2625	39.8609	86.5317	58.0262	36.7107	48.5884	38.8699	39.2584	24.1204	23.4087	TM(3x)	NA	NA	Innexin [PF00876.21]	Innexin [IPR000990]	Innexin	NA	GO:0006810-transport(L=3),GO:0008150-biological_process(L=0),GO:0009987-cellular process(L=1),GO:0040007-growth(L=1),GO:0044699-single-organism process(L=1),GO:0044763-single-organism cellular process(L=2),GO:0044765-single-organism transport(L=3),GO:0051179-localization(L=1),GO:0051234-establishment of localization(L=2),GO:0055085-transmembrane transport(L=4),	GO:0005575-cellular_component(L=0),GO:0005623-cell(L=1),GO:0005886-plasma membrane(L=3),GO:0005911-cell-cell junction(L=2),GO:0005921-gap junction(L=3),GO:0016020-membrane(L=1),GO:0016021-integral component of membrane(L=4),GO:0030054-cell junction(L=1),GO:0031224-intrinsic component of membrane(L=3),GO:0044425-membrane part(L=2),GO:0044464-cell part(L=2),GO:0071944-cell periphery(L=3),	GO:0003674-molecular_function(L=0),GO:0005215-transporter activity(L=1),GO:0005243-gap junction channel activity(L=6),GO:0015267-channel activity(L=4),GO:0022803-passive transmembrane transporter activity(L=3),GO:0022829-wide pore channel activity(L=5),GO:0022857-transmembrane transporter activity(L=2),GO:0055077-gap junction hemi-channel activity(L=7),
Nippo_chrI.g1180	2075.49	0.00724084	0.151576	0.0477703	0.961899	0.975718	2055.21	2214.55	1984.62	2253.65	2088.45	1849.64	1791.53	1843.96	1960.68	1705.51	2581.57	2576.54	TM(16x)	SEG: 0.13 (121/931)	NA	RINGv [PF12906.10]	Zinc finger, RING-CH-type [IPR011016]; Zinc finger, RING/FYVE/PHD-type [IPR013083]	RINGv	4141	GO:0008150-biological_process(L=0),GO:0008152-metabolic process(L=1),GO:0032501-multicellular organismal process(L=1),GO:0035264-multicellular organism growth(L=3),GO:0040007-growth(L=1),GO:0044699-single-organism process(L=1),GO:0044707-single-multicellular organism process(L=2),	GO:0005575-cellular_component(L=0),GO:0016020-membrane(L=1),GO:0016021-integral component of membrane(L=4),GO:0031224-intrinsic component of membrane(L=3),GO:0044425-membrane part(L=2),	GO:0003674-molecular_function(L=0),GO:0003824-catalytic activity(L=1),GO:0005488-binding(L=1),GO:0008270-zinc ion binding(L=6),GO:0016874-ligase activity(L=2),GO:0043167-ion binding(L=2),GO:0043169-cation binding(L=3),GO:0046872-metal ion binding(L=4),GO:0046914-transition metal ion binding(L=5),
Nippo_chrI.g1181	69.7181	-1.30064	0.451581	-2.8802	0.00397422	0.0149319	32.8945	48.322	46.7639	28.719	51.7836	36.9645	42.4747	60.9385	178.698	212.798	49.4502	46.8105	NA	NA	NA	AFG1_ATPase [PF03969.19]	ATPase, AFG1-like [IPR005654]; P-loop containing nucleoside triphosphate hydrolase [IPR027417]	AFG1-like ATPase	NA	NA	NA	GO:0000166-nucleotide binding(L=3),GO:0001882-nucleoside binding(L=3),GO:0001883-purine nucleoside binding(L=4),GO:0003674-molecular_function(L=0),GO:0005488-binding(L=1),GO:0005524-ATP binding(L=7),GO:0017076-purine nucleotide binding(L=4),GO:0030554-adenyl nucleotide binding(L=5),GO:0032549-ribonucleoside binding(L=4),GO:0032550-purine ribonucleoside binding(L=5),GO:0032553-ribonucleotide bindi…
Nippo_chrI.g1182	0.398307	-0.545355	2.21303	-0.246428	0.805351	NA	0	1.20177	1.20135	0	0	0	0	0.928286	0	1.44827	0	0	NA	SEG: 0.18 (26/143)	NA	NA	NA	NA	NA	NA	NA	NA
Nippo_chrI.g1183	51.8785	1.52347	0.401584	3.79366	0.000148442	0.00110143	62.9345	36.1863	134.498	78.9885	108.172	37.5423	31.0146	34.9338	22.8414	15.022	25.308	35.1013	NA	SEG: 0.04 (18/497)	NA	RNase_Zc3h12a [PF11977.11]; UBA_6 [PF18039.4]	Rege-1, UBA-like domain [IPR040546]; Ribonuclease Zc3h12a-like, NYN domain [IPR021869]; Zinc finger, CCCH-type [IPR000571]	Zc3h12a-like Ribonuclease NYN domain	NA	GO:0000003-reproduction(L=1),GO:0002009-morphogenesis of an epithelium(L=5),GO:0006810-transport(L=3),GO:0006897-endocytosis(L=5),GO:0006909-phagocytosis(L=4),GO:0006911-phagocytosis, engulfment(L=6),GO:0007275-multicellular organism development(L=3),GO:0007610-behavior(L=1),GO:0008150-biological_process(L=0),GO:0009653-anatomical structure morphogenesis(L=3),GO:0009790-embryo development(L=4),GO…	NA	GO:0003674-molecular_function(L=0),GO:0003676-nucleic acid binding(L=3),GO:0005488-binding(L=1),GO:0008270-zinc ion binding(L=6),GO:0043167-ion binding(L=2),GO:0043169-cation binding(L=3),GO:0046872-metal ion binding(L=4),GO:0046914-transition metal ion binding(L=5),GO:0097159-organic cyclic compound binding(L=2),GO:1901363-heterocyclic compound binding(L=2),
Nippo_chrI.g1184	197.812	0.609858	0.275231	2.21581	0.0267048	0.0645386	226.67	171.472	228.534	218.19	340.592	269.347	242.812	191.4	159.94	102.43	137.465	84.8911	SigP	NA	NA	Pterin_4a [PF01329.22]	Pterin 4 alpha carbinolamine dehydratase [IPR001533]; Pterin 4 alpha carbinolamine dehydratase superfamily [IPR036428]	Pterin 4 alpha carbinolamine dehydratase	NA	GO:0006461-protein complex assembly(L=5),GO:0006725-cellular aromatic compound metabolic process(L=3),GO:0006729-tetrahydrobiopterin biosynthetic process(L=6),GO:0006732-coenzyme metabolic process(L=4),GO:0006807-nitrogen compound metabolic process(L=2),GO:0006996-organelle organization(L=3),GO:0007010-cytoskeleton organization(L=4),GO:0008150-biological_process(L=0),GO:0008152-metabolic process(…	NA	GO:0003674-molecular_function(L=0),GO:0003824-catalytic activity(L=1),GO:0008124-4-alpha-hydroxytetrahydrobiopterin dehydratase activity(L=5),GO:0016829-lyase activity(L=2),GO:0016835-carbon-oxygen lyase activity(L=3),GO:0016836-hydro-lyase activity(L=4),
Nippo_chrI.g1185	1163.01	0.116613	0.160832	0.725062	0.468414	0.583331	1126.68	1471.83	941.233	1351.48	1185.29	1195.43	1059.83	1018.05	1207.6	993.241	1411.7	993.745	NA	SEG: 0.15 (85/558)	NCoils: 0.04 (21/552); 0.04 (21/558); 0.04 (21/502)	BUD22 [PF09073.13]	Bud22 domain [IPR015158]; Bud22/Serum response factor-binding protein 1 [IPR037393]	NA	NA	GO:0008150-biological_process(L=0),GO:0040008-regulation of growth(L=3),GO:0040009-regulation of growth rate(L=4),GO:0040010-positive regulation of growth rate(L=5),GO:0045927-positive regulation of growth(L=4),GO:0048518-positive regulation of biological process(L=3),GO:0050789-regulation of biological process(L=2),GO:0065007-biological regulation(L=1),	NA	NA
Nippo_chrI.g1186	322.724	0.890807	0.249178	3.57498	0.000350251	0.00219783	376.369	361.003	506.671	537.673	414.429	333.1	278.197	335.628	200.685	142.19	225.482	161.266	NA	SEG: 0.16 (48/304)	NA	DUF829 [PF05705.17]	Alpha/Beta hydrolase fold [IPR029058]; Protein of unknown function DUF829, TMEM53 [IPR008547]	Inherit from biNOG: transmembrane protein 53	NA	GO:0006461-protein complex assembly(L=5),GO:0006996-organelle organization(L=3),GO:0007010-cytoskeleton organization(L=4),GO:0008150-biological_process(L=0),GO:0009653-anatomical structure morphogenesis(L=3),GO:0009987-cellular process(L=1),GO:0010927-cellular component assembly involved in morphogenesis(L=3),GO:0016043-cellular component organization(L=2),GO:0022607-cellular component assembly(L…	GO:0005575-cellular_component(L=0),GO:0005622-intracellular(L=3),GO:0005623-cell(L=1),GO:0005737-cytoplasm(L=4),GO:0005739-mitochondrion(L=5),GO:0043226-organelle(L=1),GO:0043227-membrane-bounded organelle(L=2),GO:0043229-intracellular organelle(L=3),GO:0043231-intracellular membrane-bounded organelle(L=4),GO:0044424-intracellular part(L=3),GO:0044444-cytoplasmic part(L=4),GO:0044464-cell part(L=…	NA
Nippo_chrI.g1187	99.0516	0.453413	0.256838	1.76536	0.0775026	0.148251	96.6654	111.115	132.6	125.091	108.463	112.405	111.475	95.3062	42.3051	68.8623	102.402	81.9309	TM(2x)	SEG: 0.05 (15/279)	NA	DUF829 [PF05705.17]	Alpha/Beta hydrolase fold [IPR029058]; Protein of unknown function DUF829, TMEM53 [IPR008547]	Eukaryotic protein of unknown function (DUF829)	NA	NA	NA	NA
Nippo_chrI.g1188	1.97182	-0.495666	1.01106	-0.490245	0.62396	0.721069	0	5.24704	0.840148	3.67392	1.23915	0.48907	4.61406	4.77427	1.45105	1.33315	0	0	SigP	SEG: 0.08 (20/242)	NA	NA	NA	NA	NA	NA	NA	NA
Nippo_chrI.g1189	142.566	-0.423464	0.968255	-0.437348	0.661859	0.752881	179.079	243.065	50.5221	61.356	161.696	39.3328	625.147	18.7514	246.937	1.34854	83.5538	0	SigP	SEG: 0.53 (108/202)	NA	NA	NA	NA	NA	NA	NA	NA
Nippo_chrI.g119	185.828	-0.758122	0.527912	-1.43608	0.150981	0.248067	163.324	84.1772	124.781	108.759	162.334	182.441	628.457	163.213	120.002	34.5374	136.394	321.51	SigP	SEG: 0.03 (14/454)	NA	NA	Phospholipase A2, histidine active site [IPR033113]	NA	NA	NA	NA	NA
Nippo_chrI.g1190	27.0168	-0.739936	0.364715	-2.02881	0.042478	0.0930859	28.5188	11.2567	20.7376	22.3618	12.8327	15.6088	28.1788	18.1154	30.0178	40.0804	24.5786	71.9142	SigP	SEG: 0.35 (142/411)	NCoils: 0.05 (21/412); 0.05 (21/411); 0.04 (21/486)	KH_1 [PF00013.32]; STAR_dimer [PF16544.8]	K Homology domain [IPR004087]; K Homology domain, type 1 [IPR004088]; K Homology domain, type 1 superfamily [IPR036612]; KH domain-containing BBP-like [IPR045071]; STAR protein, homodimerisation region [IPR032377]; STAR-domain RNA-binding protein GLD1-like [IPR031119]	KH domain	NA	GO:0000003-reproduction(L=1),GO:0000381-regulation of alternative mRNA splicing, via spliceosome(L=9),GO:0000902-cell morphogenesis(L=5),GO:0000904-cell morphogenesis involved in differentiation(L=5),GO:0002009-morphogenesis of an epithelium(L=5),GO:0002119-nematode larval development(L=5),GO:0002164-larval development(L=4),GO:0006810-transport(L=3),GO:0006897-endocytosis(L=5),GO:0006898-receptor…	GO:0005575-cellular_component(L=0),GO:0005622-intracellular(L=3),GO:0005623-cell(L=1),GO:0005634-nucleus(L=5),GO:0005737-cytoplasm(L=4),GO:0030529-intracellular ribonucleoprotein complex(L=4),GO:0032991-macromolecular complex(L=1),GO:0035770-ribonucleoprotein granule(L=5),GO:0043186-P granule(L=6),GO:0043226-organelle(L=1),GO:0043227-membrane-bounded organelle(L=2),GO:0043228-non-membrane-bounded…	GO:0003674-molecular_function(L=0),GO:0003676-nucleic acid binding(L=3),GO:0003723-RNA binding(L=4),GO:0003727-single-stranded RNA binding(L=5),GO:0005488-binding(L=1),GO:0005515-protein binding(L=2),GO:0036002-pre-mRNA binding(L=5),GO:0097157-pre-mRNA intronic binding(L=6),GO:0097159-organic cyclic compound binding(L=2),GO:1901363-heterocyclic compound binding(L=2),
Nippo_chrI.g1191	20.6695	1.20249	0.422006	2.84946	0.00437935	0.0161331	28.8786	24.0261	15.8515	29.9858	17.1088	55.5111	11.8142	10.7119	8.23369	16.6986	17.0962	12.1181	NA	NA	NA	START [PF01852.22]	START domain [IPR002913]; START-like domain superfamily [IPR023393]	steroidogenic acute regulatory protein	4913	GO:0006022-aminoglycan metabolic process(L=4),GO:0006030-chitin metabolic process(L=5),GO:0006040-amino sugar metabolic process(L=4),GO:0006629-lipid metabolic process(L=3),GO:0006694-steroid biosynthetic process(L=5),GO:0006807-nitrogen compound metabolic process(L=2),GO:0006810-transport(L=3),GO:0006869-lipid transport(L=4),GO:0008150-biological_process(L=0),GO:0008152-metabolic process(L=1),GO…	GO:0005575-cellular_component(L=0),GO:0005576-extracellular region(L=1),GO:0005622-intracellular(L=3),GO:0005623-cell(L=1),GO:0005737-cytoplasm(L=4),GO:0005739-mitochondrion(L=5),GO:0043226-organelle(L=1),GO:0043227-membrane-bounded organelle(L=2),GO:0043229-intracellular organelle(L=3),GO:0043231-intracellular membrane-bounded organelle(L=4),GO:0044424-intracellular part(L=3),GO:0044444-cytoplas…	GO:0003674-molecular_function(L=0),GO:0005215-transporter activity(L=1),GO:0005319-lipid transporter activity(L=3),GO:0005488-binding(L=1),GO:0005496-steroid binding(L=3),GO:0008061-chitin binding(L=3),GO:0008289-lipid binding(L=2),GO:0015248-sterol transporter activity(L=4),GO:0015485-cholesterol binding(L=4),GO:0017127-cholesterol transporter activity(L=5),GO:0022892-substrate-specific transpor…
Nippo_chrI.g1192	131.755	0.772497	0.418089	1.84769	0.0646477	0.129057	161.644	104.865	196.194	190.809	200.971	157.881	197.856	155.305	49.8963	92.2478	38.1318	35.2546	NA	NA	NA	NA	NA	NA	NA	NA	NA	NA
Nippo_chrI.g1193	169.441	-0.485059	0.260987	-1.85856	0.0630897	0.126672	99.5892	106.606	175.868	180.011	126.887	159.554	146.14	161.772	224.947	279.649	248.054	124.215	TM(10x); TM(2x); TM(8x)	SEG: 0.15 (19/130)	NA	NA	P-type ATPase, A domain superfamily [IPR008250]; P-type ATPase, transmembrane domain superfamily [IPR023298]; Transmembrane protein 94 [IPR039720]	Inherit from biNOG: kiaa0195	NA	NA	GO:0005575-cellular_component(L=0),GO:0016020-membrane(L=1),GO:0016021-integral component of membrane(L=4),GO:0031224-intrinsic component of membrane(L=3),GO:0044425-membrane part(L=2),	GO:0000166-nucleotide binding(L=3),GO:0003674-molecular_function(L=0),GO:0005488-binding(L=1),GO:0036094-small molecule binding(L=2),GO:0043167-ion binding(L=2),GO:0043169-cation binding(L=3),GO:0046872-metal ion binding(L=4),GO:0097159-organic cyclic compound binding(L=2),GO:1901265-nucleoside phosphate binding(L=3),GO:1901363-heterocyclic compound binding(L=2),
Nippo_chrI.g1194	510.146	0.910745	0.249204	3.65462	0.000257567	0.00172096	533.297	493.575	953.974	852.352	634.819	535.195	434.738	488.469	278.747	273.733	323.719	319.135	TM(5x)	SEG: 0.07 (50/750)	NA	ABC_ATPase [PF09818.12]; ABC_membrane [PF00664.26]; ABC_tran [PF00005.30]	AAA+ ATPase domain [IPR003593]; ABC transporter type 1, transmembrane domain [IPR011527]; ABC transporter type 1, transmembrane domain superfamily [IPR036640]; ABC transporter-like, ATP-binding domain [IPR003439]; ABC transporter-like, conserved site [IPR017871]; P-loop containing nucleoside triphosphate hydrolase [IPR027417]; Type 1 protein exporter [IPR039421]	ABC transporter transmembrane region	2010	GO:0006139-nucleobase-containing compound metabolic process(L=3),GO:0006152-purine nucleoside catabolic process(L=7),GO:0006163-purine nucleotide metabolic process(L=5),GO:0006195-purine nucleotide catabolic process(L=7),GO:0006200-obsolete ATP catabolic process(L=),GO:0006725-cellular aromatic compound metabolic process(L=3),GO:0006753-nucleoside phosphate metabolic process(L=4),GO:0006793-phosp…	GO:0005575-cellular_component(L=0),GO:0005622-intracellular(L=3),GO:0005623-cell(L=1),GO:0005737-cytoplasm(L=4),GO:0005739-mitochondrion(L=5),GO:0016020-membrane(L=1),GO:0016021-integral component of membrane(L=4),GO:0031224-intrinsic component of membrane(L=3),GO:0043226-organelle(L=1),GO:0043227-membrane-bounded organelle(L=2),GO:0043229-intracellular organelle(L=3),GO:0043231-intracellular mem…	GO:0000166-nucleotide binding(L=3),GO:0001882-nucleoside binding(L=3),GO:0001883-purine nucleoside binding(L=4),GO:0003674-molecular_function(L=0),GO:0003824-catalytic activity(L=1),GO:0005215-transporter activity(L=1),GO:0005488-binding(L=1),GO:0005524-ATP binding(L=7),GO:0015399-primary active transmembrane transporter activity(L=4),GO:0015405-P-P-bond-hydrolysis-driven transmembrane transporte…
Nippo_chrI.g1195	562.378	-0.425642	0.209398	-2.03269	0.0420837	0.0924025	445.819	409.44	416.695	512.012	549.899	538.36	453.926	511.542	557.818	810.5	890.036	652.485	TM(4x)	NA	NA	UPF0220 [PF05255.14]	Uncharacterised protein family UPF0220 [IPR007919]	Uncharacterised protein family (UPF0220)	NA	NA	GO:0005575-cellular_component(L=0),GO:0016020-membrane(L=1),GO:0016021-integral component of membrane(L=4),GO:0031224-intrinsic component of membrane(L=3),GO:0044425-membrane part(L=2),	NA
Nippo_chrI.g1196	381.329	0.796266	0.490924	1.62197	0.104809	0.188015	319.443	318.146	706.388	555.242	579.515	441.519	582.869	549.864	158.206	156.438	161.535	46.7864	NA	SEG: 0.02 (12/616)	NA	BACK [PF07707.18]; BTB [PF00651.34]; Kelch_1 [PF01344.28]; Kelch_2 [PF07646.18]; Kelch_3 [PF13415.9]; Kelch_4 [PF13418.9]; Kelch_6 [PF13964.9]	BTB-kelch protein [IPR017096]; BTB/Kelch-associated [IPR011705]; BTB/POZ domain [IPR000210]; Kelch repeat type 1 [IPR006652]; Kelch-type beta propeller [IPR015915]; SKP1/BTB/POZ domain superfamily [IPR011333]	BACK	NA	NA	NA	NA
Nippo_chrI.g1197	1636.94	-0.648184	0.302964	-2.13947	0.0323972	0.0753228	1500.33	1506.54	887.832	1240.53	1211.59	1288.86	1020.74	1010.69	2452.39	2486.35	1994.69	3042.76	NA	NA	NA	Complex1_LYR [PF05347.18]	Complex 1 LYR protein domain [IPR008011]; NADH dehydrogenase [ubiquinone] 1 beta subcomplex subunit 9 [IPR033034]; NDUFB9, LYR domain [IPR045292]	Inherit from biNOG: NADH dehydrogenase (ubiquinone) 1 beta subcomplex	1.9011e+18	GO:0002119-nematode larval development(L=5),GO:0002164-larval development(L=4),GO:0006810-transport(L=3),GO:0006897-endocytosis(L=5),GO:0006898-receptor-mediated endocytosis(L=6),GO:0007275-multicellular organism development(L=3),GO:0008150-biological_process(L=0),GO:0009790-embryo development(L=4),GO:0009791-post-embryonic development(L=4),GO:0009792-embryo development ending in birth or egg hat…	NA	NA
Nippo_chrI.g1198	20.8575	0.177662	0.475473	0.373653	0.708662	0.790302	24.3863	15.023	34.5533	32.1901	16.0643	18.5032	36.2788	15.9287	22.5008	30.7575	4.10361	0	TM(8x)	SEG: 0.08 (26/336)	NA	Zip [PF02535.25]	Zinc/iron permease [IPR003689]	ZIP Zinc transporter	NA	GO:0006810-transport(L=3),GO:0006811-ion transport(L=4),GO:0006812-cation transport(L=5),GO:0008150-biological_process(L=0),GO:0009987-cellular process(L=1),GO:0030001-metal ion transport(L=6),GO:0034220-ion transmembrane transport(L=5),GO:0044699-single-organism process(L=1),GO:0044763-single-organism cellular process(L=2),GO:0044765-single-organism transport(L=3),GO:0051179-localization(L=1),GO…	GO:0005575-cellular_component(L=0),GO:0016020-membrane(L=1),GO:0016021-integral component of membrane(L=4),GO:0031224-intrinsic component of membrane(L=3),GO:0044425-membrane part(L=2),	GO:0003674-molecular_function(L=0),GO:0005215-transporter activity(L=1),GO:0008324-cation transmembrane transporter activity(L=5),GO:0015075-ion transmembrane transporter activity(L=4),GO:0022857-transmembrane transporter activity(L=2),GO:0022891-substrate-specific transmembrane transporter activity(L=3),GO:0022892-substrate-specific transporter activity(L=2),GO:0046873-metal ion transmembrane tr…
Nippo_chrI.g1199	0.0532515	-1.21882	3.10373	-0.392696	0.694544	NA	0	0	0	0	0	0	0	0	0.639019	0	0	0	NA	NA	NA	NA	NA	NA	NA	NA	NA	NA
Nippo_chrI.g12	82.032	0.379862	0.225513	1.68444	0.0920975	0.169899	96.6281	102.342	103.117	81.2663	114.544	87.1517	75.7923	85.4573	77.6828	78.4765	81.9252	0	NA	SEG: 0.20 (67/333)	NCoils: 0.11 (42/366); 0.13 (42/322); 0.13 (42/333)	NA	NA	NA	NA	NA	NA	NA
Nippo_chrI.g120	48.9356	-2.06066	0.655707	-3.14265	0.00167425	0.0075893	36.3489	10.3666	17.4854	15.7382	17.614	13.8595	183.307	7.39083	58.5908	12.972	51.5349	162.019	SigP	SEG: 0.09 (12/128)	NA	NA	Phospholipase A2 domain superfamily [IPR036444]; Phospholipase A2, histidine active site [IPR033113]	NA	NA	GO:0006629-lipid metabolic process(L=3),GO:0006644-phospholipid metabolic process(L=4),GO:0006793-phosphorus metabolic process(L=3),GO:0006796-phosphate-containing compound metabolic process(L=4),GO:0008150-biological_process(L=0),GO:0008152-metabolic process(L=1),GO:0009056-catabolic process(L=2),GO:0009987-cellular process(L=1),GO:0016042-lipid catabolic process(L=4),GO:0019637-organophosphate …	NA	GO:0003674-molecular_function(L=0),GO:0003824-catalytic activity(L=1),GO:0004620-phospholipase activity(L=5),GO:0004623-phospholipase A2 activity(L=5),GO:0016298-lipase activity(L=4),GO:0016787-hydrolase activity(L=2),GO:0016788-hydrolase activity, acting on ester bonds(L=3),GO:0052689-carboxylic ester hydrolase activity(L=4),
Nippo_chrI.g1200	1.06127	-4.04153	1.4246	-2.83695	0.0045547	0.0166035	0	0	0	0	0	0	1.46634	1.16549	3.26433	4.85309	1.98594	0	NA	SEG: 0.06 (8/137)	NA	NA	NA	NA	NA	NA	NA	NA
Nippo_chrI.g1201	137.001	0.451746	0.252851	1.78661	0.0740006	0.143435	197.734	123.697	215.478	181.592	101.215	137.966	132.898	114.992	112.319	148.965	83.2572	93.8951	SigP+TM(1x); TM(3x)	SEG: 0.06 (64/1052)	NA	Laminin_G_1 [PF00054.26]; Laminin_G_2 [PF02210.27]	Concanavalin A-like lectin/glucanase domain superfamily [IPR013320]; Laminin G domain [IPR001791]	NA	NA	NA	GO:0005575-cellular_component(L=0),GO:0005623-cell(L=1),GO:0005886-plasma membrane(L=3),GO:0005887-integral component of plasma membrane(L=4),GO:0016020-membrane(L=1),GO:0016021-integral component of membrane(L=4),GO:0031224-intrinsic component of membrane(L=3),GO:0031226-intrinsic component of plasma membrane(L=3),GO:0044425-membrane part(L=2),GO:0044459-plasma membrane part(L=3),GO:0044464-cell…	NA
Nippo_chrI.g1202	12.5185	0.0140208	0.49471	0.0283415	0.97739	0.985944	13.3392	19.6019	4.38742	12.6266	13.4696	16.4451	13.358	4.89989	15.7136	21.6167	14.7636	0	SigP	NA	NA	Tyrosinase [PF00264.23]	Di-copper centre-containing domain superfamily [IPR008922]; Tyrosinase copper-binding domain [IPR002227]	Common central domain of tyrosinase	NA	GO:0008150-biological_process(L=0),GO:0008152-metabolic process(L=1),GO:0044710-single-organism metabolic process(L=2),GO:0055114-oxidation-reduction process(L=3),	NA	GO:0003674-molecular_function(L=0),GO:0003824-catalytic activity(L=1),GO:0005488-binding(L=1),GO:0016491-oxidoreductase activity(L=2),GO:0043167-ion binding(L=2),GO:0043169-cation binding(L=3),GO:0046872-metal ion binding(L=4),
Nippo_chrI.g1203	2581.76	0.127651	0.145343	0.878272	0.379796	0.499438	2499.97	3148.94	2721.08	2898.4	2624.49	2312.64	2537.88	2465.96	2293.94	2336.24	3158.79	1982.85	NA	SEG: 0.17 (315/1884)	NCoils: 0.02 (42/1884); 0.02 (42/1779); 0.02 (42/1818)	RNA_pol_Rpb1_1 [PF04997.15]; RNA_pol_Rpb1_2 [PF00623.23]; RNA_pol_Rpb1_3 [PF04983.21]; RNA_pol_Rpb1_4 [PF05000.20]; RNA_pol_Rpb1_5 [PF04998.20]; RNA_pol_Rpb1_6 [PF04992.17]; RNA_pol_Rpb1_7 [PF04990.15]; RNA_pol_Rpb1_R [PF05001.16]	DNA-directed RNA polymerase, subunit beta-prime [IPR045867]; RNA polymerase II, heptapeptide repeat, eukaryotic [IPR000684]; RNA polymerase Rpb1, clamp domain superfamily [IPR044893]; RNA polymerase Rpb1, domain 1 [IPR007080]; RNA polymerase Rpb1, domain 3 [IPR007066]; RNA polymerase Rpb1, domain 3 superfamily [IPR042102]; RNA polymerase Rpb1, domain 4 [IPR007083]; RNA polymerase Rpb1, domain 5 […	DNA-dependent RNA polymerase catalyzes the transcription of DNA into RNA using the four ribonucleoside triphosphates as substrates. Largest and catalytic component of RNA polymerase II which synthesizes mRNA precursors and many functional non-coding RNAs. Forms the polymerase active center together with the second largest subunit. Pol II is the central component of the basal RNA polymerase II tra…	2.3e+25	GO:0000003-reproduction(L=1),GO:0000226-microtubule cytoskeleton organization(L=4),GO:0000278-mitotic cell cycle(L=4),GO:0000280-nuclear division(L=5),GO:0006139-nucleobase-containing compound metabolic process(L=3),GO:0006351-transcription, DNA-templated(L=5),GO:0006366-transcription from RNA polymerase II promoter(L=6),GO:0006464-cellular protein modification process(L=5),GO:0006479-protein met…	GO:0000428-DNA-directed RNA polymerase complex(L=5),GO:0005575-cellular_component(L=0),GO:0005622-intracellular(L=3),GO:0005623-cell(L=1),GO:0005634-nucleus(L=5),GO:0005654-nucleoplasm(L=5),GO:0005665-DNA-directed RNA polymerase II, core complex(L=7),GO:0016591-DNA-directed RNA polymerase II, holoenzyme(L=7),GO:0030880-RNA polymerase complex(L=4),GO:0031974-membrane-enclosed lumen(L=1),GO:0031981…	GO:0001055-RNA polymerase II activity(L=8),GO:0003674-molecular_function(L=0),GO:0003676-nucleic acid binding(L=3),GO:0003677-DNA binding(L=4),GO:0003824-catalytic activity(L=1),GO:0003899-DNA-directed 5'-3' RNA polymerase activity(L=7),GO:0005488-binding(L=1),GO:0005515-protein binding(L=2),GO:0016740-transferase activity(L=2),GO:0016772-transferase activity, transferring phosphorus-containing g…
Nippo_chrI.g1204	1175.02	0.271638	0.129127	2.10365	0.0354094	0.0807451	1124.38	1478.46	1143.16	1513.62	1250.96	1228.64	1007.93	1124.67	1112.31	1069.11	1146.76	900.234	NA	SEG: 0.03 (27/853)	NCoils: 0.09 (75/853)	MutS_I [PF01624.23]; MutS_III [PF05192.21]; MutS_IV [PF05190.21]; MutS_V [PF00488.24]	DNA mismatch repair Msh2-type [IPR011184]; DNA mismatch repair MutS family [IPR045076]; DNA mismatch repair protein Msh2 [IPR032642]; DNA mismatch repair protein MutS, C-terminal [IPR000432]; DNA mismatch repair protein MutS, N-terminal [IPR016151]; DNA mismatch repair protein MutS, clamp [IPR007861]; DNA mismatch repair protein MutS, core [IPR007696]; DNA mismatch repair protein MutS, core domai…	MutS domain I	343052000000	GO:0000003-reproduction(L=1),GO:0000018-regulation of DNA recombination(L=7),GO:0000075-cell cycle checkpoint(L=5),GO:0000077-DNA damage checkpoint(L=7),GO:0000710-meiotic mismatch repair(L=5),GO:0006139-nucleobase-containing compound metabolic process(L=3),GO:0006152-purine nucleoside catabolic process(L=7),GO:0006163-purine nucleotide metabolic process(L=5),GO:0006195-purine nucleotide cataboli…	GO:0000228-nuclear chromosome(L=5),GO:0005575-cellular_component(L=0),GO:0005622-intracellular(L=3),GO:0005623-cell(L=1),GO:0005634-nucleus(L=5),GO:0005694-chromosome(L=4),GO:0031974-membrane-enclosed lumen(L=1),GO:0031981-nuclear lumen(L=6),GO:0032300-mismatch repair complex(L=4),GO:0032301-MutSalpha complex(L=6),GO:0032302-MutSbeta complex(L=6),GO:0032991-macromolecular complex(L=1),GO:0043226-…	GO:0000166-nucleotide binding(L=3),GO:0000217-DNA secondary structure binding(L=6),GO:0000400-four-way junction DNA binding(L=7),GO:0000403-Y-form DNA binding(L=7),GO:0000404-heteroduplex DNA loop binding(L=7),GO:0000406-double-strand/single-strand DNA junction binding(L=7),GO:0001882-nucleoside binding(L=3),GO:0001883-purine nucleoside binding(L=4),GO:0003674-molecular_function(L=0),GO:0003676-n…
Nippo_chrI.g1205	817.226	1.01848	0.384951	2.64573	0.0081514	0.0258788	702.544	979.721	780.473	1350.24	1713.02	1063.01	848.984	976.478	399.466	425.875	391.335	175.563	NA	SEG: 0.12 (35/281)	NCoils: 0.10 (28/281)	CH [PF00307.34]; EB1 [PF03271.20]	CH domain superfamily [IPR036872]; Calponin homology domain [IPR001715]; EB1, C-terminal [IPR004953]; EB1, C-terminal domain superfamily [IPR036133]; Microtubule-associated protein RP/EB [IPR027328]	EB1-like C-terminal motif	NA	NA	GO:0000775-chromosome, centromeric region(L=6),GO:0000776-kinetochore(L=6),GO:0005575-cellular_component(L=0),GO:0005622-intracellular(L=3),GO:0005623-cell(L=1),GO:0005694-chromosome(L=4),GO:0005737-cytoplasm(L=4),GO:0005856-cytoskeleton(L=5),GO:0005874-microtubule(L=6),GO:0005929-cilium(L=4),GO:0005938-cell cortex(L=5),GO:0015630-microtubule cytoskeleton(L=6),GO:0032991-macromolecular complex(L=…	GO:0003674-molecular_function(L=0),GO:0005488-binding(L=1),GO:0005515-protein binding(L=2),GO:0008017-microtubule binding(L=5),GO:0008092-cytoskeletal protein binding(L=3),GO:0015631-tubulin binding(L=4),
Nippo_chrI.g1206	74.6059	1.38617	0.408131	3.39639	0.000682808	0.00374362	143.286	72.4668	77.5396	78.0744	65.0168	224.747	46.2776	52.3557	54.7877	47.5024	21.3431	11.8742	TM(4x)	SEG: 0.19 (41/216)	NA	NA	NA	NA	NA	GO:0000910-cytokinesis(L=4),GO:0007049-cell cycle(L=3),GO:0007275-multicellular organism development(L=3),GO:0008150-biological_process(L=0),GO:0009790-embryo development(L=4),GO:0009792-embryo development ending in birth or egg hatching(L=5),GO:0009987-cellular process(L=1),GO:0022402-cell cycle process(L=4),GO:0032501-multicellular organismal process(L=1),GO:0032502-developmental process(L=1),G…	GO:0005575-cellular_component(L=0),GO:0016020-membrane(L=1),GO:0016021-integral component of membrane(L=4),GO:0031224-intrinsic component of membrane(L=3),GO:0044425-membrane part(L=2),	NA
Nippo_chrI.g1207	2379.47	-0.428191	0.186925	-2.29071	0.0219802	0.0554012	1688.38	2035.35	1950.28	1737.9	2516.86	2206.21	2882.32	2579.92	1788.11	2636.06	3166.29	3365.96	NA	SEG: 0.07 (88/1278)	NCoils: 0.57 (71/125); 0.05 (71/1395)	TRAPPC-Trs85 [PF12739.10]; V-ATPase_G [PF03179.18]	TRAPP III complex, Trs85 [IPR024420]; Vacuolar (H+)-ATPase G subunit [IPR005124]	Inherit from biNOG: Trafficking protein particle complex 8	NA	GO:0000003-reproduction(L=1),GO:0007275-multicellular organism development(L=3),GO:0007399-nervous system development(L=5),GO:0007413-axonal fasciculation(L=6),GO:0007610-behavior(L=1),GO:0008037-cell recognition(L=3),GO:0008038-neuron recognition(L=5),GO:0008150-biological_process(L=0),GO:0009653-anatomical structure morphogenesis(L=3),GO:0009790-embryo development(L=4),GO:0009792-embryo develop…	NA	NA
Nippo_chrI.g1208	451.519	-0.926256	0.306419	-3.02284	0.00250415	0.0104966	289.713	310.319	245.338	259.996	382.238	354.292	454.253	335.027	379.866	547.997	658.562	1200.63	NA	NA	NA	ubiquitin [PF00240.26]	Ubiquitin-like domain [IPR000626]; Ubiquitin-like domain superfamily [IPR029071]; Ubiquitin-like modifier Hub1/Ubl5 [IPR039732]	Ubiquitin family	511	GO:0000003-reproduction(L=1),GO:0002119-nematode larval development(L=5),GO:0002164-larval development(L=4),GO:0005975-carbohydrate metabolic process(L=3),GO:0005996-monosaccharide metabolic process(L=4),GO:0006013-mannose metabolic process(L=7),GO:0006950-response to stress(L=2),GO:0006986-response to unfolded protein(L=4),GO:0007275-multicellular organism development(L=3),GO:0008150-biological_…	GO:0005575-cellular_component(L=0),GO:0005622-intracellular(L=3),GO:0005623-cell(L=1),GO:0005634-nucleus(L=5),GO:0005737-cytoplasm(L=4),GO:0005829-cytosol(L=4),GO:0043226-organelle(L=1),GO:0043227-membrane-bounded organelle(L=2),GO:0043229-intracellular organelle(L=3),GO:0043231-intracellular membrane-bounded organelle(L=4),GO:0044424-intracellular part(L=3),GO:0044444-cytoplasmic part(L=4),GO:00…	GO:0003674-molecular_function(L=0),GO:0003824-catalytic activity(L=1),GO:0004553-hydrolase activity, hydrolyzing O-glycosyl compounds(L=4),GO:0004559-alpha-mannosidase activity(L=6),GO:0005488-binding(L=1),GO:0008270-zinc ion binding(L=6),GO:0015923-mannosidase activity(L=5),GO:0016787-hydrolase activity(L=2),GO:0016798-hydrolase activity, acting on glycosyl bonds(L=3),GO:0030246-carbohydrate bin…
Nippo_chrI.g1209	102.223	0.604954	0.203722	2.96951	0.00298278	0.011996	119.903	131.668	131.559	106.747	115.875	151.426	93.0881	104.499	68.1168	87.2233	69.7799	46.7935	NA	SEG: 0.06 (33/557)	NA	CERK_C [PF19280.2]; DAGK_cat [PF00781.27]	Diacylglycerol kinase, catalytic domain [IPR001206]; Inorganic polyphosphate/ATP-NAD kinase, N-terminal [IPR017438]; NAD kinase/diacylglycerol kinase-like domain superfamily [IPR016064]	Diacylglycerol kinase catalytic domain	600	GO:0006793-phosphorus metabolic process(L=3),GO:0006796-phosphate-containing compound metabolic process(L=4),GO:0007154-cell communication(L=2),GO:0007165-signal transduction(L=3),GO:0007166-cell surface receptor signaling pathway(L=4),GO:0007186-G-protein coupled receptor signaling pathway(L=4),GO:0007205-protein kinase C-activating G-protein coupled receptor signaling pathway(L=5),GO:0008150-bi…	NA	GO:0003674-molecular_function(L=0),GO:0003824-catalytic activity(L=1),GO:0003951-NAD+ kinase activity(L=5),GO:0004143-diacylglycerol kinase activity(L=5),GO:0016301-kinase activity(L=4),GO:0016740-transferase activity(L=2),GO:0016772-transferase activity, transferring phosphorus-containing groups(L=3),GO:0016773-phosphotransferase activity, alcohol group as acceptor(L=4),
Nippo_chrI.g121	34.4213	0.90164	0.458348	1.96715	0.0491656	0.10454	14.6075	76.3263	67.674	52.1031	29.8798	26.1284	25.93	19.0227	11.4286	22.4048	43.6966	23.8544	SigP+TM(1x)	SEG: 0.16 (46/293)	NA	NA	NA	NA	NA	NA	NA	NA
Nippo_chrI.g1210	21.6029	0.103178	0.538026	0.191772	0.847921	0.896476	37.5631	29.4462	6.21269	5.48592	19.9101	38.8292	20.0302	15.9822	21.6488	34.6683	23.8935	5.56466	TM(1x)	SEG: 0.07 (22/296)	NA	G_glu_transpept [PF01019.24]	Gamma-glutamyltranspeptidase [IPR000101]; Gamma-glutamyltranspeptidase, large subunit, C-terminal domain [IPR043138]; Gamma-glutamyltranspeptidase, small subunit [IPR043137]; Nucleophile aminohydrolases, N-terminal [IPR029055]	Gamma-glutamyltranspeptidase	4304600000000000	GO:0000003-reproduction(L=1),GO:0006082-organic acid metabolic process(L=3),GO:0006518-peptide metabolic process(L=4),GO:0006520-cellular amino acid metabolic process(L=3),GO:0006575-cellular modified amino acid metabolic process(L=3),GO:0006749-glutathione metabolic process(L=4),GO:0006790-sulfur compound metabolic process(L=3),GO:0006807-nitrogen compound metabolic process(L=2),GO:0008150-biolo…	GO:0005575-cellular_component(L=0),GO:0016020-membrane(L=1),GO:0016021-integral component of membrane(L=4),GO:0031224-intrinsic component of membrane(L=3),GO:0044425-membrane part(L=2),	GO:0003674-molecular_function(L=0),GO:0003824-catalytic activity(L=1),GO:0003840-gamma-glutamyltransferase activity(L=5),GO:0016740-transferase activity(L=2),GO:0016746-transferase activity, transferring acyl groups(L=3),GO:0016755-transferase activity, transferring amino-acyl groups(L=4),
Nippo_chrI.g1211	3.69305	-2.24439	0.982664	-2.28398	0.0223724	0.056162	0	1.40889	0.778905	1.55031	0.561933	3.55569	0.592909	3.47376	12.0504	18.4077	1.9362	0	TM(1x)	NA	NA	PIP49_C [PF12260.11]	FAM69, protein-kinase domain [IPR022049]	family with sequence similarity 69, member C	NA	GO:0008150-biological_process(L=0),GO:0008152-metabolic process(L=1),	GO:0005575-cellular_component(L=0),GO:0005622-intracellular(L=3),GO:0005623-cell(L=1),GO:0005737-cytoplasm(L=4),GO:0005783-endoplasmic reticulum(L=4),GO:0005789-endoplasmic reticulum membrane(L=3),GO:0012505-endomembrane system(L=3),GO:0016020-membrane(L=1),GO:0016021-integral component of membrane(L=4),GO:0031090-organelle membrane(L=3),GO:0031224-intrinsic component of membrane(L=3),GO:0042175-…	GO:0003674-molecular_function(L=0),GO:0003824-catalytic activity(L=1),GO:0016740-transferase activity(L=2),GO:0016772-transferase activity, transferring phosphorus-containing groups(L=3),
Nippo_chrI.g1212	367.753	1.17608	0.277625	4.23622	2.27e-05	0.000233953	394.759	374.703	618.788	705.492	526.416	463.987	221.38	346.657	210.362	282.747	150.701	117.046	TM(1x)	NA	NA	PIP49_C [PF12260.11]	FAM69, protein-kinase domain [IPR022049]	Inherit from biNOG: family with sequence similarity 69, member C	NA	NA	GO:0005575-cellular_component(L=0),GO:0016020-membrane(L=1),GO:0016021-integral component of membrane(L=4),GO:0031224-intrinsic component of membrane(L=3),GO:0044425-membrane part(L=2),	NA
Nippo_chrI.g1213	982.57	0.286944	0.138224	2.07593	0.0379002	0.085198	1180.15	1351.41	979.334	1065.26	937.892	985.394	860.569	868.452	877.27	864.728	1036.74	783.646	NA	SEG: 0.04 (24/630)	NCoils: 0.08 (49/630)	DDE_Tnp_1 [PF01609.24]; DDE_Tnp_4 [PF13359.9]; Plant_tran [PF04827.17]	Harbinger transposase-derived nuclease domain [IPR027806]; Harbinger transposase-derived nuclease, animal [IPR026103]; Putative nuclease HARBI1-like [IPR045249]	harbinger transposase derived 1	NA	GO:0006139-nucleobase-containing compound metabolic process(L=3),GO:0006725-cellular aromatic compound metabolic process(L=3),GO:0006807-nitrogen compound metabolic process(L=2),GO:0008150-biological_process(L=0),GO:0008152-metabolic process(L=1),GO:0009987-cellular process(L=1),GO:0034641-cellular nitrogen compound metabolic process(L=3),GO:0043170-macromolecule metabolic process(L=3),GO:0044237…	GO:0005575-cellular_component(L=0),GO:0005622-intracellular(L=3),GO:0005623-cell(L=1),GO:0005634-nucleus(L=5),GO:0005737-cytoplasm(L=4),GO:0005813-centrosome(L=5),GO:0005815-microtubule organizing center(L=6),GO:0005856-cytoskeleton(L=5),GO:0015630-microtubule cytoskeleton(L=6),GO:0043226-organelle(L=1),GO:0043227-membrane-bounded organelle(L=2),GO:0043228-non-membrane-bounded organelle(L=2),GO:0…	GO:0003674-molecular_function(L=0),GO:0003824-catalytic activity(L=1),GO:0004518-nuclease activity(L=4),GO:0005488-binding(L=1),GO:0016787-hydrolase activity(L=2),GO:0016788-hydrolase activity, acting on ester bonds(L=3),GO:0043167-ion binding(L=2),GO:0043169-cation binding(L=3),GO:0046872-metal ion binding(L=4),
Nippo_chrI.g1214	164.565	-0.967755	0.344865	-2.80618	0.00501321	0.0179248	130.401	82.6918	124.646	137.853	99.8815	92.9234	163.432	89.7852	348.648	345.009	149.202	210.309	NA	SEG: 0.04 (73/1889)	NCoils: 0.02 (42/1889); 0.02 (42/1876); 0.02 (42/1873)	C1_1 [PF00130.25]; IQ [PF00612.30]; Myosin_head [PF00063.24]; RA [PF00788.26]; RhoGAP [PF00620.30]	C1-like domain superfamily [IPR046349]; Class IX myosin, motor domain [IPR036023]; IQ motif, EF-hand binding site [IPR000048]; Kinesin motor domain superfamily [IPR036961]; Myosin head, motor domain [IPR001609]; P-loop containing nucleoside triphosphate hydrolase [IPR027417]; Protein kinase C-like, phorbol ester/diacylglycerol-binding domain [IPR002219]; Ras-associating (RA) domain [IPR000159]; R…	MYSc	NA	GO:0006928-movement of cell or subcellular component(L=3),GO:0007154-cell communication(L=2),GO:0007165-signal transduction(L=3),GO:0008150-biological_process(L=0),GO:0008152-metabolic process(L=1),GO:0009987-cellular process(L=1),GO:0023052-signaling(L=1),GO:0030029-actin filament-based process(L=3),GO:0030048-actin filament-based movement(L=4),GO:0033275-actin-myosin filament sliding(L=6),GO:00…	GO:0005575-cellular_component(L=0),GO:0005622-intracellular(L=3),GO:0005623-cell(L=1),GO:0005856-cytoskeleton(L=5),GO:0015629-actin cytoskeleton(L=6),GO:0016459-myosin complex(L=6),GO:0032991-macromolecular complex(L=1),GO:0043226-organelle(L=1),GO:0043228-non-membrane-bounded organelle(L=2),GO:0043229-intracellular organelle(L=3),GO:0043232-intracellular non-membrane-bounded organelle(L=3),GO:00…	GO:0000146-microfilament motor activity(L=8),GO:0000166-nucleotide binding(L=3),GO:0001882-nucleoside binding(L=3),GO:0001883-purine nucleoside binding(L=4),GO:0003674-molecular_function(L=0),GO:0003774-motor activity(L=7),GO:0003824-catalytic activity(L=1),GO:0005488-binding(L=1),GO:0005515-protein binding(L=2),GO:0005516-calmodulin binding(L=3),GO:0005524-ATP binding(L=7),GO:0016462-pyrophospha…
Nippo_chrI.g1215	2.67744	-1.30369	0.872643	-1.49395	0.135188	0.228004	3.60474	3.02546	1.42385	1.65687	0	1.62136	4.20398	3.42223	8.59413	4.57671	0	0	NA	SEG: 0.19 (98/508)	NCoils: 0.06 (31/508); 0.07 (31/432)	PK_Tyr_Ser-Thr [PF07714.20]; Pkinase [PF00069.28]	Protein kinase domain [IPR000719]; Protein kinase, ATP binding site [IPR017441]; Protein kinase-like domain superfamily [IPR011009]	phosphotransferase activity, alcohol group as acceptor	NA	GO:0006464-cellular protein modification process(L=5),GO:0006468-protein phosphorylation(L=6),GO:0006793-phosphorus metabolic process(L=3),GO:0006796-phosphate-containing compound metabolic process(L=4),GO:0008150-biological_process(L=0),GO:0008152-metabolic process(L=1),GO:0009987-cellular process(L=1),GO:0016310-phosphorylation(L=5),GO:0019538-protein metabolic process(L=3),GO:0036211-protein m…	NA	GO:0000166-nucleotide binding(L=3),GO:0001882-nucleoside binding(L=3),GO:0001883-purine nucleoside binding(L=4),GO:0003674-molecular_function(L=0),GO:0003824-catalytic activity(L=1),GO:0004672-protein kinase activity(L=5),GO:0005488-binding(L=1),GO:0005524-ATP binding(L=7),GO:0016301-kinase activity(L=4),GO:0016740-transferase activity(L=2),GO:0016772-transferase activity, transferring phosphorus…
Nippo_chrI.g1216	795.78	-0.715028	0.300444	-2.3799	0.0173173	0.0462119	645.282	807.819	451.314	601.921	464.059	642.236	446.611	672.81	1372.23	954.844	1460.8	1029.42	NA	NA	NA	DUF4604 [PF15377.9]	Domain of unknown function DUF4604 [IPR027911]; Uncharacterized protein KIAA1143-like [IPR040219]	Inherit from euNOG: kiaa1143	NA	NA	NA	NA
Nippo_chrI.g1217	0.599061	-3.35224	2.34019	-1.43246	0.152011	0.249445	0	0	0	0	0	0	0	1.58581	1.92681	3.67611	0	0	NA	NA	NA	NA	NA	NA	NA	NA	NA	NA
Nippo_chrI.g1218	3.90009	-0.60577	0.991671	-0.610857	0.541294	0.648981	0	0	3.80288	1.34086	7.18638	7.06254	15.3924	3.19949	4.5328	4.28372	0	0	NA	SEG: 0.24 (29/121)	NA	NA	NA	NA	NA	NA	NA	NA
Nippo_chrI.g1219	586.717	0.154353	0.215386	0.716632	0.473601	0.588529	728.509	676.16	694.122	670.476	545.384	399.155	447.995	566.697	535.656	469.444	804.17	502.836	NA	SEG: 0.37 (271/725)	NCoils: 0.09 (63/725); 0.06 (42/652)	P66_CC [PF16563.8]	Transcriptional repressor p66 [IPR040386]; Transcriptional repressor p66, coiled-coil MBD2-interaction domain [IPR032346]	Inherit from biNOG: GATA zinc finger domain containing 2B	NA	GO:0000003-reproduction(L=1),GO:0002009-morphogenesis of an epithelium(L=5),GO:0002119-nematode larval development(L=5),GO:0002164-larval development(L=4),GO:0003006-developmental process involved in reproduction(L=2),GO:0006810-transport(L=3),GO:0006897-endocytosis(L=5),GO:0006898-receptor-mediated endocytosis(L=6),GO:0007275-multicellular organism development(L=3),GO:0007548-sex differentiation…	NA	NA
Nippo_chrI.g122	48.0814	-1.50848	0.606815	-2.48589	0.0129227	0.0369848	8.93387	36.8175	33.7585	18.8201	32.2836	16.4309	34.3186	28.0831	12.864	48.0955	215.957	90.6136	NA	NA	NA	NA	NA	NA	NA	NA	NA	NA
Nippo_chrI.g1220	160.882	1.62757	0.928112	1.75364	0.0794922	0.150982	211.864	23.2231	443.34	721.542	42.9217	13.7581	18.351	284.336	19.1432	12.6891	22.3659	117.048	SigP	SEG: 0.05 (18/393)	NA	Nucleotid_trans [PF03407.19]	Nucleotide-diphospho-sugar transferase [IPR005069]	Nucleotide-diphospho-sugar transferase	NA	NA	GO:0005575-cellular_component(L=0),GO:0016020-membrane(L=1),GO:0016021-integral component of membrane(L=4),GO:0031224-intrinsic component of membrane(L=3),GO:0044425-membrane part(L=2),	NA
Nippo_chrI.g1221	58.3843	-0.166864	0.883535	-0.188859	0.850203	0.898465	10.646	2.49817	121.353	6.63099	33.3644	157.724	28.7933	48.1889	63.9972	203.242	12.514	11.6607	SigP	SEG: 0.71 (135/190)	NA	NA	NA	NA	NA	NA	NA	NA
Nippo_chrI.g1222	10.7693	0.917898	0.902234	1.01736	0.308981	0.428117	4.97761	2.75662	7.55245	3.11056	2.64115	65.123	5.09601	2.29585	8.94073	17.6051	9.1328	0	SigP	SEG: 0.49 (104/214)	NA	NA	NA	NA	NA	NA	NA	NA
Nippo_chrI.g1223	0.723163	2.58183	3.03888	0.849599	0.395548	0.51437	8.67795	0	0	0	0	0	0	0	0	0	0	0	SigP	SEG: 0.52 (93/179)	NA	NA	NA	NA	NA	NA	NA	NA
Nippo_chrI.g1224	277.514	-0.924598	0.750368	-1.23219	NA	NA	127.936	84.5346	203.704	332.17	207.125	194.925	1616.97	206.189	87.7481	30.7659	152.683	85.4101	SigP	SEG: 0.81 (383/471)	NA	NA	NA	NA	NA	NA	NA	NA
Nippo_chrI.g1225	1.46929	-3.63313	1.53553	-2.36604	0.0179795	0.047566	0	0	0.71505	0	0	0	1.08426	2.17164	2.84893	10.8116	0	0	SigP	NA	NA	NA	NA	NA	NA	NA	NA	NA
Nippo_chrI.g1226	4.1381	-2.96561	1.00324	-2.95604	0.00311618	0.0124164	0	0	0.870647	0.75945	0	1.97206	4.00799	5.37374	4.6616	8.69653	0	23.3152	TM(1x)	SEG: 0.05 (27/549)	NA	Zona_pellucida [PF00100.26]	Zona pellucida domain [IPR001507]	Zona pellucida-like domain	NA	GO:0002119-nematode larval development(L=5),GO:0002164-larval development(L=4),GO:0007275-multicellular organism development(L=3),GO:0008150-biological_process(L=0),GO:0009791-post-embryonic development(L=4),GO:0032501-multicellular organismal process(L=1),GO:0032502-developmental process(L=1),GO:0044699-single-organism process(L=1),GO:0044707-single-multicellular organism process(L=2),	GO:0005575-cellular_component(L=0),GO:0016020-membrane(L=1),GO:0016021-integral component of membrane(L=4),GO:0031224-intrinsic component of membrane(L=3),GO:0044425-membrane part(L=2),	NA
Nippo_chrI.g1227	5618.02	0.246403	0.332581	0.740881	0.458766	0.574469	3110.59	3826.54	5907.69	6832.29	7735.47	9186.7	5129.03	6633.37	6097.1	5448.26	5446.64	2062.6	NA	NA	NA	QIL1 [PF15884.8]	MICOS complex subunit Mic13 [IPR026769]	NA	NA	NA	NA	NA
Nippo_chrI.g1228	27.5209	-0.228142	0.368586	-0.618965	0.535939	0.644286	18.522	28.4282	19.346	15.7681	36.3594	38.0112	40.1608	16.7317	31.523	39.8732	34.1614	11.3652	NA	NA	NA	NA	NA	NA	NA	NA	NA	NA
Nippo_chrI.g1229	68.1769	-1.41155	0.353057	-3.99808	6.39e-05	0.000546987	34.7863	55.9065	20.3492	57.8438	26.4398	27.2093	100.762	59.3194	102.199	144.254	63.5481	125.505	TM(1x)	SEG: 0.12 (84/678)	NCoils: 0.03 (28/987)	NA	NA	Inherit from KOG: Casein Kinase	NA	GO:0008150-biological_process(L=0),GO:0008152-metabolic process(L=1),	NA	GO:0003674-molecular_function(L=0),GO:0003824-catalytic activity(L=1),GO:0016740-transferase activity(L=2),GO:0016772-transferase activity, transferring phosphorus-containing groups(L=3),
Nippo_chrI.g123	448.235	-0.24529	0.559573	-0.438351	0.661132	0.752458	126.515	829.855	257.902	581.171	286.945	365.905	196.628	229.061	113.181	491.829	881.056	1018.77	NA	SEG: 0.42 (56/132)	NA	NA	NA	NA	NA	NA	NA	NA
Nippo_chrI.g1230	75.7529	-6.10988	0.900871	-6.7822	1.18e-11	8.63e-10	3.03485	0	3.24395	1.41924	0	4.73905	8.40363	22.0575	309.865	380.13	61.193	114.948	NA	NA	NA	NA	NA	NA	NA	GO:0006139-nucleobase-containing compound metabolic process(L=3),GO:0006259-DNA metabolic process(L=4),GO:0006260-DNA replication(L=5),GO:0006278-RNA-dependent DNA biosynthetic process(L=7),GO:0006725-cellular aromatic compound metabolic process(L=3),GO:0006807-nitrogen compound metabolic process(L=2),GO:0008150-biological_process(L=0),GO:0008152-metabolic process(L=1),GO:0009058-biosynthetic pro…	NA	GO:0003674-molecular_function(L=0),GO:0003676-nucleic acid binding(L=3),GO:0003723-RNA binding(L=4),GO:0003824-catalytic activity(L=1),GO:0003964-RNA-directed DNA polymerase activity(L=6),GO:0005488-binding(L=1),GO:0016740-transferase activity(L=2),GO:0016772-transferase activity, transferring phosphorus-containing groups(L=3),GO:0016779-nucleotidyltransferase activity(L=4),GO:0034061-DNA polymer…
Nippo_chrI.g1231	68.6759	-4.47176	0.665298	-6.72144	1.8e-11	1.27e-09	12.9966	9.52758	4.71878	2.99648	3.10704	3.92668	26.3711	44.1064	225.713	288.812	26.2534	175.581	NA	NA	NA	NA	NA	NA	NA	GO:0006139-nucleobase-containing compound metabolic process(L=3),GO:0006259-DNA metabolic process(L=4),GO:0006260-DNA replication(L=5),GO:0006278-RNA-dependent DNA biosynthetic process(L=7),GO:0006725-cellular aromatic compound metabolic process(L=3),GO:0006807-nitrogen compound metabolic process(L=2),GO:0008150-biological_process(L=0),GO:0008152-metabolic process(L=1),GO:0009058-biosynthetic pro…	NA	GO:0003674-molecular_function(L=0),GO:0003676-nucleic acid binding(L=3),GO:0003723-RNA binding(L=4),GO:0003824-catalytic activity(L=1),GO:0003964-RNA-directed DNA polymerase activity(L=6),GO:0005488-binding(L=1),GO:0016740-transferase activity(L=2),GO:0016772-transferase activity, transferring phosphorus-containing groups(L=3),GO:0016779-nucleotidyltransferase activity(L=4),GO:0034061-DNA polymer…
Nippo_chrI.g1232	12.8143	-2.12516	0.532095	-3.99395	6.5e-05	0.000554192	4.98031	6.97374	7.41988	5.33148	3.76442	1.48696	12.1065	10.4456	31.7493	37.7486	20.0185	11.7464	SigP	NA	NCoils: 0.04 (21/483); 0.04 (21/511)	Astacin [PF01400.27]	Astacin-like metallopeptidase domain [IPR034035]; CUB domain [IPR000859]; EGF-like domain [IPR000742]; Metallopeptidase, catalytic domain superfamily [IPR024079]; Metallopeptidase, nematode [IPR017050]; Peptidase M12A [IPR001506]; Peptidase, metallopeptidase [IPR006026]; Spermadhesin, CUB domain superfamily [IPR035914]	Astacin (Peptidase family M12A)	NA	GO:0006508-proteolysis(L=4),GO:0008150-biological_process(L=0),GO:0008152-metabolic process(L=1),GO:0019538-protein metabolic process(L=3),GO:0043170-macromolecule metabolic process(L=3),GO:0044238-primary metabolic process(L=2),GO:0071704-organic substance metabolic process(L=2),	NA	GO:0003674-molecular_function(L=0),GO:0003824-catalytic activity(L=1),GO:0004175-endopeptidase activity(L=5),GO:0004222-metalloendopeptidase activity(L=6),GO:0005488-binding(L=1),GO:0008233-peptidase activity(L=3),GO:0008237-metallopeptidase activity(L=5),GO:0008270-zinc ion binding(L=6),GO:0016787-hydrolase activity(L=2),GO:0043167-ion binding(L=2),GO:0043169-cation binding(L=3),GO:0046872-metal…
Nippo_chrI.g1233	46.7737	-1.09918	0.543433	-2.02265	0.0431089	0.0941001	11.1849	4.81946	51.8937	16.0348	31.0966	63.2746	40.5756	41.9489	58.0958	103.729	69.5401	69.091	TM(10x); TM(11x); TM(2x)	SEG: 0.01 (10/891)	NA	Patched [PF02460.21]; Sterol-sensing [PF12349.11]	Protein patched/dispatched [IPR003392]; Sterol-sensing domain [IPR000731]	Sterol-sensing domain of SREBP cleavage-activation	NA	GO:0007154-cell communication(L=2),GO:0007165-signal transduction(L=3),GO:0008150-biological_process(L=0),GO:0009987-cellular process(L=1),GO:0018996-molting cycle, collagen and cuticulin-based cuticle(L=4),GO:0023052-signaling(L=1),GO:0032501-multicellular organismal process(L=1),GO:0040008-regulation of growth(L=3),GO:0040011-locomotion(L=1),GO:0040014-regulation of multicellular organism growt…	GO:0005575-cellular_component(L=0),GO:0016020-membrane(L=1),GO:0016021-integral component of membrane(L=4),GO:0031224-intrinsic component of membrane(L=3),GO:0044425-membrane part(L=2),	GO:0003674-molecular_function(L=0),GO:0004871-signal transducer activity(L=1),GO:0004872-receptor activity(L=2),GO:0004888-transmembrane signaling receptor activity(L=3),GO:0008158-hedgehog receptor activity(L=4),GO:0038023-signaling receptor activity(L=2),GO:0060089-molecular transducer activity(L=1),
Nippo_chrI.g1234	71.0479	-4.85949	1.61664	-3.00593	0.0026477	0.0109506	0	0	15.8247	0.65567	3.20017	8.11635	0	30.3124	135.942	541.774	116.749	0	TM(3x)	SEG: 0.17 (36/212)	NCoils: 0.08 (28/350); 0.06 (28/458)	DUF5641 [PF18701.4]	Domain of unknown function DUF5641 [IPR040676]; Integrase, catalytic core [IPR001584]; Ribonuclease H superfamily [IPR036397]; Ribonuclease H-like superfamily [IPR012337]	Inherit from KOG: Retrotransposon protein	NA	GO:0006139-nucleobase-containing compound metabolic process(L=3),GO:0006259-DNA metabolic process(L=4),GO:0006725-cellular aromatic compound metabolic process(L=3),GO:0006807-nitrogen compound metabolic process(L=2),GO:0008150-biological_process(L=0),GO:0008152-metabolic process(L=1),GO:0009987-cellular process(L=1),GO:0015074-DNA integration(L=5),GO:0034641-cellular nitrogen compound metabolic p…	NA	GO:0003674-molecular_function(L=0),GO:0003676-nucleic acid binding(L=3),GO:0005488-binding(L=1),GO:0097159-organic cyclic compound binding(L=2),GO:1901363-heterocyclic compound binding(L=2),
Nippo_chrI.g1235	29.3375	0.215419	0.559201	0.385226	0.70007	0.783549	21.4709	23.5847	6.94984	56.8513	38.7332	26.6509	8.61305	25.4052	29.648	21.3306	10.9026	81.9094	TM(12x)	SEG: 0.12 (56/472)	NA	MFS_1 [PF07690.19]	MFS transporter superfamily [IPR036259]; Major facilitator superfamily [IPR011701]; Major facilitator superfamily domain [IPR020846]	Major Facilitator Superfamily	NA	GO:0006810-transport(L=3),GO:0008150-biological_process(L=0),GO:0009987-cellular process(L=1),GO:0044699-single-organism process(L=1),GO:0044763-single-organism cellular process(L=2),GO:0044765-single-organism transport(L=3),GO:0051179-localization(L=1),GO:0051234-establishment of localization(L=2),GO:0055085-transmembrane transport(L=4),	GO:0005575-cellular_component(L=0),GO:0016020-membrane(L=1),GO:0016021-integral component of membrane(L=4),GO:0031224-intrinsic component of membrane(L=3),GO:0044425-membrane part(L=2),	NA
Nippo_chrI.g1236	49.181	0.754044	0.349671	2.15644	0.0310492	0.0729352	71.1777	59.7473	63.7152	45.1681	58.5056	69.5801	73.3459	20.8339	25.1391	28.5051	28.5829	45.8713	SigP+TM(11x); TM(11x)	SEG: 0.02 (10/458)	NA	MFS_1 [PF07690.19]	MFS transporter superfamily [IPR036259]; Major facilitator superfamily [IPR011701]; Major facilitator superfamily domain [IPR020846]	Major Facilitator Superfamily	NA	GO:0006810-transport(L=3),GO:0008150-biological_process(L=0),GO:0009987-cellular process(L=1),GO:0044699-single-organism process(L=1),GO:0044763-single-organism cellular process(L=2),GO:0044765-single-organism transport(L=3),GO:0051179-localization(L=1),GO:0051234-establishment of localization(L=2),GO:0055085-transmembrane transport(L=4),	GO:0005575-cellular_component(L=0),GO:0016020-membrane(L=1),GO:0016021-integral component of membrane(L=4),GO:0031224-intrinsic component of membrane(L=3),GO:0044425-membrane part(L=2),	NA
Nippo_chrI.g1237	492.817	0.811875	0.214775	3.78012	0.000156756	0.00114927	578.647	588.635	659.989	646.202	715.346	612.939	424.814	525.444	362.033	254.152	335.044	210.559	TM(5x)	NA	NA	Yip1 [PF04893.20]	Protein Yip1/4-like [IPR045231]; Yip1 domain [IPR006977]	Yip1 domain	NA	GO:0007275-multicellular organism development(L=3),GO:0008150-biological_process(L=0),GO:0009790-embryo development(L=4),GO:0009792-embryo development ending in birth or egg hatching(L=5),GO:0032501-multicellular organismal process(L=1),GO:0032502-developmental process(L=1),GO:0044699-single-organism process(L=1),GO:0044707-single-multicellular organism process(L=2),GO:0044767-single-organism dev…	GO:0005575-cellular_component(L=0),GO:0016020-membrane(L=1),GO:0016021-integral component of membrane(L=4),GO:0031224-intrinsic component of membrane(L=3),GO:0044425-membrane part(L=2),	NA
Nippo_chrI.g1238	417.007	1.31091	0.417871	3.13712	0.00170615	0.00771163	391.161	380.284	693.833	816.222	694.974	606.866	361.375	498.219	165.888	87.6136	202.322	105.33	TM(1x)	SEG: 0.05 (25/535)	NA	DNA_primase_lrg [PF04104.17]	DNA primase large subunit, eukaryotic/archaeal [IPR007238]; DNA primase, large subunit, eukaryotic [IPR016558]	DNA primase large subunit	23024000000000	GO:0000003-reproduction(L=1),GO:0000910-cytokinesis(L=4),GO:0003006-developmental process involved in reproduction(L=2),GO:0006139-nucleobase-containing compound metabolic process(L=3),GO:0006259-DNA metabolic process(L=4),GO:0006260-DNA replication(L=5),GO:0006261-DNA-dependent DNA replication(L=7),GO:0006269-DNA replication, synthesis of RNA primer(L=8),GO:0006725-cellular aromatic compound met…	NA	GO:0003674-molecular_function(L=0),GO:0003824-catalytic activity(L=1),GO:0003896-DNA primase activity(L=8),GO:0003899-DNA-directed 5'-3' RNA polymerase activity(L=7),GO:0016740-transferase activity(L=2),GO:0016772-transferase activity, transferring phosphorus-containing groups(L=3),GO:0016779-nucleotidyltransferase activity(L=4),GO:0034062-5'-3' RNA polymerase activity(L=6),
Nippo_chrI.g1239	415.753	0.39946	0.175538	2.27564	0.0228677	0.0571783	607.952	474.924	422.306	475.232	408.759	456.376	427.207	406.611	280.939	384.938	292.596	351.199	NA	SEG: 0.09 (29/324)	NCoils: 0.22 (70/324)	HMG_box [PF00505.22]; HMG_box_2 [PF09011.13]	High mobility group box domain [IPR009071]; High mobility group box domain superfamily [IPR036910]	HMG	NA	GO:0000003-reproduction(L=1),GO:0007049-cell cycle(L=3),GO:0007059-chromosome segregation(L=3),GO:0007126-meiotic nuclear division(L=4),GO:0008150-biological_process(L=0),GO:0009987-cellular process(L=1),GO:0022402-cell cycle process(L=4),GO:0044699-single-organism process(L=1),GO:0044763-single-organism cellular process(L=2),GO:0045132-meiotic chromosome segregation(L=5),GO:0048610-obsolete cell…	NA	NA
Nippo_chrI.g124	19.0374	-0.63473	0.441854	-1.43652	0.150856	0.24792	19.804	8.73066	18.5756	6.17178	20.0737	17.2917	21.6246	22.9813	9.23143	33.9847	38.6151	11.364	NA	SEG: 0.16 (15/94)	NCoils: 0.30 (28/94)	NA	NA	NA	NA	NA	NA	NA
Nippo_chrI.g1240	825.244	0.290988	0.178222	1.63272	0.102527	0.18479	826.838	807.177	797.026	1113.15	983.791	934.394	891.479	849.738	736.281	511.621	797.373	654.062	NA	NA	NA	ETF [PF01012.24]	Electron transfer flavoprotein, alpha/beta-subunit, N-terminal [IPR014730]; Electron transfer flavoprotein, beta subunit [IPR012255]; Electron transfer flavoprotein, beta subunit, N-terminal [IPR033948]; Rossmann-like alpha/beta/alpha sandwich fold [IPR014729]	Electron transfer flavoprotein domain	910	GO:0007275-multicellular organism development(L=3),GO:0008150-biological_process(L=0),GO:0009790-embryo development(L=4),GO:0009792-embryo development ending in birth or egg hatching(L=5),GO:0032501-multicellular organismal process(L=1),GO:0032502-developmental process(L=1),GO:0044699-single-organism process(L=1),GO:0044707-single-multicellular organism process(L=2),GO:0044767-single-organism dev…	GO:0005575-cellular_component(L=0),GO:0005622-intracellular(L=3),GO:0005623-cell(L=1),GO:0005737-cytoplasm(L=4),GO:0005783-endoplasmic reticulum(L=4),GO:0016020-membrane(L=1),GO:0016021-integral component of membrane(L=4),GO:0031224-intrinsic component of membrane(L=3),GO:0043226-organelle(L=1),GO:0043227-membrane-bounded organelle(L=2),GO:0043229-intracellular organelle(L=3),GO:0043231-intracell…	GO:0003674-molecular_function(L=0),GO:0009055-electron carrier activity(L=1),
Nippo_chrI.g1241	591.387	0.117692	0.126465	0.930632	0.352044	0.472335	588.501	638.72	587.366	605.798	605.467	682.288	557.237	632.378	529.078	496.395	682.55	490.861	NA	SEG: 0.07 (14/198)	NCoils: 0.21 (42/198); 0.21 (42/198)	Snf7 [PF03357.24]	Snf7 family [IPR005024]	Snf7	4144	GO:0002119-nematode larval development(L=5),GO:0002164-larval development(L=4),GO:0006810-transport(L=3),GO:0007275-multicellular organism development(L=3),GO:0008104-protein localization(L=3),GO:0008150-biological_process(L=0),GO:0009790-embryo development(L=4),GO:0009791-post-embryonic development(L=4),GO:0009792-embryo development ending in birth or egg hatching(L=5),GO:0015031-protein transpo…	NA	NA
Nippo_chrI.g1242	0.241924	-1.09285	3.04985	-0.358328	0.720098	NA	0	0	0	0	0	0.925336	0.564384	0	1.41337	0	0	0	NA	NA	NA	NA	NA	NA	NA	NA	NA	NA
Nippo_chrI.g1243	11105.6	-0.640212	0.212864	-3.00761	0.00263308	0.0109068	9046.95	10207.8	7051.19	7766.46	8785.09	9210.11	8506.91	10401.8	14864.1	12510.7	17736.4	17179.9	NA	SEG: 0.06 (11/200)	NCoils: 0.10 (21/200); 0.10 (21/207)	Ribosomal_L13e [PF01294.21]	Ribosomal protein L13e [IPR001380]; Ribosomal protein L13e, conserved site [IPR018256]	60S ribosomal protein L13	3010	GO:0000003-reproduction(L=1),GO:0002119-nematode larval development(L=5),GO:0002164-larval development(L=4),GO:0006412-translation(L=5),GO:0006915-apoptotic process(L=5),GO:0007275-multicellular organism development(L=3),GO:0008150-biological_process(L=0),GO:0008152-metabolic process(L=1),GO:0008219-cell death(L=3),GO:0009058-biosynthetic process(L=2),GO:0009059-macromolecule biosynthetic process…	GO:0005575-cellular_component(L=0),GO:0005622-intracellular(L=3),GO:0005623-cell(L=1),GO:0005737-cytoplasm(L=4),GO:0005840-ribosome(L=5),GO:0030529-intracellular ribonucleoprotein complex(L=4),GO:0032991-macromolecular complex(L=1),GO:0043226-organelle(L=1),GO:0043228-non-membrane-bounded organelle(L=2),GO:0043229-intracellular organelle(L=3),GO:0043232-intracellular non-membrane-bounded organell…	GO:0003674-molecular_function(L=0),GO:0003735-structural constituent of ribosome(L=2),GO:0005198-structural molecule activity(L=1),
Nippo_chrI.g1244	58.9564	-0.078333	0.365144	-0.214526	0.830137	0.884054	62.3405	53.7961	56.7612	33.7479	63.2447	85.4585	117.096	56.4072	41.8289	52.1721	74.0206	10.6026	NA	NA	NCoils: 0.14 (21/150); 0.11 (21/183)	p25-alpha [PF05517.15]	EF-hand domain pair [IPR011992]; P25-alpha [IPR008907]	p25-alpha	NA	GO:0000003-reproduction(L=1),GO:0002119-nematode larval development(L=5),GO:0002164-larval development(L=4),GO:0007275-multicellular organism development(L=3),GO:0008150-biological_process(L=0),GO:0009791-post-embryonic development(L=4),GO:0032501-multicellular organismal process(L=1),GO:0032502-developmental process(L=1),GO:0040007-growth(L=1),GO:0044699-single-organism process(L=1),GO:0044707-s…	NA	NA
Nippo_chrI.g1245	1539.65	0.00520612	0.233935	0.0222546	0.982245	0.988805	1495.87	2402.09	1015.9	1625.47	1212.32	1496.54	1397.95	1104.84	1779.66	1417.47	1807.24	1720.44	NA	SEG: 0.36 (260/721)	NCoils: 0.04 (28/721); 0.03 (28/949); 0.04 (28/767)	FHA [PF00498.29]	Forkhead-associated (FHA) domain [IPR000253]; SMAD/FHA domain superfamily [IPR008984]	FHA domain	NA	GO:0000003-reproduction(L=1),GO:0002119-nematode larval development(L=5),GO:0002164-larval development(L=4),GO:0006810-transport(L=3),GO:0006897-endocytosis(L=5),GO:0006898-receptor-mediated endocytosis(L=6),GO:0007275-multicellular organism development(L=3),GO:0008150-biological_process(L=0),GO:0009653-anatomical structure morphogenesis(L=3),GO:0009790-embryo development(L=4),GO:0009791-post-emb…	NA	NA
Nippo_chrI.g1246	106.935	0.130601	0.456069	0.286363	0.7746	0.842444	115.685	44.4315	248.101	55.3499	93.6879	122.864	98.1993	151.404	151.99	115.503	50.8492	35.1569	NA	SEG: 0.03 (13/483)	NA	Arfaptin [PF06456.16]	AH/BAR domain superfamily [IPR027267]; Arfaptin homology (AH) domain [IPR010504]; Islet cell autoantigen 1/Ica1-like [IPR024114]	Arfaptin	NA	GO:0006412-translation(L=5),GO:0008150-biological_process(L=0),GO:0008152-metabolic process(L=1),GO:0009058-biosynthetic process(L=2),GO:0009059-macromolecule biosynthetic process(L=4),GO:0009987-cellular process(L=1),GO:0010467-gene expression(L=4),GO:0010646-regulation of cell communication(L=4),GO:0019538-protein metabolic process(L=3),GO:0023051-regulation of signaling(L=3),GO:0031644-regulat…	GO:0005575-cellular_component(L=0),GO:0005622-intracellular(L=3),GO:0005623-cell(L=1),GO:0005737-cytoplasm(L=4),GO:0005794-Golgi apparatus(L=4),GO:0005840-ribosome(L=5),GO:0030529-intracellular ribonucleoprotein complex(L=4),GO:0032991-macromolecular complex(L=1),GO:0043226-organelle(L=1),GO:0043227-membrane-bounded organelle(L=2),GO:0043228-non-membrane-bounded organelle(L=2),GO:0043229-intracel…	GO:0003674-molecular_function(L=0),GO:0003735-structural constituent of ribosome(L=2),GO:0005198-structural molecule activity(L=1),GO:0005488-binding(L=1),GO:0005515-protein binding(L=2),GO:0019904-protein domain specific binding(L=3),
Nippo_chrI.g1247	21.7911	1.03575	0.527845	1.96223	0.0497357	0.105409	47.3736	27.4121	63.6969	11.2694	13.6609	12.7535	10.8616	9.99557	18.9445	11.5829	22.0227	11.9191	SigP+TM(2x); SigP+TM(4x)	SEG: 0.04 (18/418)	NA	Neur_chan_LBD [PF02931.26]	Neurotransmitter-gated ion-channel [IPR006201]; Neurotransmitter-gated ion-channel ligand-binding domain [IPR006202]; Neurotransmitter-gated ion-channel ligand-binding domain superfamily [IPR036734]; Neurotransmitter-gated ion-channel, conserved site [IPR018000]	Thought to regulate endocytosis in coelomocytes through modulation of phospholipase C activity	NA	GO:0003008-system process(L=2),GO:0006810-transport(L=3),GO:0006811-ion transport(L=4),GO:0006897-endocytosis(L=5),GO:0007154-cell communication(L=2),GO:0007165-signal transduction(L=3),GO:0007267-cell-cell signaling(L=3),GO:0007268-chemical synaptic transmission(L=7),GO:0007275-multicellular organism development(L=3),GO:0007568-aging(L=3),GO:0008150-biological_process(L=0),GO:0008340-determinati…	GO:0005575-cellular_component(L=0),GO:0005622-intracellular(L=3),GO:0005623-cell(L=1),GO:0005737-cytoplasm(L=4),GO:0012506-vesicle membrane(L=4),GO:0016020-membrane(L=1),GO:0016021-integral component of membrane(L=4),GO:0030659-cytoplasmic vesicle membrane(L=5),GO:0031090-organelle membrane(L=3),GO:0031224-intrinsic component of membrane(L=3),GO:0031410-cytoplasmic vesicle(L=4),GO:0031982-vesicle…	GO:0003674-molecular_function(L=0),GO:0004871-signal transducer activity(L=1),GO:0004872-receptor activity(L=2),GO:0004888-transmembrane signaling receptor activity(L=3),GO:0005215-transporter activity(L=1),GO:0005216-ion channel activity(L=5),GO:0005230-extracellular ligand-gated ion channel activity(L=6),GO:0015075-ion transmembrane transporter activity(L=4),GO:0015267-channel activity(L=4),GO:…
Nippo_chrI.g1248	178.601	0.122902	0.314884	0.390308	0.696309	0.780453	100.441	153.303	265.399	251.943	214.807	116.707	109.465	163.22	216.776	122.431	182.894	245.823	NA	SEG: 0.12 (42/353)	NA	TF_AP-2 [PF03299.17]	Transcription factor AP-2 [IPR004979]; Transcription factor AP-2, C-terminal [IPR013854]	activating enhancer binding protein 2	NA	GO:0000003-reproduction(L=1),GO:0000122-negative regulation of transcription from RNA polymerase II promoter(L=8),GO:0000902-cell morphogenesis(L=5),GO:0000904-cell morphogenesis involved in differentiation(L=5),GO:0001501-skeletal system development(L=5),GO:0001568-blood vessel development(L=5),GO:0001654-eye development(L=7),GO:0001655-urogenital system development(L=5),GO:0001656-metanephros d…	GO:0005575-cellular_component(L=0),GO:0005622-intracellular(L=3),GO:0005623-cell(L=1),GO:0005634-nucleus(L=5),GO:0005654-nucleoplasm(L=5),GO:0005667-transcription factor complex(L=4),GO:0005737-cytoplasm(L=4),GO:0005794-Golgi apparatus(L=4),GO:0005813-centrosome(L=5),GO:0005815-microtubule organizing center(L=6),GO:0005829-cytosol(L=4),GO:0005856-cytoskeleton(L=5),GO:0015630-microtubule cytoskele…	GO:0000975-regulatory region DNA binding(L=5),GO:0000976-transcription regulatory region sequence-specific DNA binding(L=7),GO:0000977-RNA polymerase II regulatory region sequence-specific DNA binding(L=8),GO:0000978-RNA polymerase II core promoter proximal region sequence-specific DNA binding(L=9),GO:0000979-RNA polymerase II core promoter sequence-specific DNA binding(L=9),GO:0000980-RNA polyme…
Nippo_chrI.g1249	22.2337	0.0928437	0.769219	0.120699	0.90393	0.935254	28.3236	21.1879	19.3263	8.88216	7.41156	52.0177	2.9523	3.78347	5.39338	40.9966	65.0774	11.4518	SigP	NA	NA	NA	NA	NA	NA	NA	NA	NA
Nippo_chrI.g125	716.981	0.808454	0.223532	3.61673	0.00029835	0.00193428	575.187	1020.94	1068.06	1003	996.148	815.834	427.183	726.753	395.048	473.222	611.191	491.207	SigP	NA	NA	Sema [PF01403.22]	Immunoglobulin-like domain [IPR007110]; Immunoglobulin-like domain superfamily [IPR036179]; Immunoglobulin-like fold [IPR013783]; Sema domain [IPR001627]; Sema domain superfamily [IPR036352]; Semaphorin [IPR027231]; WD40/YVTN repeat-like-containing domain superfamily [IPR015943]	Regulates the formation or stabilization of cell-cell contacts at several stages of epithelial morphogenesis. In early embryonic development, required for proper ventral closure of the epidermis. During male tail morphogenesis, regulates precursor cell sorting and allows the formation of distinct sensory rays. Seems to control cell-cell contact formation through	NA	GO:0000902-cell morphogenesis(L=5),GO:0000904-cell morphogenesis involved in differentiation(L=5),GO:0002009-morphogenesis of an epithelium(L=5),GO:0006928-movement of cell or subcellular component(L=3),GO:0006935-chemotaxis(L=3),GO:0007275-multicellular organism development(L=3),GO:0007399-nervous system development(L=5),GO:0007409-axonogenesis(L=7),GO:0007411-axon guidance(L=7),GO:0007413-axona…	GO:0005575-cellular_component(L=0),GO:0005576-extracellular region(L=1),GO:0005623-cell(L=1),GO:0009986-cell surface(L=3),GO:0016020-membrane(L=1),GO:0044464-cell part(L=2),	GO:0003674-molecular_function(L=0),GO:0004872-receptor activity(L=2),
Nippo_chrI.g1250	5.39515	-0.707019	0.595195	-1.18788	0.234881	0.348125	1.64663	5.52976	4.33401	4.53861	2.49688	7.8899	7.46403	4.17272	14.2031	8.80902	3.65722	0	NA	SEG: 0.10 (45/452)	NA	Y_phosphatase [PF00102.30]; Y_phosphatase3 [PF13350.9]	Protein-tyrosine phosphatase, active site [IPR016130]; Protein-tyrosine phosphatase, catalytic [IPR003595]; Protein-tyrosine phosphatase-like [IPR029021]; Tyrosine-specific protein phosphatase, PTPase domain [IPR000242]; Tyrosine-specific protein phosphatases domain [IPR000387]	PTPc	NA	GO:0006464-cellular protein modification process(L=5),GO:0006470-protein dephosphorylation(L=6),GO:0006793-phosphorus metabolic process(L=3),GO:0006796-phosphate-containing compound metabolic process(L=4),GO:0008150-biological_process(L=0),GO:0008152-metabolic process(L=1),GO:0009987-cellular process(L=1),GO:0016311-dephosphorylation(L=5),GO:0019538-protein metabolic process(L=3),GO:0035335-pepti…	NA	GO:0003674-molecular_function(L=0),GO:0003824-catalytic activity(L=1),GO:0004721-phosphoprotein phosphatase activity(L=6),GO:0004725-protein tyrosine phosphatase activity(L=7),GO:0016787-hydrolase activity(L=2),GO:0016788-hydrolase activity, acting on ester bonds(L=3),GO:0016791-phosphatase activity(L=5),GO:0042578-phosphoric ester hydrolase activity(L=4),
Nippo_chrI.g1251	5.50562	-2.57458	0.834594	-3.08482	0.00203674	0.00887816	0	2.71325	0	4.46783	1.23239	0.97349	5.1091	4.14361	12.1379	20.04	3.66739	11.5825	NA	SEG: 0.03 (13/399)	NA	ABC1 [PF03109.19]; Kdo [PF06293.17]; PK_Tyr_Ser-Thr [PF07714.20]; Pkinase [PF00069.28]; SH2 [PF00017.27]	Fes/Fps/Fer, SH2 domain [IPR035849]; Protein kinase domain [IPR000719]; Protein kinase, ATP binding site [IPR017441]; Protein kinase-like domain superfamily [IPR011009]; SH2 domain [IPR000980]; SH2 domain superfamily [IPR036860]; Serine-threonine/tyrosine-protein kinase, catalytic domain [IPR001245]; Tyrosine-protein kinase, active site [IPR008266]; Tyrosine-protein kinase, catalytic domain [IPR0…	TyrKc	NA	GO:0006464-cellular protein modification process(L=5),GO:0006468-protein phosphorylation(L=6),GO:0006793-phosphorus metabolic process(L=3),GO:0006796-phosphate-containing compound metabolic process(L=4),GO:0008150-biological_process(L=0),GO:0008152-metabolic process(L=1),GO:0009987-cellular process(L=1),GO:0016310-phosphorylation(L=5),GO:0019538-protein metabolic process(L=3),GO:0036211-protein m…	NA	GO:0000166-nucleotide binding(L=3),GO:0001882-nucleoside binding(L=3),GO:0001883-purine nucleoside binding(L=4),GO:0003674-molecular_function(L=0),GO:0003824-catalytic activity(L=1),GO:0004672-protein kinase activity(L=5),GO:0004713-protein tyrosine kinase activity(L=6),GO:0005488-binding(L=1),GO:0005524-ATP binding(L=7),GO:0016301-kinase activity(L=4),GO:0016740-transferase activity(L=2),GO:0016…
Nippo_chrI.g1252	330.298	0.291852	0.173569	1.68148	0.0926706	0.170655	423.561	463.725	330.177	340.175	331.424	312.067	301.415	303.491	320.63	357.365	234.007	245.54	NA	SEG: 0.16 (128/797)	NCoils: 0.20 (161/797)	dsrm [PF00035.29]	Double-stranded RNA-binding domain [IPR014720]; Microprocessor complex subunit DGCR8 [IPR040375]; WW domain [IPR001202]	Inherit from biNOG: DiGeorge syndrome critical region gene 8	NA	GO:0000003-reproduction(L=1),GO:0002009-morphogenesis of an epithelium(L=5),GO:0002119-nematode larval development(L=5),GO:0002164-larval development(L=4),GO:0003006-developmental process involved in reproduction(L=2),GO:0006139-nucleobase-containing compound metabolic process(L=3),GO:0006396-RNA processing(L=5),GO:0006725-cellular aromatic compound metabolic process(L=3),GO:0006807-nitrogen comp…	NA	GO:0003674-molecular_function(L=0),GO:0003676-nucleic acid binding(L=3),GO:0003723-RNA binding(L=4),GO:0003725-double-stranded RNA binding(L=5),GO:0003824-catalytic activity(L=1),GO:0005488-binding(L=1),GO:0097159-organic cyclic compound binding(L=2),GO:1901363-heterocyclic compound binding(L=2),
Nippo_chrI.g1253	8.14717	-2.57181	0.778953	-3.30162	0.000961268	0.00491279	0	9.43813	1.70023	1.48458	0	2.43238	5.68277	9.9973	17.6951	30.2866	7.445	11.604	NA	SEG: 0.10 (38/363)	NA	MH1 [PF03165.19]; MH2 [PF03166.17]	Dwarfin [IPR013790]; MAD homology 1, Dwarfin-type [IPR003619]; MAD homology, MH1 [IPR013019]; SMAD MH1 domain superfamily [IPR036578]; SMAD domain, Dwarfin-type [IPR001132]; SMAD-like domain superfamily [IPR017855]; SMAD/FHA domain superfamily [IPR008984]	MH1 domain	NA	GO:0006139-nucleobase-containing compound metabolic process(L=3),GO:0006351-transcription, DNA-templated(L=5),GO:0006355-regulation of transcription, DNA-templated(L=7),GO:0006725-cellular aromatic compound metabolic process(L=3),GO:0006807-nitrogen compound metabolic process(L=2),GO:0007154-cell communication(L=2),GO:0007165-signal transduction(L=3),GO:0007166-cell surface receptor signaling pat…	GO:0005575-cellular_component(L=0),GO:0005622-intracellular(L=3),GO:0005623-cell(L=1),GO:0005634-nucleus(L=5),GO:0005654-nucleoplasm(L=5),GO:0005667-transcription factor complex(L=4),GO:0031974-membrane-enclosed lumen(L=1),GO:0031981-nuclear lumen(L=6),GO:0032991-macromolecular complex(L=1),GO:0043226-organelle(L=1),GO:0043227-membrane-bounded organelle(L=2),GO:0043229-intracellular organelle(L=3…	GO:0001071-nucleic acid binding transcription factor activity(L=1),GO:0003674-molecular_function(L=0),GO:0003700-transcription factor activity, sequence-specific DNA binding(L=2),
Nippo_chrI.g1254	13.0847	-2.51299	0.581109	-4.32448	1.53e-05	0.00016985	6.66451	1.40151	3.93507	3.05096	3.75867	4.45438	5.74641	12.8517	31.3709	46.0851	14.3011	23.3964	SigP	SEG: 0.10 (55/563)	NA	Peptidase_M14 [PF00246.27]; Propep_M14 [PF02244.19]	Carboxypeptidase, activation peptide [IPR003146]; Metallocarboxypeptidase-like, propeptide [IPR036990]; Peptidase M14, carboxypeptidase A [IPR000834]	Carboxypeptidase activation peptide	NA	GO:0006508-proteolysis(L=4),GO:0008150-biological_process(L=0),GO:0008152-metabolic process(L=1),GO:0019538-protein metabolic process(L=3),GO:0043170-macromolecule metabolic process(L=3),GO:0044238-primary metabolic process(L=2),GO:0071704-organic substance metabolic process(L=2),	NA	GO:0003674-molecular_function(L=0),GO:0003824-catalytic activity(L=1),GO:0004180-carboxypeptidase activity(L=6),GO:0004181-metallocarboxypeptidase activity(L=7),GO:0005488-binding(L=1),GO:0008233-peptidase activity(L=3),GO:0008235-metalloexopeptidase activity(L=6),GO:0008237-metallopeptidase activity(L=5),GO:0008238-exopeptidase activity(L=5),GO:0008270-zinc ion binding(L=6),GO:0016787-hydrolase …
Nippo_chrI.g1255	1.67289	-2.65812	1.23931	-2.14484	0.0319657	0.0745958	0	0	1.11679	0.87436	0.7279	0	2.6917	3.23597	9.92135	1.5066	0	0	NA	SEG: 0.19 (81/428)	NA	Y_phosphatase [PF00102.30]	Protein-tyrosine phosphatase, active site [IPR016130]; Protein-tyrosine phosphatase, catalytic [IPR003595]; Protein-tyrosine phosphatase-like [IPR029021]; Tyrosine-specific protein phosphatase, PTPase domain [IPR000242]; Tyrosine-specific protein phosphatases domain [IPR000387]	PTPc	NA	GO:0006464-cellular protein modification process(L=5),GO:0006470-protein dephosphorylation(L=6),GO:0006793-phosphorus metabolic process(L=3),GO:0006796-phosphate-containing compound metabolic process(L=4),GO:0008150-biological_process(L=0),GO:0008152-metabolic process(L=1),GO:0009987-cellular process(L=1),GO:0016311-dephosphorylation(L=5),GO:0019538-protein metabolic process(L=3),GO:0035335-pepti…	NA	GO:0003674-molecular_function(L=0),GO:0003824-catalytic activity(L=1),GO:0004721-phosphoprotein phosphatase activity(L=6),GO:0004725-protein tyrosine phosphatase activity(L=7),GO:0016787-hydrolase activity(L=2),GO:0016788-hydrolase activity, acting on ester bonds(L=3),GO:0016791-phosphatase activity(L=5),GO:0042578-phosphoric ester hydrolase activity(L=4),
Nippo_chrI.g1256	2.57084	-0.442344	0.956872	-0.462281	0.64388	0.737294	6.2906	1.4323	0.449512	3.13855	0	3.58417	2.38616	3.17891	5.14697	5.24293	0	0	NA	SEG: 0.48 (221/461)	NA	Collagen [PF01391.21]	Collagen triple helix repeat [IPR008160]	NA	NA	NA	NA	NA
Nippo_chrI.g1257	0	NA	NA	NA	NA	NA	0	0	0	0	0	0	0	0	0	0	0	0	SigP	SEG: 0.32 (24/74)	NA	Col_cuticle_N [PF01484.20]	Nematode cuticle collagen, N-terminal [IPR002486]	NA	NA	NA	NA	NA
Nippo_chrI.g1258	1168.01	-0.383211	0.186302	-2.05694	0.0396922	0.0882142	1375.31	890.538	1130.26	905.989	754.129	1044.91	1554.92	1134.06	1272.74	1435.37	1466.92	1050.93	SigP+TM(1x); TM(1x)	SEG: 0.04 (166/4728)	NA	Arylesterase [PF01731.23]; DUF5050 [PF16472.8]; FXa_inhibition [PF14670.9]; Ldl_recept_a [PF00057.21]; Ldl_recept_b [PF00058.20]; SGL [PF08450.15]; cEGF [PF12662.10]	EGF-like calcium-binding domain [IPR001881]; EGF-like calcium-binding, conserved site [IPR018097]; EGF-like domain [IPR000742]; Growth factor receptor cysteine-rich domain superfamily [IPR009030]; LDL receptor-like superfamily [IPR036055]; LDLR class B repeat [IPR000033]; Low-density lipoprotein (LDL) receptor class A repeat [IPR002172]; Low-density lipoprotein (LDL) receptor class A, conserved s…	Low-density lipoprotein receptor repeat class B	4340	GO:0002009-morphogenesis of an epithelium(L=5),GO:0002119-nematode larval development(L=5),GO:0002164-larval development(L=4),GO:0006810-transport(L=3),GO:0006811-ion transport(L=4),GO:0006869-lipid transport(L=4),GO:0006928-movement of cell or subcellular component(L=3),GO:0007275-multicellular organism development(L=3),GO:0008150-biological_process(L=0),GO:0009653-anatomical structure morphogen…	GO:0005575-cellular_component(L=0),GO:0005622-intracellular(L=3),GO:0005623-cell(L=1),GO:0005737-cytoplasm(L=4),GO:0005886-plasma membrane(L=3),GO:0016020-membrane(L=1),GO:0016021-integral component of membrane(L=4),GO:0016324-apical plasma membrane(L=3),GO:0030139-endocytic vesicle(L=6),GO:0031224-intrinsic component of membrane(L=3),GO:0031410-cytoplasmic vesicle(L=4),GO:0031982-vesicle(L=3),GO…	GO:0003674-molecular_function(L=0),GO:0005215-transporter activity(L=1),GO:0005319-lipid transporter activity(L=3),GO:0005488-binding(L=1),GO:0005509-calcium ion binding(L=5),GO:0005515-protein binding(L=2),GO:0015248-sterol transporter activity(L=4),GO:0022892-substrate-specific transporter activity(L=2),GO:0043167-ion binding(L=2),GO:0043169-cation binding(L=3),GO:0046872-metal ion binding(L=4),
Nippo_chrI.g1259	2.24916	-1.55887	0.900189	-1.73171	0.0833245	0.156683	0	0.977344	1.26938	2.77922	2.42655	0	4.6377	1.8595	6.00142	5.33285	1.7059	0	TM(1x)	SEG: 0.32 (62/191)	NCoils: 0.31 (59/191); 0.27 (27/99)	NA	NA	NA	NA	NA	NA	NA
Nippo_chrI.g126	327.266	-0.784	0.415301	-1.88779	0.0590545	0.120531	217.605	170.151	258.393	266.105	277.631	253.913	342.976	413.912	97.7287	355.713	967.2	305.864	NA	SEG: 0.15 (51/351)	NA	NA	UBA-like superfamily [IPR009060]; Ubiquitin-associated domain [IPR015940]; Ubiquitin-associated protein 1 [IPR038870]	NA	NA	NA	NA	NA
Nippo_chrI.g1260	1.14241	-0.960049	1.08538	-0.884527	0.376412	0.496362	1.51361	0	1.21239	0	0.597579	1.41503	1.11399	0.420689	2.11618	1.29445	4.02497	0	TM(1x)	SEG: 0.23 (54/232)	NA	NA	NA	NA	NA	NA	NA	NA
Nippo_chrI.g1261	5.36792	-3.58036	0.924037	-3.87469	0.000106761	0.000840942	0	0	1.6616	0.725934	1.2129	0.478888	2.80897	4.57996	19.2451	20.2983	1.90889	11.4945	TM(1x)	SEG: 0.42 (124/297)	NCoils: 0.15 (45/297)	NA	NA	NA	NA	NA	NA	NA
Nippo_chrI.g1262	1.17285	0.489983	1.1603	0.422292	0.672812	0.762073	4.84888	1.34995	0.428859	1.49903	0	1.48448	0.580719	0.430992	2.13711	1.31415	0	0	NA	SEG: 0.05 (14/291)	NCoils: 0.07 (21/291)	NA	NA	NA	NA	NA	NA	NA
Nippo_chrI.g1263	102.641	-4.48019	0.800758	-5.59494	2.21e-08	6.48e-07	1.54552	14.2548	16.0609	8.66412	5.48385	6.51495	7.71097	31.7652	453.083	506	56.2316	124.376	SigP+TM(1x)	NA	NA	RGM_C [PF06534.16]; RGM_N [PF06535.15]	Repulsive guidance molecule [IPR040287]; Repulsive guidance molecule, C-terminal [IPR009496]; Repulsive guidance molecule, N-terminal [IPR010536]	Repulsive guidance molecule (RGM) C-terminus	NA	GO:0001704-formation of primary germ layer(L=5),GO:0001707-mesoderm formation(L=5),GO:0001708-cell fate specification(L=5),GO:0001710-mesodermal cell fate commitment(L=6),GO:0007275-multicellular organism development(L=3),GO:0007369-gastrulation(L=6),GO:0007498-mesoderm development(L=4),GO:0007501-mesodermal cell fate specification(L=7),GO:0008150-biological_process(L=0),GO:0009653-anatomical str…	GO:0005575-cellular_component(L=0),GO:0005623-cell(L=1),GO:0005886-plasma membrane(L=3),GO:0016020-membrane(L=1),GO:0016021-integral component of membrane(L=4),GO:0031224-intrinsic component of membrane(L=3),GO:0044425-membrane part(L=2),GO:0044464-cell part(L=2),GO:0071944-cell periphery(L=3),	NA
Nippo_chrI.g1264	44.1396	1.42969	0.455925	3.13579	0.0017139	0.00773552	94.7732	22.3696	104.778	58.6483	62.6124	55.4028	40.7995	34.872	15.3921	27.4592	12.5684	0	NA	SEG: 0.06 (32/543)	NCoils: 0.04 (21/543); 0.04 (21/536)	LIM [PF00412.25]	Zinc finger, LIM-type [IPR001781]	LIM domains containing 1	43904391	GO:0001666-response to hypoxia(L=3),GO:0006139-nucleobase-containing compound metabolic process(L=3),GO:0006351-transcription, DNA-templated(L=5),GO:0006355-regulation of transcription, DNA-templated(L=7),GO:0006725-cellular aromatic compound metabolic process(L=3),GO:0006807-nitrogen compound metabolic process(L=2),GO:0006950-response to stress(L=2),GO:0006996-organelle organization(L=3),GO:0007…	GO:0000932-P-body(L=7),GO:0005575-cellular_component(L=0),GO:0005622-intracellular(L=3),GO:0005623-cell(L=1),GO:0005634-nucleus(L=5),GO:0005737-cytoplasm(L=4),GO:0005829-cytosol(L=4),GO:0005886-plasma membrane(L=3),GO:0005912-adherens junction(L=3),GO:0005924-cell-substrate adherens junction(L=3),GO:0005925-focal adhesion(L=4),GO:0016020-membrane(L=1),GO:0030054-cell junction(L=1),GO:0030055-cell…	GO:0000988-transcription factor activity, protein binding(L=1),GO:0000989-transcription factor activity, transcription factor binding(L=2),GO:0003674-molecular_function(L=0),GO:0003712-transcription cofactor activity(L=3),GO:0003714-transcription corepressor activity(L=4),GO:0005488-binding(L=1),GO:0008270-zinc ion binding(L=6),GO:0043167-ion binding(L=2),GO:0043169-cation binding(L=3),GO:0046872…
Nippo_chrI.g1265	1.45356	-2.28159	1.41742	-1.60968	0.107468	0.191601	0	0	0	0	0.409175	0.530746	0.779331	0.514816	1.62917	1.56416	0	12.0154	SigP+TM(1x); TM(1x)	SEG: 0.18 (16/87)	NA	NA	NA	NA	NA	NA	NA	NA
Nippo_chrI.g1266	65.687	-0.508635	0.39407	-1.29072	0.196799	0.303655	13.7532	38.6813	73.1425	66.6521	92.0312	43.1414	90.3288	75.1621	62.4643	69.4324	116.632	46.8226	TM(1x)	SEG: 0.31 (32/103)	NA	NA	NA	NA	NA	NA	NA	NA
Nippo_chrI.g1267	32.1846	0.444361	0.375481	1.18345	0.236633	0.350058	35.0611	27.8098	47.5461	29.4336	40.4627	41.5882	43.693	38.909	13.4608	21.9202	10.929	35.4019	SigP+TM(1x); TM(1x)	SEG: 0.16 (31/195)	NCoils: 0.24 (49/208); 0.25 (49/195); 0.24 (49/208)	NA	NA	NA	NA	NA	NA	NA
Nippo_chrI.g1268	2.59259	-0.665583	0.738343	-0.901455	0.367347	0.487401	0	3.50155	3.09405	1.35727	1.18507	3.73285	6.17418	2.65747	2.99882	4.14952	2.26027	0	NA	NA	NA	DUF4528 [PF15031.9]	Protein of unknown function DUF4528 [IPR029245]	Inherit from biNOG: chromosome 15 open reading frame 61	NA	NA	NA	NA
Nippo_chrI.g1269	37.4594	0.237521	0.41349	0.574429	0.565677	0.670934	35.0211	25.2614	59.1329	60.5314	38.8824	26.3169	51.4748	55.1823	30.1689	20.7086	11.7131	35.1187	NA	SEG: 0.13 (37/291)	NA	PB1 [PF00564.27]	PB1 domain [IPR000270]; PDZ domain [IPR001478]; PDZ superfamily [IPR036034]; Partitioning defective 6 homologue alpha [IPR034872]	PDZ domain (Also known as DHR or GLGF)	4144440000000000	GO:0000003-reproduction(L=1),GO:0000226-microtubule cytoskeleton organization(L=4),GO:0000278-mitotic cell cycle(L=4),GO:0002119-nematode larval development(L=5),GO:0002164-larval development(L=4),GO:0003006-developmental process involved in reproduction(L=2),GO:0006810-transport(L=3),GO:0006897-endocytosis(L=5),GO:0006898-receptor-mediated endocytosis(L=6),GO:0006996-organelle organization(L=3),…	GO:0005575-cellular_component(L=0),GO:0005622-intracellular(L=3),GO:0005623-cell(L=1),GO:0005737-cytoplasm(L=4),GO:0005938-cell cortex(L=5),GO:0016020-membrane(L=1),GO:0016021-integral component of membrane(L=4),GO:0031224-intrinsic component of membrane(L=3),GO:0044424-intracellular part(L=3),GO:0044425-membrane part(L=2),GO:0044444-cytoplasmic part(L=4),GO:0044464-cell part(L=2),GO:0071944-cell…	GO:0003674-molecular_function(L=0),GO:0005080-protein kinase C binding(L=6),GO:0005488-binding(L=1),GO:0005515-protein binding(L=2),GO:0019899-enzyme binding(L=3),GO:0019900-kinase binding(L=4),GO:0019901-protein kinase binding(L=5),
Nippo_chrI.g127	6115.24	2.96463	0.73848	4.0145	5.96e-05	0.000517336	7927.8	7625.3	14131.7	4620.82	17255	13502	69.7734	4180.08	2601.33	866.144	463.998	138.975	SigP	NA	NA	NA	NA	NA	NA	NA	NA	NA
Nippo_chrI.g1270	1254.25	-0.495393	0.300505	-1.64853	0.0992433	0.180343	1092.59	1476.68	743.552	919.228	1005.27	990.177	867.137	879.975	1452.9	1132.77	2245.09	2245.69	NA	SEG: 0.21 (48/230)	NCoils: 0.34 (78/230)	RWD [PF05773.25]	GIR2-like [IPR040213]; RWD domain [IPR006575]; Ubiquitin-conjugating enzyme/RWD-like [IPR016135]	RWD	NA	GO:0008150-biological_process(L=0),GO:0040008-regulation of growth(L=3),GO:0040009-regulation of growth rate(L=4),GO:0040010-positive regulation of growth rate(L=5),GO:0045927-positive regulation of growth(L=4),GO:0048518-positive regulation of biological process(L=3),GO:0050789-regulation of biological process(L=2),GO:0065007-biological regulation(L=1),	NA	NA
Nippo_chrI.g1271	359.553	0.815194	0.446603	1.82532	0.0679525	0.133999	388.938	320.119	576.639	609.862	550.599	313.915	498.978	479.239	174.149	148.414	66.4855	187.301	TM(1x)	SEG: 0.04 (12/337)	NA	DAGAT [PF03982.16]	Diacylglycerol acyltransferase [IPR007130]	Diacylglycerol acyltransferase	NA	GO:0008150-biological_process(L=0),GO:0008152-metabolic process(L=1),	GO:0005575-cellular_component(L=0),GO:0016020-membrane(L=1),GO:0016021-integral component of membrane(L=4),GO:0031224-intrinsic component of membrane(L=3),GO:0044425-membrane part(L=2),	GO:0003674-molecular_function(L=0),GO:0003824-catalytic activity(L=1),GO:0016740-transferase activity(L=2),GO:0016746-transferase activity, transferring acyl groups(L=3),GO:0016747-transferase activity, transferring acyl groups other than amino-acyl groups(L=4),
Nippo_chrI.g1272	18.5694	-0.821693	0.419476	-1.95886	0.0501295	0.106015	14.5319	5.40596	16.6525	10.4415	15.5037	17.1434	11.4582	21.0693	40.0599	31.9722	15.1818	23.4125	TM(2x)	NA	NA	DAGAT [PF03982.16]	Diacylglycerol acyltransferase [IPR007130]	Diacylglycerol acyltransferase	NA	GO:0008150-biological_process(L=0),GO:0008152-metabolic process(L=1),	GO:0005575-cellular_component(L=0),GO:0016020-membrane(L=1),GO:0016021-integral component of membrane(L=4),GO:0031224-intrinsic component of membrane(L=3),GO:0044425-membrane part(L=2),	GO:0003674-molecular_function(L=0),GO:0003824-catalytic activity(L=1),GO:0016740-transferase activity(L=2),GO:0016746-transferase activity, transferring acyl groups(L=3),GO:0016747-transferase activity, transferring acyl groups other than amino-acyl groups(L=4),
Nippo_chrI.g1273	88.7233	0.0780655	0.350099	0.222981	0.82355	0.87919	78.6005	113.978	67.2401	52.6304	73.0981	139.342	56.6819	49.7799	64.3856	92.9239	102.109	173.909	SigP; SigP+TM(1x)	SEG: 0.03 (15/572)	NA	BD-FAE [PF20434.1]; COesterase [PF00135.31]	Alpha/Beta hydrolase fold [IPR029058]; Carboxylesterase type B, active site [IPR019826]; Carboxylesterase, type B [IPR002018]	carboxylesterase activity	NA	GO:0008150-biological_process(L=0),GO:0008152-metabolic process(L=1),	GO:0005575-cellular_component(L=0),GO:0016020-membrane(L=1),GO:0016021-integral component of membrane(L=4),GO:0031224-intrinsic component of membrane(L=3),GO:0044425-membrane part(L=2),	GO:0003674-molecular_function(L=0),GO:0003824-catalytic activity(L=1),GO:0016787-hydrolase activity(L=2),GO:0016788-hydrolase activity, acting on ester bonds(L=3),GO:0052689-carboxylic ester hydrolase activity(L=4),
Nippo_chrI.g1274	3.70897	-0.840749	0.830875	-1.01188	0.311594	0.43104	1.48419	3.73351	3.13123	0	4.47485	4.2393	1.04247	2.66466	11.1564	9.20778	3.37324	0	TM(1x)	SEG: 0.35 (137/397)	NCoils: 0.05 (21/397); 0.05 (21/394); 0.08 (21/265)	NA	NA	NA	NA	NA	NA	NA
Nippo_chrI.g1275	18.3534	-2.90905	0.798033	-3.64527	0.000267108	0.00177412	1.70456	7.16736	8.94982	4.68415	3.84952	0	12.378	12.9867	40.5037	106.068	10.4954	11.4534	NA	SEG: 0.08 (45/567)	NCoils: 0.14 (78/567); 0.14 (78/544)	NA	NA	NA	NA	GO:0007275-multicellular organism development(L=3),GO:0008150-biological_process(L=0),GO:0009790-embryo development(L=4),GO:0009792-embryo development ending in birth or egg hatching(L=5),GO:0032501-multicellular organismal process(L=1),GO:0032502-developmental process(L=1),GO:0044699-single-organism process(L=1),GO:0044707-single-multicellular organism process(L=2),GO:0044767-single-organism dev…	NA	NA
Nippo_chrI.g1276	140.62	-0.185104	0.221443	-0.835901	0.40321	0.521838	154.821	141.159	142.178	133.429	101.54	93.3914	121.898	132.942	137.495	161.231	117.39	249.962	NA	SEG: 0.04 (24/580)	NA	PIP5K [PF01504.21]	Phosphatidylinositol-4-phosphate 5-kinase [IPR023610]; Phosphatidylinositol-4-phosphate 5-kinase, N-terminal [IPR027484]; Phosphatidylinositol-4-phosphate 5-kinase, core [IPR002498]	Phosphatidylinositol-4-phosphate 5-Kinase	5.62e+22	GO:0000003-reproduction(L=1),GO:0002119-nematode larval development(L=5),GO:0002164-larval development(L=4),GO:0006629-lipid metabolic process(L=3),GO:0006644-phospholipid metabolic process(L=4),GO:0006650-glycerophospholipid metabolic process(L=5),GO:0006793-phosphorus metabolic process(L=3),GO:0006796-phosphate-containing compound metabolic process(L=4),GO:0006915-apoptotic process(L=5),GO:0007…	NA	GO:0003674-molecular_function(L=0),GO:0003824-catalytic activity(L=1),GO:0005488-binding(L=1),GO:0005515-protein binding(L=2),GO:0005516-calmodulin binding(L=3),GO:0016301-kinase activity(L=4),GO:0016307-phosphatidylinositol phosphate kinase activity(L=5),GO:0016740-transferase activity(L=2),GO:0016772-transferase activity, transferring phosphorus-containing groups(L=3),GO:0016773-phosphotransfer…
Nippo_chrI.g1277	2103.27	0.403788	0.130119	3.10323	0.00191424	0.00845469	1985.23	2354.9	2180.75	2800.5	2578.23	2482.31	1771.49	1989.04	1933.61	1531.72	1896	1735.44	NA	SEG: 0.20 (47/237)	NA	LRR_4 [PF12799.10]; LRR_9 [PF14580.9]	Acidic leucine-rich nuclear phosphoprotein 32 [IPR045081]; Leucine-rich repeat [IPR001611]; Leucine-rich repeat domain superfamily [IPR032675]; U2A'/phosphoprotein 32 family A, C-terminal [IPR003603]	LRRcap	NA	NA	NA	NA
Nippo_chrI.g1278	574.282	0.65983	0.288686	2.28563	0.0222758	0.0559842	686.744	612.22	762.806	887.808	709.182	567.722	561.013	673.99	300.614	203.648	528.212	397.427	NA	NA	NA	MBD_C [PF14048.9]; MBDa [PF16564.8]	Methyl-CpG binding protein 2/3, C-terminal domain [IPR025884]; Methyl-CpG-binding domain protein 2/3, p55-binding region [IPR032343]	Inherit from biNOG: Methyl-CpG binding domain protein	NA	NA	NA	NA
Nippo_chrI.g1279	32.9682	-0.503788	0.485402	-1.03788	0.299328	0.417769	23.7284	28.2421	14.438	15.462	22.3816	56.2757	12.5289	20.8271	43.4377	71.5755	40.0283	46.6932	NA	SEG: 0.10 (17/176)	NA	zf-C2H2 [PF00096.29]; zf-C2H2_4 [PF13894.9]; zf-C2H2_jaz [PF12171.11]; zf-H2C2_2 [PF13465.9]; zf-met [PF12874.10]	Zinc finger C2H2 superfamily [IPR036236]; Zinc finger C2H2-type [IPR013087]	ZnF_C2H2	NA	NA	NA	GO:0003674-molecular_function(L=0),GO:0003676-nucleic acid binding(L=3),GO:0005488-binding(L=1),GO:0005515-protein binding(L=2),GO:0008270-zinc ion binding(L=6),GO:0043167-ion binding(L=2),GO:0043169-cation binding(L=3),GO:0046872-metal ion binding(L=4),GO:0046914-transition metal ion binding(L=5),GO:0097159-organic cyclic compound binding(L=2),GO:1901363-heterocyclic compound binding(L=2),
Nippo_chrI.g128	2469.64	-1.71621	0.95409	-1.79879	0.0720518	0.140431	89.5344	866.864	1774.69	37.5489	2315.68	1831.65	1988.62	717.058	4698.24	14724.3	430.76	160.686	SigP	NA	NA	NA	NA	NA	NA	NA	NA	NA
Nippo_chrI.g1280	71.606	1.00837	0.495757	2.034	0.0419516	0.0922029	99.7444	117.086	117.947	133.151	68.7522	46.9627	99.6464	89.0788	27.0452	19.2425	17.2022	23.4132	SigP	NA	NA	Lipase_3 [PF01764.28]	Alpha/Beta hydrolase fold [IPR029058]; Fungal lipase-like domain [IPR002921]	Lipase (class 3)	NA	GO:0006629-lipid metabolic process(L=3),GO:0006810-transport(L=3),GO:0008150-biological_process(L=0),GO:0008152-metabolic process(L=1),GO:0009987-cellular process(L=1),GO:0032940-secretion by cell(L=3),GO:0044238-primary metabolic process(L=2),GO:0044699-single-organism process(L=1),GO:0044710-single-organism metabolic process(L=2),GO:0044763-single-organism cellular process(L=2),GO:0044765-singl…	NA	GO:0003674-molecular_function(L=0),GO:0003824-catalytic activity(L=1),GO:0004806-triglyceride lipase activity(L=5),GO:0016298-lipase activity(L=4),GO:0016787-hydrolase activity(L=2),GO:0016788-hydrolase activity, acting on ester bonds(L=3),GO:0052689-carboxylic ester hydrolase activity(L=4),
Nippo_chrI.g1281	7.27036	-1.57581	0.688826	-2.28768	0.0221561	0.0557597	5.74033	0	2.34261	0.6846	3.55874	6.54261	9.52612	3.07627	8.17716	6.83687	17.853	22.906	SigP	NA	NCoils: 0.13 (21/162)	ANIS5_cation-bd [PF02520.20]	SXP/RAL-2 family protein Ani s 5-like, cation-binding domain [IPR003677]	Domain of unknown function DUF148	NA	NA	NA	NA
Nippo_chrI.g1282	97.1988	0.719752	0.311098	2.31358	0.0206907	0.0528478	94.3631	79.4853	193.606	154.145	141.859	67.144	73.4722	95.9982	67.2116	82.8483	57.7887	58.4657	NA	SEG: 0.03 (14/499)	NA	PK_Tyr_Ser-Thr [PF07714.20]; Pkinase [PF00069.28]	Protein kinase domain [IPR000719]; Protein kinase, ATP binding site [IPR017441]; Protein kinase-like domain superfamily [IPR011009]; Serine/threonine-protein kinase, active site [IPR008271]	S_TKc	NA	GO:0006464-cellular protein modification process(L=5),GO:0006468-protein phosphorylation(L=6),GO:0006793-phosphorus metabolic process(L=3),GO:0006796-phosphate-containing compound metabolic process(L=4),GO:0008150-biological_process(L=0),GO:0008152-metabolic process(L=1),GO:0009987-cellular process(L=1),GO:0016310-phosphorylation(L=5),GO:0019538-protein metabolic process(L=3),GO:0036211-protein m…	NA	GO:0000166-nucleotide binding(L=3),GO:0001882-nucleoside binding(L=3),GO:0001883-purine nucleoside binding(L=4),GO:0003674-molecular_function(L=0),GO:0003824-catalytic activity(L=1),GO:0004672-protein kinase activity(L=5),GO:0004674-protein serine/threonine kinase activity(L=6),GO:0005488-binding(L=1),GO:0005524-ATP binding(L=7),GO:0016301-kinase activity(L=4),GO:0016740-transferase activity(L=2)…
Nippo_chrI.g1283	0.230213	-0.611047	3.09424	-0.197479	0.843453	NA	0	0	0.740633	0	0	0	0	0	0	0	2.02192	0	NA	NA	NA	NA	NA	NA	NA	NA	NA	NA
Nippo_chrI.g1284	3.01477	-5.25642	1.43428	-3.66486	0.000247475	0.00166774	0	0	0	0	0	0	0	1.97465	13.6538	4.92085	5.92086	9.70714	TM(1x)	NA	NA	NA	NA	NA	NA	NA	NA	NA
Nippo_chrI.g1285	26.9282	-1.15663	0.565338	-2.04592	0.0407644	0.0901499	27.9564	28.9886	14.2875	6.80119	9.35806	17.2493	17.2192	17.5315	64.3138	89.4107	18.3197	11.7027	NA	SEG: 0.03 (13/438)	NA	BTB [PF00651.34]	BTB/POZ domain [IPR000210]; MATH/TRAF domain [IPR002083]; SKP1/BTB/POZ domain superfamily [IPR011333]	MATH	NA	NA	NA	NA
Nippo_chrI.g1286	382.043	0.476557	0.123556	3.85701	0.000114783	0.000891144	379.167	488.225	458.262	455.086	435.98	471.032	313.037	358.111	345.77	299.993	310.955	268.895	SigP	NA	NA	tRNA-synt_1 [PF00133.25]; tRNA-synt_1g [PF09334.14]	Aminoacyl-tRNA synthetase, class I, conserved site [IPR001412]; Aminoacyl-tRNA synthetase, class Ia [IPR002300]; Aminoacyl-tRNA synthetase, class Ia, anticodon-binding [IPR009080]; Leucine-tRNA ligase [IPR002302]; Methionyl/Leucyl tRNA synthetase [IPR015413]; Rossmann-like alpha/beta/alpha sandwich fold [IPR014729]	tRNA synthetases class I (I, L, M and V)	970	GO:0000003-reproduction(L=1),GO:0006082-organic acid metabolic process(L=3),GO:0006139-nucleobase-containing compound metabolic process(L=3),GO:0006399-tRNA metabolic process(L=7),GO:0006412-translation(L=5),GO:0006417-regulation of translation(L=7),GO:0006418-tRNA aminoacylation for protein translation(L=6),GO:0006429-leucyl-tRNA aminoacylation(L=7),GO:0006448-regulation of translational elongat…	GO:0005575-cellular_component(L=0),GO:0005622-intracellular(L=3),GO:0005623-cell(L=1),GO:0005737-cytoplasm(L=4),GO:0044424-intracellular part(L=3),GO:0044464-cell part(L=2),	GO:0000166-nucleotide binding(L=3),GO:0001882-nucleoside binding(L=3),GO:0001883-purine nucleoside binding(L=4),GO:0002161-aminoacyl-tRNA editing activity(L=5),GO:0003674-molecular_function(L=0),GO:0003824-catalytic activity(L=1),GO:0004812-aminoacyl-tRNA ligase activity(L=5),GO:0004823-leucine-tRNA ligase activity(L=6),GO:0005488-binding(L=1),GO:0005524-ATP binding(L=7),GO:0016787-hydrolase acti…
Nippo_chrI.g1287	713.982	0.515822	0.196978	2.61867	0.00882725	0.0274701	689.135	824.328	949.956	1008.19	841.513	765.961	652.764	805.227	538.927	537.74	610.356	343.678	NA	SEG: 0.12 (104/874)	NA	Kinase-like [PF14531.9]; PK_Tyr_Ser-Thr [PF07714.20]; Pkinase [PF00069.28]	Protein kinase domain [IPR000719]; Protein kinase, ATP binding site [IPR017441]; Protein kinase-like domain superfamily [IPR011009]; Serine/threonine-protein kinase, active site [IPR008271]; Ubiquitin-associated domain [IPR015940]	Protein tyrosine kinase	NA	GO:0006464-cellular protein modification process(L=5),GO:0006468-protein phosphorylation(L=6),GO:0006793-phosphorus metabolic process(L=3),GO:0006796-phosphate-containing compound metabolic process(L=4),GO:0008150-biological_process(L=0),GO:0008152-metabolic process(L=1),GO:0009987-cellular process(L=1),GO:0016310-phosphorylation(L=5),GO:0019538-protein metabolic process(L=3),GO:0036211-protein m…	NA	GO:0000166-nucleotide binding(L=3),GO:0001882-nucleoside binding(L=3),GO:0001883-purine nucleoside binding(L=4),GO:0003674-molecular_function(L=0),GO:0003824-catalytic activity(L=1),GO:0004672-protein kinase activity(L=5),GO:0004674-protein serine/threonine kinase activity(L=6),GO:0005488-binding(L=1),GO:0005524-ATP binding(L=7),GO:0016301-kinase activity(L=4),GO:0016740-transferase activity(L=2)…
Nippo_chrI.g1288	1208.11	0.181121	0.168556	1.07454	0.282579	0.399839	1182.86	1475.4	1164.23	1327.18	1389.41	1149.48	923.351	1081.15	926.124	1106.72	1553.9	1217.52	NA	SEG: 0.05 (16/312)	NA	NA	NA	NA	NA	NA	NA	NA
Nippo_chrI.g1289	3.92963	-3.47271	0.907155	-3.82814	0.000129117	0.000979625	0	0	0.717163	0	1.17486	0.926192	3.39307	3.13983	8.43709	14.9021	4.0808	10.3845	NA	NA	NA	NA	NA	NA	NA	NA	NA	NA
Nippo_chrI.g129	196.604	0.098734	0.204285	0.483314	0.628873	0.724822	199.667	150.545	173.434	252.788	230.367	214.666	182.119	194.607	148.522	182.567	266.43	163.536	NA	SEG: 0.14 (26/189)	NA	Archease [PF01951.19]	Archease [IPR002804]; Archease domain [IPR023572]; Archease domain superfamily [IPR036820]	Archease protein family (MTH1598/TM1083)	NA	GO:0000003-reproduction(L=1),GO:0002119-nematode larval development(L=5),GO:0002164-larval development(L=4),GO:0003006-developmental process involved in reproduction(L=2),GO:0007275-multicellular organism development(L=3),GO:0007548-sex differentiation(L=3),GO:0008150-biological_process(L=0),GO:0009791-post-embryonic development(L=4),GO:0022414-reproductive process(L=2),GO:0032501-multicellular o…	NA	NA
Nippo_chrI.g1290	943.425	0.225797	0.247755	0.911372	0.362099	0.482481	1155.91	1522.71	822.835	840.594	856.201	904.031	582.227	767.747	935.206	747.057	1320.4	866.176	NA	SEG: 0.17 (96/568)	NCoils: 0.06 (35/568); 0.07 (36/552)	zf-C3HC4 [PF00097.28]; zf-C3HC4_2 [PF13923.9]; zf-RING_2 [PF13639.9]; zf-RING_UBOX [PF13445.9]	E3 ubiquitin-protein ligase RING1/RING2 [IPR043540]; Zinc finger, RING-type [IPR001841]; Zinc finger, RING-type, conserved site [IPR017907]; Zinc finger, RING/FYVE/PHD-type [IPR013083]	Ring finger protein	NA	GO:0000003-reproduction(L=1),GO:0000122-negative regulation of transcription from RNA polymerase II promoter(L=8),GO:0000278-mitotic cell cycle(L=4),GO:0000902-cell morphogenesis(L=5),GO:0000904-cell morphogenesis involved in differentiation(L=5),GO:0001654-eye development(L=7),GO:0001702-gastrulation with mouth forming second(L=7),GO:0002009-morphogenesis of an epithelium(L=5),GO:0003002-regiona…	GO:0000151-ubiquitin ligase complex(L=4),GO:0000228-nuclear chromosome(L=5),GO:0000785-chromatin(L=5),GO:0000790-nuclear chromatin(L=5),GO:0000792-heterochromatin(L=6),GO:0000793-condensed chromosome(L=5),GO:0000803-sex chromosome(L=5),GO:0001739-sex chromatin(L=6),GO:0005575-cellular_component(L=0),GO:0005622-intracellular(L=3),GO:0005623-cell(L=1),GO:0005634-nucleus(L=5),GO:0005654-nucleoplasm(…	GO:0003674-molecular_function(L=0),GO:0003682-chromatin binding(L=3),GO:0003824-catalytic activity(L=1),GO:0004842-ubiquitin-protein transferase activity(L=4),GO:0005488-binding(L=1),GO:0005515-protein binding(L=2),GO:0008270-zinc ion binding(L=6),GO:0016874-ligase activity(L=2),GO:0016879-ligase activity, forming carbon-nitrogen bonds(L=3),GO:0016881-acid-amino acid ligase activity(L=4),GO:00197…
Nippo_chrI.g1291	423.623	0.695266	0.151348	4.59381	4.35e-06	5.93e-05	499.713	562.763	579.867	576.429	482.257	436.299	354.128	376.799	276.745	308.721	276.768	352.992	NA	SEG: 0.04 (60/1537)	NCoils: 0.01 (21/1537); 0.01 (21/1522); 0.01 (21/1526)	Cpn60_TCP1 [PF00118.27]; FYVE [PF01363.24]; PIP5K [PF01504.21]	1-phosphatidylinositol-3-phosphate 5-kinase, PIPK catalytic domain [IPR044769]; Chaperonin Cpn60/GroEL/TCP-1 family [IPR002423]; FYVE zinc finger [IPR000306]; GroEL-like apical domain superfamily [IPR027409]; Phosphatidylinositol-4-phosphate 5-kinase, N-terminal [IPR027484]; Phosphatidylinositol-4-phosphate 5-kinase, core [IPR002498]; Zinc finger, FYVE-related [IPR017455]; Zinc finger, FYVE/PHD-t…	Phosphatidylinositol-4-phosphate 5-Kinase	5.62e+37	GO:0006139-nucleobase-containing compound metabolic process(L=3),GO:0006396-RNA processing(L=5),GO:0006629-lipid metabolic process(L=3),GO:0006644-phospholipid metabolic process(L=4),GO:0006650-glycerophospholipid metabolic process(L=5),GO:0006725-cellular aromatic compound metabolic process(L=3),GO:0006793-phosphorus metabolic process(L=3),GO:0006796-phosphate-containing compound metabolic proce…	NA	GO:0000166-nucleotide binding(L=3),GO:0001882-nucleoside binding(L=3),GO:0001883-purine nucleoside binding(L=4),GO:0003674-molecular_function(L=0),GO:0003676-nucleic acid binding(L=3),GO:0003723-RNA binding(L=4),GO:0003824-catalytic activity(L=1),GO:0005488-binding(L=1),GO:0005524-ATP binding(L=7),GO:0005543-phospholipid binding(L=3),GO:0008289-lipid binding(L=2),GO:0016301-kinase activity(L=4),G…
Nippo_chrI.g1292	872.403	0.398715	0.161298	2.47192	0.0134389	0.0381413	1083.59	902.544	917.317	996.613	1048.91	978.176	739.398	935.149	656.125	551.239	723.249	936.525	SigP+TM(9x)	SEG: 0.04 (13/328)	NA	EamA [PF00892.23]; TPT [PF03151.19]	Sugar phosphate transporter domain [IPR004853]	Triose-phosphate Transporter family	NA	GO:0006810-transport(L=3),GO:0008150-biological_process(L=0),GO:0009987-cellular process(L=1),GO:0044699-single-organism process(L=1),GO:0044763-single-organism cellular process(L=2),GO:0044765-single-organism transport(L=3),GO:0051179-localization(L=1),GO:0051234-establishment of localization(L=2),GO:0055085-transmembrane transport(L=4),	GO:0005575-cellular_component(L=0),GO:0016020-membrane(L=1),GO:0016021-integral component of membrane(L=4),GO:0031224-intrinsic component of membrane(L=3),GO:0044425-membrane part(L=2),	NA
Nippo_chrI.g1293	1804.49	-0.633307	0.29777	-2.12684	0.0334338	0.0771947	1648.04	1745.3	892.331	1261.79	1335.71	1591.96	1053.58	1383.34	2426.31	2260.08	3316.56	2738.82	TM(2x)	SEG: 0.16 (107/664)	NCoils: 0.03 (21/784); 0.17 (21/125)	AAA [PF00004.32]; AAA_5 [PF07728.17]; AAA_lid_3 [PF17862.4]; FtsH_ext [PF06480.18]; Peptidase_M41 [PF01434.21]	AAA ATPase, AAA+ lid domain [IPR041569]; AAA+ ATPase domain [IPR003593]; ATPase, AAA-type, conserved site [IPR003960]; ATPase, AAA-type, core [IPR003959]; P-loop containing nucleoside triphosphate hydrolase [IPR027417]; Peptidase M41 [IPR000642]; Peptidase M41, FtsH extracellular [IPR011546]; Peptidase M41-like [IPR037219]; Peptidase, FtsH [IPR005936]	FtsH Extracellular	NA	GO:0000003-reproduction(L=1),GO:0002119-nematode larval development(L=5),GO:0002164-larval development(L=4),GO:0006508-proteolysis(L=4),GO:0006810-transport(L=3),GO:0006897-endocytosis(L=5),GO:0006898-receptor-mediated endocytosis(L=6),GO:0006950-response to stress(L=2),GO:0006984-ER-nucleus signaling pathway(L=4),GO:0006986-response to unfolded protein(L=4),GO:0007154-cell communication(L=2),GO:…	GO:0005575-cellular_component(L=0),GO:0016020-membrane(L=1),GO:0016021-integral component of membrane(L=4),GO:0031224-intrinsic component of membrane(L=3),GO:0044425-membrane part(L=2),	GO:0000166-nucleotide binding(L=3),GO:0001882-nucleoside binding(L=3),GO:0001883-purine nucleoside binding(L=4),GO:0003674-molecular_function(L=0),GO:0003824-catalytic activity(L=1),GO:0004175-endopeptidase activity(L=5),GO:0004222-metalloendopeptidase activity(L=6),GO:0005488-binding(L=1),GO:0005524-ATP binding(L=7),GO:0008233-peptidase activity(L=3),GO:0008237-metallopeptidase activity(L=5),GO:…
Nippo_chrI.g1294	1138.75	-0.805714	0.318992	-2.52581	0.0115431	0.033931	857.366	1107.41	574.338	708.502	814.67	891.078	770.188	761.251	1515.81	1213.59	1948.4	2502.39	NA	SEG: 0.15 (32/216)	NCoils: 0.14 (31/216)	RNA_pol_3_Rpc31 [PF11705.11]	DNA-directed RNA polymerase III, subunit Rpc31 [IPR024661]	DNA-directed RNA polymerase III subunit Rpc31	2.3e+21	GO:0000003-reproduction(L=1),GO:0002009-morphogenesis of an epithelium(L=5),GO:0002119-nematode larval development(L=5),GO:0002164-larval development(L=4),GO:0003006-developmental process involved in reproduction(L=2),GO:0007275-multicellular organism development(L=3),GO:0007276-gamete generation(L=3),GO:0007548-sex differentiation(L=3),GO:0008150-biological_process(L=0),GO:0009653-anatomical str…	NA	NA
Nippo_chrI.g1295	82.7017	-1.58956	0.414906	-3.83113	0.000127558	0.000969676	56.0128	50.8331	27.9907	28.9007	35.8614	41.9905	37.7752	53.7618	170.877	132.71	133.269	222.437	NA	NA	NCoils: 0.07 (21/307)	NA	Exosome complex RNA-binding protein 1/RRP40/RRP4 [IPR026699]; K Homology domain, type 1 superfamily [IPR036612]; Nucleic acid-binding, OB-fold [IPR012340]; RNA-binding domain, S1 [IPR022967]; S1 domain [IPR003029]	S1	3018	GO:0001558-regulation of cell growth(L=4),GO:0008150-biological_process(L=0),GO:0030307-positive regulation of cell growth(L=5),GO:0040008-regulation of growth(L=3),GO:0045927-positive regulation of growth(L=4),GO:0048518-positive regulation of biological process(L=3),GO:0048522-positive regulation of cellular process(L=4),GO:0050789-regulation of biological process(L=2),GO:0050794-regulation of …	GO:0000178-exosome (RNase complex)(L=4),GO:0005575-cellular_component(L=0),GO:0005622-intracellular(L=3),GO:0005623-cell(L=1),GO:0005634-nucleus(L=5),GO:0005737-cytoplasm(L=4),GO:0032991-macromolecular complex(L=1),GO:0043226-organelle(L=1),GO:0043227-membrane-bounded organelle(L=2),GO:0043229-intracellular organelle(L=3),GO:0043231-intracellular membrane-bounded organelle(L=4),GO:0043234-protein…	GO:0003674-molecular_function(L=0),GO:0003676-nucleic acid binding(L=3),GO:0003723-RNA binding(L=4),GO:0005488-binding(L=1),GO:0097159-organic cyclic compound binding(L=2),GO:1901363-heterocyclic compound binding(L=2),
Nippo_chrI.g1296	894.118	0.901711	0.253276	3.5602	0.000370573	0.0023078	891.516	1258.13	1150.62	1332.46	1217.57	1164.01	834.817	888.912	424.891	442.975	741.585	381.936	NA	SEG: 0.13 (45/343)	NCoils: 0.06 (21/343); 0.06 (21/379)	XPG_I [PF00867.21]; XPG_N [PF00752.20]	5'-3' exonuclease, C-terminal domain superfamily [IPR036279]; Flap endonuclease 1 [IPR023426]; Helix-hairpin-helix motif, class 2 [IPR008918]; PIN-like domain superfamily [IPR029060]; XPG conserved site [IPR019974]; XPG, N-terminal [IPR006085]; XPG-I domain [IPR006086]; XPG/Rad2 endonuclease [IPR006084]	Structure-specific nuclease with 5'-flap endonuclease and 5'-3' exonuclease activities involved in DNA replication and repair. During DNA replication, cleaves the 5'-overhanging flap structure that is generated by displacement synthesis when DNA polymerase encounters the 5'-end of a downstream Okazaki fragment. It enters the flap from the 5'-end and then tracks to cleave the flap base, leaving a …	303034000000	GO:0000003-reproduction(L=1),GO:0000737-DNA catabolic process, endonucleolytic(L=7),GO:0001703-gastrulation with mouth forming first(L=7),GO:0002009-morphogenesis of an epithelium(L=5),GO:0003006-developmental process involved in reproduction(L=2),GO:0006139-nucleobase-containing compound metabolic process(L=3),GO:0006259-DNA metabolic process(L=4),GO:0006260-DNA replication(L=5),GO:0006261-DNA-d…	GO:0005575-cellular_component(L=0),GO:0005622-intracellular(L=3),GO:0005623-cell(L=1),GO:0005634-nucleus(L=5),GO:0005654-nucleoplasm(L=5),GO:0005730-nucleolus(L=5),GO:0005737-cytoplasm(L=4),GO:0005739-mitochondrion(L=5),GO:0031974-membrane-enclosed lumen(L=1),GO:0031981-nuclear lumen(L=6),GO:0043226-organelle(L=1),GO:0043227-membrane-bounded organelle(L=2),GO:0043228-non-membrane-bounded organell…	GO:0000287-magnesium ion binding(L=5),GO:0003674-molecular_function(L=0),GO:0003676-nucleic acid binding(L=3),GO:0003677-DNA binding(L=4),GO:0003824-catalytic activity(L=1),GO:0004518-nuclease activity(L=4),GO:0004519-endonuclease activity(L=5),GO:0004520-endodeoxyribonuclease activity(L=6),GO:0004527-exonuclease activity(L=5),GO:0004536-deoxyribonuclease activity(L=5),GO:0005488-binding(L=1),GO:…
Nippo_chrI.g1297	43.2539	-1.92309	0.584665	-3.28922	0.00100466	0.00506365	37.5222	12.4041	10.1321	17.6776	12.5614	8.4004	22.35	10.8465	95.9457	46.0722	83.9684	161.167	NA	SEG: 0.12 (188/1594)	NCoils: 0.46 (740/1594); 0.48 (740/1536)	NA	NA	NA	NA	GO:0000096-sulfur amino acid metabolic process(L=4),GO:0000097-sulfur amino acid biosynthetic process(L=5),GO:0006082-organic acid metabolic process(L=3),GO:0006520-cellular amino acid metabolic process(L=3),GO:0006555-methionine metabolic process(L=5),GO:0006790-sulfur compound metabolic process(L=3),GO:0006807-nitrogen compound metabolic process(L=2),GO:0008150-biological_process(L=0),GO:000815…	GO:0005575-cellular_component(L=0),GO:0005622-intracellular(L=3),GO:0005623-cell(L=1),GO:0044464-cell part(L=2),	GO:0003674-molecular_function(L=0),GO:0003824-catalytic activity(L=1),GO:0008168-methyltransferase activity(L=4),GO:0008172-S-methyltransferase activity(L=5),GO:0008705-methionine synthase activity(L=6),GO:0016740-transferase activity(L=2),GO:0016741-transferase activity, transferring one-carbon groups(L=3),GO:0042084-5-methyltetrahydrofolate-dependent methyltransferase activity(L=5),
Nippo_chrI.g1298	86.1267	-0.562262	0.325667	-1.72649	0.0842588	0.158099	37.0723	79.5266	89.9534	97.6454	52.8041	59.6045	125.96	85.3049	116.71	138.181	45.5214	105.238	TM(1x)	SEG: 0.07 (51/761)	NA	NA	SKP1/BTB/POZ domain superfamily [IPR011333]	NA	NA	NA	NA	NA
Nippo_chrI.g1299	1806.37	0.0248781	0.201463	0.123487	0.901721	0.933585	1586.65	1731.99	1332.85	1749.45	2170.79	2382.83	1599.16	2025.11	1825.25	1810.02	2243.23	1219.11	NA	SEG: 0.32 (32/101)	NA	DAP [PF15228.9]	DAP1/DAPL1 [IPR024130]	NA	NA	NA	NA	NA
Nippo_chrI.g13	82.2892	0.292659	0.255934	1.14349	0.252835	0.368331	119.166	93.0697	87.8316	80.4332	70.9522	72.2698	55.6357	53.2152	81.2121	55.7547	89.1805	128.749	NA	SEG: 0.03 (13/391)	NA	ABC1 [PF03109.19]; PK_Tyr_Ser-Thr [PF07714.20]; Pkinase [PF00069.28]	Protein kinase domain [IPR000719]; Protein kinase, ATP binding site [IPR017441]; Protein kinase-like domain superfamily [IPR011009]; Serine/threonine-protein kinase, active site [IPR008271]	Protein tyrosine kinase	4.01e+199	GO:0000003-reproduction(L=1),GO:0000165-MAPK cascade(L=5),GO:0000187-activation of MAPK activity(L=11),GO:0001703-gastrulation with mouth forming first(L=7),GO:0001932-regulation of protein phosphorylation(L=7),GO:0001934-positive regulation of protein phosphorylation(L=8),GO:0002009-morphogenesis of an epithelium(L=5),GO:0002119-nematode larval development(L=5),GO:0002164-larval development(L=4)…	NA	GO:0000166-nucleotide binding(L=3),GO:0001882-nucleoside binding(L=3),GO:0001883-purine nucleoside binding(L=4),GO:0003674-molecular_function(L=0),GO:0003824-catalytic activity(L=1),GO:0004672-protein kinase activity(L=5),GO:0004674-protein serine/threonine kinase activity(L=6),GO:0004708-MAP kinase kinase activity(L=2),GO:0004712-protein serine/threonine/tyrosine kinase activity(L=6),GO:0005488-…
Nippo_chrI.g130	747.705	0.521408	0.152912	3.40985	0.000649977	0.00360523	925.548	660.349	892.809	923.095	922.283	975.877	641.274	713.734	657.503	487.63	606.733	565.623	NA	SEG: 0.10 (56/562)	NCoils: 0.07 (38/541); 0.07 (38/562)	DEAD [PF00270.32]; DUF4217 [PF13959.9]; Helicase_C [PF00271.34]; ResIII [PF04851.18]	ATP-dependent RNA helicase DEAD-box, conserved site [IPR000629]; DDX18/Has1, DEAD-box helicase domain [IPR044773]; DEAD/DEAH box helicase domain [IPR011545]; Domain of unknown function DUF4217 [IPR025313]; Helicase superfamily 1/2, ATP-binding domain [IPR014001]; Helicase, C-terminal [IPR001650]; P-loop containing nucleoside triphosphate hydrolase [IPR027417]	DEAD/DEAH box helicase	NA	GO:0002119-nematode larval development(L=5),GO:0002164-larval development(L=4),GO:0006139-nucleobase-containing compound metabolic process(L=3),GO:0006152-purine nucleoside catabolic process(L=7),GO:0006163-purine nucleotide metabolic process(L=5),GO:0006195-purine nucleotide catabolic process(L=7),GO:0006200-obsolete ATP catabolic process(L=),GO:0006725-cellular aromatic compound metabolic proce…	NA	GO:0000166-nucleotide binding(L=3),GO:0001882-nucleoside binding(L=3),GO:0001883-purine nucleoside binding(L=4),GO:0003674-molecular_function(L=0),GO:0003676-nucleic acid binding(L=3),GO:0003723-RNA binding(L=4),GO:0003824-catalytic activity(L=1),GO:0004386-helicase activity(L=7),GO:0005488-binding(L=1),GO:0005524-ATP binding(L=7),GO:0008026-ATP-dependent helicase activity(L=9),GO:0016462-pyropho…
Nippo_chrI.g1300	7.66517	-1.17518	0.481451	-2.44091	0.0146504	0.0406666	6.11313	3.80745	3.27565	2.15034	3.65485	6.24797	9.11264	9.11819	8.05159	10.7252	6.3457	23.3793	NA	SEG: 0.09 (19/211)	NA	NA	Armadillo-like helical [IPR011989]; Armadillo-type fold [IPR016024]	NA	NA	NA	NA	NA
Nippo_chrI.g1301	2478.71	0.333245	0.152354	2.18731	0.0287202	0.0684095	2723.22	3375.13	2849.12	2934.91	2414	2257.1	2120.47	2335.92	1996.51	1766.31	2347.08	2624.72	NA	SEG: 0.08 (142/1817)	NCoils: 0.01 (21/1817); 0.01 (21/1796)	BAH [PF01426.21]; Bromodomain [PF00439.28]; HMG_box [PF00505.22]; HMG_box_2 [PF09011.13]	Bromo adjacent homology (BAH) domain [IPR001025]; Bromo adjacent homology (BAH) domain superfamily [IPR043151]; Bromodomain [IPR001487]; Bromodomain, conserved site [IPR018359]; Bromodomain-like superfamily [IPR036427]; Chromatin structure-remodeling complex subunit RSC1/RSC2/RSC4 [IPR027180]; High mobility group box domain [IPR009071]; High mobility group box domain superfamily [IPR036910]; Remo…	BAH	NA	GO:0000003-reproduction(L=1),GO:0002119-nematode larval development(L=5),GO:0002164-larval development(L=4),GO:0003006-developmental process involved in reproduction(L=2),GO:0007275-multicellular organism development(L=3),GO:0007548-sex differentiation(L=3),GO:0008150-biological_process(L=0),GO:0008406-gonad development(L=4),GO:0009653-anatomical structure morphogenesis(L=3),GO:0009790-embryo dev…	NA	GO:0003674-molecular_function(L=0),GO:0003676-nucleic acid binding(L=3),GO:0003677-DNA binding(L=4),GO:0005488-binding(L=1),GO:0008270-zinc ion binding(L=6),GO:0043167-ion binding(L=2),GO:0043169-cation binding(L=3),GO:0046872-metal ion binding(L=4),GO:0046914-transition metal ion binding(L=5),GO:0097159-organic cyclic compound binding(L=2),GO:1901363-heterocyclic compound binding(L=2),
Nippo_chrI.g1302	2.17586	0.560362	0.904531	0.619506	0.535583	0.644006	9.22052	1.27349	2.48747	2.17861	0.622856	1.96529	1.17084	2.71975	3.06556	1.40596	0	0	TM(4x)	SEG: 0.16 (29/184)	NA	NA	NA	NA	NA	GO:0002009-morphogenesis of an epithelium(L=5),GO:0008150-biological_process(L=0),GO:0009653-anatomical structure morphogenesis(L=3),GO:0009888-tissue development(L=3),GO:0032502-developmental process(L=1),GO:0044699-single-organism process(L=1),GO:0044767-single-organism developmental process(L=2),GO:0048729-tissue morphogenesis(L=4),GO:0048856-anatomical structure development(L=2),GO:0060429-ep…	GO:0005575-cellular_component(L=0),GO:0016020-membrane(L=1),GO:0016021-integral component of membrane(L=4),GO:0031224-intrinsic component of membrane(L=3),GO:0044425-membrane part(L=2),	NA
Nippo_chrI.g1303	16.9063	-0.222052	0.427823	-0.519027	0.603742	0.70348	21.488	15.2111	17.5017	15.2878	9.54928	11.0616	10.0076	9.98477	12.1265	32.9843	23.6043	24.0691	NA	SEG: 0.09 (28/323)	NA	IPK [PF03770.19]	Inositol polyphosphate kinase [IPR005522]; Inositol polyphosphate kinase superfamily [IPR038286]	Inositol polyphosphate kinase	NA	GO:0006793-phosphorus metabolic process(L=3),GO:0006796-phosphate-containing compound metabolic process(L=4),GO:0008150-biological_process(L=0),GO:0008152-metabolic process(L=1),GO:0009987-cellular process(L=1),GO:0016310-phosphorylation(L=5),GO:0044237-cellular metabolic process(L=2),	NA	GO:0003674-molecular_function(L=0),GO:0003824-catalytic activity(L=1),GO:0008440-inositol-1,4,5-trisphosphate 3-kinase activity(L=6),GO:0016301-kinase activity(L=4),GO:0016740-transferase activity(L=2),GO:0016772-transferase activity, transferring phosphorus-containing groups(L=3),GO:0016773-phosphotransferase activity, alcohol group as acceptor(L=4),GO:0051766-inositol trisphosphate kinase activ…
Nippo_chrI.g1304	366.96	-0.703937	0.364051	-1.93362	0.05316	0.111075	329.124	382.675	181.068	242.694	257.091	270.135	206.644	180.26	532.394	429.177	654.998	737.255	NA	NA	NA	PDZ [PF00595.27]; PH [PF00169.32]; PH_17 [PF18012.4]	PDZ domain [IPR001478]; PDZ superfamily [IPR036034]; PH-like domain superfamily [IPR011993]; Pleckstrin homology domain [IPR001849]; Syntrophin [IPR015482]; Syntrophin, split Pleckstrin homology (PH) domain [IPR041428]; Syntrophin-1 [IPR031072]	PH	NA	GO:0000003-reproduction(L=1),GO:0006810-transport(L=3),GO:0006811-ion transport(L=4),GO:0006812-cation transport(L=5),GO:0006836-neurotransmitter transport(L=4),GO:0006996-organelle organization(L=3),GO:0007010-cytoskeleton organization(L=4),GO:0007275-multicellular organism development(L=3),GO:0007517-muscle organ development(L=6),GO:0007519-skeletal muscle tissue development(L=6),GO:0007528-neu…	GO:0005575-cellular_component(L=0),GO:0005623-cell(L=1),GO:0005886-plasma membrane(L=3),GO:0016010-dystrophin-associated glycoprotein complex(L=6),GO:0016020-membrane(L=1),GO:0032991-macromolecular complex(L=1),GO:0043234-protein complex(L=2),GO:0044425-membrane part(L=2),GO:0044459-plasma membrane part(L=3),GO:0044464-cell part(L=2),GO:0071944-cell periphery(L=3),	GO:0003674-molecular_function(L=0),GO:0005215-transporter activity(L=1),GO:0005246-calcium channel regulator activity(L=4),GO:0005277-acetylcholine transmembrane transporter activity(L=3),GO:0005326-neurotransmitter transporter activity(L=2),GO:0005488-binding(L=1),GO:0005515-protein binding(L=2),GO:0005543-phospholipid binding(L=3),GO:0008289-lipid binding(L=2),GO:0008324-cation transmembrane tr…
Nippo_chrI.g1305	463.021	0.0731507	0.215221	0.339887	0.733942	0.810521	505.078	581.033	330.276	453.126	508.463	462.848	302.657	410.314	475.58	412.048	634.07	480.754	NA	NA	NA	Fcf1 [PF04900.15]; PIN_9 [PF18477.4]	PIN domain [IPR002716]; PIN-like domain superfamily [IPR029060]; rRNA-processing protein Fcf1, PIN domain [IPR037503]; rRNA-processing protein Fcf1/Utp23 [IPR006984]	Fcf1	3008	GO:0000003-reproduction(L=1),GO:0002119-nematode larval development(L=5),GO:0002164-larval development(L=4),GO:0006412-translation(L=5),GO:0006810-transport(L=3),GO:0006897-endocytosis(L=5),GO:0006898-receptor-mediated endocytosis(L=6),GO:0007275-multicellular organism development(L=3),GO:0008150-biological_process(L=0),GO:0008152-metabolic process(L=1),GO:0009058-biosynthetic process(L=2),GO:000…	GO:0005575-cellular_component(L=0),GO:0005622-intracellular(L=3),GO:0005623-cell(L=1),GO:0005737-cytoplasm(L=4),GO:0005840-ribosome(L=5),GO:0030529-intracellular ribonucleoprotein complex(L=4),GO:0032991-macromolecular complex(L=1),GO:0043226-organelle(L=1),GO:0043228-non-membrane-bounded organelle(L=2),GO:0043229-intracellular organelle(L=3),GO:0043232-intracellular non-membrane-bounded organell…	GO:0003674-molecular_function(L=0),GO:0003735-structural constituent of ribosome(L=2),GO:0005198-structural molecule activity(L=1),
Nippo_chrI.g1306	2223.06	0.945963	0.444861	2.12642	0.0334682	0.0772627	1754.91	1884.82	3085.48	3606.56	4110.04	3137.26	2359.76	3458.29	724.814	1080.73	932.063	541.971	NA	NA	NA	CHCH [PF06747.16]	CHCH [IPR010625]; Mitochondrial intermembrane space import and assembly protein 40 [IPR039289]	CHCH domain	NA	NA	NA	NA
Nippo_chrI.g1307	817.709	1.18313	0.365931	3.2332	0.0012241	0.00591848	890.525	833.611	1493.19	1292.05	1264.44	1064.67	857.796	860.334	356.074	353.025	382.898	163.894	NA	SEG: 0.04 (14/322)	NCoils: 0.13 (42/322)	Band_7 [PF01145.28]; Band_7_C [PF16200.8]	Band 7 domain [IPR001107]; Band 7, C-terminal extension [IPR032435]; Band 7/SPFH domain superfamily [IPR036013]; Stomatin/HflK/HflC family [IPR001972]	PHB	NA	GO:0000003-reproduction(L=1),GO:0002119-nematode larval development(L=5),GO:0002164-larval development(L=4),GO:0007275-multicellular organism development(L=3),GO:0008150-biological_process(L=0),GO:0009790-embryo development(L=4),GO:0009791-post-embryonic development(L=4),GO:0009792-embryo development ending in birth or egg hatching(L=5),GO:0032501-multicellular organismal process(L=1),GO:0032502-…	GO:0005575-cellular_component(L=0),GO:0016020-membrane(L=1),	NA
Nippo_chrI.g1308	38.6013	-1.3114	0.28523	-4.59769	4.27e-06	5.84e-05	31.8431	28.9384	15.4725	19.2511	20.6619	21.5787	49.5289	42.7522	69.3241	74.2201	42.8993	46.7451	NA	SEG: 0.13 (26/201)	NA	EF-hand_1 [PF00036.35]; EF-hand_6 [PF13405.9]; EF-hand_7 [PF13499.9]	EF-Hand 1, calcium-binding site [IPR018247]; EF-hand domain [IPR002048]; EF-hand domain pair [IPR011992]	Secreted protein acidic and rich in cysteine Ca binding region	NA	GO:0007154-cell communication(L=2),GO:0007165-signal transduction(L=3),GO:0007166-cell surface receptor signaling pathway(L=4),GO:0007229-integrin-mediated signaling pathway(L=5),GO:0008150-biological_process(L=0),GO:0009987-cellular process(L=1),GO:0023052-signaling(L=1),GO:0040008-regulation of growth(L=3),GO:0040014-regulation of multicellular organism growth(L=4),GO:0040015-negative regulatio…	NA	GO:0003674-molecular_function(L=0),GO:0005488-binding(L=1),GO:0005509-calcium ion binding(L=5),GO:0043167-ion binding(L=2),GO:0043169-cation binding(L=3),GO:0046872-metal ion binding(L=4),
Nippo_chrI.g1309	588.993	0.0457664	0.211858	0.216024	0.828969	0.883231	507.02	619.224	471.628	817.16	548.746	646.658	596.767	621.926	534.971	516.369	813.375	374.078	NA	NA	NA	DUF758 [PF05527.14]	Tumor necrosis factor alpha-induced protein 8-like [IPR008477]; Tumor necrosis factor alpha-induced protein 8-like superfamily [IPR038355]	Tumor necrosis factor alpha-induced protein 8-like	NA	NA	NA	NA
Nippo_chrI.g131	4472.89	0.468181	0.51981	0.900677	0.36776	0.487619	4979.2	2467.81	7154.33	2503.88	4852.47	9210.36	4045.43	7474.32	6288.2	1668.74	2329.03	700.876	NA	SEG: 0.70 (50/71)	NA	NA	NA	NA	NA	NA	NA	NA
Nippo_chrI.g1310	42.2062	-0.568688	0.34263	-1.65978	0.0969597	0.176884	39.2361	22.1445	35.3559	23.5817	45.1504	49.9796	61.8284	55.1793	52.9875	80.2971	40.7333	0	TM(4x)	SEG: 0.04 (8/216)	NA	MARVEL [PF01284.26]	Marvel domain [IPR008253]	Membrane-associating domain	NA	NA	GO:0005575-cellular_component(L=0),GO:0005623-cell(L=1),GO:0005886-plasma membrane(L=3),GO:0016020-membrane(L=1),GO:0016021-integral component of membrane(L=4),GO:0031224-intrinsic component of membrane(L=3),GO:0044425-membrane part(L=2),GO:0044464-cell part(L=2),GO:0071944-cell periphery(L=3),	NA
Nippo_chrI.g1311	486.583	-0.854457	0.268787	-3.17894	0.00147816	0.0068918	326.36	366.562	421.656	311.865	334.161	300.806	408.798	472.715	534.138	434.18	1022.26	905.497	SigP	SEG: 0.07 (64/927)	NA	HEAT [PF02985.25]; HEAT_2 [PF13646.9]	Armadillo-like helical [IPR011989]; Armadillo-type fold [IPR016024]; HEAT repeat [IPR000357]; HEAT, type 2 [IPR021133]	Inherit from biNOG: phosphatase 4, regulatory subunit	NA	GO:0007275-multicellular organism development(L=3),GO:0008150-biological_process(L=0),GO:0032501-multicellular organismal process(L=1),GO:0032502-developmental process(L=1),GO:0035188-hatching(L=4),GO:0044699-single-organism process(L=1),GO:0044707-single-multicellular organism process(L=2),GO:0071684-organism emergence from protective structure(L=3),	GO:0005575-cellular_component(L=0),GO:0016020-membrane(L=1),GO:0016021-integral component of membrane(L=4),GO:0031224-intrinsic component of membrane(L=3),GO:0044425-membrane part(L=2),	NA
Nippo_chrI.g1312	17.4887	-6.69446	1.00803	-6.6411	3.11e-11	2e-09	0	0	0.366098	0.64513	0	0.452825	8.22298	19.764	79.9932	74.0565	15.4769	10.8868	NA	NA	NA	NA	NA	NA	NA	NA	NA	NA
Nippo_chrI.g1313	5.30611	-4.03987	0.918717	-4.39729	1.1e-05	0.000129966	0	1.18998	0	1.36461	0.587909	0.463484	4.43203	2.59197	18.2517	14.75	8.69422	11.3474	NA	NA	NA	NA	NA	Inherit from KOG: Cytochrome p450	NA	GO:0006139-nucleobase-containing compound metabolic process(L=3),GO:0006259-DNA metabolic process(L=4),GO:0006260-DNA replication(L=5),GO:0006278-RNA-dependent DNA biosynthetic process(L=7),GO:0006725-cellular aromatic compound metabolic process(L=3),GO:0006807-nitrogen compound metabolic process(L=2),GO:0008150-biological_process(L=0),GO:0008152-metabolic process(L=1),GO:0009058-biosynthetic pro…	NA	GO:0003674-molecular_function(L=0),GO:0003676-nucleic acid binding(L=3),GO:0003723-RNA binding(L=4),GO:0003824-catalytic activity(L=1),GO:0003964-RNA-directed DNA polymerase activity(L=6),GO:0004518-nuclease activity(L=4),GO:0004519-endonuclease activity(L=5),GO:0005488-binding(L=1),GO:0005506-iron ion binding(L=6),GO:0009055-electron carrier activity(L=1),GO:0016491-oxidoreductase activity(L=2),…
Nippo_chrI.g1314	10.2412	-2.40584	0.866529	-2.77641	0.00549629	0.0192121	3.33508	2.80079	4.34631	1.53129	0.631376	6.91653	7.54652	4.21419	37.8231	41.9169	0	11.8317	NA	SEG: 0.03 (13/464)	NA	PK_Tyr_Ser-Thr [PF07714.20]; Pkinase [PF00069.28]	Protein kinase domain [IPR000719]; Protein kinase, ATP binding site [IPR017441]; Protein kinase-like domain superfamily [IPR011009]; Serine/threonine-protein kinase, active site [IPR008271]	S_TKc	NA	GO:0000165-MAPK cascade(L=5),GO:0000902-cell morphogenesis(L=5),GO:0006464-cellular protein modification process(L=5),GO:0006468-protein phosphorylation(L=6),GO:0006793-phosphorus metabolic process(L=3),GO:0006796-phosphate-containing compound metabolic process(L=4),GO:0006810-transport(L=3),GO:0006928-movement of cell or subcellular component(L=3),GO:0006996-organelle organization(L=3),GO:000701…	GO:0005575-cellular_component(L=0),GO:0005622-intracellular(L=3),GO:0005623-cell(L=1),GO:0005929-cilium(L=4),GO:0030424-axon(L=5),GO:0030425-dendrite(L=4),GO:0042995-cell projection(L=3),GO:0043005-neuron projection(L=4),GO:0043025-neuronal cell body(L=4),GO:0043226-organelle(L=1),GO:0043227-membrane-bounded organelle(L=2),GO:0043229-intracellular organelle(L=3),GO:0043231-intracellular membrane-…	GO:0000166-nucleotide binding(L=3),GO:0001882-nucleoside binding(L=3),GO:0001883-purine nucleoside binding(L=4),GO:0003674-molecular_function(L=0),GO:0003824-catalytic activity(L=1),GO:0004672-protein kinase activity(L=5),GO:0004674-protein serine/threonine kinase activity(L=6),GO:0004702-signal transducer, downstream of receptor, with serine/threonine kinase activity(L=3),GO:0004707-MAP kinase a…
Nippo_chrI.g1315	2.56484	-3.59777	1.07749	-3.33903	0.000840718	0.00442575	0	0	0.357762	0	0.563828	0.886696	2.68472	2.1516	2.84429	14.7965	6.49266	0	NA	SEG: 0.05 (6/120)	NA	NA	NA	NA	NA	NA	NA	NA
Nippo_chrI.g1316	1790.8	0.204331	0.163584	1.24909	0.211634	0.321271	1646.61	2063.79	1871.85	1582.94	1925.19	2423.52	1464.35	1625.99	1614.55	1705.99	2157.01	1407.77	NA	SEG: 0.29 (374/1276)	NCoils: 0.05 (129/2559); 0.08 (108/1276)	Cys_Met_Meta_PP [PF01053.23]	Cys/Met metabolism, pyridoxal phosphate-dependent enzyme [IPR000277]; Pyridoxal phosphate-dependent transferase [IPR015424]; Pyridoxal phosphate-dependent transferase, major domain [IPR015421]; Pyridoxal phosphate-dependent transferase, small domain [IPR015422]	Cys/Met metabolism PLP-dependent enzyme	2.6027e+16	GO:0008150-biological_process(L=0),GO:0008152-metabolic process(L=1),	NA	GO:0003674-molecular_function(L=0),GO:0003824-catalytic activity(L=1),GO:0005488-binding(L=1),GO:0030170-pyridoxal phosphate binding(L=3),GO:0043167-ion binding(L=2),GO:0043168-anion binding(L=3),GO:0048037-cofactor binding(L=2),
Nippo_chrI.g1317	0.589427	-3.31361	1.95565	-1.69438	0.0901926	0.166935	0	0	0	0	0	0	0	1.48954	2.51989	1.16189	1.9018	0	NA	SEG: 0.23 (35/152)	NA	NA	NA	NA	NA	NA	NA	NA
Nippo_chrI.g1318	9.35738	-4.35599	1.04144	-4.18265	2.88e-05	0.000283517	1.29392	0	0.741629	0	0.592526	2.33193	1.13292	5.89823	42.1325	44.9488	2.22972	10.9863	NA	SEG: 0.21 (22/107)	NA	NA	NA	NA	NA	NA	NA	NA
Nippo_chrI.g1319	49.5475	-6.82004	1.92973	-3.5342	0.000409004	0.00248637	0	0	3.70382	0	0	1.08132	0	40.0982	240.766	297.334	11.5867	0	NA	SEG: 0.06 (13/229)	NA	NA	Aspartic peptidase domain superfamily [IPR021109]; Peptidase A2A, retrovirus, catalytic [IPR001995]	multicellular organismal development	NA	GO:0006139-nucleobase-containing compound metabolic process(L=3),GO:0006259-DNA metabolic process(L=4),GO:0006260-DNA replication(L=5),GO:0006278-RNA-dependent DNA biosynthetic process(L=7),GO:0006508-proteolysis(L=4),GO:0006725-cellular aromatic compound metabolic process(L=3),GO:0006807-nitrogen compound metabolic process(L=2),GO:0008150-biological_process(L=0),GO:0008152-metabolic process(L=1)…	NA	GO:0003674-molecular_function(L=0),GO:0003676-nucleic acid binding(L=3),GO:0003723-RNA binding(L=4),GO:0003824-catalytic activity(L=1),GO:0003964-RNA-directed DNA polymerase activity(L=6),GO:0004175-endopeptidase activity(L=5),GO:0004190-aspartic-type endopeptidase activity(L=6),GO:0004518-nuclease activity(L=4),GO:0004519-endonuclease activity(L=5),GO:0004521-endoribonuclease activity(L=6),GO:00…
Nippo_chrI.g132	83.751	0.608642	0.743392	0.818736	0.412937	0.531122	77.7285	139.591	4.75181	213.647	163.397	7.06316	32.5463	34.8865	97.0872	129.073	31.916	73.3242	NA	SEG: 0.19 (41/215)	NA	NA	UBA-like superfamily [IPR009060]; Ubiquitin-associated domain [IPR015940]	NA	NA	NA	NA	NA
Nippo_chrI.g1320	130.127	0.431086	0.327725	1.31539	0.18838	0.293787	189.363	142.325	189.125	107.557	135.329	144.447	177.481	156.121	55.7318	123.945	66.6802	73.4178	NA	SEG: 0.17 (43/254)	NCoils: 0.19 (46/243); 0.12 (46/380)	bZIP_2 [PF07716.18]	Basic-leucine zipper domain [IPR004827]; Basic-leucine zipper domain superfamily [IPR046347]	BRLZ	NA	GO:0006355-regulation of transcription, DNA-templated(L=7),GO:0008150-biological_process(L=0),GO:0009889-regulation of biosynthetic process(L=4),GO:0010468-regulation of gene expression(L=5),GO:0010556-regulation of macromolecule biosynthetic process(L=5),GO:0019219-regulation of nucleobase-containing compound metabolic process(L=5),GO:0019222-regulation of metabolic process(L=3),GO:0031323-regul…	NA	GO:0001071-nucleic acid binding transcription factor activity(L=1),GO:0003674-molecular_function(L=0),GO:0003676-nucleic acid binding(L=3),GO:0003677-DNA binding(L=4),GO:0003700-transcription factor activity, sequence-specific DNA binding(L=2),GO:0005488-binding(L=1),GO:0043565-sequence-specific DNA binding(L=5),GO:0097159-organic cyclic compound binding(L=2),GO:1901363-heterocyclic compound bind…
Nippo_chrI.g1321	26.6608	-1.87925	0.791521	-2.37423	0.0175857	0.0467561	19.0801	3.63829	16.2643	1.41027	9.85078	20.0324	162.859	15.0155	35.0863	20.1206	4.69708	11.8744	SigP; TM(1x)	NA	NA	NA	NA	NA	NA	NA	NA	NA
Nippo_chrI.g1322	650.724	0.217125	0.199518	1.08825	0.276487	0.393564	634.866	806.198	827.173	784.704	736.068	397.984	573.117	639.309	543.837	620.029	556.293	689.107	TM(7x)	SEG: 0.08 (149/1823)	NA	Ion_trans [PF00520.34]; LSDAT_euk [PF18139.4]; LSDAT_prok [PF18171.4]	Ion transport domain [IPR005821]; TRPM, SLOG domain [IPR041491]	Ion transport protein	NA	GO:0000003-reproduction(L=1),GO:0000278-mitotic cell cycle(L=4),GO:0000280-nuclear division(L=5),GO:0003006-developmental process involved in reproduction(L=2),GO:0003008-system process(L=2),GO:0006810-transport(L=3),GO:0006811-ion transport(L=4),GO:0006812-cation transport(L=5),GO:0006996-organelle organization(L=3),GO:0007049-cell cycle(L=3),GO:0007067-mitotic nuclear division(L=5),GO:0007275-m…	GO:0005575-cellular_component(L=0),GO:0005623-cell(L=1),GO:0005886-plasma membrane(L=3),GO:0016020-membrane(L=1),GO:0016021-integral component of membrane(L=4),GO:0031224-intrinsic component of membrane(L=3),GO:0044425-membrane part(L=2),GO:0044464-cell part(L=2),GO:0071944-cell periphery(L=3),	GO:0003674-molecular_function(L=0),GO:0005215-transporter activity(L=1),GO:0005216-ion channel activity(L=5),GO:0008324-cation transmembrane transporter activity(L=5),GO:0015075-ion transmembrane transporter activity(L=4),GO:0015267-channel activity(L=4),GO:0022803-passive transmembrane transporter activity(L=3),GO:0022838-substrate-specific channel activity(L=4),GO:0022857-transmembrane transpor…
Nippo_chrI.g1323	1.03972	-1.66316	1.24175	-1.33937	0.180452	0.284766	0	0	1.30238	0.521736	1.37136	0	2.05218	3.2582	2.89937	1.07141	0	0	TM(1x)	NA	NA	NA	NA	NA	NA	NA	GO:0005575-cellular_component(L=0),GO:0016020-membrane(L=1),GO:0016021-integral component of membrane(L=4),GO:0031224-intrinsic component of membrane(L=3),GO:0044425-membrane part(L=2),	NA
Nippo_chrI.g1324	0.194927	0.131734	3.0868	0.0426768	0.965959	NA	0	0	0.397858	0	1.30884	0	0.632426	0	0	0	0	0	NA	NA	NA	NA	NA	NA	NA	NA	NA	NA
Nippo_chrI.g1325	6.97695	-1.14909	0.754489	-1.52301	0.127756	0.218265	9.57282	1.31472	4.87348	3.11953	2.76803	6.53243	2.94724	5.019	35.1215	6.56258	5.892	0	SigP	NA	NA	NA	NA	NA	NA	NA	GO:0005575-cellular_component(L=0),GO:0016020-membrane(L=1),GO:0016021-integral component of membrane(L=4),GO:0031224-intrinsic component of membrane(L=3),GO:0044425-membrane part(L=2),	NA
Nippo_chrI.g1326	195.67	0.490466	0.278289	1.76243	0.0779962	0.149042	362.907	130.315	206.612	230.699	202.247	256.758	174.278	197.446	151.517	220.525	121.539	93.1911	SigP	SEG: 0.15 (67/436)	NCoils: 0.05 (26/505); 0.05 (26/501); 0.11 (47/436)	NA	NA	NA	NA	NA	NA	NA
Nippo_chrI.g1327	871.705	0.434898	0.247014	1.76062	0.0783034	0.149428	841.63	842.38	1062.32	1133.66	1208.49	955.008	985.051	1118.62	637.859	630.127	647.72	397.594	TM(4x)	SEG: 0.06 (12/218)	NA	NA	NA	NA	NA	GO:0006139-nucleobase-containing compound metabolic process(L=3),GO:0006259-DNA metabolic process(L=4),GO:0006323-DNA packaging(L=6),GO:0006325-chromatin organization(L=4),GO:0006333-chromatin assembly or disassembly(L=5),GO:0006334-nucleosome assembly(L=7),GO:0006725-cellular aromatic compound metabolic process(L=3),GO:0006807-nitrogen compound metabolic process(L=2),GO:0006996-organelle organiz…	GO:0000785-chromatin(L=5),GO:0000786-nucleosome(L=3),GO:0005575-cellular_component(L=0),GO:0005622-intracellular(L=3),GO:0005623-cell(L=1),GO:0005634-nucleus(L=5),GO:0005694-chromosome(L=4),GO:0016020-membrane(L=1),GO:0016021-integral component of membrane(L=4),GO:0031224-intrinsic component of membrane(L=3),GO:0032991-macromolecular complex(L=1),GO:0032993-protein-DNA complex(L=2),GO:0043226-org…	GO:0003674-molecular_function(L=0),GO:0003676-nucleic acid binding(L=3),GO:0003677-DNA binding(L=4),GO:0005488-binding(L=1),GO:0097159-organic cyclic compound binding(L=2),GO:1901363-heterocyclic compound binding(L=2),
Nippo_chrI.g1328	312.451	0.197534	0.207885	0.950207	0.342007	0.462311	269.947	324.966	471.941	353.179	276.611	331.592	364.809	300.452	299.267	317.203	279.675	159.767	NA	SEG: 0.02 (20/1200)	NA	ANAPC4_WD40 [PF12894.10]; LLGL [PF08366.16]; Lgl_C [PF08596.13]; WD40 [PF00400.35]	Lethal giant larvae (Lgl)-like, C-terminal domain [IPR013905]; Lethal giant larvae homologue 2 [IPR013577]; Lethal(2) giant larvae protein [IPR000664]; WD40 repeat [IPR001680]; WD40-repeat-containing domain superfamily [IPR036322]; WD40/YVTN repeat-like-containing domain superfamily [IPR015943]; v-SNARE, coiled-coil homology domain [IPR042855]	LLGL2	NA	GO:0001505-regulation of neurotransmitter levels(L=3),GO:0002119-nematode larval development(L=5),GO:0002164-larval development(L=4),GO:0003001-obsolete generation of a signal involved in cell-cell signaling(L=),GO:0003008-system process(L=2),GO:0006461-protein complex assembly(L=5),GO:0006810-transport(L=3),GO:0006836-neurotransmitter transport(L=4),GO:0006887-exocytosis(L=4),GO:0006897-endocyto…	GO:0005575-cellular_component(L=0),GO:0005622-intracellular(L=3),GO:0005623-cell(L=1),GO:0005737-cytoplasm(L=4),GO:0016020-membrane(L=1),GO:0031201-SNARE complex(L=5),GO:0032991-macromolecular complex(L=1),GO:0043234-protein complex(L=2),GO:0044424-intracellular part(L=3),GO:0044425-membrane part(L=2),GO:0044444-cytoplasmic part(L=4),GO:0044464-cell part(L=2),	NA
Nippo_chrI.g1329	13.406	-0.0186028	1.3074	-0.0142288	0.988647	0.992891	50.923	0	0.392798	0.691436	0.613528	24.6143	0.583613	3.72672	9.3415	34.9099	0	35.0749	NA	NA	NA	NA	NA	NA	NA	NA	NA	NA
Nippo_chrI.g133	3150.16	1.48585	0.339147	4.38114	1.18e-05	0.000137897	4802.8	4909.08	3992.4	4640.85	5936.91	3597.38	1861.26	2979	919.747	2363.82	881.677	916.975	NA	SEG: 0.59 (52/88)	NA	NA	NA	NA	NA	NA	NA	NA
Nippo_chrI.g1330	54.9941	-4.47377	0.654199	-6.83854	8e-12	6.18e-10	5.40561	4.46705	11.207	1.36621	4.31954	1.45591	20.0589	42.9652	218.065	200.578	69.8296	80.2116	NA	NA	NA	NA	NA	Retrotransposon protein	NA	GO:0006139-nucleobase-containing compound metabolic process(L=3),GO:0006259-DNA metabolic process(L=4),GO:0006260-DNA replication(L=5),GO:0006278-RNA-dependent DNA biosynthetic process(L=7),GO:0006464-cellular protein modification process(L=5),GO:0006468-protein phosphorylation(L=6),GO:0006725-cellular aromatic compound metabolic process(L=3),GO:0006793-phosphorus metabolic process(L=3),GO:000679…	GO:0005575-cellular_component(L=0),GO:0005623-cell(L=1),GO:0005886-plasma membrane(L=3),GO:0005891-voltage-gated calcium channel complex(L=5),GO:0016020-membrane(L=1),GO:0016021-integral component of membrane(L=4),GO:0031224-intrinsic component of membrane(L=3),GO:0032991-macromolecular complex(L=1),GO:0034702-ion channel complex(L=4),GO:0034703-cation channel complex(L=5),GO:0034704-calcium chan…	GO:0000166-nucleotide binding(L=3),GO:0001882-nucleoside binding(L=3),GO:0001883-purine nucleoside binding(L=4),GO:0003674-molecular_function(L=0),GO:0003676-nucleic acid binding(L=3),GO:0003723-RNA binding(L=4),GO:0003824-catalytic activity(L=1),GO:0003964-RNA-directed DNA polymerase activity(L=6),GO:0004518-nuclease activity(L=4),GO:0004519-endonuclease activity(L=5),GO:0004521-endoribonuclease…
Nippo_chrI.g1331	8.59172	-3.63844	0.996903	-3.64975	0.000262499	0.00174572	4.7387	0	0	2.18992	0	1.9189	3.36809	9.92013	34.5885	38.9113	7.46513	0	NA	NA	NA	RVT_1 [PF00078.30]	Reverse transcriptase domain [IPR000477]	NA	NA	NA	NA	NA
Nippo_chrI.g1332	66.2905	-3.83063	0.661706	-5.78903	7.08e-09	2.42e-07	10.5714	11.2722	9.74345	10.6655	5.46298	5.74673	18.2128	33.6867	260.45	331.976	62.6503	35.0478	NA	SEG: 0.07 (14/196)	NA	NA	Endonuclease/exonuclease/phosphatase superfamily [IPR036691]; SWR1-complex protein 5/Craniofacial development protein 1/2 [IPR027124]	NA	NA	NA	NA	NA
Nippo_chrI.g1333	1087.08	1.45807	0.29238	4.98692	6.13e-07	1.14e-05	1394.7	1630.31	1812.24	1769.03	1509.51	1474.06	808.693	1030.77	466.058	340.037	455.348	354.172	TM(1x)	NA	NA	Pmp3 [PF01679.20]	Immunoglobulin-like fold [IPR013783]; Proteolipid membrane potential modulator [IPR000612]	Required both for centrosome duplication and maturation. Required for pericentriolar material (PCM) recruitment	NA	GO:0000003-reproduction(L=1),GO:0000226-microtubule cytoskeleton organization(L=4),GO:0000278-mitotic cell cycle(L=4),GO:0002119-nematode larval development(L=5),GO:0002164-larval development(L=4),GO:0006810-transport(L=3),GO:0006897-endocytosis(L=5),GO:0006898-receptor-mediated endocytosis(L=6),GO:0006909-phagocytosis(L=4),GO:0006911-phagocytosis, engulfment(L=6),GO:0006996-organelle organizatio…	GO:0000242-pericentriolar material(L=5),GO:0005575-cellular_component(L=0),GO:0005622-intracellular(L=3),GO:0005623-cell(L=1),GO:0005737-cytoplasm(L=4),GO:0005813-centrosome(L=5),GO:0005814-centriole(L=5),GO:0005815-microtubule organizing center(L=6),GO:0005856-cytoskeleton(L=5),GO:0015630-microtubule cytoskeleton(L=6),GO:0043226-organelle(L=1),GO:0043228-non-membrane-bounded organelle(L=2),GO:00…	GO:0003674-molecular_function(L=0),GO:0005488-binding(L=1),GO:0005515-protein binding(L=2),GO:0019899-enzyme binding(L=3),GO:0019900-kinase binding(L=4),GO:0019901-protein kinase binding(L=5),
Nippo_chrI.g1334	179.573	4.3069	0.98893	4.35511	1.33e-05	0.000151954	19.7746	645.037	19.2588	21.9131	1330.94	19.4478	26.7336	12.8537	19.5538	25.8723	13.4925	0	SigP	SEG: 0.13 (123/931)	NA	NA	NA	NA	NA	NA	NA	GO:0003674-molecular_function(L=0),GO:0005488-binding(L=1),GO:0005515-protein binding(L=2),
Nippo_chrI.g1335	211.723	-0.0754087	0.596349	-0.126451	NA	NA	154.424	134.383	256.218	235.031	272.74	191.243	808.288	165.962	62.0409	58.1106	120.431	81.8068	SigP	SEG: 0.29 (58/199)	NCoils: 0.11 (21/199)	NA	NA	NA	NA	NA	NA	NA
Nippo_chrI.g1336	124.292	-0.627456	0.584688	-1.07315	0.283205	0.400509	95.482	205.959	95.4455	54.6194	91.9583	49.2997	74.2343	66.1413	140.89	480.499	116.231	20.7452	TM(2x); TM(8x); TM(9x)	SEG: 0.05 (33/635)	NA	STAS [PF01740.24]; Sulfate_transp [PF00916.23]	Anion transporter SULP-4/5 [IPR030339]; SLC26A/SulP transporter [IPR001902]; SLC26A/SulP transporter domain [IPR011547]; STAS domain [IPR002645]; STAS domain superfamily [IPR036513]	STAS domain	NA	GO:0006810-transport(L=3),GO:0006811-ion transport(L=4),GO:0006820-anion transport(L=5),GO:0008150-biological_process(L=0),GO:0008272-sulfate transport(L=7),GO:0009987-cellular process(L=1),GO:0015698-inorganic anion transport(L=6),GO:0034220-ion transmembrane transport(L=5),GO:0044699-single-organism process(L=1),GO:0044763-single-organism cellular process(L=2),GO:0044765-single-organism transpo…	GO:0005575-cellular_component(L=0),GO:0005623-cell(L=1),GO:0005886-plasma membrane(L=3),GO:0016020-membrane(L=1),GO:0016021-integral component of membrane(L=4),GO:0016324-apical plasma membrane(L=3),GO:0031224-intrinsic component of membrane(L=3),GO:0044425-membrane part(L=2),GO:0044459-plasma membrane part(L=3),GO:0044464-cell part(L=2),GO:0045177-apical part of cell(L=3),GO:0071944-cell periphe…	GO:0003674-molecular_function(L=0),GO:0005215-transporter activity(L=1),GO:0008271-secondary active sulfate transmembrane transporter activity(L=5),GO:0008509-anion transmembrane transporter activity(L=5),GO:0015075-ion transmembrane transporter activity(L=4),GO:0015103-inorganic anion transmembrane transporter activity(L=6),GO:0015116-sulfate transmembrane transporter activity(L=4),GO:0015291-se…
Nippo_chrI.g1337	4.10476	0.305921	0.806871	0.379145	0.70458	0.787219	1.58685	15.898	3.37133	4.41962	3.0832	1.46072	5.14678	1.27593	8.45264	2.59655	1.96543	0	SigP	SEG: 0.29 (81/282)	NA	Col_cuticle_N [PF01484.20]; Collagen [PF01391.21]	Collagen triple helix repeat [IPR008160]; Nematode cuticle collagen, N-terminal [IPR002486]	Collagen triple helix repeat (20 copies)	NA	GO:0002009-morphogenesis of an epithelium(L=5),GO:0002119-nematode larval development(L=5),GO:0002164-larval development(L=4),GO:0007275-multicellular organism development(L=3),GO:0008150-biological_process(L=0),GO:0009653-anatomical structure morphogenesis(L=3),GO:0009791-post-embryonic development(L=4),GO:0009888-tissue development(L=3),GO:0010171-body morphogenesis(L=4),GO:0032501-multicellula…	GO:0005575-cellular_component(L=0),GO:0005576-extracellular region(L=1),GO:0005578-proteinaceous extracellular matrix(L=3),GO:0016020-membrane(L=1),GO:0016021-integral component of membrane(L=4),GO:0031012-extracellular matrix(L=2),GO:0031224-intrinsic component of membrane(L=3),GO:0044421-extracellular region part(L=2),GO:0044425-membrane part(L=2),GO:0060102-collagen and cuticulin-based cuticle…	GO:0003674-molecular_function(L=0),GO:0005198-structural molecule activity(L=1),GO:0042302-structural constituent of cuticle(L=2),GO:0042329-structural constituent of collagen and cuticulin-based cuticle(L=3),
Nippo_chrI.g1338	1.04988	-2.68233	2.16052	-1.24152	0.214413	0.324382	0	0	0.361805	0	0	0.892461	0	0.431976	0	0	10.9123	0	NA	NA	NA	NA	NA	NA	NA	NA	NA	NA
Nippo_chrI.g1339	0.224254	-0.967821	3.09876	-0.312325	0.754794	NA	0	1.14321	0	0	0	0	0	0	0	1.54784	0	0	NA	NA	NA	NA	Tissue inhibitor of metalloproteinases-like, OB-fold [IPR008993]	Tissue inhibitor of metalloproteinase	NA	GO:0008150-biological_process(L=0),GO:0010466-negative regulation of peptidase activity(L=8),GO:0010951-negative regulation of endopeptidase activity(L=7),GO:0019222-regulation of metabolic process(L=3),GO:0043086-negative regulation of catalytic activity(L=4),GO:0044092-negative regulation of molecular function(L=3),GO:0050789-regulation of biological process(L=2),GO:0050790-regulation of cataly…	GO:0005575-cellular_component(L=0),GO:0005576-extracellular region(L=1),	GO:0003674-molecular_function(L=0),GO:0004857-enzyme inhibitor activity(L=3),GO:0004866-endopeptidase inhibitor activity(L=5),GO:0008191-metalloendopeptidase inhibitor activity(L=6),GO:0030234-enzyme regulator activity(L=2),GO:0030414-peptidase inhibitor activity(L=4),GO:0061134-peptidase regulator activity(L=3),GO:0061135-endopeptidase regulator activity(L=4),
Nippo_chrI.g134	9581.27	0.95719	0.314716	3.04144	0.00235447	0.00998006	11534.4	11233.9	9359.21	10962.3	16513.1	16317.6	6655.48	9668.13	6980.31	8242.35	5237.4	2271.05	NA	SEG: 0.92 (71/77)	NA	NA	NA	NA	NA	NA	NA	NA
Nippo_chrI.g1340	1790.01	0.504842	0.151802	3.32565	0.000882115	0.00458917	2020.66	2415.83	2071.96	2357.34	1957.39	1772.56	1719.22	1686.67	1162.03	1283.75	1477.91	1554.82	NA	SEG: 0.09 (80/911)	NCoils: 0.06 (56/911)	PCI [PF01399.30]; eIF-3c_N [PF05470.15]	Cullin repeat-like-containing domain superfamily [IPR016159]; Eukaryotic translation initiation factor 3 subunit C [IPR027516]; Eukaryotic translation initiation factor 3 subunit C, N-terminal domain [IPR008905]; Proteasome component (PCI) domain [IPR000717]; Winged helix DNA-binding domain superfamily [IPR036390]; Winged helix-like DNA-binding domain superfamily [IPR036388]	Component of the eukaryotic translation initiation factor 3 (eIF-3) complex, which is involved in protein synthesis and, together with other initiation factors, stimulates binding of mRNA and methionyl-tRNAi to the 40S ribosome (By similarity)	3013	GO:0000003-reproduction(L=1),GO:0001731-formation of translation preinitiation complex(L=7),GO:0006412-translation(L=5),GO:0006413-translational initiation(L=6),GO:0006417-regulation of translation(L=7),GO:0006446-regulation of translational initiation(L=8),GO:0006915-apoptotic process(L=5),GO:0008150-biological_process(L=0),GO:0008152-metabolic process(L=1),GO:0008219-cell death(L=3),GO:0009058-…	GO:0005575-cellular_component(L=0),GO:0005622-intracellular(L=3),GO:0005623-cell(L=1),GO:0005737-cytoplasm(L=4),GO:0005852-eukaryotic translation initiation factor 3 complex(L=5),GO:0016282-eukaryotic 43S preinitiation complex(L=6),GO:0030529-intracellular ribonucleoprotein complex(L=4),GO:0032991-macromolecular complex(L=1),GO:0033290-eukaryotic 48S preinitiation complex(L=6),GO:0043234-protein …	GO:0003674-molecular_function(L=0),GO:0003676-nucleic acid binding(L=3),GO:0003723-RNA binding(L=4),GO:0003743-translation initiation factor activity(L=6),GO:0005488-binding(L=1),GO:0005515-protein binding(L=2),GO:0008135-translation factor activity, RNA binding(L=5),GO:0031369-translation initiation factor binding(L=3),GO:0097159-organic cyclic compound binding(L=2),GO:1901363-heterocyclic compo…
Nippo_chrI.g1341	200.528	0.322137	0.24157	1.33352	0.182362	0.286972	179.497	190.788	278.275	195.183	239.742	243.736	161.003	231.366	212.446	98.1896	153.675	222.441	NA	NA	NA	HgmA_C [PF04209.16]; HgmA_N [PF20510.1]	Homogentisate 1,2-dioxygenase [IPR005708]; Homogentisate 1,2-dioxygenase, C-terminal domain [IPR046451]; Homogentisate 1,2-dioxygenase, N-terminal domain [IPR046452]; RmlC-like cupin domain superfamily [IPR011051]; RmlC-like jelly roll fold [IPR014710]	homogentisate 1,2-dioxygenase	35064300000000	GO:0006082-organic acid metabolic process(L=3),GO:0006461-protein complex assembly(L=5),GO:0006520-cellular amino acid metabolic process(L=3),GO:0006558-L-phenylalanine metabolic process(L=5),GO:0006559-L-phenylalanine catabolic process(L=6),GO:0006570-tyrosine metabolic process(L=5),GO:0006725-cellular aromatic compound metabolic process(L=3),GO:0006807-nitrogen compound metabolic process(L=2),G…	GO:0005575-cellular_component(L=0),GO:0005622-intracellular(L=3),GO:0005623-cell(L=1),GO:0005737-cytoplasm(L=4),GO:0043226-organelle(L=1),GO:0043228-non-membrane-bounded organelle(L=2),GO:0043229-intracellular organelle(L=3),GO:0043232-intracellular non-membrane-bounded organelle(L=3),GO:0043292-contractile fiber(L=5),GO:0044422-organelle part(L=2),GO:0044424-intracellular part(L=3),GO:0044444-cy…	GO:0003674-molecular_function(L=0),GO:0003824-catalytic activity(L=1),GO:0004411-homogentisate 1,2-dioxygenase activity(L=5),GO:0016491-oxidoreductase activity(L=2),GO:0016701-oxidoreductase activity, acting on single donors with incorporation of molecular oxygen(L=3),GO:0016702-oxidoreductase activity, acting on single donors with incorporation of molecular oxygen, incorporation of two atoms of …
Nippo_chrI.g1342	0.250445	-1.71201	2.42532	-0.70589	0.480256	NA	0	0	0	0	0	0.443972	0.533887	0	0.71276	1.31472	0	0	NA	SEG: 0.12 (18/151)	NA	NA	NA	NA	NA	NA	NA	NA
Nippo_chrI.g1343	5.28957	-4.93155	1.1853	-4.16058	3.17e-05	0.000308341	0	0	0	0.628836	0.563093	0.442617	1.60992	2.15196	25.5582	28.2039	4.31638	0	NA	SEG: 0.14 (17/118)	NA	NA	NA	NA	NA	NA	NA	NA
Nippo_chrI.g1344	216.792	-2.19587	0.856789	-2.5629	0.0103801	0.0311942	187.759	54.377	88.5147	75.8568	17.3444	44.9	1150.04	749.454	10.7891	63.144	125.058	34.2653	NA	SEG: 0.22 (23/104)	NCoils: 0.34 (35/104)	NA	NA	NA	NA	NA	NA	NA
Nippo_chrI.g1345	19.776	-0.895097	0.561555	-1.59396	0.110945	0.196371	7.60408	14.6456	17.398	9.16039	15.5615	9.34036	5.03853	6.90864	27.9884	20.1308	35.8864	67.649	NA	NA	NA	NA	NA	NA	NA	NA	NA	NA
Nippo_chrI.g1346	87.2719	-0.447848	0.287882	-1.55567	0.119787	0.208075	45.9477	73.7063	71.4929	53.2823	111.691	88.3251	68.4364	124.646	107.877	81.988	139.659	80.2116	NA	NA	NA	NA	NA	NA	NA	NA	NA	NA
Nippo_chrI.g1347	888.589	-0.0931143	0.735273	-0.126639	0.899226	0.932233	678.802	1169.49	585.102	1132.8	1582.88	10.7619	1502.31	1096.45	77.0026	711.736	1217.77	897.97	SigP	SEG: 0.13 (12/92)	NA	DUF1674 [PF07896.15]; PCI [PF01399.30]	Eukaryotic translation initiation factor 3 subunit M eIF3m/COP9 signalosome complex subunit 7 COPS7 [IPR045237]; Proteasome component (PCI) domain [IPR000717]; Succinate dehydrogenase assembly factor 4 [IPR012875]	COP9 (constitutive photomorphogenic) homolog, subunit	NA	GO:0000075-cell cycle checkpoint(L=5),GO:0000077-DNA damage checkpoint(L=7),GO:0000338-protein deneddylation(L=6),GO:0006464-cellular protein modification process(L=5),GO:0006950-response to stress(L=2),GO:0006974-cellular response to DNA damage stimulus(L=4),GO:0007049-cell cycle(L=3),GO:0007093-mitotic cell cycle checkpoint(L=6),GO:0007095-mitotic G2 DNA damage checkpoint(L=8),GO:0007154-cell c…	GO:0005575-cellular_component(L=0),GO:0005622-intracellular(L=3),GO:0005623-cell(L=1),GO:0005634-nucleus(L=5),GO:0005737-cytoplasm(L=4),GO:0008180-COP9 signalosome(L=6),GO:0031974-membrane-enclosed lumen(L=1),GO:0031981-nuclear lumen(L=6),GO:0032991-macromolecular complex(L=1),GO:0034399-nuclear periphery(L=5),GO:0043226-organelle(L=1),GO:0043227-membrane-bounded organelle(L=2),GO:0043229-intrace…	GO:0003674-molecular_function(L=0),GO:0005488-binding(L=1),GO:0005515-protein binding(L=2),
Nippo_chrI.g1348	359826	-0.245967	0.537481	-0.45763	0.647218	0.740522	335430	248436	67355.5	253577	550294	520269	699051	421103	413145	498626	54929	255695	NA	NA	NA	Biotin_lipoyl_2 [PF13533.9]	NA	NA	NA	NA	NA	NA
Nippo_chrI.g1349	1729.24	0.435226	0.21318	2.04159	0.041192	0.0909159	1766.63	1401.3	2252.5	2187.39	2264.65	2073.66	1924.23	1862.5	1108.85	1140.47	1573.49	1195.23	NA	SEG: 0.06 (18/308)	NCoils: 0.01 (21/1595); 0.01 (21/1620); 0.01 (21/1423)	BRCT [PF00533.29]; BRCT_2 [PF16589.8]; BRCT_3 [PF18428.4]; DUF4505 [PF14956.9]; LIG3_BRCT [PF16759.8]; NDUFB10 [PF10249.12]; PTCB-BRCT [PF12738.10]; RTT107_BRCT_5 [PF16770.8]	BRCT domain [IPR001357]; BRCT domain superfamily [IPR036420]; NADH dehydrogenase [ubiquinone] 1 beta subcomplex subunit 10 [IPR039993]; NADH-ubiquinone oxidoreductase, subunit 10 [IPR019377]; Protein of unknown function DUF4505 [IPR028108]	NADH-ubiquinone oxidoreductase subunit 10	1.9011e+18	GO:0000003-reproduction(L=1),GO:0002119-nematode larval development(L=5),GO:0002164-larval development(L=4),GO:0007275-multicellular organism development(L=3),GO:0007568-aging(L=3),GO:0008150-biological_process(L=0),GO:0008340-determination of adult lifespan(L=5),GO:0009790-embryo development(L=4),GO:0009791-post-embryonic development(L=4),GO:0009792-embryo development ending in birth or egg hatc…	NA	GO:0003674-molecular_function(L=0),GO:0003676-nucleic acid binding(L=3),GO:0005488-binding(L=1),GO:0097159-organic cyclic compound binding(L=2),GO:1901363-heterocyclic compound binding(L=2),
Nippo_chrI.g135	38.1414	-2.49631	0.583386	-4.279	1.88e-05	0.000201621	9.94933	10.645	10.6894	15.5708	9.30584	13.1867	20.6202	34.9503	89.0041	193.44	14.1823	36.1524	TM(1x)	SEG: 0.09 (83/890)	NCoils: 0.05 (21/429); 0.02 (21/890); 0.03 (42/1296)	C2 [PF00168.33]; CC2D2AN-C2 [PF15625.9]	C2 domain [IPR000008]; C2 domain superfamily [IPR035892]; CC2D2A, N-terminal, C2 domain [IPR028928]	C2	NA	NA	GO:0005575-cellular_component(L=0),GO:0005622-intracellular(L=3),GO:0005623-cell(L=1),GO:0005929-cilium(L=4),GO:0031514-motile cilium(L=5),GO:0035869-ciliary transition zone(L=3),GO:0042995-cell projection(L=3),GO:0043226-organelle(L=1),GO:0043227-membrane-bounded organelle(L=2),GO:0043229-intracellular organelle(L=3),GO:0043231-intracellular membrane-bounded organelle(L=4),GO:0044422-organelle p…	NA
Nippo_chrI.g1350	2703.96	1.47365	0.499052	2.9529	0.00314803	0.0125084	2115.06	2044.95	5396.07	5323.3	5618.28	3375.1	2153.53	3670.92	646.242	688.697	842.14	573.291	NA	NA	NA	KH_6 [PF15985.8]	Exosome complex RNA-binding protein 1/RRP40/RRP4 [IPR026699]; K Homology domain, type 1 [IPR004088]; K Homology domain, type 1 superfamily [IPR036612]; Nucleic acid-binding, OB-fold [IPR012340]; Rrp40, S1 domain [IPR037319]	S1	3018	GO:0002119-nematode larval development(L=5),GO:0002164-larval development(L=4),GO:0006810-transport(L=3),GO:0006897-endocytosis(L=5),GO:0006898-receptor-mediated endocytosis(L=6),GO:0007275-multicellular organism development(L=3),GO:0008150-biological_process(L=0),GO:0009790-embryo development(L=4),GO:0009791-post-embryonic development(L=4),GO:0009792-embryo development ending in birth or egg hat…	GO:0000178-exosome (RNase complex)(L=4),GO:0005575-cellular_component(L=0),GO:0005622-intracellular(L=3),GO:0005623-cell(L=1),GO:0005634-nucleus(L=5),GO:0005737-cytoplasm(L=4),GO:0032991-macromolecular complex(L=1),GO:0043226-organelle(L=1),GO:0043227-membrane-bounded organelle(L=2),GO:0043229-intracellular organelle(L=3),GO:0043231-intracellular membrane-bounded organelle(L=4),GO:0043234-protein…	GO:0003674-molecular_function(L=0),GO:0003676-nucleic acid binding(L=3),GO:0003723-RNA binding(L=4),GO:0005488-binding(L=1),GO:0097159-organic cyclic compound binding(L=2),GO:1901363-heterocyclic compound binding(L=2),
Nippo_chrI.g1351	116.586	0.237164	0.353157	0.671554	0.501868	0.614304	93.2402	116.616	194.05	53.4507	98.4033	198.756	64.2523	92.9224	138.226	104.99	138.793	105.336	NA	SEG: 0.05 (22/403)	NA	Hormone_recep [PF00104.33]; zf-C4 [PF00105.21]	Nuclear hormone receptor [IPR001723]; Nuclear hormone receptor, ligand-binding domain [IPR000536]; Nuclear hormone receptor-like domain superfamily [IPR035500]; Zinc finger, NHR/GATA-type [IPR013088]; Zinc finger, nuclear hormone receptor-type [IPR001628]	Ligand-binding domain of nuclear hormone receptor	NA	GO:0006139-nucleobase-containing compound metabolic process(L=3),GO:0006351-transcription, DNA-templated(L=5),GO:0006355-regulation of transcription, DNA-templated(L=7),GO:0006725-cellular aromatic compound metabolic process(L=3),GO:0006807-nitrogen compound metabolic process(L=2),GO:0007154-cell communication(L=2),GO:0007165-signal transduction(L=3),GO:0008150-biological_process(L=0),GO:0008152-…	GO:0005575-cellular_component(L=0),GO:0005622-intracellular(L=3),GO:0005623-cell(L=1),GO:0005634-nucleus(L=5),GO:0043226-organelle(L=1),GO:0043227-membrane-bounded organelle(L=2),GO:0043229-intracellular organelle(L=3),GO:0043231-intracellular membrane-bounded organelle(L=4),GO:0044424-intracellular part(L=3),GO:0044464-cell part(L=2),	GO:0001071-nucleic acid binding transcription factor activity(L=1),GO:0003674-molecular_function(L=0),GO:0003676-nucleic acid binding(L=3),GO:0003677-DNA binding(L=4),GO:0003700-transcription factor activity, sequence-specific DNA binding(L=2),GO:0003707-steroid hormone receptor activity(L=3),GO:0004871-signal transducer activity(L=1),GO:0004872-receptor activity(L=2),GO:0005488-binding(L=1),GO:0…
Nippo_chrI.g1352	172.026	1.39931	1.22294	1.14422	0.252534	0.368024	5.08834	38.3438	939.245	498.915	9.10688	6.67924	16.2176	22.0598	33.2231	354.854	79.2305	61.3497	SigP	SEG: 0.04 (18/427)	NA	CAP [PF00188.29]	CAP domain [IPR014044]; CAP superfamily [IPR035940]; Cysteine-rich secretory protein-related [IPR001283]	SCP	NA	GO:0008150-biological_process(L=0),GO:0040011-locomotion(L=1),	GO:0005575-cellular_component(L=0),GO:0005576-extracellular region(L=1),	NA
Nippo_chrI.g1353	9.77636	-0.766356	0.71163	-1.0769	0.281524	0.398743	9.18956	0	12.6489	1.42717	2.40196	17.0651	6.70084	11.7323	16.3035	20.4952	7.90201	11.4498	TM(1x)	NA	NA	Glyco_transf_11 [PF01531.19]	Glycosyl transferase, family 11 [IPR002516]	galactoside 2-alpha-L-fucosyltransferase activity	NA	GO:0005975-carbohydrate metabolic process(L=3),GO:0008150-biological_process(L=0),GO:0008152-metabolic process(L=1),GO:0036065-fucosylation(L=4),GO:0044238-primary metabolic process(L=2),GO:0044723-single-organism carbohydrate metabolic process(L=3),GO:0070085-glycosylation(L=3),GO:0071704-organic substance metabolic process(L=2),	GO:0005575-cellular_component(L=0),GO:0016020-membrane(L=1),GO:0016021-integral component of membrane(L=4),GO:0031224-intrinsic component of membrane(L=3),GO:0044425-membrane part(L=2),	GO:0003674-molecular_function(L=0),GO:0003824-catalytic activity(L=1),GO:0008107-galactoside 2-alpha-L-fucosyltransferase activity(L=7),GO:0008417-fucosyltransferase activity(L=5),GO:0016740-transferase activity(L=2),GO:0016757-transferase activity, transferring glycosyl groups(L=3),GO:0016758-transferase activity, transferring hexosyl groups(L=4),GO:0031127-alpha-(1,2)-fucosyltransferase activit…
Nippo_chrI.g1354	10.1771	-5.55127	1.0059	-5.51872	3.41e-08	9.21e-07	0	1.09869	0.74258	0	0.581476	0	4.43102	7.97138	48.6251	38.6666	8.95893	11.0493	SigP	SEG: 0.08 (10/126)	NCoils: 0.27 (34/126)	NA	NA	NA	NA	NA	NA	NA
Nippo_chrI.g1355	343.656	0.509873	0.236363	2.15716	0.0309933	0.0728256	311.868	357.686	530.221	509.528	397.346	332.999	376.892	373.971	212.733	259.599	262.594	198.44	NA	NA	NA	zf-C2H2 [PF00096.29]; zf-C2H2_4 [PF13894.9]; zf-Di19 [PF05605.15]	Zinc finger C2H2 superfamily [IPR036236]; Zinc finger C2H2-type [IPR013087]	ZnF_C2H2	NA	NA	NA	GO:0003674-molecular_function(L=0),GO:0005488-binding(L=1),GO:0008270-zinc ion binding(L=6),GO:0043167-ion binding(L=2),GO:0043169-cation binding(L=3),GO:0046872-metal ion binding(L=4),GO:0046914-transition metal ion binding(L=5),
Nippo_chrI.g1356	43.4239	-0.939577	0.392033	-2.39668	0.0165444	0.0446973	10.303	24.4818	24.9463	26.9461	46.7553	47.4798	35.7322	58.1047	85.3868	80.9009	46.2182	33.8321	NA	SEG: 0.15 (12/80)	NA	NA	Nucleophile aminohydrolases, N-terminal [IPR029055]; Phosphoribosyltransferase-like [IPR029057]	NA	NA	NA	NA	NA
Nippo_chrI.g1357	79.6031	0.761637	0.366206	2.0798	0.0375435	0.0846025	148.896	68.2175	113.681	56.8184	73.5814	144.167	88.6873	82.4948	39.1925	56.2148	29.6349	53.6525	NA	SEG: 0.04 (12/310)	NCoils: 0.07 (21/310); 0.06 (21/370)	Prenyltransf [PF01255.22]	Decaprenyl diphosphate synthase-like [IPR001441]; Decaprenyl diphosphate synthase-like superfamily [IPR036424]; Di-trans-poly-cis-decaprenylcistransferase-like, conserved site [IPR018520]	Putative undecaprenyl diphosphate synthase	9001110	GO:0008150-biological_process(L=0),GO:0008152-metabolic process(L=1),	NA	GO:0003674-molecular_function(L=0),GO:0003824-catalytic activity(L=1),GO:0016740-transferase activity(L=2),GO:0016765-transferase activity, transferring alkyl or aryl (other than methyl) groups(L=3),
Nippo_chrI.g1358	18.8798	-0.529675	0.439375	-1.20552	0.228003	0.340053	8.93462	7.37439	21.0664	24.227	21.2095	15.2589	33.4243	33.674	12.1271	23.3929	25.8683	0	NA	NA	NA	NA	NA	NA	NA	NA	NA	NA
Nippo_chrI.g1359	152.081	-0.326528	0.313395	-1.0419	0.297456	0.415934	104.275	162.298	109.211	81.2723	99.0526	257.633	127.01	196.45	181.833	166.524	209.974	129.444	NA	NA	NA	Prenyltransf [PF01255.22]	Decaprenyl diphosphate synthase-like [IPR001441]; Decaprenyl diphosphate synthase-like superfamily [IPR036424]; Di-trans-poly-cis-decaprenylcistransferase-like, conserved site [IPR018520]	Putative undecaprenyl diphosphate synthase	9001110	GO:0008150-biological_process(L=0),GO:0008152-metabolic process(L=1),	NA	GO:0003674-molecular_function(L=0),GO:0003824-catalytic activity(L=1),GO:0016740-transferase activity(L=2),GO:0016765-transferase activity, transferring alkyl or aryl (other than methyl) groups(L=3),
Nippo_chrI.g136	5377.58	1.54964	0.551517	2.80978	0.00495752	0.0177824	7526.37	4118.27	9268.73	9000.68	9568.18	8635.27	6230.34	5753.83	1102.41	1918.09	946.373	462.372	NA	SEG: 0.78 (62/80)	NA	NA	NA	NA	NA	NA	NA	NA
Nippo_chrI.g1360	41.8852	0.502074	2.25145	0.223001	0.823535	0.87919	3.89337	0	9.93734	0	0	281.217	0	14.7176	129.167	52.502	0	11.1883	NA	SEG: 0.13 (12/92)	NA	DUF1674 [PF07896.15]	Succinate dehydrogenase assembly factor 4 [IPR012875]	Protein of unknown function (DUF1674)	NA	NA	NA	NA
Nippo_chrI.g1361	294.954	0.0283151	1.35847	0.0208434	0.983371	0.989303	341.374	0	285.69	3.27628	5.08159	1151.32	8.54251	198.694	718.302	306.281	205.002	315.887	TM(1x)	SEG: 0.05 (13/240)	NA	PCI [PF01399.30]	Eukaryotic translation initiation factor 3 subunit M eIF3m/COP9 signalosome complex subunit 7 COPS7 [IPR045237]; Proteasome component (PCI) domain [IPR000717]	COP9 (constitutive photomorphogenic) homolog, subunit	NA	GO:0000075-cell cycle checkpoint(L=5),GO:0000077-DNA damage checkpoint(L=7),GO:0000338-protein deneddylation(L=6),GO:0006464-cellular protein modification process(L=5),GO:0006950-response to stress(L=2),GO:0006974-cellular response to DNA damage stimulus(L=4),GO:0007049-cell cycle(L=3),GO:0007093-mitotic cell cycle checkpoint(L=6),GO:0007095-mitotic G2 DNA damage checkpoint(L=8),GO:0007154-cell c…	GO:0005575-cellular_component(L=0),GO:0005622-intracellular(L=3),GO:0005623-cell(L=1),GO:0005634-nucleus(L=5),GO:0005737-cytoplasm(L=4),GO:0008180-COP9 signalosome(L=6),GO:0031974-membrane-enclosed lumen(L=1),GO:0031981-nuclear lumen(L=6),GO:0032991-macromolecular complex(L=1),GO:0034399-nuclear periphery(L=5),GO:0043226-organelle(L=1),GO:0043227-membrane-bounded organelle(L=2),GO:0043229-intrace…	GO:0003674-molecular_function(L=0),GO:0005488-binding(L=1),GO:0005515-protein binding(L=2),
Nippo_chrI.g1362	261.927	0.0127227	1.79056	0.00710542	0.994331	0.99662	287.161	0	250.928	1.42526	0	1038.73	0	178.288	638.769	274.596	186.246	286.986	NA	SEG: 0.05 (13/287)	NA	PCI [PF01399.30]	Eukaryotic translation initiation factor 3 subunit M eIF3m/COP9 signalosome complex subunit 7 COPS7 [IPR045237]; Proteasome component (PCI) domain [IPR000717]	COP9 (constitutive photomorphogenic) homolog, subunit	NA	GO:0000075-cell cycle checkpoint(L=5),GO:0000077-DNA damage checkpoint(L=7),GO:0000338-protein deneddylation(L=6),GO:0006464-cellular protein modification process(L=5),GO:0006950-response to stress(L=2),GO:0006974-cellular response to DNA damage stimulus(L=4),GO:0007049-cell cycle(L=3),GO:0007093-mitotic cell cycle checkpoint(L=6),GO:0007095-mitotic G2 DNA damage checkpoint(L=8),GO:0007154-cell c…	GO:0005575-cellular_component(L=0),GO:0005622-intracellular(L=3),GO:0005623-cell(L=1),GO:0005634-nucleus(L=5),GO:0005737-cytoplasm(L=4),GO:0008180-COP9 signalosome(L=6),GO:0031974-membrane-enclosed lumen(L=1),GO:0031981-nuclear lumen(L=6),GO:0032991-macromolecular complex(L=1),GO:0034399-nuclear periphery(L=5),GO:0043226-organelle(L=1),GO:0043227-membrane-bounded organelle(L=2),GO:0043229-intrace…	GO:0003674-molecular_function(L=0),GO:0005488-binding(L=1),GO:0005515-protein binding(L=2),
Nippo_chrI.g1363	251.585	0.989039	0.789061	1.25344	0.210047	0.319534	249.308	31.5721	176.916	47.763	59.8845	1438.48	66.5233	175.216	293.635	163.612	56.8296	259.277	NA	SEG: 0.13 (12/92)	NA	DUF1674 [PF07896.15]	Succinate dehydrogenase assembly factor 4 [IPR012875]	Protein of unknown function (DUF1674)	NA	NA	NA	NA
Nippo_chrI.g1364	87.2719	-0.447848	0.287882	-1.55567	0.119787	0.208075	45.9477	73.7063	71.4929	53.2823	111.691	88.3251	68.4364	124.646	107.877	81.988	139.659	80.2116	NA	NA	NA	NA	NA	NA	NA	NA	NA	NA
Nippo_chrI.g1365	85.638	0.381163	0.259758	1.46738	0.142273	0.236989	135.085	118.647	74.9444	100.934	77.6177	66.0164	58.3218	57.2038	93.4848	71.0838	71.2396	103.077	NA	SEG: 0.14 (18/130)	NCoils: 0.03 (21/640); 0.04 (21/573); 0.04 (21/549); 0.04 (21/552); 0.05 (21/435)	Oxysterol_BP [PF01237.21]	Oxysterol-binding protein [IPR000648]; Oxysterol-binding protein superfamily [IPR037239]; Oxysterol-binding protein, conserved site [IPR018494]; Pleckstrin homology domain [IPR001849]	Oxysterol-binding protein	NA	GO:0006810-transport(L=3),GO:0006869-lipid transport(L=4),GO:0008150-biological_process(L=0),GO:0010876-lipid localization(L=3),GO:0033036-macromolecule localization(L=2),GO:0044699-single-organism process(L=1),GO:0044765-single-organism transport(L=3),GO:0051179-localization(L=1),GO:0051234-establishment of localization(L=2),GO:0071702-organic substance transport(L=4),	NA	GO:0003674-molecular_function(L=0),GO:0005488-binding(L=1),GO:0005515-protein binding(L=2),GO:0005516-calmodulin binding(L=3),GO:0005543-phospholipid binding(L=3),GO:0008289-lipid binding(L=2),GO:0043167-ion binding(L=2),GO:0043168-anion binding(L=3),
Nippo_chrI.g1366	1.37494	-2.82284	1.22329	-2.30757	0.021023	0.0535133	1.28171	1.06026	0	0	0.595105	0	1.70489	0.911737	5.9123	2.8195	2.21381	0	NA	NA	NA	NA	NA	NA	NA	NA	NA	NA
Nippo_chrI.g1367	9.12278	0.731514	0.41147	1.77781	0.0754352	0.145442	14.2771	11.8125	7.7466	14.4276	12.0071	11.9814	8.51197	4.83789	8.41357	8.80928	6.64822	0	NA	NA	NA	PH [PF00169.32]	PH-like domain superfamily [IPR011993]; Pleckstrin homology domain [IPR001849]	Oxysterol-binding protein	NA	GO:0006810-transport(L=3),GO:0006869-lipid transport(L=4),GO:0008150-biological_process(L=0),GO:0010876-lipid localization(L=3),GO:0033036-macromolecule localization(L=2),GO:0044699-single-organism process(L=1),GO:0044765-single-organism transport(L=3),GO:0051179-localization(L=1),GO:0051234-establishment of localization(L=2),GO:0071702-organic substance transport(L=4),	NA	GO:0003674-molecular_function(L=0),GO:0005488-binding(L=1),GO:0005515-protein binding(L=2),GO:0005516-calmodulin binding(L=3),GO:0005543-phospholipid binding(L=3),GO:0008289-lipid binding(L=2),GO:0043167-ion binding(L=2),GO:0043168-anion binding(L=3),
Nippo_chrI.g1368	20.3325	-0.327238	0.432955	-0.755825	0.449754	0.566758	17.9432	21.8369	13.812	27.1441	21.3375	14.8699	20.3037	52.2409	18.9416	18.1738	17.3863	0	SigP	SEG: 0.03 (10/381)	NA	NA	NA	Inherit from KOG: Tenascin	NA	NA	NA	NA
Nippo_chrI.g1369	3179.66	-0.345246	0.269404	-1.28152	0.200013	0.307463	3292.17	3593.5	2365.62	2335.9	2037.77	3178.35	2276.45	2104.66	5237.73	4420.1	3438.04	3875.62	NA	SEG: 0.06 (258/4325)	NCoils: 0.01 (42/4282); 0.01 (42/4325); 0.01 (42/4121)	AAA [PF00004.32]; AAA_16 [PF13191.9]; AAA_18 [PF13238.9]; AAA_22 [PF13401.9]; AAA_29 [PF13555.9]; AAA_3 [PF07726.14]; AAA_5 [PF07728.17]; AAA_6 [PF12774.10]; AAA_7 [PF12775.10]; AAA_lid_5 [PF17865.4]; AAA_lid_7 [PF17867.4]; DUF815 [PF05673.16]; Dynein_heavy [PF03028.18]; IstB_IS21 [PF01695.20]; Mg_chelatase [PF01078.24]; RNA_helicase [PF00910.25]; RuvB_N [PF05496.15]; Sigma54_activ_2 [PF14532.9];…	AAA+ ATPase domain [IPR003593]; ATPase, dynein-related, AAA domain [IPR011704]; Midasin AAA lid domain 5 [IPR041190]; Midasin [IPR012099]; Midasin, AAA lid domain 7 [IPR040848]; P-loop containing nucleoside triphosphate hydrolase [IPR027417]; Sigma-54 interaction domain, ATP-binding site 1 [IPR025662]; von Willebrand factor A-like domain superfamily [IPR036465]; von Willebrand factor, type A [IPR…	Nuclear chaperone required for maturation and nuclear export of pre-60S ribosome subunits (By similarity)	3008	GO:0000003-reproduction(L=1),GO:0002119-nematode larval development(L=5),GO:0002164-larval development(L=4),GO:0006139-nucleobase-containing compound metabolic process(L=3),GO:0006152-purine nucleoside catabolic process(L=7),GO:0006163-purine nucleotide metabolic process(L=5),GO:0006195-purine nucleotide catabolic process(L=7),GO:0006200-obsolete ATP catabolic process(L=),GO:0006461-protein compl…	GO:0005575-cellular_component(L=0),GO:0005622-intracellular(L=3),GO:0005623-cell(L=1),GO:0005634-nucleus(L=5),GO:0043226-organelle(L=1),GO:0043227-membrane-bounded organelle(L=2),GO:0043229-intracellular organelle(L=3),GO:0043231-intracellular membrane-bounded organelle(L=4),GO:0044424-intracellular part(L=3),GO:0044464-cell part(L=2),	GO:0000166-nucleotide binding(L=3),GO:0001882-nucleoside binding(L=3),GO:0001883-purine nucleoside binding(L=4),GO:0003674-molecular_function(L=0),GO:0003824-catalytic activity(L=1),GO:0005488-binding(L=1),GO:0005524-ATP binding(L=7),GO:0016462-pyrophosphatase activity(L=5),GO:0016787-hydrolase activity(L=2),GO:0016817-hydrolase activity, acting on acid anhydrides(L=3),GO:0016818-hydrolase activi…
Nippo_chrI.g137	506.463	-0.65294	0.862784	-0.756783	0.44918	0.566307	397.358	225.386	422.801	701.218	422.819	197.381	2680.23	503.94	355.266	6.80028	75.361	88.9984	SigP	SEG: 0.03 (16/510)	NCoils: 0.04 (21/509); 0.04 (21/510)	Astacin [PF01400.27]; CUB [PF00431.23]; Peptidase_M10 [PF00413.27]	Astacin-like metallopeptidase domain [IPR034035]; Metallopeptidase, catalytic domain superfamily [IPR024079]; Metallopeptidase, nematode [IPR017050]; Peptidase M12A [IPR001506]; Peptidase, metallopeptidase [IPR006026]; Spermadhesin, CUB domain superfamily [IPR035914]	Astacin (Peptidase family M12A)	NA	GO:0006508-proteolysis(L=4),GO:0008150-biological_process(L=0),GO:0008152-metabolic process(L=1),GO:0019538-protein metabolic process(L=3),GO:0043170-macromolecule metabolic process(L=3),GO:0044238-primary metabolic process(L=2),GO:0071704-organic substance metabolic process(L=2),	NA	GO:0003674-molecular_function(L=0),GO:0003824-catalytic activity(L=1),GO:0004175-endopeptidase activity(L=5),GO:0004222-metalloendopeptidase activity(L=6),GO:0005488-binding(L=1),GO:0008233-peptidase activity(L=3),GO:0008237-metallopeptidase activity(L=5),GO:0008270-zinc ion binding(L=6),GO:0016787-hydrolase activity(L=2),GO:0043167-ion binding(L=2),GO:0043169-cation binding(L=3),GO:0046872-metal…
Nippo_chrI.g1370	113.29	-0.9967	0.338406	-2.94528	0.00322666	0.0127336	58.4304	86.364	60.7099	66.2118	114.482	61.8685	122.853	91.2961	94.7187	131.782	298.398	172.366	NA	NA	NA	LSM [PF01423.25]	LSM domain superfamily [IPR010920]; LSM domain, eukaryotic/archaea-type [IPR001163]	LSM domain	NA	NA	NA	NA
Nippo_chrI.g1371	1048.3	-0.0269928	0.143954	-0.18751	0.851261	0.899315	978.227	958.937	1235.47	1087.64	934.049	1022.24	912.747	982.322	983.624	1019.96	1351.17	1113.16	NA	SEG: 0.05 (75/1665)	NA	Ank [PF00023.33]; Ank_2 [PF12796.10]; Ank_3 [PF13606.9]; Ank_4 [PF13637.9]; Ank_5 [PF13857.9]; COR [PF16095.8]; LRR_4 [PF12799.10]; LRR_8 [PF13855.9]; PK_Tyr_Ser-Thr [PF07714.20]; Pkinase [PF00069.28]; Ras [PF00071.25]; Roc [PF08477.16]	Ankyrin repeat [IPR002110]; Ankyrin repeat-containing domain superfamily [IPR036770]; C-terminal of Roc (COR) domain [IPR032171]; Leucine-rich repeat [IPR001611]; Leucine-rich repeat domain superfamily [IPR032675]; Leucine-rich repeat, typical subtype [IPR003591]; P-loop containing nucleoside triphosphate hydrolase [IPR027417]; Protein kinase domain [IPR000719]; Protein kinase-like domain superfa…	LRR_TYP	NA	GO:0006464-cellular protein modification process(L=5),GO:0006468-protein phosphorylation(L=6),GO:0006793-phosphorus metabolic process(L=3),GO:0006796-phosphate-containing compound metabolic process(L=4),GO:0007154-cell communication(L=2),GO:0007165-signal transduction(L=3),GO:0007264-small GTPase mediated signal transduction(L=5),GO:0008150-biological_process(L=0),GO:0008152-metabolic process(L=1…	GO:0005575-cellular_component(L=0),GO:0005622-intracellular(L=3),GO:0005623-cell(L=1),GO:0044464-cell part(L=2),	GO:0000166-nucleotide binding(L=3),GO:0001882-nucleoside binding(L=3),GO:0001883-purine nucleoside binding(L=4),GO:0003674-molecular_function(L=0),GO:0003824-catalytic activity(L=1),GO:0004672-protein kinase activity(L=5),GO:0005488-binding(L=1),GO:0005524-ATP binding(L=7),GO:0005525-GTP binding(L=7),GO:0016301-kinase activity(L=4),GO:0016740-transferase activity(L=2),GO:0016772-transferase activ…
Nippo_chrI.g1372	1.73836	-1.1811	0.975772	-1.21042	0.226116	0.337914	0	2.40587	1.19806	1.40189	1.22655	0.965677	0.581287	3.21754	6.99358	2.86987	0	0	NA	SEG: 0.06 (9/147)	NCoils: 0.14 (21/147)	NA	NA	NA	NA	NA	NA	NA
Nippo_chrI.g1373	27.1723	-1.19327	0.808486	-1.47593	0.139962	0.234117	3.30882	81.2719	5.25678	3.75959	3.09143	5.46334	52.4595	53.3797	24.1702	55.9291	14.468	23.5093	NA	NA	NA	PK [PF00224.24]; PK_C [PF02887.19]	Pyruvate kinase [IPR001697]; Pyruvate kinase, C-terminal [IPR015795]; Pyruvate kinase, C-terminal domain superfamily [IPR036918]; Pyruvate kinase, active site [IPR018209]; Pyruvate kinase, barrel [IPR015793]; Pyruvate kinase, insert domain superfamily [IPR015806]; Pyruvate kinase-like domain superfamily [IPR040442]; Pyruvate kinase-like, insert domain superfamily [IPR011037]; Pyruvate/Phosphoenol…	Pyruvate kinase	1.02e+34	GO:0005975-carbohydrate metabolic process(L=3),GO:0005996-monosaccharide metabolic process(L=4),GO:0006006-glucose metabolic process(L=7),GO:0006007-glucose catabolic process(L=7),GO:0006091-generation of precursor metabolites and energy(L=3),GO:0006096-glycolytic process(L=5),GO:0006793-phosphorus metabolic process(L=3),GO:0006796-phosphate-containing compound metabolic process(L=4),GO:0007275-m…	NA	GO:0000287-magnesium ion binding(L=5),GO:0003674-molecular_function(L=0),GO:0003824-catalytic activity(L=1),GO:0004743-pyruvate kinase activity(L=5),GO:0005488-binding(L=1),GO:0016301-kinase activity(L=4),GO:0016740-transferase activity(L=2),GO:0016772-transferase activity, transferring phosphorus-containing groups(L=3),GO:0016773-phosphotransferase activity, alcohol group as acceptor(L=4),GO:003…
Nippo_chrI.g1374	1.83795	-2.0119	1.427	-1.40988	0.158575	0.257516	0	2.86779	0.888545	0.774493	0	0.499347	0.577527	0	6.58268	9.86506	0	0	NA	SEG: 0.05 (25/552)	NCoils: 0.02 (21/909); 0.04 (21/552)	AAA_12 [PF13087.9]; AAA_30 [PF13604.9]; Helicase_RecD [PF05127.17]; Viral_helicase1 [PF01443.21]	DNA2/NAM7 helicase-like, C-terminal [IPR041679]; P-loop containing nucleoside triphosphate hydrolase [IPR027417]	Regulator of nonsense transcripts	30133015	GO:0000003-reproduction(L=1),GO:0000184-nuclear-transcribed mRNA catabolic process, nonsense-mediated decay(L=8),GO:0000288-nuclear-transcribed mRNA catabolic process, deadenylation-dependent decay(L=8),GO:0000291-nuclear-transcribed mRNA catabolic process, exonucleolytic(L=8),GO:0000956-nuclear-transcribed mRNA catabolic process(L=7),GO:0001666-response to hypoxia(L=3),GO:0002181-cytoplasmic tra…	GO:0000785-chromatin(L=5),GO:0000932-P-body(L=7),GO:0005575-cellular_component(L=0),GO:0005622-intracellular(L=3),GO:0005623-cell(L=1),GO:0005634-nucleus(L=5),GO:0005681-spliceosomal complex(L=6),GO:0005694-chromosome(L=4),GO:0005737-cytoplasm(L=4),GO:0005829-cytosol(L=4),GO:0005844-polysome(L=5),GO:0030529-intracellular ribonucleoprotein complex(L=4),GO:0032991-macromolecular complex(L=1),GO:003…	GO:0000166-nucleotide binding(L=3),GO:0001882-nucleoside binding(L=3),GO:0001883-purine nucleoside binding(L=4),GO:0003674-molecular_function(L=0),GO:0003676-nucleic acid binding(L=3),GO:0003677-DNA binding(L=4),GO:0003682-chromatin binding(L=3),GO:0003723-RNA binding(L=4),GO:0003724-RNA helicase activity(L=8),GO:0003824-catalytic activity(L=1),GO:0004004-ATP-dependent RNA helicase activity(L=9),…
Nippo_chrI.g1375	784.503	0.544216	0.26193	2.07772	0.0377352	0.0849123	771.185	688.534	1176.33	1210.44	1023.87	763.815	848.506	857.35	566.233	687.901	390.819	429.051	NA	SEG: 0.16 (18/115)	NA	PK [PF00224.24]; PK_C [PF02887.19]	Pyruvate kinase [IPR001697]; Pyruvate kinase, C-terminal [IPR015795]; Pyruvate kinase, C-terminal domain superfamily [IPR036918]; Pyruvate kinase, active site [IPR018209]; Pyruvate kinase, barrel [IPR015793]; Pyruvate kinase, insert domain superfamily [IPR015806]; Pyruvate kinase-like domain superfamily [IPR040442]; Pyruvate kinase-like, insert domain superfamily [IPR011037]; Pyruvate/Phosphoenol…	Pyruvate kinase	1.02e+34	GO:0005975-carbohydrate metabolic process(L=3),GO:0005996-monosaccharide metabolic process(L=4),GO:0006006-glucose metabolic process(L=7),GO:0006007-glucose catabolic process(L=7),GO:0006091-generation of precursor metabolites and energy(L=3),GO:0006096-glycolytic process(L=5),GO:0006793-phosphorus metabolic process(L=3),GO:0006796-phosphate-containing compound metabolic process(L=4),GO:0007275-m…	NA	GO:0000287-magnesium ion binding(L=5),GO:0003674-molecular_function(L=0),GO:0003824-catalytic activity(L=1),GO:0004743-pyruvate kinase activity(L=5),GO:0005488-binding(L=1),GO:0016301-kinase activity(L=4),GO:0016740-transferase activity(L=2),GO:0016772-transferase activity, transferring phosphorus-containing groups(L=3),GO:0016773-phosphotransferase activity, alcohol group as acceptor(L=4),GO:003…
Nippo_chrI.g1376	6.60421	-1.13277	0.739251	-1.53232	0.125443	0.215392	5.93204	8.59533	1.20315	6.32528	1.81471	3.81526	2.27795	6.64689	27.7099	8.25863	6.67131	0	NA	SEG: 0.10 (18/176)	NA	NA	NA	NA	NA	NA	NA	NA
Nippo_chrI.g1377	0.149244	-0.871224	3.10053	-0.280992	0.778716	NA	0	0	0	0	0	0.449762	0	0	0	1.34116	0	0	NA	NA	NA	NA	NA	NA	NA	NA	NA	NA
Nippo_chrI.g1378	2.22262	-1.50482	1.26541	-1.1892	0.234362	0.34752	0	2.23534	0.396333	0.702304	1.92733	0	1.23036	0	5.51497	3.02651	0	11.6383	NA	NA	NA	NA	NA	NA	NA	NA	NA	NA
Nippo_chrI.g1379	97331	-0.119425	0.169639	-0.703992	0.481438	0.595712	73997.3	92893.6	99956	113659	94540.1	84759.9	76708.2	108766	102665	83265.5	120186	116575	NA	SEG: 0.04 (34/888)	NA	EFG_C [PF00679.27]; EFG_III [PF14492.9]; EFG_IV [PF03764.21]; GTP_EFTU [PF00009.30]; GTP_EFTU_D2 [PF03144.28]; MMR_HSR1 [PF01926.26]	EF-G domain III/V-like [IPR035647]; Elongation Factor G, domain II [IPR041095]; Elongation factor EFG, domain V-like [IPR000640]; P-loop containing nucleoside triphosphate hydrolase [IPR027417]; Ribosomal protein S5 domain 2-type fold [IPR020568]; Ribosomal protein S5 domain 2-type fold, subgroup [IPR014721]; Small GTP-binding protein domain [IPR005225]; Tr-type G domain, conserved site [IPR03115…	EFG_IV	NA	GO:0000003-reproduction(L=1),GO:0002119-nematode larval development(L=5),GO:0002164-larval development(L=4),GO:0003006-developmental process involved in reproduction(L=2),GO:0005975-carbohydrate metabolic process(L=3),GO:0005996-monosaccharide metabolic process(L=4),GO:0006006-glucose metabolic process(L=7),GO:0006007-glucose catabolic process(L=7),GO:0006091-generation of precursor metabolites a…	NA	GO:0000166-nucleotide binding(L=3),GO:0000287-magnesium ion binding(L=5),GO:0001882-nucleoside binding(L=3),GO:0001883-purine nucleoside binding(L=4),GO:0003674-molecular_function(L=0),GO:0003676-nucleic acid binding(L=3),GO:0003723-RNA binding(L=4),GO:0003746-translation elongation factor activity(L=6),GO:0003824-catalytic activity(L=1),GO:0003924-GTPase activity(L=7),GO:0004743-pyruvate kinase …
Nippo_chrI.g138	522.865	-1.56678	0.892415	-1.75566	0.079147	0.150573	402.966	130.804	336.809	9.89225	99.4669	603.435	2424.54	527.964	339.222	3.93519	541.112	854.23	SigP	SEG: 0.03 (16/507)	NA	Astacin [PF01400.27]	Astacin-like metallopeptidase domain [IPR034035]; CUB domain [IPR000859]; Metallopeptidase, catalytic domain superfamily [IPR024079]; Metallopeptidase, nematode [IPR017050]; Peptidase M12A [IPR001506]; Peptidase, metallopeptidase [IPR006026]; Spermadhesin, CUB domain superfamily [IPR035914]	Astacin (Peptidase family M12A)	NA	GO:0006508-proteolysis(L=4),GO:0008150-biological_process(L=0),GO:0008152-metabolic process(L=1),GO:0019538-protein metabolic process(L=3),GO:0043170-macromolecule metabolic process(L=3),GO:0044238-primary metabolic process(L=2),GO:0071704-organic substance metabolic process(L=2),	NA	GO:0003674-molecular_function(L=0),GO:0003824-catalytic activity(L=1),GO:0004175-endopeptidase activity(L=5),GO:0004222-metalloendopeptidase activity(L=6),GO:0005488-binding(L=1),GO:0008233-peptidase activity(L=3),GO:0008237-metallopeptidase activity(L=5),GO:0008270-zinc ion binding(L=6),GO:0016787-hydrolase activity(L=2),GO:0043167-ion binding(L=2),GO:0043169-cation binding(L=3),GO:0046872-metal…
Nippo_chrI.g1380	1898.69	-0.733581	0.28755	-2.55114	0.0107371	0.0320762	1575.05	1832.84	1146.35	1115.9	1425.24	1445.17	1199.04	1378.53	2602.42	2461.19	3467.14	3135.43	NA	SEG: 0.24 (184/774)	NA	Ribosomal_L37 [PF08561.13]	Claspin [IPR024146]; Ribosomal protein L37, mitochondrial [IPR013870]	Mitochondrial ribosomal protein L37	NA	GO:0000003-reproduction(L=1),GO:0002009-morphogenesis of an epithelium(L=5),GO:0002119-nematode larval development(L=5),GO:0002164-larval development(L=4),GO:0006810-transport(L=3),GO:0006897-endocytosis(L=5),GO:0006898-receptor-mediated endocytosis(L=6),GO:0007275-multicellular organism development(L=3),GO:0008150-biological_process(L=0),GO:0009653-anatomical structure morphogenesis(L=3),GO:0009…	NA	NA
Nippo_chrI.g1381	33.3818	0.130471	0.519846	0.250981	0.801829	0.863648	18.0313	24.7549	44.918	52.0228	33.6542	39.8774	52.7895	37.2123	3.39682	41.6698	40.5506	11.7035	TM(1x)	SEG: 0.08 (34/416)	NA	Peptidase_C1 [PF00112.26]	Cysteine peptidase, cysteine active site [IPR000169]; Papain-like cysteine peptidase superfamily [IPR038765]; Peptidase C1A, papain C-terminal [IPR000668]	Papain family cysteine protease	NA	GO:0006508-proteolysis(L=4),GO:0008150-biological_process(L=0),GO:0008152-metabolic process(L=1),GO:0019538-protein metabolic process(L=3),GO:0043170-macromolecule metabolic process(L=3),GO:0044238-primary metabolic process(L=2),GO:0071704-organic substance metabolic process(L=2),	GO:0005575-cellular_component(L=0),GO:0016020-membrane(L=1),GO:0016021-integral component of membrane(L=4),GO:0031224-intrinsic component of membrane(L=3),GO:0044425-membrane part(L=2),	GO:0003674-molecular_function(L=0),GO:0003824-catalytic activity(L=1),GO:0008233-peptidase activity(L=3),GO:0008234-cysteine-type peptidase activity(L=5),GO:0016787-hydrolase activity(L=2),GO:0070011-peptidase activity, acting on L-amino acid peptides(L=4),
Nippo_chrI.g1382	351.056	0.0813362	0.180421	0.450813	0.652125	0.74483	330.648	309.879	362.808	467.812	357.191	347.174	352.495	394.547	297.38	274.163	438.003	280.576	NA	SEG: 0.19 (40/207)	NCoils: 0.20 (42/207)	Snf7 [PF03357.24]	Snf7 family [IPR005024]	Snf7	4144	GO:0002119-nematode larval development(L=5),GO:0002164-larval development(L=4),GO:0006810-transport(L=3),GO:0007275-multicellular organism development(L=3),GO:0007568-aging(L=3),GO:0008104-protein localization(L=3),GO:0008150-biological_process(L=0),GO:0008340-determination of adult lifespan(L=5),GO:0009653-anatomical structure morphogenesis(L=3),GO:0009791-post-embryonic development(L=4),GO:0009…	NA	NA
Nippo_chrI.g1383	964.805	0.564185	0.245673	2.29649	0.0216478	0.0547304	844.841	1036.44	1709.64	1429.14	1023.83	839.74	769.115	854.297	640.618	528.216	870.371	1031.41	NA	SEG: 0.13 (93/738)	NA	DEAD [PF00270.32]; Helicase_C [PF00271.34]	ATP-dependent RNA helicase DEAD-box, conserved site [IPR000629]; DEAD/DEAH box helicase domain [IPR011545]; Ded1/Dbp1, DEAD-box helicase domain [IPR044763]; Helicase superfamily 1/2, ATP-binding domain [IPR014001]; Helicase, C-terminal [IPR001650]; P-loop containing nucleoside triphosphate hydrolase [IPR027417]; RNA helicase, DEAD-box type, Q motif [IPR014014]	DEAD/DEAH box helicase	462252000000	GO:0000003-reproduction(L=1),GO:0003006-developmental process involved in reproduction(L=2),GO:0006139-nucleobase-containing compound metabolic process(L=3),GO:0006152-purine nucleoside catabolic process(L=7),GO:0006163-purine nucleotide metabolic process(L=5),GO:0006195-purine nucleotide catabolic process(L=7),GO:0006200-obsolete ATP catabolic process(L=),GO:0006725-cellular aromatic compound me…	GO:0005575-cellular_component(L=0),GO:0005622-intracellular(L=3),GO:0005623-cell(L=1),GO:0005737-cytoplasm(L=4),GO:0030529-intracellular ribonucleoprotein complex(L=4),GO:0032991-macromolecular complex(L=1),GO:0035770-ribonucleoprotein granule(L=5),GO:0043186-P granule(L=6),GO:0043226-organelle(L=1),GO:0043228-non-membrane-bounded organelle(L=2),GO:0043229-intracellular organelle(L=3),GO:0043232-…	GO:0000166-nucleotide binding(L=3),GO:0001882-nucleoside binding(L=3),GO:0001883-purine nucleoside binding(L=4),GO:0003674-molecular_function(L=0),GO:0003676-nucleic acid binding(L=3),GO:0003824-catalytic activity(L=1),GO:0004386-helicase activity(L=7),GO:0005488-binding(L=1),GO:0005524-ATP binding(L=7),GO:0008026-ATP-dependent helicase activity(L=9),GO:0016462-pyrophosphatase activity(L=5),GO:00…
Nippo_chrI.g1384	7.38786	-1.25684	0.652031	-1.92757	0.0539086	0.1122	8.37501	2.61664	3.96431	3.0747	6.45887	4.00326	4.07506	4.64368	20.486	25.4339	5.52294	0	TM(1x)	SEG: 0.03 (15/509)	NA	Glyco_transf_92 [PF01697.30]	Glycosyltransferase family 92 [IPR008166]	Pfam:DUF23	NA	GO:0008150-biological_process(L=0),	GO:0005575-cellular_component(L=0),GO:0016020-membrane(L=1),GO:0016021-integral component of membrane(L=4),GO:0031224-intrinsic component of membrane(L=3),GO:0044425-membrane part(L=2),	GO:0003674-molecular_function(L=0),
Nippo_chrI.g1385	429.645	0.207175	0.135277	1.53149	0.12565	0.21562	516.33	420.23	512.157	403.655	510.891	392.651	384.471	414.797	421.78	376.663	369.065	433.045	NA	SEG: 0.11 (31/270)	NA	NA	Zinc finger C2H2-type [IPR013087]	NA	NA	NA	NA	NA
Nippo_chrI.g1386	165.242	-0.612796	0.283186	-2.16393	0.0304696	0.0718976	131.764	129.416	90.2541	145.161	118.366	148.496	124.114	130.357	204.792	145.234	279.284	335.67	NA	NA	NA	NA	NA	NA	NA	NA	NA	NA
Nippo_chrI.g1387	763.627	-0.610255	0.249859	-2.4424	0.01459	0.0405589	557.709	794.291	573.973	555.951	557.203	566.553	564.458	570.362	988.432	1158.44	910.103	1366.04	TM(1x)	NA	NA	Inositol_P [PF00459.28]	Crossover junction endonuclease Mus81 [IPR033309]; EME1/EME2, C-terminal domain [IPR042530]; Inositol monophosphatase, conserved site [IPR020550]; Inositol monophosphatase-like [IPR000760]	Inositol monophosphatase family	5.6292e+17	GO:0006629-lipid metabolic process(L=3),GO:0006644-phospholipid metabolic process(L=4),GO:0006650-glycerophospholipid metabolic process(L=5),GO:0006793-phosphorus metabolic process(L=3),GO:0006796-phosphate-containing compound metabolic process(L=4),GO:0008150-biological_process(L=0),GO:0008152-metabolic process(L=1),GO:0009987-cellular process(L=1),GO:0016310-phosphorylation(L=5),GO:0019637-orga…	GO:0005575-cellular_component(L=0),GO:0016020-membrane(L=1),GO:0016021-integral component of membrane(L=4),GO:0031224-intrinsic component of membrane(L=3),GO:0044425-membrane part(L=2),	NA
Nippo_chrI.g1388	12.8325	-1.78564	0.576222	-3.09887	0.00194261	0.00855827	4.03914	4.45279	10.0321	6.82047	3.08274	7.27944	8.25198	8.02579	33.8419	38.0016	30.1616	0	NA	NA	NA	Las1 [PF04031.16]	Las1 [IPR007174]	Las1-like	NA	GO:0006810-transport(L=3),GO:0006897-endocytosis(L=5),GO:0006898-receptor-mediated endocytosis(L=6),GO:0008150-biological_process(L=0),GO:0016192-vesicle-mediated transport(L=4),GO:0040008-regulation of growth(L=3),GO:0040009-regulation of growth rate(L=4),GO:0040010-positive regulation of growth rate(L=5),GO:0045927-positive regulation of growth(L=4),GO:0048518-positive regulation of biological …	NA	NA
Nippo_chrI.g1389	20.1637	-4.37516	0.794959	-5.50362	3.72e-08	9.9e-07	2.84136	0	1.56019	4.79298	0.599911	1.32032	14.072	12.1597	79.5905	85.7509	4.59752	34.6789	SigP+TM(1x); TM(1x)	NA	NA	NA	NA	NA	NA	GO:0006464-cellular protein modification process(L=5),GO:0006468-protein phosphorylation(L=6),GO:0006793-phosphorus metabolic process(L=3),GO:0006796-phosphate-containing compound metabolic process(L=4),GO:0007154-cell communication(L=2),GO:0007165-signal transduction(L=3),GO:0007166-cell surface receptor signaling pathway(L=4),GO:0007167-enzyme linked receptor protein signaling pathway(L=5),GO:0…	GO:0005575-cellular_component(L=0),GO:0016020-membrane(L=1),GO:0016021-integral component of membrane(L=4),GO:0031224-intrinsic component of membrane(L=3),GO:0044425-membrane part(L=2),	GO:0003674-molecular_function(L=0),GO:0003824-catalytic activity(L=1),GO:0004672-protein kinase activity(L=5),GO:0004674-protein serine/threonine kinase activity(L=6),GO:0004675-transmembrane receptor protein serine/threonine kinase activity(L=5),GO:0004871-signal transducer activity(L=1),GO:0004872-receptor activity(L=2),GO:0004888-transmembrane signaling receptor activity(L=3),GO:0005024-transf…
Nippo_chrI.g139	348.669	-1.87372	1.18813	-1.57704	0.114787	0.201149	163.939	31.664	228.38	3.97637	3.27203	465.287	1550.01	280.725	260.709	1.53651	461.754	732.771	SigP	SEG: 0.03 (16/510)	NCoils: 0.04 (21/510); 0.04 (21/509)	Astacin [PF01400.27]	Astacin-like metallopeptidase domain [IPR034035]; Metallopeptidase, catalytic domain superfamily [IPR024079]; Metallopeptidase, nematode [IPR017050]; Peptidase M12A [IPR001506]; Peptidase, metallopeptidase [IPR006026]; Spermadhesin, CUB domain superfamily [IPR035914]	Astacin (Peptidase family M12A)	NA	GO:0006508-proteolysis(L=4),GO:0008150-biological_process(L=0),GO:0008152-metabolic process(L=1),GO:0019538-protein metabolic process(L=3),GO:0043170-macromolecule metabolic process(L=3),GO:0044238-primary metabolic process(L=2),GO:0071704-organic substance metabolic process(L=2),	NA	GO:0003674-molecular_function(L=0),GO:0003824-catalytic activity(L=1),GO:0004175-endopeptidase activity(L=5),GO:0004222-metalloendopeptidase activity(L=6),GO:0005488-binding(L=1),GO:0008233-peptidase activity(L=3),GO:0008237-metallopeptidase activity(L=5),GO:0008270-zinc ion binding(L=6),GO:0016787-hydrolase activity(L=2),GO:0043167-ion binding(L=2),GO:0043169-cation binding(L=3),GO:0046872-metal…
Nippo_chrI.g1390	90.0962	1.32476	0.514642	2.57415	0.0100487	0.0304433	117.837	84.8929	185.042	134.658	106.874	158.913	104.258	107.871	20.7849	41.1726	18.8507	0	NA	NA	NA	Las1 [PF04031.16]	Las1 [IPR007174]	Las1-like	NA	GO:0006810-transport(L=3),GO:0006897-endocytosis(L=5),GO:0006898-receptor-mediated endocytosis(L=6),GO:0008150-biological_process(L=0),GO:0016192-vesicle-mediated transport(L=4),GO:0040008-regulation of growth(L=3),GO:0040009-regulation of growth rate(L=4),GO:0040010-positive regulation of growth rate(L=5),GO:0045927-positive regulation of growth(L=4),GO:0048518-positive regulation of biological …	NA	NA
Nippo_chrI.g1391	153.565	0.207179	0.562589	0.36826	0.71268	0.793357	181.097	189.33	74.9609	232.412	222.283	97.9072	385.545	244.542	74.8192	54.415	51.0413	34.433	SigP; SigP+TM(1x); TM(1x)	SEG: 0.12 (65/540)	NA	NA	NA	NA	NA	NA	GO:0005575-cellular_component(L=0),GO:0016020-membrane(L=1),GO:0016021-integral component of membrane(L=4),GO:0031224-intrinsic component of membrane(L=3),GO:0044425-membrane part(L=2),	NA
Nippo_chrI.g1392	1916.56	0.277718	0.156035	1.77985	0.0751009	0.145012	1929.8	2567.98	2123.74	2113.66	1919.72	1939.25	1378.44	1805.72	1888.09	1409.17	2103.27	1819.92	NA	SEG: 0.04 (17/475)	NCoils: 0.15 (73/500); 0.15 (73/474); 0.15 (73/475)	DMAP1 [PF05499.15]; SANT_DAMP1_like [PF16282.8]	DAMP1, SANT/Myb-like domain [IPR032563]; DNA methyltransferase 1-associated 1 [IPR008468]; SWR1-complex protein 4/DNA methyltransferase 1-associated protein 1 [IPR027109]	DNA methyltransferase 1-associated protein 1 (DMAP1)	NA	GO:0000003-reproduction(L=1),GO:0001703-gastrulation with mouth forming first(L=7),GO:0003006-developmental process involved in reproduction(L=2),GO:0006139-nucleobase-containing compound metabolic process(L=3),GO:0006259-DNA metabolic process(L=4),GO:0006281-DNA repair(L=5),GO:0006325-chromatin organization(L=4),GO:0006338-chromatin remodeling(L=5),GO:0006355-regulation of transcription, DNA-tem…	GO:0000123-histone acetyltransferase complex(L=7),GO:0005575-cellular_component(L=0),GO:0005622-intracellular(L=3),GO:0005623-cell(L=1),GO:0005634-nucleus(L=5),GO:0005654-nucleoplasm(L=5),GO:0031974-membrane-enclosed lumen(L=1),GO:0031981-nuclear lumen(L=6),GO:0032991-macromolecular complex(L=1),GO:0035267-NuA4 histone acetyltransferase complex(L=10),GO:0043189-H4/H2A histone acetyltransferase co…	GO:0003674-molecular_function(L=0),GO:0003676-nucleic acid binding(L=3),GO:0003677-DNA binding(L=4),GO:0003682-chromatin binding(L=3),GO:0005488-binding(L=1),GO:0097159-organic cyclic compound binding(L=2),GO:1901363-heterocyclic compound binding(L=2),
Nippo_chrI.g1393	5855.81	-0.359068	0.150265	-2.38956	0.0168684	0.0453346	4788.09	4435.2	4101.57	5777.3	5628.76	6032.41	5750.63	5918.13	6282.8	6535.47	7690.3	7329.06	NA	NA	NA	Ribosomal_S10 [PF00338.25]	Ribosomal protein S10 [IPR001848]; Ribosomal protein S10 domain [IPR027486]; Ribosomal protein S10 domain superfamily [IPR036838]; Ribosomal protein S10, conserved site [IPR018268]; Ribosomal protein S10, eukaryotic/archaeal [IPR005729]	ribosomal protein	3010	GO:0000003-reproduction(L=1),GO:0002119-nematode larval development(L=5),GO:0002164-larval development(L=4),GO:0006412-translation(L=5),GO:0006915-apoptotic process(L=5),GO:0007275-multicellular organism development(L=3),GO:0008150-biological_process(L=0),GO:0008152-metabolic process(L=1),GO:0008219-cell death(L=3),GO:0009058-biosynthetic process(L=2),GO:0009059-macromolecule biosynthetic process…	GO:0005575-cellular_component(L=0),GO:0005622-intracellular(L=3),GO:0005623-cell(L=1),GO:0005737-cytoplasm(L=4),GO:0005829-cytosol(L=4),GO:0005840-ribosome(L=5),GO:0015935-small ribosomal subunit(L=6),GO:0022626-cytosolic ribosome(L=5),GO:0022627-cytosolic small ribosomal subunit(L=6),GO:0030529-intracellular ribonucleoprotein complex(L=4),GO:0032991-macromolecular complex(L=1),GO:0043226-organel…	GO:0003674-molecular_function(L=0),GO:0003735-structural constituent of ribosome(L=2),GO:0005198-structural molecule activity(L=1),GO:0005488-binding(L=1),GO:0008270-zinc ion binding(L=6),GO:0043167-ion binding(L=2),GO:0043169-cation binding(L=3),GO:0046872-metal ion binding(L=4),GO:0046914-transition metal ion binding(L=5),
Nippo_chrI.g1394	289.021	0.0404243	0.275535	0.146712	0.883359	0.921575	189.367	223.462	382.323	364.537	252.157	364.252	311.921	260.263	389.276	244.797	357.224	128.671	NA	SEG: 0.09 (21/235)	NA	WWE [PF02825.23]; zf-C3HC4 [PF00097.28]; zf-C3HC4_3 [PF13920.9]; zf-RING_2 [PF13639.9]	RNF146, RING finger, HC subclass [IPR044110]; WWE domain [IPR004170]; WWE domain superfamily [IPR037197]; WWE domain, subgroup [IPR018123]; Zinc finger, RING-type [IPR001841]; Zinc finger, RING-type, conserved site [IPR017907]; Zinc finger, RING/FYVE/PHD-type [IPR013083]	WWE domain	NA	NA	NA	GO:0003674-molecular_function(L=0),GO:0005488-binding(L=1),GO:0008270-zinc ion binding(L=6),GO:0043167-ion binding(L=2),GO:0043169-cation binding(L=3),GO:0046872-metal ion binding(L=4),GO:0046914-transition metal ion binding(L=5),
Nippo_chrI.g1395	21.676	-3.45336	0.785499	-4.39639	1.1e-05	0.000130213	1.57899	2.63467	3.77821	2.20176	4.30872	6.80337	10.8543	8.52614	55.1994	136.85	3.96844	23.4078	NA	NA	NCoils: 0.10 (28/270)	NA	NA	NA	NA	NA	NA	NA
Nippo_chrI.g1396	11.0153	-4.17789	0.776944	-5.37734	7.56e-08	1.85e-06	1.52595	0	1.63085	0.713483	0.603675	1.90549	9.00915	7.24447	56.5237	19.6845	10.2363	23.1064	NA	SEG: 0.06 (13/227)	NA	Homeodomain [PF00046.32]	Homeobox domain [IPR001356]; Homeobox, conserved site [IPR017970]; Homeobox-like domain superfamily [IPR009057]	Homeobox domain	NA	GO:0000902-cell morphogenesis(L=5),GO:0000904-cell morphogenesis involved in differentiation(L=5),GO:0001558-regulation of cell growth(L=4),GO:0006355-regulation of transcription, DNA-templated(L=7),GO:0006928-movement of cell or subcellular component(L=3),GO:0006935-chemotaxis(L=3),GO:0007275-multicellular organism development(L=3),GO:0007399-nervous system development(L=5),GO:0007409-axonogenes…	GO:0005575-cellular_component(L=0),GO:0005622-intracellular(L=3),GO:0005623-cell(L=1),GO:0005634-nucleus(L=5),GO:0043226-organelle(L=1),GO:0043227-membrane-bounded organelle(L=2),GO:0043229-intracellular organelle(L=3),GO:0043231-intracellular membrane-bounded organelle(L=4),GO:0044424-intracellular part(L=3),GO:0044464-cell part(L=2),	GO:0001071-nucleic acid binding transcription factor activity(L=1),GO:0003674-molecular_function(L=0),GO:0003676-nucleic acid binding(L=3),GO:0003677-DNA binding(L=4),GO:0003700-transcription factor activity, sequence-specific DNA binding(L=2),GO:0005488-binding(L=1),GO:0005515-protein binding(L=2),GO:0043565-sequence-specific DNA binding(L=5),GO:0097159-organic cyclic compound binding(L=2),GO:19…
Nippo_chrI.g1397	0.783564	-1.78434	1.63925	-1.08851	0.276368	0.393499	0	0	0	0	1.21749	0.961408	1.69137	2.08789	3.44461	0	0	0	TM(1x)	SEG: 0.57 (171/300)	NA	Col_cuticle_N [PF01484.20]; Collagen [PF01391.21]	Collagen triple helix repeat [IPR008160]; Nematode cuticle collagen, N-terminal [IPR002486]	collagen, type	NA	GO:0008150-biological_process(L=0),GO:0009653-anatomical structure morphogenesis(L=3),GO:0010171-body morphogenesis(L=4),GO:0032502-developmental process(L=1),GO:0040011-locomotion(L=1),GO:0044699-single-organism process(L=1),GO:0044767-single-organism developmental process(L=2),GO:0048856-anatomical structure development(L=2),	GO:0005575-cellular_component(L=0),GO:0016020-membrane(L=1),GO:0016021-integral component of membrane(L=4),GO:0031224-intrinsic component of membrane(L=3),GO:0044425-membrane part(L=2),	GO:0003674-molecular_function(L=0),GO:0005198-structural molecule activity(L=1),GO:0042302-structural constituent of cuticle(L=2),
Nippo_chrI.g1398	1308.22	1.06188	0.363731	2.91942	0.00350688	0.0135529	1235.62	1083.1	2933.75	2095.39	2060.48	1218.04	1193.06	1535.09	505.482	543.799	696.168	598.721	TM(1x)	SEG: 0.08 (47/613)	NA	FERM_C [PF09380.13]; FERM_M [PF00373.21]; FERM_N [PF09379.13]	Band 4.1 domain [IPR019749]; FERM central domain [IPR019748]; FERM domain [IPR000299]; FERM superfamily, second domain [IPR035963]; FERM, C-terminal PH-like domain [IPR018980]; FERM, N-terminal [IPR018979]; FERM/acyl-CoA-binding protein superfamily [IPR014352]; PH-like domain superfamily [IPR011993]; Ubiquitin-like domain superfamily [IPR029071]	FERM central domain	NA	NA	GO:0005575-cellular_component(L=0),GO:0005622-intracellular(L=3),GO:0005623-cell(L=1),GO:0005856-cytoskeleton(L=5),GO:0016020-membrane(L=1),GO:0016021-integral component of membrane(L=4),GO:0031224-intrinsic component of membrane(L=3),GO:0043226-organelle(L=1),GO:0043228-non-membrane-bounded organelle(L=2),GO:0043229-intracellular organelle(L=3),GO:0043232-intracellular non-membrane-bounded organ…	NA
Nippo_chrI.g1399	25.4856	0.465612	0.559112	0.832771	0.404974	0.523587	32.9779	6.94067	65.2579	18.844	16.0641	39.0532	11.3225	16.6953	28.5269	46.3827	10.4666	13.2959	NA	SEG: 0.05 (29/556)	NA	PK_Tyr_Ser-Thr [PF07714.20]; Pkinase [PF00069.28]	Protein kinase domain [IPR000719]; Protein kinase-like domain superfamily [IPR011009]; Serine-threonine/tyrosine-protein kinase, catalytic domain [IPR001245]	SH2 domain	NA	GO:0006464-cellular protein modification process(L=5),GO:0006468-protein phosphorylation(L=6),GO:0006793-phosphorus metabolic process(L=3),GO:0006796-phosphate-containing compound metabolic process(L=4),GO:0008150-biological_process(L=0),GO:0008152-metabolic process(L=1),GO:0009987-cellular process(L=1),GO:0016310-phosphorylation(L=5),GO:0019538-protein metabolic process(L=3),GO:0036211-protein m…	NA	GO:0000166-nucleotide binding(L=3),GO:0001882-nucleoside binding(L=3),GO:0001883-purine nucleoside binding(L=4),GO:0003674-molecular_function(L=0),GO:0003824-catalytic activity(L=1),GO:0004672-protein kinase activity(L=5),GO:0004713-protein tyrosine kinase activity(L=6),GO:0005488-binding(L=1),GO:0005524-ATP binding(L=7),GO:0016301-kinase activity(L=4),GO:0016740-transferase activity(L=2),GO:0016…
Nippo_chrI.g14	1135.44	-0.486899	0.206428	-2.35869	0.0183395	0.0482979	1107.68	991.746	694.419	886.744	995.911	981.147	1066.56	889.584	1548.87	1178.57	1658.42	1625.63	NA	NA	NA	Ndufs5 [PF10200.12]	NADH:ubiquinone oxidoreductase, iron-sulphur subunit 5 [IPR019342]	NADH:ubiquinone oxidoreductase, NDUFS5-15kDa	1.9011e+18	GO:0006355-regulation of transcription, DNA-templated(L=7),GO:0008150-biological_process(L=0),GO:0009889-regulation of biosynthetic process(L=4),GO:0009891-positive regulation of biosynthetic process(L=5),GO:0009893-positive regulation of metabolic process(L=4),GO:0010468-regulation of gene expression(L=5),GO:0010556-regulation of macromolecule biosynthetic process(L=5),GO:0010557-positive regula…	GO:0005575-cellular_component(L=0),GO:0005622-intracellular(L=3),GO:0005623-cell(L=1),GO:0005634-nucleus(L=5),GO:0043226-organelle(L=1),GO:0043227-membrane-bounded organelle(L=2),GO:0043229-intracellular organelle(L=3),GO:0043231-intracellular membrane-bounded organelle(L=4),GO:0044424-intracellular part(L=3),GO:0044464-cell part(L=2),	GO:0003674-molecular_function(L=0),GO:0003676-nucleic acid binding(L=3),GO:0003677-DNA binding(L=4),GO:0005488-binding(L=1),GO:0097159-organic cyclic compound binding(L=2),GO:1901363-heterocyclic compound binding(L=2),
Nippo_chrI.g140	800.92	-0.844605	0.653373	-1.29268	0.196121	0.302816	521.5	728.441	458.929	602.795	604.125	521.881	3355.51	585.713	485.698	32.5106	535.305	1178.64	SigP	SEG: 0.03 (16/507)	NCoils: 0.03 (21/671); 0.04 (21/509)	Astacin [PF01400.27]; CUB [PF00431.23]; Peptidase_M10 [PF00413.27]; Reprolysin_3 [PF13582.9]	Astacin-like metallopeptidase domain [IPR034035]; CUB domain [IPR000859]; Metallopeptidase, catalytic domain superfamily [IPR024079]; Metallopeptidase, nematode [IPR017050]; Peptidase M12A [IPR001506]; Peptidase, metallopeptidase [IPR006026]; Spermadhesin, CUB domain superfamily [IPR035914]	Astacin (Peptidase family M12A)	NA	GO:0006508-proteolysis(L=4),GO:0008150-biological_process(L=0),GO:0008152-metabolic process(L=1),GO:0019538-protein metabolic process(L=3),GO:0043170-macromolecule metabolic process(L=3),GO:0044238-primary metabolic process(L=2),GO:0071704-organic substance metabolic process(L=2),	NA	GO:0003674-molecular_function(L=0),GO:0003824-catalytic activity(L=1),GO:0004175-endopeptidase activity(L=5),GO:0004222-metalloendopeptidase activity(L=6),GO:0005488-binding(L=1),GO:0008233-peptidase activity(L=3),GO:0008237-metallopeptidase activity(L=5),GO:0008270-zinc ion binding(L=6),GO:0016787-hydrolase activity(L=2),GO:0043167-ion binding(L=2),GO:0043169-cation binding(L=3),GO:0046872-metal…
Nippo_chrI.g1400	24.4808	0.421923	0.967451	0.436119	0.662751	0.753781	3.31291	1.37775	70.017	14.5821	4.92039	72.8237	9.30063	6.99084	39.6738	47.281	0	23.4896	NA	NA	NCoils: 0.09 (21/240); 0.09 (21/228)	NA	NA	NA	NA	NA	NA	NA
Nippo_chrI.g1401	0.445339	-2.42496	2.62987	-0.922086	0.356484	NA	0	0	0	0	0.578349	0	1.1018	0	3.66391	0	0	0	NA	NA	NA	NA	Metallo-dependent phosphatase-like [IPR029052]; Serine/threonine-specific protein phosphatase/bis(5-nucleosyl)-tetraphosphatase [IPR006186]	PP2Ac	NA	GO:0006793-phosphorus metabolic process(L=3),GO:0006796-phosphate-containing compound metabolic process(L=4),GO:0008150-biological_process(L=0),GO:0008152-metabolic process(L=1),GO:0009987-cellular process(L=1),GO:0016311-dephosphorylation(L=5),GO:0044237-cellular metabolic process(L=2),	NA	GO:0003674-molecular_function(L=0),GO:0003824-catalytic activity(L=1),GO:0004721-phosphoprotein phosphatase activity(L=6),GO:0016787-hydrolase activity(L=2),GO:0016788-hydrolase activity, acting on ester bonds(L=3),GO:0016791-phosphatase activity(L=5),GO:0042578-phosphoric ester hydrolase activity(L=4),
Nippo_chrI.g1402	4.17135	-1.65709	0.716208	-2.3137	0.0206841	0.052842	1.77865	1.48325	2.35611	3.43062	1.14455	2.7424	3.22622	3.5235	17.6485	5.95672	6.76572	0	TM(4x)	SEG: 0.11 (28/263)	NA	DHHC [PF01529.23]	Palmitoyltransferase, DHHC domain [IPR001594]	DHHC palmitoyltransferase	NA	NA	GO:0005575-cellular_component(L=0),GO:0016020-membrane(L=1),GO:0016021-integral component of membrane(L=4),GO:0031224-intrinsic component of membrane(L=3),GO:0044425-membrane part(L=2),	GO:0003674-molecular_function(L=0),GO:0005488-binding(L=1),GO:0008270-zinc ion binding(L=6),GO:0043167-ion binding(L=2),GO:0043169-cation binding(L=3),GO:0046872-metal ion binding(L=4),GO:0046914-transition metal ion binding(L=5),
Nippo_chrI.g1403	100.286	-0.599617	0.328958	-1.82278	0.0683374	0.134588	53.5546	65.2524	105.444	98.0603	86.9668	71.6362	150.184	112.217	73.4931	221.577	71.4049	93.6446	SigP+TM(1x)	SEG: 0.07 (26/361)	NA	LRR_1 [PF00560.36]; LRR_4 [PF12799.10]; LRR_6 [PF13516.9]; LRR_8 [PF13855.9]; LRR_9 [PF14580.9]	Cysteine-rich flanking region, C-terminal [IPR000483]; Leucine-rich repeat [IPR001611]; Leucine-rich repeat domain superfamily [IPR032675]; Leucine-rich repeat, typical subtype [IPR003591]	LRRCT	NA	NA	GO:0005575-cellular_component(L=0),GO:0016020-membrane(L=1),GO:0016021-integral component of membrane(L=4),GO:0031224-intrinsic component of membrane(L=3),GO:0044425-membrane part(L=2),	NA
Nippo_chrI.g1404	15.4832	1.35787	0.852681	1.59248	0.111278	0.196692	0	11.0497	31.0416	21.9811	25.0011	48.7966	23.8914	13.4111	6.18336	4.44204	0	0	NA	SEG: 0.35 (35/99)	NA	NA	NA	NA	NA	NA	NA	NA
Nippo_chrI.g1405	1794.04	0.294896	0.205014	1.43842	0.150316	0.247162	1727.25	1802.06	2255.62	2105.95	2192.75	1801.87	1967.43	1885.26	1181.61	1366.58	2130.08	1112	NA	SEG: 0.06 (32/571)	NCoils: 0.27 (155/571); 0.27 (155/570)	ERM_C [PF00769.22]; ERM_helical [PF20492.1]; FERM_C [PF09380.13]; FERM_M [PF00373.21]; FERM_N [PF09379.13]	Band 4.1 domain [IPR019749]; ERM family, FERM domain C-lobe [IPR041789]; Ezrin/radixin/moesin [IPR011174]; Ezrin/radixin/moesin, C-terminal [IPR011259]; Ezrin/radixin/moesin, alpha-helical domain [IPR046810]; Ezrin/radixin/moesin-like [IPR000798]; FERM central domain [IPR019748]; FERM conserved site [IPR019747]; FERM domain [IPR000299]; FERM superfamily, second domain [IPR035963]; FERM, C-termina…	Ezrin/radixin/moesin family	NA	GO:0000003-reproduction(L=1),GO:0002009-morphogenesis of an epithelium(L=5),GO:0002119-nematode larval development(L=5),GO:0002164-larval development(L=4),GO:0006461-protein complex assembly(L=5),GO:0006810-transport(L=3),GO:0006897-endocytosis(L=5),GO:0006898-receptor-mediated endocytosis(L=6),GO:0006915-apoptotic process(L=5),GO:0006928-movement of cell or subcellular component(L=3),GO:0006996-…	GO:0005575-cellular_component(L=0),GO:0005622-intracellular(L=3),GO:0005623-cell(L=1),GO:0005737-cytoplasm(L=4),GO:0005856-cytoskeleton(L=5),GO:0005938-cell cortex(L=5),GO:0016020-membrane(L=1),GO:0019898-extrinsic component of membrane(L=3),GO:0031974-membrane-enclosed lumen(L=1),GO:0043226-organelle(L=1),GO:0043228-non-membrane-bounded organelle(L=2),GO:0043229-intracellular organelle(L=3),GO:0…	GO:0003674-molecular_function(L=0),GO:0005198-structural molecule activity(L=1),GO:0005488-binding(L=1),GO:0005515-protein binding(L=2),GO:0008092-cytoskeletal protein binding(L=3),
[truncated: 16,011 more rows]

## Sheet: Chromosome
Gene	baseMean	log2FoldChange	lfcSE	stat	pvalue	padj	S6_Adult_F_01	S6_Adult_F_02	S6_Adult_F_03	S6_Adult_F_04	S6_Adult_F_05	S6_Adult_F_06	WT_Adult_F_01	WT_Adult_F_02	WT_Adult_F_03	WT_Adult_F_04	WT_Adult_F_05	WT_Adult_F_06	Phobius	Psegs	NCoils	PFAM	InterPro	EggNOG Description	EggNOG KEGG Terms	EggNOG GO Biological	EggNOG GO Cellular	EggNOG GO Molecular
[truncated: 238 more rows]

## Sheet: Cytochrome p450
Gene	baseMean	log2FoldChange	lfcSE	stat	pvalue	padj	S6_Adult_F_01	S6_Adult_F_02	S6_Adult_F_03	S6_Adult_F_04	S6_Adult_F_05	S6_Adult_F_06	WT_Adult_F_01	WT_Adult_F_02	WT_Adult_F_03	WT_Adult_F_04	WT_Adult_F_05	WT_Adult_F_06	Phobius	Psegs	NCoils	PFAM	InterPro	EggNOG Description	EggNOG KEGG Terms	EggNOG GO Biological	EggNOG GO Cellular	EggNOG GO Molecular
[truncated: 22 more rows]

[truncated: 5 more sheets: ES Peptide, FMRFamide-like, Gene silencing, Hsp20, Neuropeptide signal]
