# Supplementary material for: Hookworms dynamically respond to loss of Type 2 immune pressure
Source: PLoS Pathog. 2023 Dec 11;19(12):e1011797. doi: 10.1371/journal.ppat.1011797 (PMC10735188; doi:10.1371/journal.ppat.1011797)
Supplement: S2 Raw Data — (XLSX) [file ppat.1011797.s015.xlsx]

## Sheet: Supplementary file -- G14-15_DG
Gene	baseMean	log2FoldChange	lfcSE	stat	pvalue	padj	01_WT	02_WT	03_WT	04_WT	05_WT	06_WT	07_WT	08_WT	09_WT	10_WT	16_S6	17_S6	18_S6	19_S6	20_S6	21_S6	22_S6	23_S6	24_S6	25_S6	Phobius	Psegs	NCoils	PFAM	InterPro	EggNOG Description	EggNOG KEGG Terms	EggNOG GO Biological	EggNOG GO Cellular	EggNOG GO Molecular
Nippo_chrI.g1	1.4486	-1.2316	1.38666	-0.888179	0.374444	NA	10.2348	0	0.962718	0.938613	0	2.05848	1.121	5.32649	0	0	3.75552	0.966403	0	0	0	0	1.06837	2.5395	0	0	NA	NA	NA	NA	NA	NA	NA	NA	NA	NA
Nippo_chrI.g10	1148.79	-0.00990052	0.102002	-0.0970624	0.922677	0.957668	1016.17	1092.56	1270.79	1160.13	940.797	1252.58	1267.85	1047.99	1235.6	1241.75	1368.89	1175.15	1015.28	1166.6	1278.12	960.536	1175.21	925.014	1494.95	889.908	NA	SEG: 0.11 (35/313)	NA	Brix [PF04427.21]	Brix domain [IPR007109]; Ribosome biogenesis protein Rpf2 [IPR039770]	Brix	NA	GO:0000003-reproduction(L=1),GO:0008150-biological_process(L=0),	NA	NA
Nippo_chrI.g100	1090.78	-0.384007	0.200463	-1.9156	0.0554164	0.133392	878.616	1110.66	1029.92	945.956	1069.11	1569.8	1792.82	1539.4	1139.18	1276.82	785.569	768.233	621.922	662.985	1325.49	948.758	457.754	1313.9	1223.2	1355.42	TM(4x)	SEG: 0.06 (16/251)	NA	SYS1 [PF09801.12]	Integral membrane protein SYS1-related [IPR019185]	Integral membrane protein S linking to the trans Golgi network	NA	NA	GO:0000139-Golgi membrane(L=5),GO:0005575-cellular_component(L=0),GO:0005622-intracellular(L=3),GO:0005623-cell(L=1),GO:0005737-cytoplasm(L=4),GO:0005794-Golgi apparatus(L=4),GO:0012505-endomembrane system(L=3),GO:0016020-membrane(L=1),GO:0016021-integral component of membrane(L=4),GO:0031090-organelle membrane(L=3),GO:0031224-intrinsic component of membrane(L=3),GO:0043226-organelle(L=1),GO:0043…	NA
Nippo_chrI.g1000	289.252	0.63814	0.22155	2.88034	0.00397249	0.0168938	219.317	490.67	189.655	273.136	172.615	123.509	256.708	122.51	251.579	160.774	353.019	243.534	464.799	372.123	297.282	409.678	449.785	313.628	336.983	283.739	SigP; SigP+TM(1x)	SEG: 0.01 (11/974)	NA	CarboxypepD_reg [PF13620.9]; Peptidase_M14 [PF00246.27]	Carboxypeptidase-like, regulatory domain superfamily [IPR008969]; Peptidase M14, carboxypeptidase A [IPR000834]	Zn_pept	NA	GO:0002009-morphogenesis of an epithelium(L=5),GO:0002119-nematode larval development(L=5),GO:0002164-larval development(L=4),GO:0006508-proteolysis(L=4),GO:0007275-multicellular organism development(L=3),GO:0008150-biological_process(L=0),GO:0008152-metabolic process(L=1),GO:0009653-anatomical structure morphogenesis(L=3),GO:0009791-post-embryonic development(L=4),GO:0009888-tissue development(L…	GO:0005575-cellular_component(L=0),GO:0016020-membrane(L=1),GO:0016021-integral component of membrane(L=4),GO:0031224-intrinsic component of membrane(L=3),GO:0044425-membrane part(L=2),	GO:0003674-molecular_function(L=0),GO:0003824-catalytic activity(L=1),GO:0004180-carboxypeptidase activity(L=6),GO:0004181-metallocarboxypeptidase activity(L=7),GO:0005488-binding(L=1),GO:0008233-peptidase activity(L=3),GO:0008235-metalloexopeptidase activity(L=6),GO:0008237-metallopeptidase activity(L=5),GO:0008238-exopeptidase activity(L=5),GO:0008270-zinc ion binding(L=6),GO:0016787-hydrolase …
Nippo_chrI.g1001	399.277	-0.0943555	0.110919	-0.850674	0.394951	0.558618	350.908	421.159	413.006	577.247	406.685	372.584	396.833	458.078	395.679	329.39	337.997	416.52	351.277	466.435	408.763	496.291	369.657	336.484	352.258	328.293	NA	SEG: 0.05 (20/425)	NA	LTV [PF04180.17]	Low temperature viability protein Ltv1 [IPR007307]	Low temperature viability protein	NA	GO:0000003-reproduction(L=1),GO:0002119-nematode larval development(L=5),GO:0002164-larval development(L=4),GO:0003006-developmental process involved in reproduction(L=2),GO:0007275-multicellular organism development(L=3),GO:0007548-sex differentiation(L=3),GO:0008150-biological_process(L=0),GO:0009790-embryo development(L=4),GO:0009791-post-embryonic development(L=4),GO:0009792-embryo developmen…	NA	NA
Nippo_chrI.g1002	0.410366	2.0762	2.99826	0.692467	0.488644	NA	0	0	0	0	0	0	0	0	0	0	0	0	0	0	0	0	0	0	0	8.20732	NA	NA	NCoils: 0.27 (21/77)	NA	NA	NA	NA	NA	NA	NA
Nippo_chrI.g1003	43.2933	-0.129624	0.343347	-0.377532	0.705778	0.81537	36.5529	39.2536	103.973	31.9129	28.0161	39.1111	44.8399	30.6273	43.7874	54.8984	48.8218	52.1858	19.2774	69.7089	29.337	48.5032	41.6665	66.0271	31.5027	5.86237	SigP+TM(4x)	SEG: 0.08 (40/479)	NCoils: 0.07 (35/479)	NA	NA	NA	NA	NA	GO:0005575-cellular_component(L=0),GO:0016020-membrane(L=1),GO:0016021-integral component of membrane(L=4),GO:0031224-intrinsic component of membrane(L=3),GO:0044425-membrane part(L=2),	NA
Nippo_chrI.g1004	2184.27	0.171725	0.0976	1.75947	0.0784973	0.173248	2426.31	2268.8	2082.86	1843.31	2231.42	1990.9	1711.78	1908.91	2519.55	1558.02	2766.28	2084.14	2601.94	2399.25	2296.44	2188.91	2590.8	2321.69	2023.84	1870.34	TM(11x)	SEG: 0.03 (15/525)	NA	MBOAT [PF03062.22]	Membrane bound O-acyl transferase, MBOAT [IPR004299]	or LPI) into phosphatidylinositol (1,2-diacyl-sn-glycero-3- phosphoinositol or PI) (LPIAT activity). Prefers arachidonoyl-CoA or eicosapentaenoic acid (EPA) as the acyl donor. Prefers sn-2-LPI rather than sn-1-LPI as the acyl acceptor. Lysophospholipid acyltransferases (LPLATs) catalyze the reacylation step of the phospholipid remodeling pathway also known as the Lands cycle	564	GO:0000003-reproduction(L=1),GO:0002119-nematode larval development(L=5),GO:0002164-larval development(L=4),GO:0006629-lipid metabolic process(L=3),GO:0006644-phospholipid metabolic process(L=4),GO:0006650-glycerophospholipid metabolic process(L=5),GO:0006661-phosphatidylinositol biosynthetic process(L=7),GO:0006793-phosphorus metabolic process(L=3),GO:0006796-phosphate-containing compound metabo…	GO:0005575-cellular_component(L=0),GO:0005622-intracellular(L=3),GO:0005623-cell(L=1),GO:0016020-membrane(L=1),GO:0016021-integral component of membrane(L=4),GO:0031224-intrinsic component of membrane(L=3),GO:0043226-organelle(L=1),GO:0043227-membrane-bounded organelle(L=2),GO:0043229-intracellular organelle(L=3),GO:0043231-intracellular membrane-bounded organelle(L=4),GO:0044424-intracellular pa…	GO:0003674-molecular_function(L=0),GO:0003824-catalytic activity(L=1),GO:0016740-transferase activity(L=2),GO:0016746-transferase activity, transferring acyl groups(L=3),GO:0016747-transferase activity, transferring acyl groups other than amino-acyl groups(L=4),
Nippo_chrI.g1005	121.324	-0.462179	0.194231	-2.37954	0.0173344	0.0540309	77.273	121.545	177.309	96.0405	170.581	161.805	140.521	179.225	146.705	132.99	105.678	124.997	90.938	75.2202	87.8631	100.055	138.186	77.2364	62.3077	160.008	NA	SEG: 0.08 (26/315)	NA	F-box [PF00646.36]; F-box-like [PF12937.10]; PALP [PF00291.28]	F-box domain [IPR001810]; F-box-like domain superfamily [IPR036047]; Pyridoxal-phosphate dependent enzyme [IPR001926]; Serine/threonine dehydratase, pyridoxal-phosphate-binding site [IPR000634]; Tryptophan synthase beta subunit-like PLP-dependent enzyme [IPR036052]	Pyridoxal-phosphate dependent enzyme	NA	GO:0006082-organic acid metabolic process(L=3),GO:0006520-cellular amino acid metabolic process(L=3),GO:0006807-nitrogen compound metabolic process(L=2),GO:0008150-biological_process(L=0),GO:0008152-metabolic process(L=1),GO:0009987-cellular process(L=1),GO:0019752-carboxylic acid metabolic process(L=5),GO:0043436-oxoacid metabolic process(L=4),GO:0044237-cellular metabolic process(L=2),GO:004423…	NA	GO:0003674-molecular_function(L=0),GO:0005488-binding(L=1),GO:0030170-pyridoxal phosphate binding(L=3),GO:0043167-ion binding(L=2),GO:0043168-anion binding(L=3),GO:0048037-cofactor binding(L=2),
Nippo_chrI.g1006	734.698	0.496358	0.157072	3.16006	0.00157735	0.00802532	704.298	741.971	395.357	603.268	803.101	554.919	510.562	401.027	967.413	413.54	991.322	681.926	979.37	814.584	800.14	819.126	913.623	899.972	807.595	890.847	SigP	SEG: 0.02 (14/783)	NA	ABC1 [PF03109.19]; APH [PF01636.26]; ETC_C1_NDUFA5 [PF04716.17]; Kdo [PF06293.17]; Kinase-like [PF14531.9]; PK_Tyr_Ser-Thr [PF07714.20]; Pkinase [PF00069.28]; Pkinase_C [PF00433.27]; Pkinase_fungal [PF17667.4]	AGC-kinase, C-terminal [IPR000961]; NADH dehydrogenase [ubiquinone] 1 alpha subcomplex subunit 5 [IPR006806]; Protein kinase domain [IPR000719]; Protein kinase, ATP binding site [IPR017441]; Protein kinase, C-terminal [IPR017892]; Protein kinase-like domain superfamily [IPR011009]; Ribosomal S6 kinase, N-terminal catalytic domain [IPR041906]; Ribosomal protein S6 kinase II [IPR016239]; Serine/thr…	ribosomal protein S6 kinase	4.01041e+23	GO:0006464-cellular protein modification process(L=5),GO:0006468-protein phosphorylation(L=6),GO:0006793-phosphorus metabolic process(L=3),GO:0006796-phosphate-containing compound metabolic process(L=4),GO:0007154-cell communication(L=2),GO:0007165-signal transduction(L=3),GO:0008150-biological_process(L=0),GO:0008152-metabolic process(L=1),GO:0009987-cellular process(L=1),GO:0016310-phosphorylat…	NA	GO:0000166-nucleotide binding(L=3),GO:0000287-magnesium ion binding(L=5),GO:0001882-nucleoside binding(L=3),GO:0001883-purine nucleoside binding(L=4),GO:0003674-molecular_function(L=0),GO:0003824-catalytic activity(L=1),GO:0004672-protein kinase activity(L=5),GO:0004674-protein serine/threonine kinase activity(L=6),GO:0005488-binding(L=1),GO:0005524-ATP binding(L=7),GO:0016301-kinase activity(L=4…
Nippo_chrI.g1007	1459.81	-0.0329713	0.228173	-0.144502	0.885104	0.935967	485.895	1590.82	1498.07	1796.56	1664.77	1614.99	1643.51	1277.17	1927.86	1263.14	1781.7	1063.7	668.766	2209.41	1130.11	1095.9	1057.03	1421.81	1882.24	2122.71	NA	SEG: 0.10 (63/653)	NA	NUDIX [PF00293.31]; Nudix_hydro [PF18290.4]	NUDIX hydrolase [IPR020476]; NUDIX hydrolase domain [IPR000086]; NUDIX hydrolase, conserved site [IPR020084]; NUDIX hydrolase-like domain superfamily [IPR015797]; Nudix hydrolase 6-like [IPR003293]; Pre-nudix hydrolase domain [IPR040618]	nudix (nucleoside diphosphate linked moiety X)-type motif 6	NA	GO:0006139-nucleobase-containing compound metabolic process(L=3),GO:0006152-purine nucleoside catabolic process(L=7),GO:0006163-purine nucleotide metabolic process(L=5),GO:0006195-purine nucleotide catabolic process(L=7),GO:0006508-proteolysis(L=4),GO:0006511-ubiquitin-dependent protein catabolic process(L=8),GO:0006725-cellular aromatic compound metabolic process(L=3),GO:0006753-nucleoside phosp…	GO:0000151-ubiquitin ligase complex(L=4),GO:0005575-cellular_component(L=0),GO:0005622-intracellular(L=3),GO:0005623-cell(L=1),GO:0005634-nucleus(L=5),GO:0005737-cytoplasm(L=4),GO:0005739-mitochondrion(L=5),GO:0005886-plasma membrane(L=3),GO:0016020-membrane(L=1),GO:0031461-cullin-RING ubiquitin ligase complex(L=5),GO:0032991-macromolecular complex(L=1),GO:0043226-organelle(L=1),GO:0043227-membra…	GO:0000166-nucleotide binding(L=3),GO:0000210-NAD+ diphosphatase activity(L=7),GO:0000287-magnesium ion binding(L=5),GO:0003674-molecular_function(L=0),GO:0003676-nucleic acid binding(L=3),GO:0003824-catalytic activity(L=1),GO:0004551-nucleotide diphosphatase activity(L=6),GO:0005102-receptor binding(L=3),GO:0005215-transporter activity(L=1),GO:0005488-binding(L=1),GO:0005515-protein binding(L=2)…
Nippo_chrI.g1008	0.976517	0.518051	1.64174	0.31555	0.752344	NA	0	2.45335	0	0	0	3.08771	1.121	0	0	1.3071	0	0	0	4.10053	0	0.866128	0	1.90463	0	4.6899	SigP	SEG: 0.05 (12/253)	NA	NA	NA	NA	NA	NA	NA	NA
Nippo_chrI.g1009	1023.41	-0.00577753	0.0859894	-0.0671888	0.946431	0.970501	780.77	924.096	1166.81	863.524	1180.29	1158.92	1054.86	884.197	1171.91	1063.98	1081.59	880.393	1020.63	1103.04	1129.48	1046.28	1014.95	931.997	998.54	1011.85	SigP	NA	NA	EF-hand_1 [PF00036.35]; EF-hand_5 [PF13202.9]; EF-hand_6 [PF13405.9]; EF-hand_7 [PF13499.9]; EF-hand_8 [PF13833.9]; SPARC_Ca_bdg [PF10591.12]	EF-Hand 1, calcium-binding site [IPR018247]; EF-hand domain [IPR002048]; EF-hand domain pair [IPR011992]	EFh	NA	GO:0006996-organelle organization(L=3),GO:0007030-Golgi organization(L=4),GO:0008150-biological_process(L=0),GO:0008277-regulation of G-protein coupled receptor protein signaling pathway(L=5),GO:0009966-regulation of signal transduction(L=4),GO:0009968-negative regulation of signal transduction(L=5),GO:0009987-cellular process(L=1),GO:0010646-regulation of cell communication(L=4),GO:0010648-negat…	GO:0005575-cellular_component(L=0),GO:0005622-intracellular(L=3),GO:0005623-cell(L=1),GO:0005737-cytoplasm(L=4),GO:0005783-endoplasmic reticulum(L=4),GO:0005788-endoplasmic reticulum lumen(L=5),GO:0031974-membrane-enclosed lumen(L=1),GO:0043226-organelle(L=1),GO:0043227-membrane-bounded organelle(L=2),GO:0043229-intracellular organelle(L=3),GO:0043231-intracellular membrane-bounded organelle(L=4)…	GO:0003674-molecular_function(L=0),GO:0005488-binding(L=1),GO:0005509-calcium ion binding(L=5),GO:0043167-ion binding(L=2),GO:0043169-cation binding(L=3),GO:0046872-metal ion binding(L=4),
Nippo_chrI.g101	765.781	0.112817	0.139587	0.80822	0.418964	0.582311	769.073	689.392	812.534	686.126	845	468.303	678.203	663.148	976.062	768.577	732.327	944.176	995.999	704.265	863.487	769.122	819.442	490.124	1007.13	633.136	NA	SEG: 0.08 (52/673)	NA	ANAPC4_WD40 [PF12894.10]; BOP1NT [PF08145.15]; WD40 [PF00400.35]	BOP1, N-terminal domain [IPR012953]; WD repeat BOP1/Erb1 [IPR028598]; WD40 repeat [IPR001680]; WD40-repeat-containing domain superfamily [IPR036322]; WD40/YVTN repeat-like-containing domain superfamily [IPR015943]	Ribosome biogenesis protein BOP1	NA	GO:0000003-reproduction(L=1),GO:0002119-nematode larval development(L=5),GO:0002164-larval development(L=4),GO:0003006-developmental process involved in reproduction(L=2),GO:0006139-nucleobase-containing compound metabolic process(L=3),GO:0006364-rRNA processing(L=7),GO:0006396-RNA processing(L=5),GO:0006412-translation(L=5),GO:0006725-cellular aromatic compound metabolic process(L=3),GO:0006807-…	GO:0005575-cellular_component(L=0),GO:0005622-intracellular(L=3),GO:0005623-cell(L=1),GO:0005634-nucleus(L=5),GO:0005654-nucleoplasm(L=5),GO:0005730-nucleolus(L=5),GO:0005737-cytoplasm(L=4),GO:0005840-ribosome(L=5),GO:0030529-intracellular ribonucleoprotein complex(L=4),GO:0031974-membrane-enclosed lumen(L=1),GO:0031981-nuclear lumen(L=6),GO:0032991-macromolecular complex(L=1),GO:0043226-organell…	GO:0003674-molecular_function(L=0),GO:0003676-nucleic acid binding(L=3),GO:0003723-RNA binding(L=4),GO:0003725-double-stranded RNA binding(L=5),GO:0003735-structural constituent of ribosome(L=2),GO:0005198-structural molecule activity(L=1),GO:0005488-binding(L=1),GO:0097159-organic cyclic compound binding(L=2),GO:1901363-heterocyclic compound binding(L=2),
Nippo_chrI.g1010	3.2639	0.176608	1.3521	0.130618	0.896078	0.94209	0	3.1676	0	0	10.5017	0	11.9407	3.86843	0	1.26573	0	0	0	0	0.94695	5.03229	7.44883	19.0582	0.924413	2017.09	TM(7x)	SEG: 0.12 (14/117)	NA	NA	NA	NA	NA	NA	GO:0005575-cellular_component(L=0),GO:0016020-membrane(L=1),GO:0016021-integral component of membrane(L=4),GO:0031224-intrinsic component of membrane(L=3),GO:0044425-membrane part(L=2),	NA
Nippo_chrI.g1011	12.4311	1.04519	0.397793	2.62746	0.00860239	0.0309355	5.84846	8.17784	5.77631	17.8337	15.3636	5.14619	4.48399	6.65811	9.55362	1.3071	15.961	6.76482	24.6322	15.377	11.7348	24.2516	24.5726	17.1416	21.0018	7.03485	NA	SEG: 0.08 (10/120)	NA	NA	NA	NA	NA	NA	NA	NA
Nippo_chrI.g1012	146.933	0.692208	0.279568	2.47599	0.0132867	0.0438339	136.062	205.348	93.3542	169.352	139.135	46.3011	56.1704	141.108	94.8934	40.536	217.298	145.916	202.495	169.093	118.376	147.266	255.501	116.371	272.792	171.288	TM(13x)	SEG: 0.03 (37/1159)	NA	Band_3_cyto [PF07565.16]; HCO3_cotransp [PF00955.24]	Band 3 cytoplasmic domain [IPR013769]; Bicarbonate transporter, eukaryotic [IPR003020]; Bicarbonate transporter-like, transmembrane domain [IPR011531]; Phosphotransferase/anion transporter [IPR016152]; Sodium bicarbonate cotransporter [IPR003024]	Band 3 cytoplasmic domain	NA	GO:0003008-system process(L=2),GO:0006810-transport(L=3),GO:0006811-ion transport(L=4),GO:0006820-anion transport(L=5),GO:0006821-chloride transport(L=7),GO:0007154-cell communication(L=2),GO:0007267-cell-cell signaling(L=3),GO:0007268-chemical synaptic transmission(L=7),GO:0007271-synaptic transmission, cholinergic(L=8),GO:0008150-biological_process(L=0),GO:0009987-cellular process(L=1),GO:00106…	GO:0005575-cellular_component(L=0),GO:0005623-cell(L=1),GO:0005886-plasma membrane(L=3),GO:0005887-integral component of plasma membrane(L=4),GO:0016020-membrane(L=1),GO:0016021-integral component of membrane(L=4),GO:0031224-intrinsic component of membrane(L=3),GO:0031226-intrinsic component of plasma membrane(L=3),GO:0044425-membrane part(L=2),GO:0044459-plasma membrane part(L=3),GO:0044464-cell…	GO:0003674-molecular_function(L=0),GO:0005215-transporter activity(L=1),GO:0005452-inorganic anion exchanger activity(L=5),GO:0008509-anion transmembrane transporter activity(L=5),GO:0015075-ion transmembrane transporter activity(L=4),GO:0015103-inorganic anion transmembrane transporter activity(L=6),GO:0015108-chloride transmembrane transporter activity(L=7),GO:0015291-secondary active transmemb…
Nippo_chrI.g1013	13.1392	1.14818	0.619798	1.85251	0.0639532	0.149082	10.8301	9.08613	15.4504	0	7.80982	0	13.4227	0	6.73211	18.7828	36.2195	3.39972	14.5434	11.1395	9.4271	20.0091	10.5514	15.7099	32.6602	27.0102	SigP	SEG: 0.12 (20/168)	NA	NA	NA	NA	NA	NA	NA	NA
Nippo_chrI.g1014	10.758	-1.72893	0.972536	-1.77775	0.0754449	0.16833	0	22.9653	23.2908	28.016	21.1446	1.87965	25.8267	30.4253	0	11.53	20.1596	1.27865	12.2529	0	0	0	0	6.32239	3.97158	6.09738	NA	SEG: 0.10 (40/406)	NA	Dimer_Tnp_hAT [PF05699.17]	HAT, C-terminal dimerisation domain [IPR008906]; Ribonuclease H-like superfamily [IPR012337]	Pfam:hATC	NA	NA	NA	GO:0003674-molecular_function(L=0),GO:0003676-nucleic acid binding(L=3),GO:0003677-DNA binding(L=4),GO:0005488-binding(L=1),GO:0097159-organic cyclic compound binding(L=2),GO:1901363-heterocyclic compound binding(L=2),
Nippo_chrI.g1015	219.724	-0.903792	0.259749	-3.47948	0.000502389	0.00319269	239.834	113.694	209.084	161.473	265.753	432.366	577.428	416.88	161.647	286.313	149.312	225.217	170.317	159.952	131.065	101.357	103.653	144.78	150.861	193.497	TM(6x)	NA	NA	Cation_efflux [PF01545.24]; ZT_dimer [PF16916.8]	Cation efflux protein [IPR002524]; Cation efflux protein, cytoplasmic domain [IPR027470]; Cation efflux protein, cytoplasmic domain superfamily [IPR036837]; Cation efflux transmembrane domain superfamily [IPR027469]	Cation efflux family	NA	GO:0006810-transport(L=3),GO:0006811-ion transport(L=4),GO:0006812-cation transport(L=5),GO:0008150-biological_process(L=0),GO:0009987-cellular process(L=1),GO:0034220-ion transmembrane transport(L=5),GO:0044699-single-organism process(L=1),GO:0044763-single-organism cellular process(L=2),GO:0044765-single-organism transport(L=3),GO:0051179-localization(L=1),GO:0051234-establishment of localizati…	GO:0005575-cellular_component(L=0),GO:0016020-membrane(L=1),GO:0016021-integral component of membrane(L=4),GO:0031224-intrinsic component of membrane(L=3),GO:0044425-membrane part(L=2),	GO:0003674-molecular_function(L=0),GO:0005215-transporter activity(L=1),GO:0008324-cation transmembrane transporter activity(L=5),GO:0015075-ion transmembrane transporter activity(L=4),GO:0022857-transmembrane transporter activity(L=2),GO:0022891-substrate-specific transmembrane transporter activity(L=3),GO:0022892-substrate-specific transporter activity(L=2),
Nippo_chrI.g1016	0.577695	-2.30357	2.99174	-0.769979	0.441313	NA	0	0	0	0	0	7.20467	0	0	0.796135	2.61421	0.93888	0	0	0	0	0	0	0	0	0	TM(1x)	NA	NA	NA	NA	NA	NA	NA	NA	NA
Nippo_chrI.g1017	289.614	0.086413	0.277185	0.311752	0.755229	0.84877	231.014	194.633	325.399	135.16	290.102	462.128	417.011	77.2341	301.735	375.139	411.23	294.753	423.032	384.424	239.586	354.246	134.615	329.5	216.7	194.631	NA	SEG: 0.08 (31/365)	NA	PK_Tyr_Ser-Thr [PF07714.20]; Pkinase [PF00069.28]	Protein kinase domain [IPR000719]; Protein kinase, ATP binding site [IPR017441]; Protein kinase-like domain superfamily [IPR011009]; Serine/threonine-protein kinase, active site [IPR008271]	S_TKc	NA	GO:0000375-RNA splicing, via transesterification reactions(L=7),GO:0000377-RNA splicing, via transesterification reactions with bulged adenosine as nucleophile(L=8),GO:0000398-mRNA splicing, via spliceosome(L=7),GO:0006139-nucleobase-containing compound metabolic process(L=3),GO:0006396-RNA processing(L=5),GO:0006397-mRNA processing(L=7),GO:0006464-cellular protein modification process(L=5),GO:00…	GO:0005575-cellular_component(L=0),GO:0005622-intracellular(L=3),GO:0005623-cell(L=1),GO:0005634-nucleus(L=5),GO:0005681-spliceosomal complex(L=6),GO:0030529-intracellular ribonucleoprotein complex(L=4),GO:0032991-macromolecular complex(L=1),GO:0043226-organelle(L=1),GO:0043227-membrane-bounded organelle(L=2),GO:0043229-intracellular organelle(L=3),GO:0043231-intracellular membrane-bounded organe…	GO:0000166-nucleotide binding(L=3),GO:0001882-nucleoside binding(L=3),GO:0001883-purine nucleoside binding(L=4),GO:0003674-molecular_function(L=0),GO:0003824-catalytic activity(L=1),GO:0004672-protein kinase activity(L=5),GO:0004674-protein serine/threonine kinase activity(L=6),GO:0004693-cyclin-dependent protein serine/threonine kinase activity(L=7),GO:0005488-binding(L=1),GO:0005524-ATP binding…
Nippo_chrI.g1018	336.306	1.45339	0.432331	3.36174	0.000774532	0.0045321	247.42	659.671	162.185	75.1873	123.427	84.5088	191.132	36.0011	62.9776	155.751	462.047	747.041	1278.88	440.807	380.379	292.067	328.432	298.147	152.946	547.108	NA	SEG: 0.14 (249/1809)	NA	DEAD [PF00270.32]; HA2 [PF04408.26]; Helicase_C [PF00271.34]; OB_NTP_bind [PF07717.19]; R3H [PF01424.25]	DEAD-box helicase, OB fold [IPR011709]; DEAD/DEAH box helicase domain [IPR011545]; DNA/RNA helicase, ATP-dependent, DEAH-box type, conserved site [IPR002464]; Helicase superfamily 1/2, ATP-binding domain [IPR014001]; Helicase, C-terminal [IPR001650]; Helicase-associated domain [IPR007502]; P-loop containing nucleoside triphosphate hydrolase [IPR027417]; R3H domain [IPR001374]; R3H domain superfam…	Helicase associated domain (HA2)	NA	GO:0006139-nucleobase-containing compound metabolic process(L=3),GO:0006152-purine nucleoside catabolic process(L=7),GO:0006163-purine nucleotide metabolic process(L=5),GO:0006195-purine nucleotide catabolic process(L=7),GO:0006200-obsolete ATP catabolic process(L=),GO:0006464-cellular protein modification process(L=5),GO:0006468-protein phosphorylation(L=6),GO:0006725-cellular aromatic compound …	NA	GO:0000166-nucleotide binding(L=3),GO:0001882-nucleoside binding(L=3),GO:0001883-purine nucleoside binding(L=4),GO:0003674-molecular_function(L=0),GO:0003676-nucleic acid binding(L=3),GO:0003824-catalytic activity(L=1),GO:0004386-helicase activity(L=7),GO:0004672-protein kinase activity(L=5),GO:0005488-binding(L=1),GO:0005524-ATP binding(L=7),GO:0008026-ATP-dependent helicase activity(L=9),GO:001…
Nippo_chrI.g1019	157.956	0.373848	0.214659	1.74159	0.0815797	0.178181	143.259	179.877	128.979	114	123.788	92.6131	208.464	62.5739	146.46	176.424	157.701	209.668	268.76	132.216	126.124	146.347	129.248	279.925	175.617	157.081	TM(1x)	SEG: 0.08 (98/1210)	NA	RCC1 [PF00415.21]; RCC1_2 [PF13540.9]	Regulator of chromosome condensation 1/beta-lactamase-inhibitor protein II [IPR009091]; Regulator of chromosome condensation, RCC1 [IPR000408]	NA	NA	NA	NA	NA
Nippo_chrI.g102	5.9562	-0.239445	0.712741	-0.335949	0.736909	0.836876	6.5244	0.9123	7.48306	5.23547	1.13706	21.0272	3.75167	13.3697	3.5526	1.45817	4.18957	1.0781	10.7527	1.14361	2.18185	0.966231	1.19185	3.7773	6.38976	23.0013	NA	SEG: 0.12 (19/165)	NA	NA	NA	NA	NA	NA	NA	NA
Nippo_chrI.g1020	0.49067	-2.49689	2.99411	-0.833933	0.404319	NA	0	9.81341	0	35.6673	0	0	0	0	0	0	0	0	0	0	0	0	0	0	0	36.3467	NA	NA	NA	NA	NA	NA	NA	NA	NA	NA
Nippo_chrI.g1021	3093.55	0.281139	0.212857	1.32079	0.186572	0.330063	2517.76	3793.7	2342.29	2866.52	3082.67	2292.11	2043.58	3447.57	3297.59	2245.61	3860.68	1822.64	2115.16	2108.7	3691.58	3464.51	4971.14	1947.8	6240.4	3719.09	SigP+TM(7x)	NA	NA	ABC_membrane [PF00664.26]; ABC_tran [PF00005.30]	AAA+ ATPase domain [IPR003593]; ABC transporter Tap-like [IPR013305]; ABC transporter type 1, transmembrane domain [IPR011527]; ABC transporter type 1, transmembrane domain superfamily [IPR036640]; ABC transporter-like, ATP-binding domain [IPR003439]; ABC transporter-like, conserved site [IPR017871]; P-loop containing nucleoside triphosphate hydrolase [IPR027417]; Type 1 protein exporter [IPR0394…	ABC transporter transmembrane region	NA	GO:0006139-nucleobase-containing compound metabolic process(L=3),GO:0006152-purine nucleoside catabolic process(L=7),GO:0006163-purine nucleotide metabolic process(L=5),GO:0006195-purine nucleotide catabolic process(L=7),GO:0006200-obsolete ATP catabolic process(L=),GO:0006461-protein complex assembly(L=5),GO:0006725-cellular aromatic compound metabolic process(L=3),GO:0006753-nucleoside phosphat…	GO:0000323-lytic vacuole(L=6),GO:0005575-cellular_component(L=0),GO:0005622-intracellular(L=3),GO:0005623-cell(L=1),GO:0005737-cytoplasm(L=4),GO:0005764-lysosome(L=7),GO:0005765-lysosomal membrane(L=7),GO:0005773-vacuole(L=5),GO:0005774-vacuolar membrane(L=6),GO:0005886-plasma membrane(L=3),GO:0016020-membrane(L=1),GO:0016021-integral component of membrane(L=4),GO:0031090-organelle membrane(L=3),…	GO:0000166-nucleotide binding(L=3),GO:0001882-nucleoside binding(L=3),GO:0001883-purine nucleoside binding(L=4),GO:0003674-molecular_function(L=0),GO:0003824-catalytic activity(L=1),GO:0005215-transporter activity(L=1),GO:0005488-binding(L=1),GO:0005524-ATP binding(L=7),GO:0015197-peptide transporter activity(L=3),GO:0015198-oligopeptide transporter activity(L=4),GO:0015399-primary active transme…
Nippo_chrI.g1022	21.0603	0.0704296	0.248613	0.28329	0.776954	0.865856	17.5454	15.5379	13.478	16.895	19.8824	34.9941	32.5089	15.9795	22.2918	16.9924	19.7165	18.3617	12.8516	25.6283	20.5359	25.9838	22.4358	28.5694	25.7749	15.2422	TM(3x)	NA	NA	NA	NA	ABC transporter transmembrane region	NA	GO:0006139-nucleobase-containing compound metabolic process(L=3),GO:0006152-purine nucleoside catabolic process(L=7),GO:0006163-purine nucleotide metabolic process(L=5),GO:0006195-purine nucleotide catabolic process(L=7),GO:0006200-obsolete ATP catabolic process(L=),GO:0006461-protein complex assembly(L=5),GO:0006725-cellular aromatic compound metabolic process(L=3),GO:0006753-nucleoside phosphat…	GO:0000323-lytic vacuole(L=6),GO:0005575-cellular_component(L=0),GO:0005622-intracellular(L=3),GO:0005623-cell(L=1),GO:0005737-cytoplasm(L=4),GO:0005764-lysosome(L=7),GO:0005765-lysosomal membrane(L=7),GO:0005773-vacuole(L=5),GO:0005774-vacuolar membrane(L=6),GO:0005886-plasma membrane(L=3),GO:0016020-membrane(L=1),GO:0016021-integral component of membrane(L=4),GO:0031090-organelle membrane(L=3),…	GO:0000166-nucleotide binding(L=3),GO:0001882-nucleoside binding(L=3),GO:0001883-purine nucleoside binding(L=4),GO:0003674-molecular_function(L=0),GO:0003824-catalytic activity(L=1),GO:0005215-transporter activity(L=1),GO:0005488-binding(L=1),GO:0005524-ATP binding(L=7),GO:0015197-peptide transporter activity(L=3),GO:0015198-oligopeptide transporter activity(L=4),GO:0015399-primary active transme…
Nippo_chrI.g1023	359.105	0.0906208	0.162657	0.557128	0.57744	0.715982	418.165	350.829	209.872	344.471	269.316	351.999	300.427	375.518	394.087	465.329	319.219	238.702	487.29	404.927	221.984	355.113	396.366	436.159	444.856	397.469	SigP+TM(5x)	NA	NA	ABC_membrane [PF00664.26]; ABC_tran [PF00005.30]	AAA+ ATPase domain [IPR003593]; ABC transporter type 1, transmembrane domain [IPR011527]; ABC transporter type 1, transmembrane domain superfamily [IPR036640]; ABC transporter-like, ATP-binding domain [IPR003439]; ABC transporter-like, conserved site [IPR017871]; P-loop containing nucleoside triphosphate hydrolase [IPR027417]; Type 1 protein exporter [IPR039421]	ABC transporter transmembrane region	NA	GO:0006139-nucleobase-containing compound metabolic process(L=3),GO:0006152-purine nucleoside catabolic process(L=7),GO:0006163-purine nucleotide metabolic process(L=5),GO:0006195-purine nucleotide catabolic process(L=7),GO:0006200-obsolete ATP catabolic process(L=),GO:0006461-protein complex assembly(L=5),GO:0006725-cellular aromatic compound metabolic process(L=3),GO:0006753-nucleoside phosphat…	GO:0000323-lytic vacuole(L=6),GO:0005575-cellular_component(L=0),GO:0005622-intracellular(L=3),GO:0005623-cell(L=1),GO:0005737-cytoplasm(L=4),GO:0005764-lysosome(L=7),GO:0005765-lysosomal membrane(L=7),GO:0005773-vacuole(L=5),GO:0005774-vacuolar membrane(L=6),GO:0005886-plasma membrane(L=3),GO:0016020-membrane(L=1),GO:0016021-integral component of membrane(L=4),GO:0031090-organelle membrane(L=3),…	GO:0000166-nucleotide binding(L=3),GO:0001882-nucleoside binding(L=3),GO:0001883-purine nucleoside binding(L=4),GO:0003674-molecular_function(L=0),GO:0003824-catalytic activity(L=1),GO:0005215-transporter activity(L=1),GO:0005488-binding(L=1),GO:0005524-ATP binding(L=7),GO:0015197-peptide transporter activity(L=3),GO:0015198-oligopeptide transporter activity(L=4),GO:0015399-primary active transme…
Nippo_chrI.g1024	6832.45	-0.139745	0.109666	-1.27428	0.202565	0.349873	5307.48	6762.26	8366.02	7770.78	6936.23	5745.21	6492.81	9214.83	9224.82	5807.47	7704.45	6388.89	5663.27	7786.9	6432.63	6068.09	6061.95	5936.09	6228.94	6749.94	TM(4x)	SEG: 0.30 (61/204)	NA	NA	NA	NA	NA	NA	NA	NA
Nippo_chrI.g1025	9.06236	0.185656	0.610932	0.30389	0.761212	0.853446	4.38635	4.9067	6.73902	2.81584	2.71123	11.3216	0	38.6171	6.36908	7.84263	3.75552	20.2945	7.49677	2.05026	5.86741	6.92902	7.47861	22.2206	12.4102	4848.18	NA	NA	NA	PK_Tyr_Ser-Thr [PF07714.20]; Pkinase [PF00069.28]	Protein kinase domain [IPR000719]; Protein kinase, ATP binding site [IPR017441]; Protein kinase-like domain superfamily [IPR011009]; Serine/threonine-protein kinase, active site [IPR008271]	phosphotransferase activity, alcohol group as acceptor	NA	GO:0006464-cellular protein modification process(L=5),GO:0006468-protein phosphorylation(L=6),GO:0006793-phosphorus metabolic process(L=3),GO:0006796-phosphate-containing compound metabolic process(L=4),GO:0008150-biological_process(L=0),GO:0008152-metabolic process(L=1),GO:0009987-cellular process(L=1),GO:0016310-phosphorylation(L=5),GO:0019538-protein metabolic process(L=3),GO:0036211-protein m…	NA	GO:0000166-nucleotide binding(L=3),GO:0001882-nucleoside binding(L=3),GO:0001883-purine nucleoside binding(L=4),GO:0003674-molecular_function(L=0),GO:0003824-catalytic activity(L=1),GO:0004672-protein kinase activity(L=5),GO:0004674-protein serine/threonine kinase activity(L=6),GO:0005488-binding(L=1),GO:0005524-ATP binding(L=7),GO:0016301-kinase activity(L=4),GO:0016740-transferase activity(L=2)…
Nippo_chrI.g1026	775.969	0.363233	0.18143	2.00205	0.0452794	0.114164	1187.62	866.439	379.744	609.794	583.459	679.155	483.064	597.27	629.607	773.326	721.163	915.512	779.762	790.202	1068.37	993.09	1304.23	581.852	766.805	808.906	TM(12x)	SEG: 0.03 (13/497)	NCoils: 0.04 (21/497)	MFS_1 [PF07690.19]	MFS transporter superfamily [IPR036259]; Major facilitator superfamily [IPR011701]	Major Facilitator Superfamily	NA	GO:0006810-transport(L=3),GO:0008150-biological_process(L=0),GO:0009987-cellular process(L=1),GO:0044699-single-organism process(L=1),GO:0044763-single-organism cellular process(L=2),GO:0044765-single-organism transport(L=3),GO:0051179-localization(L=1),GO:0051234-establishment of localization(L=2),GO:0055085-transmembrane transport(L=4),	GO:0005575-cellular_component(L=0),GO:0016020-membrane(L=1),GO:0016021-integral component of membrane(L=4),GO:0031224-intrinsic component of membrane(L=3),GO:0044425-membrane part(L=2),	NA
Nippo_chrI.g1027	716.798	0.72039	0.39342	1.8311	0.0670859	0.154399	1089.24	1790.07	341.753	489.001	434.686	194.519	107.612	364.852	281.822	320.448	1032.73	722.845	1346.16	717.568	552.495	786.418	1686.9	342.821	765.585	968.431	NA	SEG: 0.05 (191/3569)	NCoils: 0.13 (467/3569); 0.13 (467/3515); 0.13 (467/3518)	GAS2 [PF02187.20]; Spectrin [PF00435.24]	EF-hand domain [IPR002048]; EF-hand domain pair [IPR011992]; GAR domain [IPR003108]; GAR domain superfamily [IPR036534]; Plakin [IPR043197]; Spectrin repeat [IPR002017]; Spectrin/alpha-actinin [IPR018159]	CAMSAP CH domain	NA	GO:0000003-reproduction(L=1),GO:0001703-gastrulation with mouth forming first(L=7),GO:0002009-morphogenesis of an epithelium(L=5),GO:0002119-nematode larval development(L=5),GO:0002164-larval development(L=4),GO:0003006-developmental process involved in reproduction(L=2),GO:0006461-protein complex assembly(L=5),GO:0006810-transport(L=3),GO:0006897-endocytosis(L=5),GO:0006898-receptor-mediated end…	GO:0005575-cellular_component(L=0),GO:0005622-intracellular(L=3),GO:0005623-cell(L=1),GO:0005856-cytoskeleton(L=5),GO:0005886-plasma membrane(L=3),GO:0009925-basal plasma membrane(L=4),GO:0016020-membrane(L=1),GO:0016323-basolateral plasma membrane(L=3),GO:0016324-apical plasma membrane(L=3),GO:0030054-cell junction(L=1),GO:0030055-cell-substrate junction(L=2),GO:0030056-hemidesmosome(L=3),GO:004…	GO:0003674-molecular_function(L=0),GO:0003779-actin binding(L=4),GO:0005488-binding(L=1),GO:0005509-calcium ion binding(L=5),GO:0005515-protein binding(L=2),GO:0008092-cytoskeletal protein binding(L=3),GO:0043167-ion binding(L=2),GO:0043169-cation binding(L=3),GO:0046872-metal ion binding(L=4),GO:0051015-actin filament binding(L=4),
Nippo_chrI.g1028	630.378	0.413432	0.308987	1.33802	0.180889	0.323497	1416.45	573.999	307.457	287.727	497.072	585.999	342.048	606.533	280.215	510.927	760.377	762.681	1061.69	616.182	307.612	449.418	1503.05	451.696	844.517	441.912	TM(1x)	SEG: 0.10 (347/3497)	NCoils: 0.07 (256/3425); 0.08 (256/3311); 0.07 (256/3497)	CH [PF00307.34]; Plectin [PF00681.23]; SH3_10 [PF17902.4]; Spectrin [PF00435.24]	CH domain superfamily [IPR036872]; Calponin homology domain [IPR001715]; Desmoplakin, SH3 domain [IPR041615]; Plakin [IPR043197]; Plakin repeat superfamily [IPR035915]; Plectin repeat [IPR001101]; SH3 domain [IPR001452]; Spectrin/alpha-actinin [IPR018159]	CAMSAP CH domain	NA	NA	GO:0005575-cellular_component(L=0),GO:0005622-intracellular(L=3),GO:0005623-cell(L=1),GO:0005856-cytoskeleton(L=5),GO:0043226-organelle(L=1),GO:0043228-non-membrane-bounded organelle(L=2),GO:0043229-intracellular organelle(L=3),GO:0043232-intracellular non-membrane-bounded organelle(L=3),GO:0044424-intracellular part(L=3),GO:0044464-cell part(L=2),	NA
Nippo_chrI.g1029	33.6693	1.00129	0.563798	1.77597	0.0757379	0.168824	59.9468	81.7784	24.0679	1.87723	13.5562	22.6432	7.84698	5.32649	3.18454	3.92131	52.5773	63.7826	64.258	29.7288	39.116	28.5822	83.3331	15.237	36.2758	36.3467	NA	NA	NCoils: 0.12 (21/178)	CH [PF00307.34]	Actinin-type actin-binding domain, conserved site [IPR001589]; CH domain superfamily [IPR036872]; Calponin homology domain [IPR001715]	spectrin repeat containing, nuclear envelope	5412	GO:0000003-reproduction(L=1),GO:0000226-microtubule cytoskeleton organization(L=4),GO:0000902-cell morphogenesis(L=5),GO:0000904-cell morphogenesis involved in differentiation(L=5),GO:0001508-action potential(L=4),GO:0001667-ameboidal-type cell migration(L=5),GO:0001704-formation of primary germ layer(L=5),GO:0001707-mesoderm formation(L=5),GO:0001952-regulation of cell-matrix adhesion(L=5),GO:00…	GO:0001533-cornified envelope(L=4),GO:0001726-ruffle(L=3),GO:0005575-cellular_component(L=0),GO:0005576-extracellular region(L=1),GO:0005578-proteinaceous extracellular matrix(L=3),GO:0005604-basement membrane(L=4),GO:0005622-intracellular(L=3),GO:0005623-cell(L=1),GO:0005634-nucleus(L=5),GO:0005635-nuclear envelope(L=4),GO:0005640-nuclear outer membrane(L=3),GO:0005654-nucleoplasm(L=5),GO:000573…	GO:0000166-nucleotide binding(L=3),GO:0001882-nucleoside binding(L=3),GO:0001883-purine nucleoside binding(L=4),GO:0003674-molecular_function(L=0),GO:0003779-actin binding(L=4),GO:0003824-catalytic activity(L=1),GO:0004721-phosphoprotein phosphatase activity(L=6),GO:0004725-protein tyrosine phosphatase activity(L=7),GO:0005198-structural molecule activity(L=1),GO:0005200-structural constituent of…
Nippo_chrI.g103	49.7458	1.24817	1.15757	1.07827	0.280912	0.445342	0	79.3875	0	49.7857	72.3564	86.2489	0	6.66335	0	0	115.337	0.967164	0	104.537	56.7629	1.73362	193.528	81.5752	43.9475	102.086	NA	SEG: 0.01 (5/362)	NA	Hormone_recep [PF00104.33]; zf-C4 [PF00105.21]	Nuclear hormone receptor [IPR001723]; Nuclear hormone receptor, ligand-binding domain [IPR000536]; Nuclear hormone receptor-like domain superfamily [IPR035500]; Zinc finger, NHR/GATA-type [IPR013088]; Zinc finger, nuclear hormone receptor-type [IPR001628]	Ligand-binding domain of nuclear hormone receptor	4950	GO:0006139-nucleobase-containing compound metabolic process(L=3),GO:0006351-transcription, DNA-templated(L=5),GO:0006355-regulation of transcription, DNA-templated(L=7),GO:0006725-cellular aromatic compound metabolic process(L=3),GO:0006807-nitrogen compound metabolic process(L=2),GO:0007154-cell communication(L=2),GO:0007165-signal transduction(L=3),GO:0008150-biological_process(L=0),GO:0008152-…	GO:0005575-cellular_component(L=0),GO:0005622-intracellular(L=3),GO:0005623-cell(L=1),GO:0005634-nucleus(L=5),GO:0043226-organelle(L=1),GO:0043227-membrane-bounded organelle(L=2),GO:0043229-intracellular organelle(L=3),GO:0043231-intracellular membrane-bounded organelle(L=4),GO:0044424-intracellular part(L=3),GO:0044464-cell part(L=2),	GO:0001071-nucleic acid binding transcription factor activity(L=1),GO:0003674-molecular_function(L=0),GO:0003676-nucleic acid binding(L=3),GO:0003677-DNA binding(L=4),GO:0003700-transcription factor activity, sequence-specific DNA binding(L=2),GO:0003707-steroid hormone receptor activity(L=3),GO:0004871-signal transducer activity(L=1),GO:0004872-receptor activity(L=2),GO:0005488-binding(L=1),GO:0…
Nippo_chrI.g1030	6.05233	-0.850613	1.10723	-0.768237	0.442347	0.60352	4.4415	0	23.6558	0.802938	0	2.24196	0	40.451	0.36917	7.59261	3.53377	4.54691	4.1234	0	0	7.85537	3.24542	11.0634	0	7.12331	NA	SEG: 0.43 (35/81)	NA	NA	NA	NA	NA	NA	NA	NA
Nippo_chrI.g1031	7.01885	-2.0025	0.966131	-2.0727	0.0382002	0.0998225	1.46707	18.0523	9.53927	14.8647	0.906809	2.06546	7.87359	25.3866	6.25661	26.2307	0	0	0	0	0	0	10.72	10.8295	3.83146	2.3529	TM(5x)	SEG: 0.06 (45/747)	NCoils: 0.03 (21/732); 0.03 (21/747)	Ion_trans [PF00520.34]; cNMP_binding [PF00027.32]	Cyclic nucleotide-binding domain [IPR000595]; Cyclic nucleotide-binding domain superfamily [IPR018490]; Cyclic nucleotide-binding, conserved site [IPR018488]; Ion transport domain [IPR005821]; RmlC-like jelly roll fold [IPR014710]	Cyclic nucleotide-binding domain	NA	GO:0000902-cell morphogenesis(L=5),GO:0001558-regulation of cell growth(L=4),GO:0006355-regulation of transcription, DNA-templated(L=7),GO:0006357-regulation of transcription from RNA polymerase II promoter(L=8),GO:0006810-transport(L=3),GO:0006811-ion transport(L=4),GO:0006935-chemotaxis(L=3),GO:0006950-response to stress(L=2),GO:0007275-multicellular organism development(L=3),GO:0007399-nervous…	GO:0005575-cellular_component(L=0),GO:0016020-membrane(L=1),GO:0016021-integral component of membrane(L=4),GO:0031224-intrinsic component of membrane(L=3),GO:0044425-membrane part(L=2),	GO:0003674-molecular_function(L=0),GO:0005215-transporter activity(L=1),GO:0005216-ion channel activity(L=5),GO:0015075-ion transmembrane transporter activity(L=4),GO:0015267-channel activity(L=4),GO:0022803-passive transmembrane transporter activity(L=3),GO:0022838-substrate-specific channel activity(L=4),GO:0022857-transmembrane transporter activity(L=2),GO:0022891-substrate-specific transmembr…
Nippo_chrI.g1032	719.139	-0.438846	0.150295	-2.9199	0.00350146	0.0152869	475.188	546.28	950.202	825.98	739.262	821.332	864.289	1063.97	1123.35	867.917	680.688	599.17	438.025	691.964	650.304	605.424	553.417	738.995	692.105	454.92	NA	SEG: 0.36 (37/102)	NA	PPI_Ypi1 [PF07491.14]	Type 1 protein phosphatase inhibitor [IPR011107]	Protein phosphatase inhibitor	NA	GO:0008150-biological_process(L=0),GO:0040008-regulation of growth(L=3),GO:0040009-regulation of growth rate(L=4),GO:0040010-positive regulation of growth rate(L=5),GO:0045927-positive regulation of growth(L=4),GO:0048518-positive regulation of biological process(L=3),GO:0050789-regulation of biological process(L=2),GO:0065007-biological regulation(L=1),	NA	NA
Nippo_chrI.g1033	686.215	0.300888	0.141996	2.11899	0.0340915	0.0915148	883.096	832.484	557.4	430.813	554.885	533.132	553.759	687.1	611.417	505.837	896.826	877.473	706.996	682.721	831.195	802.881	961.512	515.506	656.768	642.501	NA	SEG: 0.04 (31/701)	NA	Ku [PF02735.19]; Ku_N [PF03731.18]; Ku_PK_bind [PF08785.14]; VWA [PF00092.31]	Ku, C-terminal domain superfamily [IPR036494]; Ku70/Ku80 beta-barrel domain [IPR006164]; Ku70/Ku80, N-terminal alpha/beta [IPR005161]; SPOC-like, C-terminal domain superfamily [IPR016194]; von Willebrand factor A-like domain superfamily [IPR036465]; von Willebrand factor, type A [IPR002035]	Ku78	3450	GO:0000723-telomere maintenance(L=6),GO:0000726-non-recombinational repair(L=7),GO:0006139-nucleobase-containing compound metabolic process(L=3),GO:0006152-purine nucleoside catabolic process(L=7),GO:0006163-purine nucleotide metabolic process(L=5),GO:0006195-purine nucleotide catabolic process(L=7),GO:0006200-obsolete ATP catabolic process(L=),GO:0006259-DNA metabolic process(L=4),GO:0006281-DNA…	GO:0005575-cellular_component(L=0),GO:0005622-intracellular(L=3),GO:0005623-cell(L=1),GO:0005634-nucleus(L=5),GO:0032991-macromolecular complex(L=1),GO:0043226-organelle(L=1),GO:0043227-membrane-bounded organelle(L=2),GO:0043229-intracellular organelle(L=3),GO:0043231-intracellular membrane-bounded organelle(L=4),GO:0043234-protein complex(L=2),GO:0043564-Ku70:Ku80 complex(L=6),GO:0044422-organel…	GO:0003674-molecular_function(L=0),GO:0003676-nucleic acid binding(L=3),GO:0003677-DNA binding(L=4),GO:0003678-DNA helicase activity(L=8),GO:0003684-damaged DNA binding(L=5),GO:0003824-catalytic activity(L=1),GO:0004003-ATP-dependent DNA helicase activity(L=9),GO:0004386-helicase activity(L=7),GO:0005488-binding(L=1),GO:0005509-calcium ion binding(L=5),GO:0008026-ATP-dependent helicase activity(L…
Nippo_chrI.g1034	675.03	-0.0828499	0.083246	-0.995242	0.319618	0.487348	777.221	812.718	655.912	655.823	783.912	653.888	537.472	625.311	718.395	720.538	643.117	667.556	711.213	571.105	626.095	759.604	689.997	563.948	616.275	710.505	SigP	SEG: 0.05 (12/231)	NA	EF-hand_1 [PF00036.35]	EF-hand domain [IPR002048]; EF-hand domain pair [IPR011992]; Serine/threonine-protein phosphatase 2A regulatory subunit B'' subunit gamma [IPR039865]	phosphatase 2A regulatory subunit B'' subunit	301541514728	NA	NA	GO:0003674-molecular_function(L=0),GO:0005488-binding(L=1),GO:0005509-calcium ion binding(L=5),GO:0043167-ion binding(L=2),GO:0043169-cation binding(L=3),GO:0046872-metal ion binding(L=4),
Nippo_chrI.g1035	8.69994	-0.0989554	0.697805	-0.14181	0.88723	0.937229	11.8022	4.50473	8.48495	13.4428	0	16.6161	12.0649	10.2693	1.75419	11.7233	4.13743	14.7349	3.84216	7.90566	0	7.76822	0	30.0758	8.41365	6.45854	SigP	SEG: 0.18 (28/159)	NA	NA	NA	NA	NA	NA	NA	NA
Nippo_chrI.g1036	25.9213	-0.835622	0.318144	-2.62655	0.00862543	0.0309729	70.4287	10.6686	30.9154	21.578	34.8333	46.1431	31.3275	27.8049	19.9735	40.3427	11.3062	18.4263	23.6442	17.2818	25.4567	19.8512	19.2984	26.7587	15.3278	7.05962	SigP	SEG: 0.37 (76/204)	NA	NA	NA	NA	NA	NA	NA	NA
Nippo_chrI.g1037	1048.73	-0.386913	0.10773	-3.59152	0.000328758	0.00230434	853.876	1099.1	1305.44	1057.82	1273.37	1365.8	1262.24	1170.5	1306.46	1192.08	871.281	844.636	674.709	880.588	959.321	950.143	739.314	1232.29	1049.14	886.391	TM(1x)	SEG: 0.17 (29/171)	NA	GRIM-19 [PF06212.15]	GRIM-19 [IPR009346]	GRIM-19 protein	1.9011e+18	GO:0002119-nematode larval development(L=5),GO:0002164-larval development(L=4),GO:0007275-multicellular organism development(L=3),GO:0008150-biological_process(L=0),GO:0009790-embryo development(L=4),GO:0009791-post-embryonic development(L=4),GO:0009792-embryo development ending in birth or egg hatching(L=5),GO:0032501-multicellular organismal process(L=1),GO:0032502-developmental process(L=1),GO…	GO:0005575-cellular_component(L=0),GO:0016020-membrane(L=1),GO:0016021-integral component of membrane(L=4),GO:0031224-intrinsic component of membrane(L=3),GO:0044425-membrane part(L=2),	NA
Nippo_chrI.g1038	452.808	-0.295769	0.168883	-1.75132	0.0798903	0.175432	444.483	448.146	629.617	588.511	313.599	408.608	526.869	367.528	671.938	592.118	465.685	479.336	315.935	277.811	366.713	472.04	266.025	497.742	551.775	371.675	NA	SEG: 0.15 (27/184)	NCoils: 0.23 (42/184)	TPR_2 [PF07719.20]	Tetratricopeptide-like helical domain superfamily [IPR011990]	Inherit from biNOG: tetratricopeptide repeat domain 1	NA	NA	NA	NA
Nippo_chrI.g1039	667.917	0.948132	0.204224	4.64262	3.44022e-06	5.66844e-05	599.467	941.269	368.72	390.463	388.609	439.484	375.534	311.599	348.707	394.752	820.581	726.735	1320.5	743.22	954.43	711.091	1318.37	600.592	903.077	701.139	NA	NA	NA	AAA [PF00004.32]; AAA_5 [PF07728.17]; ChlI [PF13541.9]; LON_substr_bdg [PF02190.19]; Lon_C [PF05362.16]	AAA+ ATPase domain [IPR003593]; ATPase, AAA-type, core [IPR003959]; Lon protease [IPR027065]; Lon protease homologue, chloroplastic/mitochondrial [IPR027503]; Lon protease, N-terminal domain [IPR003111]; Lon protease, N-terminal domain superfamily [IPR046336]; Lon protease, bacterial/eukaryotic-type [IPR004815]; P-loop containing nucleoside triphosphate hydrolase [IPR027417]; PUA-like superfamily…	ATP-dependent serine protease that mediates the selective degradation of misfolded, unassembled or oxidatively damaged polypeptides as well as certain short-lived regulatory proteins in the mitochondrial matrix. May also have a chaperone function in the assembly of inner membrane protein complexes. Participates in the regulation of mitochondrial gene expression and in the maintenance of the integ…	NA	GO:0001666-response to hypoxia(L=3),GO:0006139-nucleobase-containing compound metabolic process(L=3),GO:0006152-purine nucleoside catabolic process(L=7),GO:0006163-purine nucleotide metabolic process(L=5),GO:0006195-purine nucleotide catabolic process(L=7),GO:0006200-obsolete ATP catabolic process(L=),GO:0006275-regulation of DNA replication(L=7),GO:0006461-protein complex assembly(L=5),GO:000646…	GO:0005575-cellular_component(L=0),GO:0005622-intracellular(L=3),GO:0005623-cell(L=1),GO:0005737-cytoplasm(L=4),GO:0005739-mitochondrion(L=5),GO:0005759-mitochondrial matrix(L=6),GO:0009295-nucleoid(L=1),GO:0031974-membrane-enclosed lumen(L=1),GO:0042645-mitochondrial nucleoid(L=5),GO:0043226-organelle(L=1),GO:0043227-membrane-bounded organelle(L=2),GO:0043228-non-membrane-bounded organelle(L=2),…	GO:0000166-nucleotide binding(L=3),GO:0000975-regulatory region DNA binding(L=5),GO:0001067-regulatory region nucleic acid binding(L=4),GO:0001882-nucleoside binding(L=3),GO:0001883-purine nucleoside binding(L=4),GO:0003674-molecular_function(L=0),GO:0003676-nucleic acid binding(L=3),GO:0003677-DNA binding(L=4),GO:0003697-single-stranded DNA binding(L=5),GO:0003723-RNA binding(L=4),GO:0003727-sin…
Nippo_chrI.g104	0	NA	NA	NA	NA	NA	0	0	0	0	0	0	0	0	0	0	0	0	0	0	0	0	0	0	0	0	NA	NA	NA	NA	NA	NA	NA	NA	NA	NA
Nippo_chrI.g1040	585.264	-0.670185	0.16785	-3.99276	6.53088e-05	0.000615769	636.242	443.548	543.203	756.296	765.832	684.669	653.517	1243.48	955.609	506.194	530.731	386.326	334.473	573.083	481.526	457.145	522.739	432.245	373.668	424.763	TM(2x)	SEG: 0.29 (39/134)	NA	SPC12 [PF06645.16]	Signal peptidase complex subunit 1 [IPR009542]; Signal peptidase complex subunit Spc1 [IPR037713]	Microsomal signal peptidase is a membrane-bound endoproteinase that removes signal peptides from nascent proteins as they are translocated into the lumen of the endoplasmic reticulum (By similarity)	3060	GO:0000003-reproduction(L=1),GO:0002119-nematode larval development(L=5),GO:0002164-larval development(L=4),GO:0006465-signal peptide processing(L=7),GO:0006508-proteolysis(L=4),GO:0006518-peptide metabolic process(L=4),GO:0006807-nitrogen compound metabolic process(L=2),GO:0006810-transport(L=3),GO:0006897-endocytosis(L=5),GO:0006898-receptor-mediated endocytosis(L=6),GO:0006915-apoptotic proces…	GO:0005575-cellular_component(L=0),GO:0005622-intracellular(L=3),GO:0005623-cell(L=1),GO:0005737-cytoplasm(L=4),GO:0005783-endoplasmic reticulum(L=4),GO:0005787-signal peptidase complex(L=4),GO:0005789-endoplasmic reticulum membrane(L=3),GO:0012505-endomembrane system(L=3),GO:0016020-membrane(L=1),GO:0016021-integral component of membrane(L=4),GO:0031090-organelle membrane(L=3),GO:0031224-intrins…	GO:0003674-molecular_function(L=0),GO:0003824-catalytic activity(L=1),GO:0008233-peptidase activity(L=3),GO:0016787-hydrolase activity(L=2),
Nippo_chrI.g1041	1179.51	0.387126	0.122944	3.1488	0.00163944	0.00825592	866.537	1489.21	1253.57	990.587	951.76	1013.36	1044.39	610.843	982.772	1014.46	1061.33	1294.47	1480.1	1177.07	1338.69	1470.46	1364.86	1279.89	1565.91	1339.97	NA	SEG: 0.07 (46/693)	NCoils: 0.04 (28/693); 0.04 (28/714); 0.04 (28/721)	Katanin_con80 [PF13925.9]; WD40 [PF00400.35]	Katanin p80 subunit, C-terminal [IPR028021]; WD40 repeat [IPR001680]; WD40-repeat-containing domain superfamily [IPR036322]; WD40/YVTN repeat-like-containing domain superfamily [IPR015943]	WD domain, G-beta repeat	NA	GO:0007017-microtubule-based process(L=3),GO:0008150-biological_process(L=0),GO:0009987-cellular process(L=1),GO:0044699-single-organism process(L=1),GO:0044763-single-organism cellular process(L=2),GO:0051013-microtubule severing(L=4),	GO:0005575-cellular_component(L=0),GO:0005622-intracellular(L=3),GO:0005623-cell(L=1),GO:0005737-cytoplasm(L=4),GO:0005815-microtubule organizing center(L=6),GO:0005856-cytoskeleton(L=5),GO:0005875-microtubule associated complex(L=6),GO:0008352-katanin complex(L=8),GO:0015630-microtubule cytoskeleton(L=6),GO:0032991-macromolecular complex(L=1),GO:0043226-organelle(L=1),GO:0043228-non-membrane-bou…	GO:0003674-molecular_function(L=0),GO:0005488-binding(L=1),GO:0005515-protein binding(L=2),GO:0008017-microtubule binding(L=5),GO:0008092-cytoskeletal protein binding(L=3),GO:0015631-tubulin binding(L=4),
Nippo_chrI.g1042	681.979	-0.00638368	0.205606	-0.0310481	0.975231	0.986086	583.383	1558.69	612.306	705.836	477.176	625.776	484.27	411.471	652.034	721.521	661.91	963.502	737.895	541.269	735.38	625.344	473.289	551.706	705.469	811.351	NA	SEG: 0.02 (13/710)	NA	tRNA-synt_1b [PF00579.28]	Aminoacyl-tRNA synthetase, class Ic [IPR002305]; Rossmann-like alpha/beta/alpha sandwich fold [IPR014729]; Tyrosine-tRNA ligase [IPR002307]	tRNA synthetases class I (W and Y)	450970970	GO:0000003-reproduction(L=1),GO:0006082-organic acid metabolic process(L=3),GO:0006139-nucleobase-containing compound metabolic process(L=3),GO:0006399-tRNA metabolic process(L=7),GO:0006412-translation(L=5),GO:0006418-tRNA aminoacylation for protein translation(L=6),GO:0006431-methionyl-tRNA aminoacylation(L=7),GO:0006437-tyrosyl-tRNA aminoacylation(L=7),GO:0006520-cellular amino acid metabolic …	GO:0005575-cellular_component(L=0),GO:0005622-intracellular(L=3),GO:0005623-cell(L=1),GO:0005737-cytoplasm(L=4),GO:0044424-intracellular part(L=3),GO:0044464-cell part(L=2),	GO:0000049-tRNA binding(L=5),GO:0000166-nucleotide binding(L=3),GO:0001882-nucleoside binding(L=3),GO:0001883-purine nucleoside binding(L=4),GO:0003674-molecular_function(L=0),GO:0003676-nucleic acid binding(L=3),GO:0003723-RNA binding(L=4),GO:0003824-catalytic activity(L=1),GO:0004812-aminoacyl-tRNA ligase activity(L=5),GO:0004825-methionine-tRNA ligase activity(L=6),GO:0004831-tyrosine-tRNA lig…
Nippo_chrI.g1043	12.5952	-1.30098	0.601615	-2.16248	0.0305814	0.0840886	5.84846	22.898	7.70174	6.57029	4.51872	50.4327	12.331	27.9641	14.3304	26.1421	1.87776	11.5968	6.4258	10.2513	0	10.3935	10.6837	1.26975	1.90925	18.7596	NA	NA	NA	NA	NA	MULE transposase domain	NA	NA	NA	GO:0003674-molecular_function(L=0),GO:0005488-binding(L=1),GO:0008270-zinc ion binding(L=6),GO:0043167-ion binding(L=2),GO:0043169-cation binding(L=3),GO:0046872-metal ion binding(L=4),GO:0046914-transition metal ion binding(L=5),
Nippo_chrI.g1044	2.92501	-0.0890886	1.08774	-0.0819025	0.934724	NA	2.93653	0	0	0	11.6506	2.06713	0	0	3.06644	10.5008	2.82849	4.85234	1.07547	1.02944	0	1.73954	0	6.37546	0.958643	9.41925	SigP+TM(8x); TM(5x)	SEG: 0.05 (28/615)	NA	Neur_chan_LBD [PF02931.26]; Neur_chan_memb [PF02932.19]	Gamma-aminobutyric acid A receptor/Glycine receptor alpha [IPR006028]; Glutamate gated chloride channel, transmembrane domain [IPR044721]; Immunoglobulin-like domain [IPR007110]; Neuronal acetylcholine receptor [IPR038050]; Neurotransmitter-gated ion-channel [IPR006201]; Neurotransmitter-gated ion-channel ligand-binding domain [IPR006202]; Neurotransmitter-gated ion-channel ligand-binding domain …	Neurotransmitter-gated ion-channel transmembrane region	NA	GO:0006810-transport(L=3),GO:0006811-ion transport(L=4),GO:0006820-anion transport(L=5),GO:0006821-chloride transport(L=7),GO:0007610-behavior(L=1),GO:0007626-locomotory behavior(L=2),GO:0008150-biological_process(L=0),GO:0009987-cellular process(L=1),GO:0015698-inorganic anion transport(L=6),GO:0031987-locomotion involved in locomotory behavior(L=3),GO:0034220-ion transmembrane transport(L=5),GO…	GO:0005575-cellular_component(L=0),GO:0005623-cell(L=1),GO:0005886-plasma membrane(L=3),GO:0016020-membrane(L=1),GO:0016021-integral component of membrane(L=4),GO:0030054-cell junction(L=1),GO:0031224-intrinsic component of membrane(L=3),GO:0044425-membrane part(L=2),GO:0044456-synapse part(L=2),GO:0044464-cell part(L=2),GO:0045202-synapse(L=1),GO:0045211-postsynaptic membrane(L=3),GO:0071944-cel…	GO:0003674-molecular_function(L=0),GO:0005215-transporter activity(L=1),GO:0005216-ion channel activity(L=5),GO:0005230-extracellular ligand-gated ion channel activity(L=6),GO:0005231-excitatory extracellular ligand-gated ion channel activity(L=4),GO:0005234-extracellular-glutamate-gated ion channel activity(L=5),GO:0005253-anion channel activity(L=6),GO:0005254-chloride channel activity(L=7),GO:…
Nippo_chrI.g1045	59.9433	-0.660468	0.357461	-1.84767	0.0646507	0.150262	76.03	51.5204	31.7697	52.5623	45.1872	69.9882	81.8328	159.795	34.2338	133.325	28.1664	92.7747	21.4193	53.3068	51.8287	22.5193	38.4614	91.4221	33.412	29.3119	SigP+TM(7x)	SEG: 0.07 (39/568)	NA	7tm_3 [PF00003.25]	G-protein coupled receptor 158/179 [IPR043458]; GPCR family 3, C-terminal [IPR017978]	7 transmembrane sweet-taste receptor of 3 GCPR	NA	GO:0007154-cell communication(L=2),GO:0007165-signal transduction(L=3),GO:0007166-cell surface receptor signaling pathway(L=4),GO:0007186-G-protein coupled receptor signaling pathway(L=4),GO:0008150-biological_process(L=0),GO:0009987-cellular process(L=1),GO:0023052-signaling(L=1),GO:0044699-single-organism process(L=1),GO:0044700-single organism signaling(L=2),GO:0044763-single-organism cellular…	GO:0005575-cellular_component(L=0),GO:0016020-membrane(L=1),GO:0016021-integral component of membrane(L=4),GO:0031224-intrinsic component of membrane(L=3),GO:0044425-membrane part(L=2),	GO:0003674-molecular_function(L=0),GO:0004871-signal transducer activity(L=1),GO:0004872-receptor activity(L=2),GO:0004888-transmembrane signaling receptor activity(L=3),GO:0004930-G-protein coupled receptor activity(L=4),GO:0038023-signaling receptor activity(L=2),GO:0060089-molecular transducer activity(L=1),
Nippo_chrI.g1046	0.549053	2.08993	2.07206	1.00862	0.313156	NA	0	0	0	0.938613	0	0	0	0	0	0	1.87776	1.93281	1.07097	0	1.9558	0	3.20512	0	0	0	NA	NA	NA	NA	NA	NA	NA	NA	NA	NA
Nippo_chrI.g1047	1868.15	0.228105	0.0978371	2.33147	0.0197284	0.0597772	1905.14	2193.3	1938.91	1941.99	1755.07	1469.75	1763.33	1222.43	1603.42	1411.67	2053.33	2046.84	2011.28	1784.75	1903	1838.79	2288.45	2235.4	2187.05	1809.13	NA	SEG: 0.10 (40/415)	NA	DnaJ [PF00226.34]; DnaJ_C [PF01556.21]; DnaJ_CXXCXGXG [PF00684.22]	Chaperone DnaJ [IPR012724]; Chaperone DnaJ, C-terminal [IPR002939]; Chaperone J-domain superfamily [IPR036869]; DnaJ domain [IPR001623]; DnaJ domain, conserved site [IPR018253]; DnaJ homolog subfamily A member 1/2-like [IPR044713]; HSP40/DnaJ peptide-binding [IPR008971]; Heat shock protein DnaJ, cysteine-rich domain [IPR001305]; Heat shock protein DnaJ, cysteine-rich domain superfamily [IPR036410]	DnaJ (Hsp40) homolog, subfamily A, member 4	NA	GO:0006457-protein folding(L=2),GO:0006950-response to stress(L=2),GO:0008150-biological_process(L=0),GO:0008152-metabolic process(L=1),GO:0009266-response to temperature stimulus(L=3),GO:0009408-response to heat(L=3),GO:0009628-response to abiotic stimulus(L=2),GO:0009987-cellular process(L=1),GO:0019538-protein metabolic process(L=3),GO:0043170-macromolecule metabolic process(L=3),GO:0044237-ce…	GO:0005575-cellular_component(L=0),GO:0016020-membrane(L=1),	GO:0000166-nucleotide binding(L=3),GO:0001882-nucleoside binding(L=3),GO:0001883-purine nucleoside binding(L=4),GO:0003674-molecular_function(L=0),GO:0005488-binding(L=1),GO:0005524-ATP binding(L=7),GO:0017076-purine nucleotide binding(L=4),GO:0030554-adenyl nucleotide binding(L=5),GO:0032549-ribonucleoside binding(L=4),GO:0032550-purine ribonucleoside binding(L=5),GO:0032553-ribonucleotide bindi…
Nippo_chrI.g1048	0	NA	NA	NA	NA	NA	0	0	0	0	0	0	0	0	0	0	0	0	0	0	0	0	0	0	0	0	TM(4x)	SEG: 0.30 (39/132)	NA	TMEM107 [PF14995.9]	Transmembrane protein 107 [IPR029248]	NA	NA	NA	GO:0005575-cellular_component(L=0),GO:0016020-membrane(L=1),GO:0016021-integral component of membrane(L=4),GO:0031224-intrinsic component of membrane(L=3),GO:0044425-membrane part(L=2),	NA
Nippo_chrI.g1049	0.0469307	-0.41707	3.02619	-0.13782	0.890382	NA	0	0	0	0.938613	0	0	0	0	0	0	0	0	0	0	0	0	0	0	0	0	NA	NA	NA	NA	NA	NA	NA	NA	NA	NA
Nippo_chrI.g105	1737.12	-0.0820269	0.106065	-0.773365	0.439306	0.60069	1344.03	1465.35	1859.7	2139.43	1920.72	1589.72	1760.99	1920.47	1855.01	2009.63	2190.47	1297.76	1343.75	1773.51	1812.72	1903.1	1486.67	1687.11	1774.41	1607.76	NA	NA	NA	NA	NA	NA	NA	NA	NA	NA
Nippo_chrI.g1050	8367.12	-0.676682	0.11647	-5.80992	6.25039e-09	3.29653e-07	8046.02	7659.36	10645.7	9984.97	10243	10212.1	10702.2	13063.2	13918.8	8467.42	6206	7043.15	5587.23	7441.43	6823.79	7015.64	5529.9	7801.35	5024.2	5926.86	NA	SEG: 0.12 (14/117)	NA	Ribosomal_S26e [PF01283.22]	Ribosomal protein S26e [IPR000892]; Ribosomal protein S26e superfamily [IPR038551]	Ribosomal protein S26e	3010	GO:0000003-reproduction(L=1),GO:0002119-nematode larval development(L=5),GO:0002164-larval development(L=4),GO:0006412-translation(L=5),GO:0006915-apoptotic process(L=5),GO:0007275-multicellular organism development(L=3),GO:0007568-aging(L=3),GO:0008150-biological_process(L=0),GO:0008152-metabolic process(L=1),GO:0008219-cell death(L=3),GO:0008340-determination of adult lifespan(L=5),GO:0009058-b…	GO:0005575-cellular_component(L=0),GO:0005622-intracellular(L=3),GO:0005623-cell(L=1),GO:0005737-cytoplasm(L=4),GO:0005840-ribosome(L=5),GO:0030529-intracellular ribonucleoprotein complex(L=4),GO:0032991-macromolecular complex(L=1),GO:0043226-organelle(L=1),GO:0043228-non-membrane-bounded organelle(L=2),GO:0043229-intracellular organelle(L=3),GO:0043232-intracellular non-membrane-bounded organell…	GO:0003674-molecular_function(L=0),GO:0003735-structural constituent of ribosome(L=2),GO:0005198-structural molecule activity(L=1),
Nippo_chrI.g1051	3.58046	-1.70794	0.958092	-1.78265	0.0746434	0.166827	11.329	0	3.24723	0	12.2544	4.6288	11.9431	9.02816	2.31328	0	1.05561	5.61604	2.07456	0.992887	0	0	3.10431	0.614906	0	3.40679	TM(1x)	SEG: 0.17 (53/318)	NA	Collagen [PF01391.21]	Collagen triple helix repeat [IPR008160]	NA	NA	NA	NA	NA
Nippo_chrI.g1052	66.7306	-1.30033	0.249718	-5.20719	1.91721e-07	5.27971e-06	125.742	62.1516	66.4275	38.4831	69.5883	108.07	114.342	145.147	73.2444	147.703	36.6163	49.2866	35.3419	22.5529	37.1602	41.5741	33.1196	47.6157	27.6842	52.7614	TM(1x)	SEG: 0.11 (12/111)	NA	zf-LITAF-like [PF10601.12]	LITAF domain containing protein [IPR037519]; LPS-induced tumour necrosis factor alpha factor [IPR006629]	NUDIX domain	NA	GO:0006139-nucleobase-containing compound metabolic process(L=3),GO:0006152-purine nucleoside catabolic process(L=7),GO:0006163-purine nucleotide metabolic process(L=5),GO:0006195-purine nucleotide catabolic process(L=7),GO:0006725-cellular aromatic compound metabolic process(L=3),GO:0006732-coenzyme metabolic process(L=4),GO:0006753-nucleoside phosphate metabolic process(L=4),GO:0006793-phosphor…	GO:0005575-cellular_component(L=0),GO:0005622-intracellular(L=3),GO:0005623-cell(L=1),GO:0005737-cytoplasm(L=4),GO:0005777-peroxisome(L=6),GO:0016020-membrane(L=1),GO:0016021-integral component of membrane(L=4),GO:0031224-intrinsic component of membrane(L=3),GO:0042579-microbody(L=5),GO:0043226-organelle(L=1),GO:0043227-membrane-bounded organelle(L=2),GO:0043229-intracellular organelle(L=3),GO:00…	GO:0003674-molecular_function(L=0),GO:0003824-catalytic activity(L=1),GO:0003986-acetyl-CoA hydrolase activity(L=6),GO:0004778-succinyl-CoA hydrolase activity(L=6),GO:0016289-CoA hydrolase activity(L=5),GO:0016787-hydrolase activity(L=2),GO:0016788-hydrolase activity, acting on ester bonds(L=3),GO:0016790-thiolester hydrolase activity(L=4),GO:0047994-hydroxymethylglutaryl-CoA hydrolase activity(L…
Nippo_chrI.g1053	167.437	0.0306986	0.153295	0.200258	0.841279	0.908157	131.59	153.743	231.052	152.055	152.733	163.649	192.811	137.157	180.723	160.774	196.226	203.911	129.587	152.745	172.111	206.138	206.196	193.637	93.5535	138.352	TM(1x)	SEG: 0.16 (21/131)	NA	zf-LITAF-like [PF10601.12]	LITAF domain containing protein [IPR037519]; LPS-induced tumour necrosis factor alpha factor [IPR006629]	LITAF-like zinc ribbon domain	NA	NA	GO:0005575-cellular_component(L=0),GO:0016020-membrane(L=1),GO:0016021-integral component of membrane(L=4),GO:0031224-intrinsic component of membrane(L=3),GO:0044425-membrane part(L=2),	NA
Nippo_chrI.g1054	660.351	0.0990372	0.103269	0.959026	0.337546	0.505997	471.28	614.109	711.983	587.229	698.183	601.328	808.161	486.399	767.397	627.636	768.379	749.6	535.549	613.403	738.562	684.388	667.041	715.105	702.618	658.663	TM(1x)	SEG: 0.17 (54/323)	NCoils: 0.07 (21/321); 0.07 (21/323); 0.07 (21/315)	GST_C_6 [PF17171.7]; GST_N_4 [PF17172.7]; Tom37 [PF10568.12]	Glutathione S-transferase, C-terminal domain superfamily [IPR036282]; Metaxin, glutathione S-transferase domain [IPR033468]; Mitochondrial outer membrane transport complex Sam37/metaxin, N-terminal domain [IPR019564]	establishment of protein localization to mitochondrion	NA	GO:0000003-reproduction(L=1),GO:0006605-protein targeting(L=6),GO:0006626-protein targeting to mitochondrion(L=7),GO:0006810-transport(L=3),GO:0006839-mitochondrial transport(L=4),GO:0006886-intracellular protein transport(L=5),GO:0006996-organelle organization(L=3),GO:0007005-mitochondrion organization(L=4),GO:0008104-protein localization(L=3),GO:0008150-biological_process(L=0),GO:0009987-cellul…	GO:0005575-cellular_component(L=0),GO:0005622-intracellular(L=3),GO:0005623-cell(L=1),GO:0005737-cytoplasm(L=4),GO:0005739-mitochondrion(L=5),GO:0005740-mitochondrial envelope(L=6),GO:0005741-mitochondrial outer membrane(L=5),GO:0016020-membrane(L=1),GO:0016021-integral component of membrane(L=4),GO:0019867-outer membrane(L=2),GO:0031090-organelle membrane(L=3),GO:0031224-intrinsic component of m…	GO:0003674-molecular_function(L=0),GO:0005488-binding(L=1),GO:0005515-protein binding(L=2),
Nippo_chrI.g1055	263.565	0.385279	0.270305	1.42535	0.154056	0.287569	466.415	350.012	151.147	154.871	333.481	196.584	79.5908	161.126	179.13	214.365	254.437	500.597	268.813	321.891	354.978	322.2	286.324	323.787	149.877	201.666	TM(12x)	SEG: 0.06 (57/915)	NA	MMPL [PF03176.18]; Patched [PF02460.21]; Sterol-sensing [PF12349.11]	Sterol-sensing domain [IPR000731]	Inherit from biNOG: dispatched homolog	NA	NA	GO:0005575-cellular_component(L=0),GO:0005623-cell(L=1),GO:0005886-plasma membrane(L=3),GO:0016020-membrane(L=1),GO:0016021-integral component of membrane(L=4),GO:0016324-apical plasma membrane(L=3),GO:0031224-intrinsic component of membrane(L=3),GO:0044425-membrane part(L=2),GO:0044459-plasma membrane part(L=3),GO:0044464-cell part(L=2),GO:0045177-apical part of cell(L=3),GO:0071944-cell periphe…	NA
Nippo_chrI.g1056	476.623	0.524802	0.175655	2.98769	0.00281099	0.0128369	439.405	645.908	356.201	401.147	339.84	374.596	331.811	261.43	364.301	390.846	507.602	809.994	561.224	365.361	414.984	503.586	601.814	392.141	657.399	812.87	NA	SEG: 0.05 (49/1055)	NCoils: 0.02 (21/1055)	Pepdidase_M14_N [PF18027.4]; Peptidase_M14 [PF00246.27]	Cytosolic carboxypeptidase, N-terminal [IPR040626]; Peptidase M14, carboxypeptidase A [IPR000834]	Zinc carboxypeptidase	NA	GO:0006508-proteolysis(L=4),GO:0008150-biological_process(L=0),GO:0008152-metabolic process(L=1),GO:0019538-protein metabolic process(L=3),GO:0040011-locomotion(L=1),GO:0043170-macromolecule metabolic process(L=3),GO:0044238-primary metabolic process(L=2),GO:0071704-organic substance metabolic process(L=2),	NA	GO:0003674-molecular_function(L=0),GO:0003824-catalytic activity(L=1),GO:0004180-carboxypeptidase activity(L=6),GO:0004181-metallocarboxypeptidase activity(L=7),GO:0005488-binding(L=1),GO:0008233-peptidase activity(L=3),GO:0008235-metalloexopeptidase activity(L=6),GO:0008237-metallopeptidase activity(L=5),GO:0008238-exopeptidase activity(L=5),GO:0008270-zinc ion binding(L=6),GO:0016787-hydrolase …
Nippo_chrI.g1057	3233.64	-0.421839	0.126202	-3.34257	0.000830051	0.00478352	2437.35	2924.4	4032.82	3488.83	3464.05	3621.89	3259.86	5371.77	4661.37	3768.38	2662.67	3064.46	2274.73	2915.47	3404.07	2688.46	2114.31	2722.98	3033.81	2761.18	SigP	NA	NA	S36_mt [PF10937.11]	Alpha-ketoglutarate dehydrogenase component 4/YMR-31 [IPR020373]	Protein of unknown function (DUF2638)	NA	NA	NA	NA
Nippo_chrI.g1058	50.4653	-0.465447	0.250941	-1.8548	0.0636244	0.148638	97.9618	70.3294	80.8683	42.2376	63.2621	30.8771	70.6228	43.9435	23.0879	62.741	27.2275	39.6225	51.4064	50.2314	35.2044	55.4322	43.8033	38.0925	29.5935	52.7614	NA	NA	NCoils: 0.14 (28/207)	BAG [PF02179.19]; ubiquitin [PF00240.26]	BAG domain [IPR003103]; BAG domain superfamily [IPR036533]; Molecular chaperone regulator BAG [IPR039773]; Molecular chaperone regulator BAG-1 [IPR017093]; Ubiquitin-like domain [IPR000626]; Ubiquitin-like domain superfamily [IPR029071]	May inhibit the chaperone activity of HSP70 HSC70 by promoting substrate release in an ATP-dependent manner (By similarity)	4141	GO:0006457-protein folding(L=2),GO:0006950-response to stress(L=2),GO:0008150-biological_process(L=0),GO:0008152-metabolic process(L=1),GO:0009987-cellular process(L=1),GO:0016049-cell growth(L=2),GO:0019538-protein metabolic process(L=3),GO:0040007-growth(L=1),GO:0043170-macromolecule metabolic process(L=3),GO:0044237-cellular metabolic process(L=2),GO:0044238-primary metabolic process(L=2),GO:0…	NA	GO:0003674-molecular_function(L=0),GO:0005488-binding(L=1),GO:0005515-protein binding(L=2),GO:0051087-chaperone binding(L=3),
Nippo_chrI.g1059	213.244	0.00405939	0.204528	0.0198476	0.984165	0.991023	305.75	336.595	144.874	220.74	211.82	120.449	203.937	281.516	164.522	140.46	273.307	238.036	270.494	135.076	141.62	180.277	255.174	185.68	247.874	206.67	NA	SEG: 0.08 (25/317)	NA	NA	Zinc finger C2H2-type [IPR013087]	ZnF_C2H2	NA	NA	NA	NA
Nippo_chrI.g106	2329.68	-0.0319191	0.0993961	-0.321131	0.748111	0.844063	1683.51	2433.03	2336.07	2115.05	2520.07	2105.28	2918.63	2186.66	2306.75	2949.34	2313.27	2727.26	2317.95	2459.86	2046.89	2324.32	2242.65	2314.81	2527.06	1765.08	NA	NA	NA	Hormone_recep [PF00104.33]; zf-C4 [PF00105.21]	Nuclear hormone receptor [IPR001723]; Nuclear hormone receptor, ligand-binding domain [IPR000536]; Nuclear hormone receptor-like domain superfamily [IPR035500]; Zinc finger, NHR/GATA-type [IPR013088]; Zinc finger, nuclear hormone receptor-type [IPR001628]	Ligand-binding domain of nuclear hormone receptor	NA	GO:0000003-reproduction(L=1),GO:0002119-nematode larval development(L=5),GO:0002164-larval development(L=4),GO:0006139-nucleobase-containing compound metabolic process(L=3),GO:0006351-transcription, DNA-templated(L=5),GO:0006355-regulation of transcription, DNA-templated(L=7),GO:0006357-regulation of transcription from RNA polymerase II promoter(L=8),GO:0006725-cellular aromatic compound metaboli…	GO:0005575-cellular_component(L=0),GO:0005622-intracellular(L=3),GO:0005623-cell(L=1),GO:0005634-nucleus(L=5),GO:0043226-organelle(L=1),GO:0043227-membrane-bounded organelle(L=2),GO:0043229-intracellular organelle(L=3),GO:0043231-intracellular membrane-bounded organelle(L=4),GO:0044424-intracellular part(L=3),GO:0044464-cell part(L=2),	GO:0001071-nucleic acid binding transcription factor activity(L=1),GO:0003674-molecular_function(L=0),GO:0003676-nucleic acid binding(L=3),GO:0003677-DNA binding(L=4),GO:0003700-transcription factor activity, sequence-specific DNA binding(L=2),GO:0003707-steroid hormone receptor activity(L=3),GO:0004871-signal transducer activity(L=1),GO:0004872-receptor activity(L=2),GO:0005488-binding(L=1),GO:0…
Nippo_chrI.g1060	1501.76	-0.106524	0.113316	-0.940063	0.347185	0.515023	1036.64	1306	1821.46	1926.03	1648.43	1569.59	1670.29	1318.31	1864.55	1407.75	1341.66	1153.89	1440.45	1601.26	1650.7	1685.49	1286.32	1570.05	1511.18	1225.24	NA	SEG: 0.22 (92/413)	NA	AAA [PF00004.32]; AAA_16 [PF13191.9]; AAA_22 [PF13401.9]; AAA_5 [PF07728.17]	AAA+ ATPase domain [IPR003593]; ATPase, AAA-type, core [IPR003959]; Cell division protein Cdc6/18 [IPR016314]; P-loop containing nucleoside triphosphate hydrolase [IPR027417]	ATPase family associated with various cellular activities (AAA)	411041114113	GO:0000003-reproduction(L=1),GO:0002119-nematode larval development(L=5),GO:0002164-larval development(L=4),GO:0003006-developmental process involved in reproduction(L=2),GO:0006810-transport(L=3),GO:0006897-endocytosis(L=5),GO:0006898-receptor-mediated endocytosis(L=6),GO:0007275-multicellular organism development(L=3),GO:0007548-sex differentiation(L=3),GO:0008150-biological_process(L=0),GO:000…	GO:0000228-nuclear chromosome(L=5),GO:0000793-condensed chromosome(L=5),GO:0000794-condensed nuclear chromosome(L=5),GO:0005575-cellular_component(L=0),GO:0005622-intracellular(L=3),GO:0005623-cell(L=1),GO:0005634-nucleus(L=5),GO:0005694-chromosome(L=4),GO:0005730-nucleolus(L=5),GO:0005737-cytoplasm(L=4),GO:0031974-membrane-enclosed lumen(L=1),GO:0031981-nuclear lumen(L=6),GO:0043226-organelle(L=…	GO:0000166-nucleotide binding(L=3),GO:0001882-nucleoside binding(L=3),GO:0001883-purine nucleoside binding(L=4),GO:0003674-molecular_function(L=0),GO:0003676-nucleic acid binding(L=3),GO:0003677-DNA binding(L=4),GO:0003824-catalytic activity(L=1),GO:0005488-binding(L=1),GO:0005524-ATP binding(L=7),GO:0016462-pyrophosphatase activity(L=5),GO:0016787-hydrolase activity(L=2),GO:0016817-hydrolase act…
Nippo_chrI.g1061	1306.18	-0.319349	0.0962917	-3.31648	0.000911604	0.00514863	1156.53	1255.3	1518.21	1546.83	1278.8	1661.19	1618.72	1546.01	1554.06	1365.92	1415.83	1213.8	967.083	1126.62	1376.88	1318.25	1021.36	1018.34	1215.24	948.532	NA	NA	NA	UPF0113 [PF03657.16]; UPF0113_N [PF17833.4]	PUA domain [IPR002478]; PUA domain superfamily [IPR036974]; PUA-like superfamily [IPR015947]; Ribosome biogenesis factor, NIP7 [IPR016686]; UPF0113, PUA domain [IPR005155]; UPF0113, pre-PUA domain [IPR040598]	Required for proper 34S pre-rRNA processing and 60S ribosome subunit assembly (By similarity)	NA	GO:0000003-reproduction(L=1),GO:0002119-nematode larval development(L=5),GO:0002164-larval development(L=4),GO:0003006-developmental process involved in reproduction(L=2),GO:0006461-protein complex assembly(L=5),GO:0006810-transport(L=3),GO:0006897-endocytosis(L=5),GO:0006898-receptor-mediated endocytosis(L=6),GO:0006996-organelle organization(L=3),GO:0007010-cytoskeleton organization(L=4),GO:000…	GO:0005575-cellular_component(L=0),GO:0005622-intracellular(L=3),GO:0005623-cell(L=1),GO:0005634-nucleus(L=5),GO:0043226-organelle(L=1),GO:0043227-membrane-bounded organelle(L=2),GO:0043229-intracellular organelle(L=3),GO:0043231-intracellular membrane-bounded organelle(L=4),GO:0044424-intracellular part(L=3),GO:0044464-cell part(L=2),	GO:0000166-nucleotide binding(L=3),GO:0001882-nucleoside binding(L=3),GO:0001883-purine nucleoside binding(L=4),GO:0003674-molecular_function(L=0),GO:0003676-nucleic acid binding(L=3),GO:0003723-RNA binding(L=4),GO:0003824-catalytic activity(L=1),GO:0005488-binding(L=1),GO:0005524-ATP binding(L=7),GO:0016462-pyrophosphatase activity(L=5),GO:0016787-hydrolase activity(L=2),GO:0016817-hydrolase act…
Nippo_chrI.g1062	413.032	0.0944021	0.152674	0.618325	0.536361	0.682612	241.249	341.016	415.894	397.972	535.016	369.497	466.335	483.379	503.157	240.507	459.113	442.613	368.413	488.988	387.249	433.064	366.452	515.519	494.497	310.706	NA	NA	NA	ERCC4 [PF02732.18]	Crossover junction endonuclease Mus81 [IPR033309]; DNA polymerase lambda lyase domain superfamily [IPR027421]; EME1/EME2, C-terminal domain [IPR042530]; ERCC4 domain [IPR006166]; Restriction endonuclease type II-like [IPR011335]	PostSET	NA	GO:0000003-reproduction(L=1),GO:0000122-negative regulation of transcription from RNA polymerase II promoter(L=8),GO:0006139-nucleobase-containing compound metabolic process(L=3),GO:0006259-DNA metabolic process(L=4),GO:0006281-DNA repair(L=5),GO:0006325-chromatin organization(L=4),GO:0006355-regulation of transcription, DNA-templated(L=7),GO:0006357-regulation of transcription from RNA polymeras…	GO:0005575-cellular_component(L=0),GO:0005622-intracellular(L=3),GO:0005623-cell(L=1),GO:0005634-nucleus(L=5),GO:0043226-organelle(L=1),GO:0043227-membrane-bounded organelle(L=2),GO:0043229-intracellular organelle(L=3),GO:0043231-intracellular membrane-bounded organelle(L=4),GO:0044424-intracellular part(L=3),GO:0044464-cell part(L=2),	GO:0003674-molecular_function(L=0),GO:0003676-nucleic acid binding(L=3),GO:0003677-DNA binding(L=4),GO:0003824-catalytic activity(L=1),GO:0004518-nuclease activity(L=4),GO:0005488-binding(L=1),GO:0008168-methyltransferase activity(L=4),GO:0008170-N-methyltransferase activity(L=5),GO:0008276-protein methyltransferase activity(L=5),GO:0008757-S-adenosylmethionine-dependent methyltransferase activit…
Nippo_chrI.g1063	61.8747	1.00463	0.431716	2.32706	0.0199619	0.06033	84.3948	109.877	51.7369	16.8138	35.9772	3.07295	35.699	9.87117	26.1468	37.7249	73.4426	97.1401	150.286	33.6685	89.5426	63.7889	104.209	48.6509	93.106	72.3447	NA	SEG: 0.11 (132/1174)	NCoils: 0.05 (65/1314); 0.05 (65/1316); 0.06 (65/1174)	SET [PF00856.31]; WW [PF00397.29]	AWS domain [IPR006560]; Post-SET domain [IPR003616]; SET domain [IPR001214]; SET domain superfamily [IPR046341]; WW domain [IPR001202]; WW domain superfamily [IPR036020]	PostSET	NA	GO:0000003-reproduction(L=1),GO:0000122-negative regulation of transcription from RNA polymerase II promoter(L=8),GO:0006139-nucleobase-containing compound metabolic process(L=3),GO:0006259-DNA metabolic process(L=4),GO:0006281-DNA repair(L=5),GO:0006325-chromatin organization(L=4),GO:0006355-regulation of transcription, DNA-templated(L=7),GO:0006357-regulation of transcription from RNA polymeras…	GO:0005575-cellular_component(L=0),GO:0005622-intracellular(L=3),GO:0005623-cell(L=1),GO:0005634-nucleus(L=5),GO:0043226-organelle(L=1),GO:0043227-membrane-bounded organelle(L=2),GO:0043229-intracellular organelle(L=3),GO:0043231-intracellular membrane-bounded organelle(L=4),GO:0044424-intracellular part(L=3),GO:0044464-cell part(L=2),	GO:0003674-molecular_function(L=0),GO:0003676-nucleic acid binding(L=3),GO:0003677-DNA binding(L=4),GO:0003824-catalytic activity(L=1),GO:0004518-nuclease activity(L=4),GO:0005488-binding(L=1),GO:0008168-methyltransferase activity(L=4),GO:0008170-N-methyltransferase activity(L=5),GO:0008276-protein methyltransferase activity(L=5),GO:0008757-S-adenosylmethionine-dependent methyltransferase activit…
Nippo_chrI.g1064	1283.28	-0.110174	0.125474	-0.878057	0.379913	0.546174	1165.1	1007.22	1384.06	1138.74	1321.45	1555.52	1815.76	989.239	1408.62	1539.21	1450.38	1009.67	862.04	1416.09	1245.5	1326.89	1297.4	1464.58	1146.31	1121.74	NA	SEG: 0.37 (34/92)	NCoils: 0.03 (21/748); 0.03 (21/664)	TFIIIC_sub6 [PF10419.12]	Armadillo-type fold [IPR016024]; Conserved oligomeric Golgi complex subunit 5 [IPR019465]; Transcription factor TFIIIC, triple barrel domain [IPR019481]	Inherit from biNOG: Component of oligomeric golgi complex 5	NA	GO:0006810-transport(L=3),GO:0006891-intra-Golgi vesicle-mediated transport(L=6),GO:0006928-movement of cell or subcellular component(L=3),GO:0007275-multicellular organism development(L=3),GO:0008150-biological_process(L=0),GO:0009790-embryo development(L=4),GO:0009792-embryo development ending in birth or egg hatching(L=5),GO:0009987-cellular process(L=1),GO:0016192-vesicle-mediated transport(L…	GO:0005575-cellular_component(L=0),GO:0005622-intracellular(L=3),GO:0005623-cell(L=1),GO:0005737-cytoplasm(L=4),GO:0005794-Golgi apparatus(L=4),GO:0017119-Golgi transport complex(L=5),GO:0032991-macromolecular complex(L=1),GO:0043226-organelle(L=1),GO:0043227-membrane-bounded organelle(L=2),GO:0043229-intracellular organelle(L=3),GO:0043231-intracellular membrane-bounded organelle(L=4),GO:0043234…	NA
Nippo_chrI.g1065	624.895	0.0642587	0.113028	0.568522	0.569681	0.709801	481.036	668.13	540.085	673.924	619.064	621.66	587.402	419.461	711.745	784.263	649.705	558.581	615.806	619.179	740.271	567.314	603.631	587.895	849.618	599.135	NA	SEG: 0.03 (14/447)	NA	GTP_EFTU [PF00009.30]; GTP_EFTU_D2 [PF03144.28]; GTP_EFTU_D3 [PF03143.20]; MMR_HSR1 [PF01926.26]	Elongation factor Tu (EF-Tu), GTP-binding domain [IPR041709]; P-loop containing nucleoside triphosphate hydrolase [IPR027417]; Tr-type G domain, conserved site [IPR031157]; Translation elongation factor EF1A/initiation factor IF2gamma, C-terminal [IPR009001]; Translation elongation factor EFTu-like, domain 2 [IPR004161]; Translation elongation factor EFTu/EF1A, C-terminal [IPR004160]; Translation…	Inherit from biNOG: elongation Factor	4626	GO:0000003-reproduction(L=1),GO:0006139-nucleobase-containing compound metabolic process(L=3),GO:0006152-purine nucleoside catabolic process(L=7),GO:0006163-purine nucleotide metabolic process(L=5),GO:0006184-obsolete GTP catabolic process(L=),GO:0006195-purine nucleotide catabolic process(L=7),GO:0006412-translation(L=5),GO:0006414-translational elongation(L=6),GO:0006725-cellular aromatic compo…	GO:0005575-cellular_component(L=0),GO:0005622-intracellular(L=3),GO:0005623-cell(L=1),GO:0044464-cell part(L=2),	GO:0000166-nucleotide binding(L=3),GO:0001882-nucleoside binding(L=3),GO:0001883-purine nucleoside binding(L=4),GO:0003674-molecular_function(L=0),GO:0003676-nucleic acid binding(L=3),GO:0003723-RNA binding(L=4),GO:0003746-translation elongation factor activity(L=6),GO:0003824-catalytic activity(L=1),GO:0003924-GTPase activity(L=7),GO:0005488-binding(L=1),GO:0005525-GTP binding(L=7),GO:0008135-tr…
Nippo_chrI.g1066	1939.1	-0.0578728	0.123645	-0.468058	0.639743	0.76505	2241.98	2009.39	2113.69	2068.5	2006.55	1235.86	2457.74	2231.13	1734.84	1683.93	1922.13	1897.86	1587.06	1704.94	2120.85	2418.06	1717.44	2462.21	1499.2	1668.66	NA	SEG: 0.08 (28/360)	NA	NIF [PF03031.21]	Dullard phosphatase domain, eukaryotic [IPR011948]; FCP1 homology domain [IPR004274]; HAD superfamily [IPR023214]; HAD-like superfamily [IPR036412]	CPDc	NA	GO:0006793-phosphorus metabolic process(L=3),GO:0006796-phosphate-containing compound metabolic process(L=4),GO:0008150-biological_process(L=0),GO:0008152-metabolic process(L=1),GO:0009987-cellular process(L=1),GO:0016311-dephosphorylation(L=5),GO:0044237-cellular metabolic process(L=2),	NA	GO:0003674-molecular_function(L=0),GO:0003824-catalytic activity(L=1),GO:0016787-hydrolase activity(L=2),GO:0016788-hydrolase activity, acting on ester bonds(L=3),GO:0016791-phosphatase activity(L=5),GO:0042578-phosphoric ester hydrolase activity(L=4),
Nippo_chrI.g1067	986.785	-0.586146	0.126376	-4.63812	3.51596e-06	5.75313e-05	856.8	885.66	1190.88	1161.06	1183.9	1093.05	1258.88	1653.88	1378.11	1184.24	842.176	844.636	566.541	932.87	896.735	752.665	552.349	838.036	844.845	818.387	NA	NA	NA	NA	NA	NA	NA	NA	NA	NA
Nippo_chrI.g1068	779.962	-0.071386	0.0806947	-0.884642	0.37635	0.543146	735.335	789.762	794.429	779.887	805.271	860.063	843.664	751.86	938.296	687.808	763.632	804.493	799.063	623.931	768.787	716.515	710.451	737.469	688.546	999.97	NA	NA	NA	NTP_transf_3 [PF12804.10]; NTP_transferase [PF00483.26]	Hexapeptide transferase, conserved site [IPR018357]; Nucleotide-diphospho-sugar transferases [IPR029044]; Nucleotidyl transferase domain [IPR005835]	Nucleotidyl transferase	5152011001110	GO:0008150-biological_process(L=0),GO:0008152-metabolic process(L=1),GO:0009058-biosynthetic process(L=2),	NA	GO:0003674-molecular_function(L=0),GO:0003824-catalytic activity(L=1),GO:0016740-transferase activity(L=2),GO:0016772-transferase activity, transferring phosphorus-containing groups(L=3),GO:0016779-nucleotidyltransferase activity(L=4),
Nippo_chrI.g1069	133.242	-0.543104	0.273173	-1.98813	0.0467974	0.117207	191.566	91.5483	201.79	227.654	180.408	164.368	86.1652	263.2	60.3924	114.809	93.7113	92.6001	161.412	119.715	76.1327	102.875	72.5126	198.976	66.6981	98.3025	TM(1x)	SEG: 0.02 (41/1800)	NCoils: 0.15 (269/1800); 0.16 (269/1662)	NA	Nuclear anchorage protein 1-like [IPR039906]	CAMSAP CH domain	NA	GO:0000003-reproduction(L=1),GO:0002119-nematode larval development(L=5),GO:0002164-larval development(L=4),GO:0006996-organelle organization(L=3),GO:0007010-cytoskeleton organization(L=4),GO:0007097-nuclear migration(L=5),GO:0007275-multicellular organism development(L=3),GO:0007338-single fertilization(L=5),GO:0008150-biological_process(L=0),GO:0009566-fertilization(L=3),GO:0009790-embryo devel…	GO:0005575-cellular_component(L=0),GO:0005622-intracellular(L=3),GO:0005623-cell(L=1),GO:0005737-cytoplasm(L=4),GO:0016020-membrane(L=1),GO:0016021-integral component of membrane(L=4),GO:0031224-intrinsic component of membrane(L=3),GO:0044424-intracellular part(L=3),GO:0044425-membrane part(L=2),GO:0044464-cell part(L=2),	GO:0003674-molecular_function(L=0),GO:0003676-nucleic acid binding(L=3),GO:0003677-DNA binding(L=4),GO:0003779-actin binding(L=4),GO:0005488-binding(L=1),GO:0005515-protein binding(L=2),GO:0008092-cytoskeletal protein binding(L=3),GO:0097159-organic cyclic compound binding(L=2),GO:1901363-heterocyclic compound binding(L=2),
Nippo_chrI.g107	153.574	-1.25152	0.49182	-2.54468	0.0109377	0.0375417	257.332	28.6224	175.215	306.927	80.4332	200.701	496.602	338.232	122.605	156.853	90.1325	109.204	58.9032	131.217	137.884	64.0935	0	100.945	139.376	76.2109	NA	NA	NA	NA	NA	NA	NA	NA	NA	NA
Nippo_chrI.g1070	1.47614	1.22361	1.48088	0.826273	0.408649	NA	0	0	0	1.87723	0.903744	0	2.24199	0	2.38841	1.3071	0	0	5.35483	0	0	1.73226	0	0	6.68239	7.03485	NA	SEG: 0.11 (15/138)	NA	NA	NA	NA	NA	NA	NA	NA
Nippo_chrI.g1071	1519.87	-0.43865	0.244614	-1.79323	0.0729358	0.163939	2226.8	1157.63	1197.62	1490.52	1486.69	1503.74	1793.59	3921.67	804.904	1911.02	720.137	1310.46	1875.31	989.283	872.334	1513.17	1870.75	1659.58	1051.06	1041.17	NA	SEG: 0.04 (655/15427)	NCoils: 0.25 (3898/15413); 0.25 (3898/15427)	CAMSAP_CH [PF11971.11]; CH [PF00307.34]; Exonuc_VII_S [PF02609.19]; KASH [PF10541.12]	Actinin-type actin-binding domain, conserved site [IPR001589]; CH domain superfamily [IPR036872]; Calponin homology domain [IPR001715]; KASH domain [IPR012315]; Nuclear anchorage protein 1-like [IPR039906]	CAMSAP CH domain	NA	GO:0000003-reproduction(L=1),GO:0002119-nematode larval development(L=5),GO:0002164-larval development(L=4),GO:0006996-organelle organization(L=3),GO:0007010-cytoskeleton organization(L=4),GO:0007097-nuclear migration(L=5),GO:0007275-multicellular organism development(L=3),GO:0007338-single fertilization(L=5),GO:0008150-biological_process(L=0),GO:0009566-fertilization(L=3),GO:0009790-embryo devel…	GO:0005575-cellular_component(L=0),GO:0005622-intracellular(L=3),GO:0005623-cell(L=1),GO:0005737-cytoplasm(L=4),GO:0016020-membrane(L=1),GO:0016021-integral component of membrane(L=4),GO:0031224-intrinsic component of membrane(L=3),GO:0044424-intracellular part(L=3),GO:0044425-membrane part(L=2),GO:0044464-cell part(L=2),	GO:0003674-molecular_function(L=0),GO:0003676-nucleic acid binding(L=3),GO:0003677-DNA binding(L=4),GO:0003779-actin binding(L=4),GO:0005488-binding(L=1),GO:0005515-protein binding(L=2),GO:0008092-cytoskeletal protein binding(L=3),GO:0097159-organic cyclic compound binding(L=2),GO:1901363-heterocyclic compound binding(L=2),
Nippo_chrI.g1072	44.1297	0.356762	0.340324	1.0483	0.294499	0.459853	87.727	30.258	21.1798	18.7723	42.476	61.7543	24.6619	57.2598	9.55362	35.2918	43.1885	57.9842	81.3935	37.9299	23.4696	45.9048	61.9656	62.2178	46.7767	32.8293	NA	SEG: 0.09 (33/383)	NA	PTB [PF08416.16]; SH2 [PF00017.27]	PH-like domain superfamily [IPR011993]; PTB/PI domain [IPR006020]; SH2 domain [IPR000980]; SH2 domain superfamily [IPR036860]; Tensin, phosphotyrosine-binding domain [IPR033929]; Tensin-like, SH2 domain [IPR035012]; Tensin/EPS8 phosphotyrosine-binding domain [IPR013625]	Inherit from biNOG: Tensin 1	NA	NA	GO:0005575-cellular_component(L=0),GO:0005622-intracellular(L=3),GO:0005623-cell(L=1),GO:0005737-cytoplasm(L=4),GO:0030016-myofibril(L=6),GO:0030017-sarcomere(L=6),GO:0030054-cell junction(L=1),GO:0031430-M band(L=4),GO:0031672-A band(L=4),GO:0043226-organelle(L=1),GO:0043228-non-membrane-bounded organelle(L=2),GO:0043229-intracellular organelle(L=3),GO:0043232-intracellular non-membrane-bounded …	NA
Nippo_chrI.g1073	0	NA	NA	NA	NA	NA	0	0	0	0	0	0	0	0	0	0	0	0	0	0	0	0	0	0	0	0	NA	NA	NA	NA	NA	NA	NA	NA	NA	NA
Nippo_chrI.g1074	33.1774	-0.0861952	0.556857	-0.154789	0.876988	0.930382	41.0915	29.5419	17.6907	27.3935	12.3518	36.7136	13.3289	121.883	10.3268	31.0835	23.3418	15.6692	23.1528	13.2971	6.34224	11.2347	28.8709	159.079	14.4464	26.7076	SigP	SEG: 0.07 (52/778)	NA	PTEN_C2 [PF10409.12]	C2 domain superfamily [IPR035892]; Protein-tyrosine phosphatase-like [IPR029021]; Tensin phosphatase, C2 domain [IPR014020]; Tensin-type phosphatase domain [IPR029023]	Inherit from biNOG: Tensin 1	NA	NA	GO:0005575-cellular_component(L=0),GO:0005622-intracellular(L=3),GO:0005623-cell(L=1),GO:0005737-cytoplasm(L=4),GO:0030016-myofibril(L=6),GO:0030017-sarcomere(L=6),GO:0030054-cell junction(L=1),GO:0031430-M band(L=4),GO:0031672-A band(L=4),GO:0043226-organelle(L=1),GO:0043228-non-membrane-bounded organelle(L=2),GO:0043229-intracellular organelle(L=3),GO:0043232-intracellular non-membrane-bounded …	NA
Nippo_chrI.g1075	21.5032	-0.215732	0.393454	-0.548304	0.583483	0.721023	9.07534	4.22998	24.8982	24.3228	19.0942	24.4891	17.7611	49.5922	33.7676	24.3396	12.157	23.9938	33.4183	12.726	26.3026	16.8738	17.6837	29.555	3.95024	172.235	TM(1x)	SEG: 0.05 (27/574)	NA	CAP [PF00188.29]; CTP_transf_like [PF01467.29]	CAP domain [IPR014044]; CAP superfamily [IPR035940]; CTP:phosphocholine cytidylyltransferase domain [IPR041723]; Choline-phosphate cytidylyltransferase Pcy1-like [IPR045049]; Cysteine-rich secretory protein-related [IPR001283]; Cytidyltransferase-like domain [IPR004821]; Rossmann-like alpha/beta/alpha sandwich fold [IPR014729]	Cytidylyltransferase	4405641100	GO:0002119-nematode larval development(L=5),GO:0002164-larval development(L=4),GO:0006066-alcohol metabolic process(L=4),GO:0006576-cellular biogenic amine metabolic process(L=5),GO:0006629-lipid metabolic process(L=3),GO:0006644-phospholipid metabolic process(L=4),GO:0006650-glycerophospholipid metabolic process(L=5),GO:0006656-phosphatidylcholine biosynthetic process(L=5),GO:0006657-CDP-choline…	NA	GO:0000166-nucleotide binding(L=3),GO:0003674-molecular_function(L=0),GO:0003824-catalytic activity(L=1),GO:0004105-choline-phosphate cytidylyltransferase activity(L=6),GO:0005488-binding(L=1),GO:0016740-transferase activity(L=2),GO:0016772-transferase activity, transferring phosphorus-containing groups(L=3),GO:0016779-nucleotidyltransferase activity(L=4),GO:0036094-small molecule binding(L=2),GO…
Nippo_chrI.g1076	511.121	0.686298	0.174326	3.93687	8.2553e-05	0.000745627	437.173	692.663	380.273	388.586	312.695	277.894	487.634	210.396	375.776	352.918	599.006	501.563	828.928	710.416	617.055	756.13	694.442	580.911	538.41	479.542	NA	SEG: 0.02 (9/505)	NA	Mito_carr [PF00153.30]	Mitochondrial carrier domain superfamily [IPR023395]; Mitochondrial substrate/solute carrier [IPR018108]; Solute carrier family 25 member 46 [IPR039158]	Mitochondrial carrier protein	NA	GO:0006412-translation(L=5),GO:0006413-translational initiation(L=6),GO:0006810-transport(L=3),GO:0008150-biological_process(L=0),GO:0008152-metabolic process(L=1),GO:0009058-biosynthetic process(L=2),GO:0009059-macromolecule biosynthetic process(L=4),GO:0009987-cellular process(L=1),GO:0010467-gene expression(L=4),GO:0019538-protein metabolic process(L=3),GO:0034645-cellular macromolecule biosyn…	GO:0005575-cellular_component(L=0),GO:0005622-intracellular(L=3),GO:0005623-cell(L=1),GO:0005737-cytoplasm(L=4),GO:0005852-eukaryotic translation initiation factor 3 complex(L=5),GO:0016020-membrane(L=1),GO:0016021-integral component of membrane(L=4),GO:0031224-intrinsic component of membrane(L=3),GO:0032991-macromolecular complex(L=1),GO:0043234-protein complex(L=2),GO:0044424-intracellular part…	GO:0003674-molecular_function(L=0),GO:0003676-nucleic acid binding(L=3),GO:0003723-RNA binding(L=4),GO:0003743-translation initiation factor activity(L=6),GO:0005488-binding(L=1),GO:0008135-translation factor activity, RNA binding(L=5),GO:0097159-organic cyclic compound binding(L=2),GO:1901363-heterocyclic compound binding(L=2),
Nippo_chrI.g1077	881.068	-0.0368472	0.0710202	-0.518827	0.603882	0.737793	865.573	837.411	870.297	947.061	894.706	851.18	836.264	917.488	1115.39	785.57	914.47	774.089	772.167	969.774	819.481	995.181	841.878	880.572	894.486	838.32	NA	SEG: 0.24 (47/197)	NA	eIF3_subunit [PF08597.13]	Eukaryotic translation initiation factor 3 subunit J [IPR013906]; Eukaryotic translation initiation factor 3-like domain superfamily [IPR023194]	Translation initiation factor eIF3 subunit	3013	GO:0006412-translation(L=5),GO:0006413-translational initiation(L=6),GO:0007275-multicellular organism development(L=3),GO:0008150-biological_process(L=0),GO:0008152-metabolic process(L=1),GO:0009058-biosynthetic process(L=2),GO:0009059-macromolecule biosynthetic process(L=4),GO:0009790-embryo development(L=4),GO:0009792-embryo development ending in birth or egg hatching(L=5),GO:0009987-cellular …	GO:0005575-cellular_component(L=0),GO:0005622-intracellular(L=3),GO:0005623-cell(L=1),GO:0005737-cytoplasm(L=4),GO:0005852-eukaryotic translation initiation factor 3 complex(L=5),GO:0032991-macromolecular complex(L=1),GO:0043234-protein complex(L=2),GO:0044424-intracellular part(L=3),GO:0044444-cytoplasmic part(L=4),GO:0044464-cell part(L=2),	GO:0003674-molecular_function(L=0),GO:0003676-nucleic acid binding(L=3),GO:0003723-RNA binding(L=4),GO:0003743-translation initiation factor activity(L=6),GO:0005488-binding(L=1),GO:0008135-translation factor activity, RNA binding(L=5),GO:0097159-organic cyclic compound binding(L=2),GO:1901363-heterocyclic compound binding(L=2),
Nippo_chrI.g1078	781.359	0.224304	0.0842138	2.66351	0.00773305	0.0284516	741.293	839.046	796.167	576.309	751.915	797.66	630	620.536	753.94	696.687	750.166	777.955	871.767	910.317	1018.97	743.138	831.194	787.246	925.034	807.835	NA	SEG: 0.03 (24/795)	NCoils: 0.06 (49/795)	Amino_oxidase [PF01593.27]; NAD_binding_8 [PF13450.9]; SWIRM [PF04433.20]	Amine oxidase [IPR002937]; FAD/NAD(P)-binding domain superfamily [IPR036188]; Histone lysine-specific demethylase [IPR017366]; Homeobox-like domain superfamily [IPR009057]; SWIRM domain [IPR007526]; Winged helix-like DNA-binding domain superfamily [IPR036388]	Lysine-Specific histone Demethylase	NA	GO:0006139-nucleobase-containing compound metabolic process(L=3),GO:0006259-DNA metabolic process(L=4),GO:0006325-chromatin organization(L=4),GO:0006355-regulation of transcription, DNA-templated(L=7),GO:0006464-cellular protein modification process(L=5),GO:0006482-protein demethylation(L=3),GO:0006725-cellular aromatic compound metabolic process(L=3),GO:0006807-nitrogen compound metabolic proces…	GO:0005575-cellular_component(L=0),GO:0005576-extracellular region(L=1),GO:0005622-intracellular(L=3),GO:0005623-cell(L=1),GO:0005634-nucleus(L=5),GO:0016020-membrane(L=1),GO:0016021-integral component of membrane(L=4),GO:0031224-intrinsic component of membrane(L=3),GO:0043226-organelle(L=1),GO:0043227-membrane-bounded organelle(L=2),GO:0043229-intracellular organelle(L=3),GO:0043231-intracellula…	GO:0000166-nucleotide binding(L=3),GO:0003674-molecular_function(L=0),GO:0003676-nucleic acid binding(L=3),GO:0003677-DNA binding(L=4),GO:0003824-catalytic activity(L=1),GO:0005488-binding(L=1),GO:0008168-methyltransferase activity(L=4),GO:0016491-oxidoreductase activity(L=2),GO:0016740-transferase activity(L=2),GO:0016741-transferase activity, transferring one-carbon groups(L=3),GO:0036094-small…
Nippo_chrI.g1079	7.15331	-5.12624	1.20558	-4.2521	2.11771e-05	0.000246975	0	4.08892	3.85087	3.75445	24.4011	24.7017	1.121	59.923	0	16.9924	0	0	1.07097	1.02513	0	0	2.13675	0	0	0	SigP	SEG: 0.07 (14/206)	NA	NA	NA	NA	NA	NA	NA	NA
Nippo_chrI.g108	18.7679	-0.618892	0.484059	-1.27855	0.201057	0.348283	38.015	8.99562	17.3289	26.2812	5.42246	44.2572	17.936	51.9333	7.16522	10.4568	15.0221	16.4289	17.1355	15.377	18.5801	16.4564	0	8.88826	16.2287	23.4495	NA	NA	NA	NA	PH-like domain superfamily [IPR011993]	Spectrin repeat	NA	GO:0000003-reproduction(L=1),GO:0002064-epithelial cell development(L=6),GO:0002119-nematode larval development(L=5),GO:0002164-larval development(L=4),GO:0006461-protein complex assembly(L=5),GO:0006996-organelle organization(L=3),GO:0007010-cytoskeleton organization(L=4),GO:0007275-multicellular organism development(L=3),GO:0007610-behavior(L=1),GO:0008150-biological_process(L=0),GO:0008361-reg…	GO:0005575-cellular_component(L=0),GO:0005622-intracellular(L=3),GO:0005623-cell(L=1),GO:0005737-cytoplasm(L=4),GO:0005886-plasma membrane(L=3),GO:0016020-membrane(L=1),GO:0016324-apical plasma membrane(L=3),GO:0044424-intracellular part(L=3),GO:0044425-membrane part(L=2),GO:0044459-plasma membrane part(L=3),GO:0044464-cell part(L=2),GO:0045177-apical part of cell(L=3),GO:0071944-cell periphery(L…	GO:0003674-molecular_function(L=0),GO:0005488-binding(L=1),GO:0005543-phospholipid binding(L=3),GO:0008289-lipid binding(L=2),GO:0043167-ion binding(L=2),GO:0043168-anion binding(L=3),
Nippo_chrI.g1080	541.287	-0.254304	0.0727397	-3.49608	0.000472143	0.00304452	499.845	601.122	587.787	506.434	585.341	635.146	661.161	613.824	628.244	568.204	380.446	496.097	494.216	480.337	529.928	500.251	483.099	530.472	504.648	539.132	NA	SEG: 0.21 (56/264)	NCoils: 0.08 (21/264); 0.09 (21/241)	NA	ABT1/ESF2, RNA recognition motif [IPR034353]; ABT1/Esf2 [IPR039119]; Nucleotide-binding alpha-beta plait domain superfamily [IPR012677]; RNA-binding domain superfamily [IPR035979]	Inherit from biNOG: Activator of basal transcription	NA	GO:0000003-reproduction(L=1),GO:0002119-nematode larval development(L=5),GO:0002164-larval development(L=4),GO:0003006-developmental process involved in reproduction(L=2),GO:0006810-transport(L=3),GO:0006897-endocytosis(L=5),GO:0006898-receptor-mediated endocytosis(L=6),GO:0007275-multicellular organism development(L=3),GO:0007548-sex differentiation(L=3),GO:0008150-biological_process(L=0),GO:000…	NA	NA
Nippo_chrI.g1081	873.038	0.135818	0.0860031	1.57923	0.114284	0.230764	700.354	754.815	880.887	870.095	785.353	886.174	883.346	649.832	935.459	968.564	887.242	983.798	930.67	934.92	1069.82	911.167	809.827	734.551	884.94	998.949	NA	SEG: 0.12 (55/475)	NCoils: 0.10 (49/475)	Inp1 [PF12634.10]; Senescence [PF06911.15]	Inheritance of peroxisomes protein 1 [IPR024758]; Senescence/spartin-associated, C-terminal [IPR009686]; Spartin-like [IPR045036]	Inherit from biNOG: Spastic paraplegia 20 (Troyer syndrome)	NA	GO:0006996-organelle organization(L=3),GO:0007031-peroxisome organization(L=4),GO:0008150-biological_process(L=0),GO:0009987-cellular process(L=1),GO:0016043-cellular component organization(L=2),GO:0044699-single-organism process(L=1),GO:0044763-single-organism cellular process(L=2),GO:0045033-peroxisome inheritance(L=5),GO:0048308-organelle inheritance(L=4),GO:0071840-cellular component organiza…	GO:0005575-cellular_component(L=0),GO:0005622-intracellular(L=3),GO:0005623-cell(L=1),GO:0005737-cytoplasm(L=4),GO:0005777-peroxisome(L=6),GO:0005778-peroxisomal membrane(L=7),GO:0005780-extrinsic component of intraperoxisomal membrane(L=5),GO:0016020-membrane(L=1),GO:0019898-extrinsic component of membrane(L=3),GO:0031090-organelle membrane(L=3),GO:0031312-extrinsic component of organelle membra…	NA
Nippo_chrI.g1082	1018.94	-0.593618	0.130775	-4.53924	5.64573e-06	8.49203e-05	738.84	1003.98	1347.59	1433.2	1165.97	1163.17	1136.62	1742.82	1534.17	990.047	939.612	936.436	737.23	869.737	738.552	826.928	682.746	884.507	798.41	708.146	TM(3x)	NA	NA	DAD [PF02109.19]	DAD/Ost2 [IPR003038]	DAD family	51051311004141	GO:0000003-reproduction(L=1),GO:0002119-nematode larval development(L=5),GO:0002164-larval development(L=4),GO:0006810-transport(L=3),GO:0006897-endocytosis(L=5),GO:0006898-receptor-mediated endocytosis(L=6),GO:0007275-multicellular organism development(L=3),GO:0007276-gamete generation(L=3),GO:0007292-female gamete generation(L=5),GO:0008150-biological_process(L=0),GO:0008152-metabolic process(L…	GO:0005575-cellular_component(L=0),GO:0005622-intracellular(L=3),GO:0005623-cell(L=1),GO:0005737-cytoplasm(L=4),GO:0005783-endoplasmic reticulum(L=4),GO:0005789-endoplasmic reticulum membrane(L=3),GO:0008250-oligosaccharyltransferase complex(L=3),GO:0012505-endomembrane system(L=3),GO:0016020-membrane(L=1),GO:0016021-integral component of membrane(L=4),GO:0031090-organelle membrane(L=3),GO:003122…	GO:0003674-molecular_function(L=0),GO:0003824-catalytic activity(L=1),GO:0004576-oligosaccharyl transferase activity(L=5),GO:0004579-dolichyl-diphosphooligosaccharide-protein glycotransferase activity(L=6),GO:0016740-transferase activity(L=2),GO:0016757-transferase activity, transferring glycosyl groups(L=3),GO:0016758-transferase activity, transferring hexosyl groups(L=4),
Nippo_chrI.g1083	218.734	1.41442	0.293856	4.81332	1.48444e-06	2.83772e-05	149.136	195.45	68.3529	163.319	184.364	79.2513	121.068	59.923	89.9633	81.0405	339.875	164.289	385.548	416.203	300.216	284.956	224.358	119.991	256.795	690.588	TM(1x)	SEG: 0.02 (12/563)	NA	Trehalase [PF01204.21]	Glycoside hydrolase, family 37 [IPR001661]; Six-hairpin glycosidase superfamily [IPR008928]; Six-hairpin glycosidase-like superfamily [IPR012341]	Trehalase	5001100	GO:0000003-reproduction(L=1),GO:0002119-nematode larval development(L=5),GO:0002164-larval development(L=4),GO:0005975-carbohydrate metabolic process(L=3),GO:0005984-disaccharide metabolic process(L=3),GO:0005991-trehalose metabolic process(L=4),GO:0006461-protein complex assembly(L=5),GO:0006996-organelle organization(L=3),GO:0007010-cytoskeleton organization(L=4),GO:0007275-multicellular organi…	NA	GO:0003674-molecular_function(L=0),GO:0003824-catalytic activity(L=1),GO:0004553-hydrolase activity, hydrolyzing O-glycosyl compounds(L=4),GO:0004555-alpha,alpha-trehalase activity(L=6),GO:0015927-trehalase activity(L=5),GO:0016787-hydrolase activity(L=2),GO:0016798-hydrolase activity, acting on glycosyl bonds(L=3),
Nippo_chrI.g1084	101.24	-0.769835	0.271846	-2.83187	0.00462761	0.0190092	209.083	48.2493	128.041	137.038	91.2781	156.444	78.4698	198.412	119.42	111.104	79.8048	111.136	100.671	99.4377	59.652	69.2902	86.5382	73.0107	37.2305	30.4843	NA	SEG: 0.04 (10/233)	NA	START [PF01852.22]	START domain [IPR002913]; START-like domain superfamily [IPR023393]	START	NA	GO:0006629-lipid metabolic process(L=3),GO:0006694-steroid biosynthetic process(L=5),GO:0006810-transport(L=3),GO:0006869-lipid transport(L=4),GO:0008150-biological_process(L=0),GO:0008152-metabolic process(L=1),GO:0008202-steroid metabolic process(L=4),GO:0008610-lipid biosynthetic process(L=4),GO:0009058-biosynthetic process(L=2),GO:0010876-lipid localization(L=3),GO:0015850-organic hydroxy com…	NA	GO:0003674-molecular_function(L=0),GO:0005215-transporter activity(L=1),GO:0005319-lipid transporter activity(L=3),GO:0005488-binding(L=1),GO:0005496-steroid binding(L=3),GO:0008289-lipid binding(L=2),GO:0015248-sterol transporter activity(L=4),GO:0015485-cholesterol binding(L=4),GO:0017127-cholesterol transporter activity(L=5),GO:0022892-substrate-specific transporter activity(L=2),GO:0032934-st…
Nippo_chrI.g1085	377.538	0.784919	0.380979	2.06027	0.0393728	0.102231	571.524	883.803	191.738	240.087	170.542	189.465	65.1711	200.199	67.4763	192.811	595.318	338.506	809.774	329.846	391.045	453.195	751.438	325.158	410.478	373.196	NA	SEG: 0.04 (90/2560)	NCoils: 0.01 (28/2540); 0.01 (28/2560); 0.01 (28/2553); 0.02 (49/2545); 0.02 (49/2532)	FERM_M [PF00373.21]; FERM_f0 [PF16511.8]; I_LWEQ [PF01608.20]; Talin_middle [PF09141.13]; VBS [PF08913.13]	Alpha-catenin/vinculin-like superfamily [IPR036723]; Band 4.1 domain [IPR019749]; FERM central domain [IPR019748]; FERM conserved site [IPR019747]; FERM domain [IPR000299]; FERM superfamily, second domain [IPR035963]; FERM/acyl-CoA-binding protein superfamily [IPR014352]; I/LWEQ domain [IPR002558]; I/LWEQ domain superfamily [IPR035964]; PH-like domain superfamily [IPR011993]; Talin, N-terminal F0…	Vinculin Binding Site	45105166	GO:0000003-reproduction(L=1),GO:0002009-morphogenesis of an epithelium(L=5),GO:0002119-nematode larval development(L=5),GO:0002164-larval development(L=4),GO:0003006-developmental process involved in reproduction(L=2),GO:0006810-transport(L=3),GO:0006897-endocytosis(L=5),GO:0006898-receptor-mediated endocytosis(L=6),GO:0006928-movement of cell or subcellular component(L=3),GO:0006996-organelle or…	GO:0001726-ruffle(L=3),GO:0005575-cellular_component(L=0),GO:0005622-intracellular(L=3),GO:0005623-cell(L=1),GO:0005737-cytoplasm(L=4),GO:0005856-cytoskeleton(L=5),GO:0005912-adherens junction(L=3),GO:0005924-cell-substrate adherens junction(L=3),GO:0005925-focal adhesion(L=4),GO:0015629-actin cytoskeleton(L=6),GO:0030016-myofibril(L=6),GO:0030017-sarcomere(L=6),GO:0030054-cell junction(L=1),GO:0…	GO:0003674-molecular_function(L=0),GO:0003779-actin binding(L=4),GO:0005102-receptor binding(L=3),GO:0005158-insulin receptor binding(L=4),GO:0005198-structural molecule activity(L=1),GO:0005200-structural constituent of cytoskeleton(L=2),GO:0005488-binding(L=1),GO:0005515-protein binding(L=2),GO:0008092-cytoskeletal protein binding(L=3),GO:0032403-protein complex binding(L=3),
Nippo_chrI.g1086	56.1719	2.37443	0.478436	4.96291	6.94453e-07	1.51931e-05	32.2285	6.46291	43.7478	6.49059	11.6062	20.0272	11.074	22.363	1.63068	27.1162	24.2195	97.7132	218.789	39.4054	86.3711	154.763	59.9225	30.7315	85.8312	142.945	NA	SEG: 0.06 (27/484)	NA	6PF2K [PF01591.21]; His_Phos_1 [PF00300.25]	6-phosphofructo-2-kinase [IPR013079]; Fructose-2,6-bisphosphatase [IPR003094]; Histidine phosphatase superfamily [IPR029033]; Histidine phosphatase superfamily, clade-1 [IPR013078]; P-loop containing nucleoside triphosphate hydrolase [IPR027417]; Phosphoglycerate/bisphosphoglycerate mutase, active site [IPR001345]	6-phosphofructo-2-kinase	514066	GO:0005975-carbohydrate metabolic process(L=3),GO:0005996-monosaccharide metabolic process(L=4),GO:0006000-fructose metabolic process(L=7),GO:0006003-fructose 2,6-bisphosphate metabolic process(L=4),GO:0006793-phosphorus metabolic process(L=3),GO:0006796-phosphate-containing compound metabolic process(L=4),GO:0008150-biological_process(L=0),GO:0008152-metabolic process(L=1),GO:0009987-cellular pr…	NA	GO:0000166-nucleotide binding(L=3),GO:0001882-nucleoside binding(L=3),GO:0001883-purine nucleoside binding(L=4),GO:0003674-molecular_function(L=0),GO:0003824-catalytic activity(L=1),GO:0003873-6-phosphofructo-2-kinase activity(L=7),GO:0004331-fructose-2,6-bisphosphate 2-phosphatase activity(L=8),GO:0005488-binding(L=1),GO:0005515-protein binding(L=2),GO:0005524-ATP binding(L=7),GO:0008443-phospho…
Nippo_chrI.g1087	3.30803	-0.142896	1.97037	-0.0725222	0.942186	0.96867	0	0	0	0	0	0	4.48399	22.6376	0	7.84263	4.6944	0	3.2129	0	0	0	1.06837	22.2206	0	2309.78	NA	NA	NA	NA	NA	NA	NA	NA	NA	NA
Nippo_chrI.g1088	4.92386	-0.304542	0.869884	-0.350095	0.726267	0.829879	6.55218	0	5.10908	7.47164	19.1844	2.9312	0	13.2575	0	0	14.9476	0	6.91284	2.92029	2.59483	2.29824	3.04606	1.68462	6.13092	3.43578	NA	SEG: 0.08 (35/455)	NA	DDE_Tnp_4 [PF13359.9]; MADF_DNA_bdg [PF10545.12]	Harbinger transposase-derived nuclease domain [IPR027806]; MADF domain [IPR006578]; Putative nuclease HARBI1-like [IPR045249]; Transcription factor Adf-1 [IPR039353]	Inherit from biNOG: to conserved	NA	NA	NA	GO:0003674-molecular_function(L=0),GO:0003676-nucleic acid binding(L=3),GO:0005488-binding(L=1),GO:0097159-organic cyclic compound binding(L=2),GO:1901363-heterocyclic compound binding(L=2),
Nippo_chrI.g1089	2.6223	1.0987	2.15653	0.509475	0.61042	NA	0	0	0	0	0	1.02924	15.694	0	0	0	0	2.89921	0	0	0	8.66128	11.7521	0	12.4102	0	NA	SEG: 0.20 (25/122)	NA	Rotamase [PF00639.24]; Rotamase_3 [PF13616.9]	Peptidyl-prolyl cis-trans isomerase PIN4 [IPR043323]; Peptidyl-prolyl cis-trans isomerase domain superfamily [IPR046357]; Peptidyl-prolyl cis-trans isomerase, PpiC-type [IPR000297]	PPIC-type PPIASE domain	NA	GO:0000413-protein peptidyl-prolyl isomerization(L=8),GO:0006457-protein folding(L=2),GO:0006464-cellular protein modification process(L=5),GO:0008150-biological_process(L=0),GO:0008152-metabolic process(L=1),GO:0009987-cellular process(L=1),GO:0018193-peptidyl-amino acid modification(L=6),GO:0018208-peptidyl-proline modification(L=7),GO:0019538-protein metabolic process(L=3),GO:0036211-protein m…	GO:0005575-cellular_component(L=0),GO:0005623-cell(L=1),GO:0005886-plasma membrane(L=3),GO:0016020-membrane(L=1),GO:0044464-cell part(L=2),GO:0071944-cell periphery(L=3),	GO:0003674-molecular_function(L=0),GO:0003755-peptidyl-prolyl cis-trans isomerase activity(L=4),GO:0003824-catalytic activity(L=1),GO:0016853-isomerase activity(L=2),GO:0016859-cis-trans isomerase activity(L=3),
Nippo_chrI.g109	6.0146	1.2848	0.596485	2.15396	0.0312437	0.0855616	6.11895	4.37965	4.12468	5.02676	8.71202	2.20484	0	4.27891	0	0	5.02819	4.85327	16.0596	2.19604	5.24526	12.988	8.01813	5.44014	14.3151	11.3026	NA	NA	NCoils: 0.06 (21/366); 0.07 (21/293)	Spectrin [PF00435.24]	Spectrin/alpha-actinin [IPR018159]	Spectrin repeat	NA	GO:0000003-reproduction(L=1),GO:0002064-epithelial cell development(L=6),GO:0002119-nematode larval development(L=5),GO:0002164-larval development(L=4),GO:0006461-protein complex assembly(L=5),GO:0006996-organelle organization(L=3),GO:0007010-cytoskeleton organization(L=4),GO:0007275-multicellular organism development(L=3),GO:0007610-behavior(L=1),GO:0008150-biological_process(L=0),GO:0008361-reg…	GO:0005575-cellular_component(L=0),GO:0005622-intracellular(L=3),GO:0005623-cell(L=1),GO:0005737-cytoplasm(L=4),GO:0005886-plasma membrane(L=3),GO:0016020-membrane(L=1),GO:0016324-apical plasma membrane(L=3),GO:0044424-intracellular part(L=3),GO:0044425-membrane part(L=2),GO:0044459-plasma membrane part(L=3),GO:0044464-cell part(L=2),GO:0045177-apical part of cell(L=3),GO:0071944-cell periphery(L…	GO:0003674-molecular_function(L=0),GO:0005488-binding(L=1),GO:0005543-phospholipid binding(L=3),GO:0008289-lipid binding(L=2),GO:0043167-ion binding(L=2),GO:0043168-anion binding(L=3),
Nippo_chrI.g1090	26.2761	0.835619	0.602697	1.38647	0.165604	0.30309	17.3921	13.6206	4.43254	1.42701	4.1182	17.6424	61.1582	16.6253	29.0051	23.8344	5.69891	70.2215	12.9786	8.16514	13.5637	79.4314	68.8156	13.3977	52.8339	11.1605	NA	SEG: 0.27 (71/259)	NCoils: 0.04 (21/485); 0.08 (21/259)	DDE_Tnp_4 [PF13359.9]; G-patch_2 [PF12656.10]; KOW [PF00467.32]; MADF_DNA_bdg [PF10545.12]; Plant_tran [PF04827.17]	G-patch domain [IPR000467]; Harbinger transposase-derived nuclease domain [IPR027806]; KOW [IPR005824]; MADF domain [IPR006578]; Pre-mRNA-splicing factor Spp2-like [IPR045166]; Putative nuclease HARBI1-like [IPR045249]; Spp2/MOS2, G-patch domain [IPR026822]	Inherit from biNOG: to conserved	NA	NA	NA	NA
Nippo_chrI.g1091	0	NA	NA	NA	NA	NA	0	0	0	0	0	0	0	0	0	0	0	0	0	0	0	0	0	0	0	0	NA	SEG: 0.08 (22/279)	NA	NA	NA	NA	NA	NA	NA	NA
Nippo_chrI.g1092	0	NA	NA	NA	NA	NA	0	0	0	0	0	0	0	0	0	0	0	0	0	0	0	0	0	0	0	0	NA	SEG: 0.06 (9/161)	NCoils: 0.13 (21/161)	NA	NA	NA	NA	NA	NA	NA
Nippo_chrI.g1093	0	NA	NA	NA	NA	NA	0	0	0	0	0	0	0	0	0	0	0	0	0	0	0	0	0	0	0	0	NA	NA	NA	NA	NA	Integrase core domain	NA	GO:0006139-nucleobase-containing compound metabolic process(L=3),GO:0006259-DNA metabolic process(L=4),GO:0006260-DNA replication(L=5),GO:0006278-RNA-dependent DNA biosynthetic process(L=7),GO:0006725-cellular aromatic compound metabolic process(L=3),GO:0006807-nitrogen compound metabolic process(L=2),GO:0008150-biological_process(L=0),GO:0008152-metabolic process(L=1),GO:0009058-biosynthetic pro…	NA	GO:0003674-molecular_function(L=0),GO:0003676-nucleic acid binding(L=3),GO:0003723-RNA binding(L=4),GO:0003824-catalytic activity(L=1),GO:0003964-RNA-directed DNA polymerase activity(L=6),GO:0005488-binding(L=1),GO:0016740-transferase activity(L=2),GO:0016772-transferase activity, transferring phosphorus-containing groups(L=3),GO:0016779-nucleotidyltransferase activity(L=4),GO:0034061-DNA polymer…
Nippo_chrI.g1094	0.604876	0.0729781	2.57792	0.028309	0.977416	NA	0.849505	0	3.21018	0	0	0	0	0	1.76981	0	0	0	0	0	0	0.962701	0	0	5.30534	35.6982	SigP; TM(2x); TM(3x)	NA	NA	7tm_1 [PF00001.24]; TTR-52 [PF01060.26]	G protein-coupled receptor, rhodopsin-like [IPR000276]; GPCR, rhodopsin-like, 7TM [IPR017452]; Transthyretin-like [IPR001534]; Transthyretin-like superfamily [IPR038479]	NA	NA	NA	NA	NA
Nippo_chrI.g1095	0.295746	-0.127119	3.02611	-0.0420073	0.966493	NA	0	0	2.88815	0	0	0	0	0	0	0	0	0	1.07097	0	1.9558	0	0	0	0	36.3467	NA	NA	NA	NA	NA	NA	NA	NA	NA	NA
Nippo_chrI.g1096	0.57502	-0.0655981	3.02177	-0.0217085	0.98268	NA	0	0	0	0	0	0	0	0	0	7.46573	0	1.071	0	0	0	0	0	0	0	2.96368	TM(1x)	SEG: 0.15 (16/110)	NA	DDE_Tnp_1_7 [PF13843.9]	PiggyBac transposable element-derived protein [IPR029526]	NA	NA	NA	NA	NA
Nippo_chrI.g1097	20.4718	-0.624476	0.839009	-0.744301	0.456694	0.616193	20.4696	22.0802	51.024	3.75445	5.42246	14.4093	42.5979	15.9795	19.9034	53.5913	5.63328	0	8.56773	10.2513	0	4.33064	8.54698	112.373	10.5009	0	SigP+TM(1x)	SEG: 0.13 (67/521)	NA	LRR_1 [PF00560.36]; LRR_4 [PF12799.10]; LRR_5 [PF13306.9]; LRR_8 [PF13855.9]; LRR_9 [PF14580.9]	Leucine-rich repeat N-terminal domain [IPR000372]; Leucine-rich repeat [IPR001611]; Leucine-rich repeat domain superfamily [IPR032675]; Leucine-rich repeat, typical subtype [IPR003591]	Leucine Rich Repeat	NA	NA	GO:0005575-cellular_component(L=0),GO:0016020-membrane(L=1),GO:0016021-integral component of membrane(L=4),GO:0031224-intrinsic component of membrane(L=3),GO:0044425-membrane part(L=2),	NA
Nippo_chrI.g1098	1032.04	0.330382	0.112634	2.93324	0.00335442	0.0148146	820.034	1081.9	857.337	874.655	963.979	950.266	920.039	593.6	930.617	1147.6	1071.24	1160.41	1251.05	1124.07	1178.79	966.836	1438.66	890.299	1379.67	1039.65	NA	SEG: 0.36 (180/507)	NA	Cir_N [PF10197.12]	CBF1-interacting co-repressor CIR, N-terminal domain [IPR019339]; Corepressor interacting with RBPJ 1 [IPR040014]	Cir_N	4330	GO:0000003-reproduction(L=1),GO:0001703-gastrulation with mouth forming first(L=7),GO:0002119-nematode larval development(L=5),GO:0002164-larval development(L=4),GO:0003006-developmental process involved in reproduction(L=2),GO:0006810-transport(L=3),GO:0006897-endocytosis(L=5),GO:0006909-phagocytosis(L=4),GO:0006911-phagocytosis, engulfment(L=6),GO:0007275-multicellular organism development(L=3)…	GO:0005575-cellular_component(L=0),GO:0005622-intracellular(L=3),GO:0005623-cell(L=1),GO:0005634-nucleus(L=5),GO:0043226-organelle(L=1),GO:0043227-membrane-bounded organelle(L=2),GO:0043229-intracellular organelle(L=3),GO:0043231-intracellular membrane-bounded organelle(L=4),GO:0044424-intracellular part(L=3),GO:0044464-cell part(L=2),	GO:0003674-molecular_function(L=0),GO:0005488-binding(L=1),GO:0005515-protein binding(L=2),GO:0043621-protein self-association(L=3),
Nippo_chrI.g1099	859.066	0.0649989	0.0824813	0.788044	0.430671	0.593001	668.187	1087.65	824.086	760.277	771.797	1001.45	805.997	794.979	870.176	807.791	928.553	822.409	761.457	898.015	978.879	878.254	837.604	898.984	862.029	922.738	NA	NA	NA	NLE [PF08154.15]; WD40 [PF00400.35]	G-protein beta WD-40 repeat [IPR020472]; NLE [IPR012972]; WD40 repeat [IPR001680]; WD40 repeat, conserved site [IPR019775]; WD40-repeat-containing domain superfamily [IPR036322]; WD40/YVTN repeat-like-containing domain superfamily [IPR015943]	Required for maturation of ribosomal RNAs and formation of the large ribosomal subunit (By similarity)	NA	GO:0000003-reproduction(L=1),GO:0000463-maturation of LSU-rRNA from tricistronic rRNA transcript (SSU-rRNA, 5.8S rRNA, LSU-rRNA)(L=9),GO:0000470-maturation of LSU-rRNA(L=8),GO:0002119-nematode larval development(L=5),GO:0002164-larval development(L=4),GO:0003006-developmental process involved in reproduction(L=2),GO:0006139-nucleobase-containing compound metabolic process(L=3),GO:0006364-rRNA pro…	GO:0005575-cellular_component(L=0),GO:0005622-intracellular(L=3),GO:0005623-cell(L=1),GO:0005634-nucleus(L=5),GO:0005654-nucleoplasm(L=5),GO:0005730-nucleolus(L=5),GO:0030529-intracellular ribonucleoprotein complex(L=4),GO:0030684-preribosome(L=5),GO:0030686-90S preribosome(L=6),GO:0031974-membrane-enclosed lumen(L=1),GO:0031981-nuclear lumen(L=6),GO:0032991-macromolecular complex(L=1),GO:0043226…	NA
Nippo_chrI.g11	613.509	-0.320881	0.114233	-2.80899	0.00496965	0.0200929	634.558	445.692	780.764	687.065	611.834	713.262	678.203	906.835	745.182	614.339	553.001	519.925	430.529	522.817	624.879	654.793	466.879	579.006	612.871	487.75	NA	SEG: 0.07 (13/174)	NA	NA	Dynactin subunit 6 [IPR027777]; Trimeric LpxA-like superfamily [IPR011004]	Dynactin subunit 6	4962	GO:0008150-biological_process(L=0),GO:0008152-metabolic process(L=1),	GO:0005575-cellular_component(L=0),GO:0005622-intracellular(L=3),GO:0005623-cell(L=1),GO:0005737-cytoplasm(L=4),GO:0005856-cytoskeleton(L=5),GO:0005869-dynactin complex(L=6),GO:0005875-microtubule associated complex(L=6),GO:0015629-actin cytoskeleton(L=6),GO:0015630-microtubule cytoskeleton(L=6),GO:0032991-macromolecular complex(L=1),GO:0043226-organelle(L=1),GO:0043228-non-membrane-bounded organ…	GO:0003674-molecular_function(L=0),GO:0003824-catalytic activity(L=1),GO:0016740-transferase activity(L=2),
Nippo_chrI.g110	0.154386	-0.99414	3.02619	-0.328512	0.742524	NA	0	0	0	0	0	3.08771	0	0	0	0	0	0	0	0	0	0	0	0	0	0	NA	SEG: 0.21 (21/99)	NA	NA	NA	NA	NA	NA	NA	NA
Nippo_chrI.g1100	33.4908	-1.20999	0.435012	-2.7815	0.00541078	0.0215446	45.3256	40.0714	52.9495	14.0792	50.6096	27.7894	73.9858	106.53	7.16522	49.67	35.6775	21.2609	14.9935	37.9299	22.4917	16.4564	8.54698	20.316	2.86388	21.1045	NA	NA	NA	dCMP_cyt_deam_1 [PF00383.26]; dCMP_cyt_deam_2 [PF08211.15]	APOBEC/CMP deaminase, zinc-binding [IPR016192]; Cytidine and deoxycytidylate deaminase domain [IPR002125]; Cytidine deaminase, homotetrameric [IPR006262]; Cytidine deaminase-like [IPR016193]	Cytidine and deoxycytidylate deaminase zinc-binding region	2409831100	GO:0006139-nucleobase-containing compound metabolic process(L=3),GO:0006213-pyrimidine nucleoside metabolic process(L=5),GO:0006216-cytidine catabolic process(L=8),GO:0006217-deoxycytidine catabolic process(L=8),GO:0006725-cellular aromatic compound metabolic process(L=3),GO:0006807-nitrogen compound metabolic process(L=2),GO:0008150-biological_process(L=0),GO:0008152-metabolic process(L=1),GO:00…	GO:0005575-cellular_component(L=0),GO:0005622-intracellular(L=3),GO:0005623-cell(L=1),GO:0044464-cell part(L=2),	GO:0003674-molecular_function(L=0),GO:0003676-nucleic acid binding(L=3),GO:0003723-RNA binding(L=4),GO:0003824-catalytic activity(L=1),GO:0004126-cytidine deaminase activity(L=3),GO:0005488-binding(L=1),GO:0008270-zinc ion binding(L=6),GO:0016787-hydrolase activity(L=2),GO:0016810-hydrolase activity, acting on carbon-nitrogen (but not peptide) bonds(L=3),GO:0016814-hydrolase activity, acting on c…
Nippo_chrI.g1101	28.2434	-0.536548	0.487081	-1.10156	0.270654	0.433067	35.0908	14.7201	27.9188	28.1584	19.8824	22.6432	30.2669	70.576	16.7188	69.2765	35.6775	6.76482	3.2129	2.05026	37.1602	12.1258	17.094	41.9018	26.7296	46.899	TM(1x)	SEG: 0.33 (91/280)	NA	NA	Snake toxin-like superfamily [IPR045860]	NA	NA	NA	GO:0005575-cellular_component(L=0),GO:0005622-intracellular(L=3),GO:0005623-cell(L=1),GO:0005737-cytoplasm(L=4),GO:0005739-mitochondrion(L=5),GO:0043226-organelle(L=1),GO:0043227-membrane-bounded organelle(L=2),GO:0043229-intracellular organelle(L=3),GO:0043231-intracellular membrane-bounded organelle(L=4),GO:0044424-intracellular part(L=3),GO:0044444-cytoplasmic part(L=4),GO:0044464-cell part(L=…	NA
Nippo_chrI.g1102	1.81498	-0.847013	1.49074	-0.568184	0.56991	NA	0	0	8.13082	3.96362	0	0	7.82526	0	3.36196	0	1.45644	1.36033	6.03004	1.44299	0	0	0	0	0	2.7282	TM(4x)	NA	NA	Neur_chan_LBD [PF02931.26]; Neur_chan_memb [PF02932.19]	Neuronal acetylcholine receptor [IPR038050]; Neurotransmitter-gated ion-channel [IPR006201]; Neurotransmitter-gated ion-channel ligand-binding domain [IPR006202]; Neurotransmitter-gated ion-channel ligand-binding domain superfamily [IPR036734]; Neurotransmitter-gated ion-channel transmembrane domain [IPR006029]; Neurotransmitter-gated ion-channel transmembrane domain superfamily [IPR036719]; Neur…	Neurotransmitter-gated ion-channel transmembrane region	NA	GO:0006810-transport(L=3),GO:0006811-ion transport(L=4),GO:0006812-cation transport(L=5),GO:0008150-biological_process(L=0),GO:0009987-cellular process(L=1),GO:0034220-ion transmembrane transport(L=5),GO:0044699-single-organism process(L=1),GO:0044763-single-organism cellular process(L=2),GO:0044765-single-organism transport(L=3),GO:0051179-localization(L=1),GO:0051234-establishment of localizati…	GO:0005575-cellular_component(L=0),GO:0005623-cell(L=1),GO:0005886-plasma membrane(L=3),GO:0016020-membrane(L=1),GO:0016021-integral component of membrane(L=4),GO:0030054-cell junction(L=1),GO:0031224-intrinsic component of membrane(L=3),GO:0044425-membrane part(L=2),GO:0044456-synapse part(L=2),GO:0044464-cell part(L=2),GO:0045202-synapse(L=1),GO:0045211-postsynaptic membrane(L=3),GO:0071944-cel…	GO:0003674-molecular_function(L=0),GO:0005215-transporter activity(L=1),GO:0005216-ion channel activity(L=5),GO:0005230-extracellular ligand-gated ion channel activity(L=6),GO:0005231-excitatory extracellular ligand-gated ion channel activity(L=4),GO:0005261-cation channel activity(L=6),GO:0008324-cation transmembrane transporter activity(L=5),GO:0015075-ion transmembrane transporter activity(L=4…
Nippo_chrI.g1103	1035.4	0.347879	0.104157	3.33994	0.000837968	0.00482321	1119.44	991.796	947.724	956.43	918.542	823.948	1042.01	536.119	955.979	819.512	1182.25	1156.76	1138.57	1075.62	1285	1253.97	1090.96	1266.76	1184.22	962.486	NA	SEG: 0.01 (11/816)	NA	Sec34 [PF04136.18]	Conserved oligomeric Golgi complex, subunit 3 [IPR007265]	Sec34-like family	NA	GO:0000003-reproduction(L=1),GO:0002009-morphogenesis of an epithelium(L=5),GO:0002119-nematode larval development(L=5),GO:0002164-larval development(L=4),GO:0003006-developmental process involved in reproduction(L=2),GO:0006810-transport(L=3),GO:0006886-intracellular protein transport(L=5),GO:0006928-movement of cell or subcellular component(L=3),GO:0007275-multicellular organism development(L=3…	GO:0005575-cellular_component(L=0),GO:0005622-intracellular(L=3),GO:0005623-cell(L=1),GO:0005737-cytoplasm(L=4),GO:0005783-endoplasmic reticulum(L=4),GO:0005794-Golgi apparatus(L=4),GO:0005801-cis-Golgi network(L=5),GO:0016020-membrane(L=1),GO:0043226-organelle(L=1),GO:0043227-membrane-bounded organelle(L=2),GO:0043229-intracellular organelle(L=3),GO:0043231-intracellular membrane-bounded organel…	NA
Nippo_chrI.g1104	565.225	-0.74248	0.152827	-4.85831	1.18395e-06	2.33508e-05	501.506	385.994	711.448	789.374	743.781	760.607	632.242	1137.21	802.504	611.725	481.646	360.468	399.471	436.706	384.315	502.354	364.315	404.416	514.544	379.882	NA	NA	NA	NTF2 [PF02136.23]	NTF2-like domain superfamily [IPR032710]; Nuclear transport factor 2 domain [IPR002075]; Nuclear transport factor 2, eukaryote [IPR018222]; Nuclear transport factor 2/Mtr2 [IPR045875]	Nuclear transport factor 2 (NTF2) domain	3008301330155160	GO:0000003-reproduction(L=1),GO:0002119-nematode larval development(L=5),GO:0002164-larval development(L=4),GO:0003006-developmental process involved in reproduction(L=2),GO:0006810-transport(L=3),GO:0006897-endocytosis(L=5),GO:0006898-receptor-mediated endocytosis(L=6),GO:0006909-phagocytosis(L=4),GO:0006911-phagocytosis, engulfment(L=6),GO:0007275-multicellular organism development(L=3),GO:0007…	GO:0005575-cellular_component(L=0),GO:0005622-intracellular(L=3),GO:0005623-cell(L=1),GO:0044464-cell part(L=2),	GO:0003674-molecular_function(L=0),GO:0005488-binding(L=1),GO:0005515-protein binding(L=2),
Nippo_chrI.g1105	1637.39	-0.0753737	0.113402	-0.664659	0.506268	0.658177	1061.5	1458.93	2067.92	1759.9	1939.43	1776.47	1734.18	1414.18	2016.61	1567.22	1371.7	1545.28	1437.24	1652.51	1901.04	1384.94	1432.69	1584.65	1702.1	1939.27	SigP+TM(1x)	SEG: 0.16 (41/263)	NA	TRAP_alpha [PF03896.19]	Translocon-associated protein (TRAP), alpha subunit [IPR005595]	translocon-associated protein	4141	GO:0007275-multicellular organism development(L=3),GO:0008150-biological_process(L=0),GO:0009790-embryo development(L=4),GO:0009792-embryo development ending in birth or egg hatching(L=5),GO:0032501-multicellular organismal process(L=1),GO:0032502-developmental process(L=1),GO:0044699-single-organism process(L=1),GO:0044707-single-multicellular organism process(L=2),GO:0044767-single-organism dev…	GO:0005575-cellular_component(L=0),GO:0005622-intracellular(L=3),GO:0005623-cell(L=1),GO:0005737-cytoplasm(L=4),GO:0005783-endoplasmic reticulum(L=4),GO:0016020-membrane(L=1),GO:0016021-integral component of membrane(L=4),GO:0031224-intrinsic component of membrane(L=3),GO:0043226-organelle(L=1),GO:0043227-membrane-bounded organelle(L=2),GO:0043229-intracellular organelle(L=3),GO:0043231-intracell…	NA
Nippo_chrI.g1106	19.9002	-0.999259	0.348582	-2.86664	0.00414854	0.0174354	28.8853	16.156	21.4365	31.0579	34.2903	11.2964	29.961	30.6919	31.9594	28.6922	20.0306	16.8255	8.22806	9.00104	12.4237	10.4568	30.1525	12.5425	1.04775	12.8685	NA	NA	NA	Costars [PF14705.9]	Actin-binding Rho-activating protein [IPR026111]; Costars domain [IPR027817]; Costars domain superfamily [IPR038095]	Inherit from biNOG: actin-binding Rho activating protein	NA	NA	GO:0005575-cellular_component(L=0),GO:0005622-intracellular(L=3),GO:0005623-cell(L=1),GO:0005737-cytoplasm(L=4),GO:0005783-endoplasmic reticulum(L=4),GO:0043226-organelle(L=1),GO:0043227-membrane-bounded organelle(L=2),GO:0043229-intracellular organelle(L=3),GO:0043231-intracellular membrane-bounded organelle(L=4),GO:0044424-intracellular part(L=3),GO:0044444-cytoplasmic part(L=4),GO:0044464-cell…	NA
Nippo_chrI.g1107	1536.71	0.508597	0.175497	2.89803	0.00375511	0.016213	1872.78	2437.8	1163.17	1123.63	1292.88	1040.7	960.471	878.36	1058.64	855.931	1922.95	1716.38	2235.05	1568.58	1927.89	1652.94	2071.58	1397.16	1844.35	1712.9	NA	SEG: 0.30 (364/1214)	NCoils: 0.04 (45/1214); 0.04 (45/1169)	DWNN [PF08783.14]; zf-C3HC4 [PF00097.28]; zf-C3HC4_2 [PF13923.9]; zf-CCHC_2 [PF13696.9]	DWNN domain [IPR014891]; E3 ubiquitin-protein ligase RBBP6 family [IPR033489]; Zinc finger, CCHC-type [IPR001878]; Zinc finger, CCHC-type superfamily [IPR036875]; Zinc finger, RING-type [IPR001841]; Zinc finger, RING-type, conserved site [IPR017907]; Zinc finger, RING/FYVE/PHD-type [IPR013083]; Zinc knuckle CX2CX3GHX4C [IPR025829]	Inherit from biNOG: Retinoblastoma binding protein 6	NA	GO:0001703-gastrulation with mouth forming first(L=7),GO:0007275-multicellular organism development(L=3),GO:0007369-gastrulation(L=6),GO:0008150-biological_process(L=0),GO:0009653-anatomical structure morphogenesis(L=3),GO:0009790-embryo development(L=4),GO:0009792-embryo development ending in birth or egg hatching(L=5),GO:0032501-multicellular organismal process(L=1),GO:0032502-developmental pro…	GO:0005575-cellular_component(L=0),GO:0005622-intracellular(L=3),GO:0005623-cell(L=1),GO:0005634-nucleus(L=5),GO:0043226-organelle(L=1),GO:0043227-membrane-bounded organelle(L=2),GO:0043229-intracellular organelle(L=3),GO:0043231-intracellular membrane-bounded organelle(L=4),GO:0044424-intracellular part(L=3),GO:0044464-cell part(L=2),	GO:0003674-molecular_function(L=0),GO:0003676-nucleic acid binding(L=3),GO:0005488-binding(L=1),GO:0008270-zinc ion binding(L=6),GO:0043167-ion binding(L=2),GO:0043169-cation binding(L=3),GO:0046872-metal ion binding(L=4),GO:0046914-transition metal ion binding(L=5),GO:0097159-organic cyclic compound binding(L=2),GO:1901363-heterocyclic compound binding(L=2),
Nippo_chrI.g1108	19.0242	-0.734477	0.490386	-1.49775	0.134197	0.259138	19.0075	23.7157	12.5153	19.7109	6.32621	51.4619	49.3239	15.9795	7.96135	32.6776	21.5943	3.86561	16.0645	7.17592	2.9337	8.66128	14.9572	43.8064	13.3648	9.3798	NA	SEG: 0.11 (65/604)	NCoils: 0.03 (21/604)	BRCT [PF00533.29]; NIF [PF03031.21]; PTCB-BRCT [PF12738.10]	BRCT domain [IPR001357]; BRCT domain superfamily [IPR036420]; CTD phosphatase Fcp1 [IPR039189]; FCP1 homology domain [IPR004274]; FCP1-like phosphatase, phosphatase domain [IPR011947]; HAD superfamily [IPR023214]; HAD-like superfamily [IPR036412]	CPDc	NA	GO:0006793-phosphorus metabolic process(L=3),GO:0006796-phosphate-containing compound metabolic process(L=4),GO:0007275-multicellular organism development(L=3),GO:0008150-biological_process(L=0),GO:0008152-metabolic process(L=1),GO:0009790-embryo development(L=4),GO:0009792-embryo development ending in birth or egg hatching(L=5),GO:0009987-cellular process(L=1),GO:0016311-dephosphorylation(L=5),G…	GO:0005575-cellular_component(L=0),GO:0005622-intracellular(L=3),GO:0005623-cell(L=1),GO:0005634-nucleus(L=5),GO:0043226-organelle(L=1),GO:0043227-membrane-bounded organelle(L=2),GO:0043229-intracellular organelle(L=3),GO:0043231-intracellular membrane-bounded organelle(L=4),GO:0044424-intracellular part(L=3),GO:0044464-cell part(L=2),	GO:0003674-molecular_function(L=0),GO:0003824-catalytic activity(L=1),GO:0004721-phosphoprotein phosphatase activity(L=6),GO:0005488-binding(L=1),GO:0008270-zinc ion binding(L=6),GO:0016787-hydrolase activity(L=2),GO:0016788-hydrolase activity, acting on ester bonds(L=3),GO:0016791-phosphatase activity(L=5),GO:0042578-phosphoric ester hydrolase activity(L=4),GO:0043167-ion binding(L=2),GO:0043169…
Nippo_chrI.g1109	542.018	-0.283768	0.146119	-1.94203	0.052133	0.127383	378.688	471.044	639.244	494.649	653.407	571.227	631.121	805.632	886.098	419.581	582.106	474.504	395.187	490.013	442.989	606.29	448.717	500.282	504.043	445.54	TM(1x)	SEG: 0.08 (19/242)	NCoils: 0.42 (101/242)	SNARE [PF05739.22]; Syntaxin [PF00804.28]; Syntaxin_2 [PF14523.9]	SNARE [IPR010989]; Syntaxin [IPR045242]; Syntaxin, N-terminal domain [IPR006011]; Syntaxin/epimorphin, conserved site [IPR006012]; Target SNARE coiled-coil homology domain [IPR000727]	Inherit from biNOG: SYNtaxin	413041454145	GO:0006810-transport(L=3),GO:0006886-intracellular protein transport(L=5),GO:0007275-multicellular organism development(L=3),GO:0008104-protein localization(L=3),GO:0008150-biological_process(L=0),GO:0009790-embryo development(L=4),GO:0009792-embryo development ending in birth or egg hatching(L=5),GO:0009987-cellular process(L=1),GO:0015031-protein transport(L=4),GO:0016192-vesicle-mediated trans…	GO:0005575-cellular_component(L=0),GO:0016020-membrane(L=1),GO:0016021-integral component of membrane(L=4),GO:0031224-intrinsic component of membrane(L=3),GO:0044425-membrane part(L=2),	NA
Nippo_chrI.g111	651.682	1.03833	0.222723	4.662	3.13158e-06	5.22549e-05	557.066	816.966	388.938	474.938	538.631	324.21	251.103	241.024	309.697	363.375	942.636	1043.72	940.309	821.13	823.393	581.172	1115.38	432.985	1218.1	848.872	NA	SEG: 0.05 (42/893)	NA	EFG_C [PF00679.27]; GTP_EFTU [PF00009.30]	EF-G domain III/V-like [IPR035647]; Elongation factor EFG, domain V-like [IPR000640]; P-loop containing nucleoside triphosphate hydrolase [IPR027417]; Ribosomal protein S5 domain 2-type fold [IPR020568]; Ribosomal protein S5 domain 2-type fold, subgroup [IPR014721]; Small GTP-binding protein domain [IPR005225]; Translation protein, beta-barrel domain superfamily [IPR009000]; Translational (tr)-ty…	EFG_C	3008	GO:0006139-nucleobase-containing compound metabolic process(L=3),GO:0006152-purine nucleoside catabolic process(L=7),GO:0006163-purine nucleotide metabolic process(L=5),GO:0006184-obsolete GTP catabolic process(L=),GO:0006195-purine nucleotide catabolic process(L=7),GO:0006412-translation(L=5),GO:0006414-translational elongation(L=6),GO:0006725-cellular aromatic compound metabolic process(L=3),GO…	NA	GO:0000166-nucleotide binding(L=3),GO:0001882-nucleoside binding(L=3),GO:0001883-purine nucleoside binding(L=4),GO:0003674-molecular_function(L=0),GO:0003676-nucleic acid binding(L=3),GO:0003723-RNA binding(L=4),GO:0003746-translation elongation factor activity(L=6),GO:0003824-catalytic activity(L=1),GO:0003924-GTPase activity(L=7),GO:0005488-binding(L=1),GO:0005525-GTP binding(L=7),GO:0008135-tr…
Nippo_chrI.g1110	56.7066	0.707496	0.385896	1.83339	0.0667453	0.153859	82.2777	74.0243	33.7907	15.1788	26.3873	25.9066	33.7253	59.05	22.355	58.9865	69.6742	5.86058	97.893	86.0844	67.8219	77.3042	118.885	48.3874	82.3308	48.2078	NA	SEG: 0.07 (48/668)	NA	NA	NA	NA	NA	NA	NA	NA
Nippo_chrI.g1111	0.341318	-1.01316	3.02522	-0.334904	0.737697	NA	5.84846	0	0	0	0	0	0	0	0	0	0	0	0	0	0.977901	0	0	0	0	0	NA	NA	NA	NA	NA	NA	NA	NA	NA	NA
Nippo_chrI.g1112	124.88	0.641169	0.247601	2.58952	0.00961086	0.033863	141.138	204.8	51.1124	100.605	72.4727	71.8992	102.187	76.1019	51.8674	103.44	138.236	95.5378	141.203	150.974	117.241	125.806	246.151	138.642	163.777	204.405	NA	SEG: 0.11 (125/1164)	NCoils: 0.07 (78/1150); 0.07 (78/1165); 0.07 (78/1151); 0.07 (78/1164)	PH_16 [PF17838.4]; RhoGEF [PF00621.23]	ARHGEF1-like, PH domain [IPR041020]; Dbl homology (DH) domain [IPR000219]; Dbl homology (DH) domain superfamily [IPR035899]; PH-like domain superfamily [IPR011993]	RhoGEF domain	NA	GO:0008150-biological_process(L=0),GO:0009966-regulation of signal transduction(L=4),GO:0010646-regulation of cell communication(L=4),GO:0019222-regulation of metabolic process(L=3),GO:0023051-regulation of signaling(L=3),GO:0035023-regulation of Rho protein signal transduction(L=8),GO:0046578-regulation of Ras protein signal transduction(L=7),GO:0048583-regulation of response to stimulus(L=3),GO…	GO:0005575-cellular_component(L=0),GO:0005622-intracellular(L=3),GO:0005623-cell(L=1),GO:0044464-cell part(L=2),	GO:0003674-molecular_function(L=0),GO:0005085-guanyl-nucleotide exchange factor activity(L=2),GO:0005088-Ras guanyl-nucleotide exchange factor activity(L=3),GO:0005089-Rho guanyl-nucleotide exchange factor activity(L=4),GO:0005488-binding(L=1),GO:0005543-phospholipid binding(L=3),GO:0008289-lipid binding(L=2),GO:0030234-enzyme regulator activity(L=2),GO:0030695-GTPase regulator activity(L=4),GO:0…
Nippo_chrI.g1113	1039.42	-0.659837	0.118404	-5.57277	2.50727e-08	9.80826e-07	972.945	995.912	1393.22	1266.45	1072.47	1217.58	1382.66	1755.46	1395.88	1281.53	974.208	831.17	579.3	846.79	811.442	771.091	751.867	1021.72	780.6	686.095	NA	SEG: 0.10 (12/116)	NA	ER [PF01133.20]	Enhancer of rudimentary [IPR000781]; Enhancer of rudimentary superfamily [IPR035912]	May have a role in the cell cycle (By similarity)	NA	GO:0007049-cell cycle(L=3),GO:0007275-multicellular organism development(L=3),GO:0008150-biological_process(L=0),GO:0009790-embryo development(L=4),GO:0009792-embryo development ending in birth or egg hatching(L=5),GO:0009987-cellular process(L=1),GO:0032501-multicellular organismal process(L=1),GO:0032502-developmental process(L=1),GO:0044699-single-organism process(L=1),GO:0044707-single-multic…	NA	GO:0003674-molecular_function(L=0),GO:0005488-binding(L=1),GO:0005515-protein binding(L=2),GO:0042802-identical protein binding(L=3),
Nippo_chrI.g1114	799.65	0.968737	0.23884	4.05601	4.99176e-05	0.000495569	842.433	1259.99	324.859	407.864	549.555	642.312	313.549	400.978	317.327	348.445	1054.68	1065.03	1282.47	1091.64	1069.67	915.422	1385.11	699.496	982.288	1039.89	TM(2x)	SEG: 0.01 (19/2256)	NA	DnaJ [PF00226.34]; GYF_2 [PF14237.9]; RME-8_N [PF19432.2]	Armadillo-like helical [IPR011989]; Armadillo-type fold [IPR016024]; Chaperone J-domain superfamily [IPR036869]; DnaJ domain [IPR001623]; DnaJ homologue subfamily C, GRV2/DNAJC13 [IPR044978]; DnaJ homologue subfamily C, GRV2/DNAJC13, N-terminal domain [IPR045802]; GYF domain 2 [IPR025640]	DnaJ	NA	GO:0000003-reproduction(L=1),GO:0002119-nematode larval development(L=5),GO:0002164-larval development(L=4),GO:0006810-transport(L=3),GO:0006897-endocytosis(L=5),GO:0006898-receptor-mediated endocytosis(L=6),GO:0006909-phagocytosis(L=4),GO:0006911-phagocytosis, engulfment(L=6),GO:0006915-apoptotic process(L=5),GO:0007028-cytoplasm organization(L=3),GO:0007275-multicellular organism development(L=…	GO:0005575-cellular_component(L=0),GO:0005622-intracellular(L=3),GO:0005623-cell(L=1),GO:0005737-cytoplasm(L=4),GO:0005768-endosome(L=5),GO:0005769-early endosome(L=7),GO:0005770-late endosome(L=7),GO:0010008-endosome membrane(L=5),GO:0016020-membrane(L=1),GO:0031090-organelle membrane(L=3),GO:0043226-organelle(L=1),GO:0043227-membrane-bounded organelle(L=2),GO:0043229-intracellular organelle(L=3…	GO:0003674-molecular_function(L=0),GO:0005488-binding(L=1),GO:0005515-protein binding(L=2),GO:0051087-chaperone binding(L=3),
Nippo_chrI.g1115	4.57059	-0.208963	1.16892	-0.178766	0.858122	0.918978	0	10.6312	5.77631	7.50891	2.71123	0	0	19.9743	2.38841	0	10.3277	0	0	0	1.9558	10.3935	14.9572	1.26975	0	291.946	TM(11x)	SEG: 0.08 (59/699)	NA	NA	Sodium:neurotransmitter symporter [IPR000175]; Sodium:neurotransmitter symporter superfamily [IPR037272]	NA	NA	NA	NA	NA
Nippo_chrI.g1116	0.513515	-2.15907	2.50218	-0.862873	0.388207	NA	0	1.63557	0	1.87723	0	0	0	5.32649	0.796135	0	0	0	0	0	0	0	0	0.634875	0	30.4843	NA	SEG: 0.12 (10/86)	NA	NA	NA	NA	NA	NA	NA	NA
Nippo_chrI.g1117	67.1668	0.166145	0.283771	0.58549	0.558218	0.700143	103.541	17.7282	48.4928	63.7558	62.8411	57.3895	54.1718	109.696	31.8603	85.0076	76.0395	90.0876	90.8489	74.3803	53.7048	58.8322	80.29	65.8874	28.9726	89.8078	NA	SEG: 0.07 (30/448)	NA	NIF [PF03031.21]	CTD small RNA polymerase II polypeptide A phosphatase-like [IPR040078]; Dullard phosphatase domain, eukaryotic [IPR011948]; FCP1 homology domain [IPR004274]; HAD superfamily [IPR023214]; HAD-like superfamily [IPR036412]	CPDc	NA	GO:0000003-reproduction(L=1),GO:0006793-phosphorus metabolic process(L=3),GO:0006796-phosphate-containing compound metabolic process(L=4),GO:0007610-behavior(L=1),GO:0008150-biological_process(L=0),GO:0008152-metabolic process(L=1),GO:0009987-cellular process(L=1),GO:0016311-dephosphorylation(L=5),GO:0018991-oviposition(L=3),GO:0019098-reproductive behavior(L=2),GO:0022414-reproductive process(L=…	GO:0005575-cellular_component(L=0),GO:0005622-intracellular(L=3),GO:0005623-cell(L=1),GO:0005737-cytoplasm(L=4),GO:0030016-myofibril(L=6),GO:0030017-sarcomere(L=6),GO:0031430-M band(L=4),GO:0031672-A band(L=4),GO:0031674-I band(L=4),GO:0043226-organelle(L=1),GO:0043228-non-membrane-bounded organelle(L=2),GO:0043229-intracellular organelle(L=3),GO:0043232-intracellular non-membrane-bounded organel…	GO:0003674-molecular_function(L=0),GO:0003824-catalytic activity(L=1),GO:0005488-binding(L=1),GO:0005515-protein binding(L=2),GO:0016787-hydrolase activity(L=2),GO:0016788-hydrolase activity, acting on ester bonds(L=3),GO:0016791-phosphatase activity(L=5),GO:0019899-enzyme binding(L=3),GO:0019900-kinase binding(L=4),GO:0019904-protein domain specific binding(L=3),GO:0030274-LIM domain binding(L=4…
Nippo_chrI.g1118	23.0357	0.430552	0.415923	1.03517	0.300588	0.466581	43.3606	13.3805	9.84496	49.912	22.1805	19.9979	3.43907	12.2557	10.5839	12.0301	17.2822	41.5071	16.4279	9.4349	24.0005	46.0575	29.4986	35.7081	23.4294	20.383	TM(1x)	SEG: 0.10 (14/144)	NA	NA	NA	NA	NA	NA	NA	NA
Nippo_chrI.g1119	143.413	-0.113342	0.20228	-0.56032	0.575261	0.714414	106.734	121.85	182.916	111.695	178.941	73.0759	143.488	154.468	226.102	189.53	193.409	117.901	112.452	165.046	135.928	121.258	122.863	97.7708	108.828	204.011	TM(3x)	NA	NA	TMEM254 [PF14934.9]	Transmembrane protein 254 [IPR028110]	KR domain	NA	GO:0008150-biological_process(L=0),GO:0008152-metabolic process(L=1),GO:0044710-single-organism metabolic process(L=2),GO:0055114-oxidation-reduction process(L=3),	GO:0005575-cellular_component(L=0),GO:0016020-membrane(L=1),GO:0016021-integral component of membrane(L=4),GO:0031224-intrinsic component of membrane(L=3),GO:0044425-membrane part(L=2),	GO:0003674-molecular_function(L=0),GO:0003824-catalytic activity(L=1),GO:0016491-oxidoreductase activity(L=2),
Nippo_chrI.g112	10.2154	0.890411	0.599901	1.48426	0.137739	0.264077	10.2348	9.81341	12.5153	5.63168	4.51872	2.05848	1.121	5.32649	6.36908	14.3781	0	20.2945	8.56773	3.07539	29.337	7.79515	13.8888	24.1253	22.9111	2.34495	TM(1x)	SEG: 0.13 (36/269)	NCoils: 0.08 (21/269)	NA	Transmembrane protein 98 [IPR029668]	NA	NA	NA	GO:0005575-cellular_component(L=0),GO:0016020-membrane(L=1),GO:0016021-integral component of membrane(L=4),GO:0031224-intrinsic component of membrane(L=3),GO:0044425-membrane part(L=2),	NA
Nippo_chrI.g1120	6626.8	0.56604	0.118147	4.79097	1.65975e-06	3.10749e-05	5847.3	7565.32	5707.29	5024.61	5083.6	5306.19	5510.92	3399.47	5032.23	4951.62	8233.26	7960.02	9571.87	6608.61	8049.77	6737.89	9663.55	6685.23	8802.22	6795.01	SigP	SEG: 0.06 (22/395)	NA	FDF [PF09532.13]; LSM14 [PF12701.10]; SM-ATX [PF14438.9]	DFDF domain [IPR025762]; FDF domain [IPR019050]; FFD box [IPR025761]; LSM domain superfamily [IPR010920]; Lsm14-like, N-terminal [IPR025609]; TFG box [IPR025768]	Pfam:FFD_TFG	NA	GO:0000003-reproduction(L=1),GO:0000226-microtubule cytoskeleton organization(L=4),GO:0000278-mitotic cell cycle(L=4),GO:0000910-cytokinesis(L=4),GO:0003006-developmental process involved in reproduction(L=2),GO:0006996-organelle organization(L=3),GO:0007010-cytoskeleton organization(L=4),GO:0007017-microtubule-based process(L=3),GO:0007049-cell cycle(L=3),GO:0007051-spindle organization(L=5),GO:…	GO:0000242-pericentriolar material(L=5),GO:0000932-P-body(L=7),GO:0005575-cellular_component(L=0),GO:0005622-intracellular(L=3),GO:0005623-cell(L=1),GO:0005737-cytoplasm(L=4),GO:0005813-centrosome(L=5),GO:0005815-microtubule organizing center(L=6),GO:0005819-spindle(L=6),GO:0005856-cytoskeleton(L=5),GO:0015630-microtubule cytoskeleton(L=6),GO:0030529-intracellular ribonucleoprotein complex(L=4),G…	NA
Nippo_chrI.g1121	1241.05	0.54506	0.113544	4.80044	1.58316e-06	2.99255e-05	1202.6	1263.75	1057.85	836.427	1105.75	1114.55	957.62	921.201	714.893	917.305	1233.72	1677.54	1821.23	1425.01	1203.66	1260.82	1671.59	1701.16	1401.94	1332.41	NA	SEG: 0.05 (23/447)	NA	Dopey_N [PF04118.17]	Armadillo-type fold [IPR016024]; Dopey, N-terminal [IPR007249]; Protein dopey [IPR040314]; Ribonuclease H superfamily [IPR036397]; Ribonuclease H-like superfamily [IPR012337]	May be involved in protein traffic between late Golgi and early endosomes (By similarity)	NA	GO:0000003-reproduction(L=1),GO:0003006-developmental process involved in reproduction(L=2),GO:0006810-transport(L=3),GO:0007275-multicellular organism development(L=3),GO:0007548-sex differentiation(L=3),GO:0008104-protein localization(L=3),GO:0008150-biological_process(L=0),GO:0009790-embryo development(L=4),GO:0009792-embryo development ending in birth or egg hatching(L=5),GO:0015031-protein t…	NA	NA
Nippo_chrI.g1122	7.33119	-0.853712	0.965928	-0.883825	0.376791	0.543619	23.5899	0	1.94157	9.46478	30.0734	6.22717	0	3.55442	0	19.7709	1.89349	3.898	6.47964	0	21.6941	7.86047	3.23198	5.76176	0	1.1823	NA	SEG: 0.20 (107/525)	NA	zf-C2H2 [PF00096.29]; zf-C2H2_4 [PF13894.9]; zf-C2H2_jaz [PF12171.11]; zf-H2C2_2 [PF13465.9]; zf-met [PF12874.10]	Zinc finger C2H2 superfamily [IPR036236]; Zinc finger C2H2-type [IPR013087]	Zinc finger, C2H2 type	NA	NA	NA	GO:0003674-molecular_function(L=0),GO:0003676-nucleic acid binding(L=3),GO:0005488-binding(L=1),GO:0008270-zinc ion binding(L=6),GO:0043167-ion binding(L=2),GO:0043169-cation binding(L=3),GO:0046872-metal ion binding(L=4),GO:0046914-transition metal ion binding(L=5),GO:0097159-organic cyclic compound binding(L=2),GO:1901363-heterocyclic compound binding(L=2),
Nippo_chrI.g1123	128.679	-0.124346	0.309541	-0.401711	0.687897	0.802384	262.26	78.8207	89.9741	100.961	210.217	63.7539	104.846	156.114	70.5991	205.869	43.3716	181.023	173.805	190.696	78.3018	137.656	136.441	72.4855	122.855	93.5266	NA	SEG: 0.04 (30/805)	NA	A2M [PF00207.25]; A2M_recep [PF07677.17]; TED_complement [PF07678.17]	Alpha-2-macroglobulin [IPR001599]; Alpha-2-macroglobulin, TED domain [IPR041813]; Alpha-2-macroglobulin, conserved site [IPR019742]; Alpha-macroglobulin, receptor-binding [IPR009048]; Alpha-macroglobulin, receptor-binding domain superfamily [IPR036595]; Alpha-macroglobulin-like, TED domain [IPR011626]; Immunoglobulin E-set [IPR014756]; Immunoglobulin-like fold [IPR013783]; Terpenoid cyclases/prot…	C3 and PZP-like, alpha-2-macroglobulin domain containing 8	NA	GO:0002376-immune system process(L=1),GO:0006810-transport(L=3),GO:0006897-endocytosis(L=5),GO:0006909-phagocytosis(L=4),GO:0006950-response to stress(L=2),GO:0006952-defense response(L=3),GO:0006955-immune response(L=2),GO:0006959-humoral immune response(L=3),GO:0008150-biological_process(L=0),GO:0009607-response to biotic stimulus(L=2),GO:0009617-response to bacterium(L=5),GO:0010466-negative r…	GO:0005575-cellular_component(L=0),GO:0005576-extracellular region(L=1),GO:0005615-extracellular space(L=3),GO:0005623-cell(L=1),GO:0005886-plasma membrane(L=3),GO:0016020-membrane(L=1),GO:0031224-intrinsic component of membrane(L=3),GO:0031225-anchored component of membrane(L=4),GO:0044421-extracellular region part(L=2),GO:0044425-membrane part(L=2),GO:0044464-cell part(L=2),GO:0071944-cell peri…	GO:0003674-molecular_function(L=0),GO:0004857-enzyme inhibitor activity(L=3),GO:0004866-endopeptidase inhibitor activity(L=5),GO:0004867-serine-type endopeptidase inhibitor activity(L=6),GO:0030234-enzyme regulator activity(L=2),GO:0030414-peptidase inhibitor activity(L=4),GO:0061134-peptidase regulator activity(L=3),GO:0061135-endopeptidase regulator activity(L=4),
Nippo_chrI.g1124	50.3819	-0.0918107	0.374995	-0.244832	0.806587	0.887245	105.215	44.53	16.5032	33.1264	89.3082	10.4195	40.6937	84.2002	42.5483	54.0399	14.2011	54.8184	82.8315	66.2622	26.4925	56.8907	56.0601	46.9009	35.3045	47.2916	SigP	SEG: 0.07 (53/787)	NA	A2M_BRD [PF07703.17]; MG2 [PF01835.22]; MG3 [PF17791.4]	Alpha-2-macroglobulin, bait region domain [IPR011625]; Immunoglobulin-like fold [IPR013783]; Macroglobulin domain MG3 [IPR041555]; Macroglobulin domain [IPR002890]	to alpha macroglobulin, partial Hydra magnipapillata	NA	GO:0008150-biological_process(L=0),GO:0010466-negative regulation of peptidase activity(L=8),GO:0010951-negative regulation of endopeptidase activity(L=7),GO:0019222-regulation of metabolic process(L=3),GO:0043086-negative regulation of catalytic activity(L=4),GO:0044092-negative regulation of molecular function(L=3),GO:0050789-regulation of biological process(L=2),GO:0050790-regulation of cataly…	NA	GO:0003674-molecular_function(L=0),GO:0004857-enzyme inhibitor activity(L=3),GO:0004866-endopeptidase inhibitor activity(L=5),GO:0030234-enzyme regulator activity(L=2),GO:0030414-peptidase inhibitor activity(L=4),GO:0061134-peptidase regulator activity(L=3),GO:0061135-endopeptidase regulator activity(L=4),
Nippo_chrI.g1125	0.491599	-0.440205	3.01684	-0.145916	0.883988	NA	0	0	0	0	3.90645	0	0	1.43899	0	0	1.01458	0	3.47196	0	0	0	0	0	0	873.769	TM(2x)	SEG: 0.07 (20/278)	NA	Motile_Sperm [PF00635.29]	Immunoglobulin-like fold [IPR013783]; Major sperm protein (MSP) domain [IPR000535]; PapD-like superfamily [IPR008962]	Central component in molecular interactions underlying sperm crawling. Forms an extensive filament system that extends from sperm villipoda, along the leading edge of the pseudopod (By similarity)	NA	GO:0008150-biological_process(L=0),GO:0008152-metabolic process(L=1),GO:0044710-single-organism metabolic process(L=2),GO:0055114-oxidation-reduction process(L=3),	GO:0005575-cellular_component(L=0),GO:0005622-intracellular(L=3),GO:0005623-cell(L=1),GO:0005856-cytoskeleton(L=5),GO:0043226-organelle(L=1),GO:0043228-non-membrane-bounded organelle(L=2),GO:0043229-intracellular organelle(L=3),GO:0043232-intracellular non-membrane-bounded organelle(L=3),GO:0044424-intracellular part(L=3),GO:0044464-cell part(L=2),	GO:0003674-molecular_function(L=0),GO:0003824-catalytic activity(L=1),GO:0005198-structural molecule activity(L=1),GO:0005488-binding(L=1),GO:0005515-protein binding(L=2),GO:0016491-oxidoreductase activity(L=2),
Nippo_chrI.g1126	2106.75	-0.325341	0.119021	-2.73349	0.00626673	0.024155	1572.93	1626.3	2697.56	2414.86	2160.69	2366.56	2385.95	2472.77	3203.31	2532.37	2035.14	1694.49	1615.11	1887.14	1961.43	2054.21	1530.64	2135.75	2131.66	1656.21	NA	SEG: 0.14 (29/214)	NA	DUF1241 [PF06840.14]	Programmed cell death protein 10 [IPR009652]	Protein of unknown function (DUF1241)	NA	GO:0000003-reproduction(L=1),GO:0006915-apoptotic process(L=5),GO:0007275-multicellular organism development(L=3),GO:0008150-biological_process(L=0),GO:0008219-cell death(L=3),GO:0009653-anatomical structure morphogenesis(L=3),GO:0009790-embryo development(L=4),GO:0009792-embryo development ending in birth or egg hatching(L=5),GO:0009987-cellular process(L=1),GO:0010171-body morphogenesis(L=4),GO…	NA	NA
Nippo_chrI.g1127	72.2546	1.10204	0.402066	2.74093	0.00612649	0.0237306	168.225	27.8957	12.5563	30.9389	65.2826	34.0761	28.1167	50.7673	18.3711	24.9163	101.932	115.088	205.608	62.7377	98.1102	54.7447	121.121	48.8823	104.217	71.5043	TM(1x)	SEG: 0.40 (314/792)	NA	SEA [PF01390.23]	SEA domain [IPR000082]; SEA domain superfamily [IPR036364]	SEA domain	NA	NA	GO:0005575-cellular_component(L=0),GO:0016020-membrane(L=1),GO:0016021-integral component of membrane(L=4),GO:0031224-intrinsic component of membrane(L=3),GO:0044425-membrane part(L=2),	NA
Nippo_chrI.g1128	1059.99	0.608849	0.127751	4.7659	1.88014e-06	3.43838e-05	610.409	828.01	1082.49	997.818	819.748	960.158	919.109	527.274	780.392	867.767	1449.67	1161.5	1057.86	1363.34	1601.46	1299.13	997.815	1276.07	1488.37	1111.44	NA	SEG: 0.28 (59/210)	NA	zf-C2H2 [PF00096.29]; zf-C2H2_4 [PF13894.9]; zf-C2H2_jaz [PF12171.11]; zf-H2C2_2 [PF13465.9]; zf-met [PF12874.10]	Zinc finger C2H2 superfamily [IPR036236]; Zinc finger C2H2-type [IPR013087]	Zinc finger, C2H2 type	NA	GO:0007275-multicellular organism development(L=3),GO:0008150-biological_process(L=0),GO:0009790-embryo development(L=4),GO:0009792-embryo development ending in birth or egg hatching(L=5),GO:0032501-multicellular organismal process(L=1),GO:0032502-developmental process(L=1),GO:0044699-single-organism process(L=1),GO:0044707-single-multicellular organism process(L=2),GO:0044767-single-organism dev…	NA	GO:0003674-molecular_function(L=0),GO:0003676-nucleic acid binding(L=3),GO:0005488-binding(L=1),GO:0008270-zinc ion binding(L=6),GO:0043167-ion binding(L=2),GO:0043169-cation binding(L=3),GO:0046872-metal ion binding(L=4),GO:0046914-transition metal ion binding(L=5),GO:0097159-organic cyclic compound binding(L=2),GO:1901363-heterocyclic compound binding(L=2),
Nippo_chrI.g1129	0.0960515	0.448538	3.02619	0.148219	0.88217	NA	0	0	0	0	0	0	0	0	0	0	0	0.966403	0	0	0	0	0	0	0.954627	0	NA	NA	NA	NA	NA	NA	NA	NA	NA	NA
Nippo_chrI.g113	263.83	-0.443367	0.115239	-3.84738	0.00011939	0.00100533	296.81	304.216	310.958	283.461	297.332	285.099	323.968	374.186	253.171	313.705	150.221	208.743	284.877	250.132	232.74	194.013	176.282	279.98	223.383	233.323	NA	SEG: 0.13 (20/154)	NCoils: 0.14 (21/154)	Endosulfine [PF04667.20]	Endosulphine [IPR006760]	cAMP-regulated phosphoprotein/endosulfine conserved region	NA	NA	NA	NA
Nippo_chrI.g1130	18.3518	0.155071	0.677439	0.228908	0.81894	0.895029	20.4696	0	29.8442	24.4039	8.13369	32.9356	0	5.32649	17.515	35.2918	23.472	49.2866	18.2064	2.05026	21.5138	34.6451	2.13675	20.316	8.59165	12.8972	TM(12x)	NA	NA	AA_permease [PF00324.24]; AA_permease_2 [PF13520.9]	Amino acid/polyamine transporter I [IPR002293]	Amino acid permease	NA	GO:0003333-amino acid transmembrane transport(L=6),GO:0006810-transport(L=3),GO:0006811-ion transport(L=4),GO:0006820-anion transport(L=5),GO:0006865-amino acid transport(L=5),GO:0008150-biological_process(L=0),GO:0009987-cellular process(L=1),GO:0015711-organic anion transport(L=5),GO:0015849-organic acid transport(L=4),GO:0034220-ion transmembrane transport(L=5),GO:0044699-single-organism proce…	GO:0005575-cellular_component(L=0),GO:0016020-membrane(L=1),GO:0016021-integral component of membrane(L=4),GO:0031224-intrinsic component of membrane(L=3),GO:0044425-membrane part(L=2),	GO:0003674-molecular_function(L=0),GO:0005215-transporter activity(L=1),GO:0005342-organic acid transmembrane transporter activity(L=4),GO:0008509-anion transmembrane transporter activity(L=5),GO:0008514-organic anion transmembrane transporter activity(L=6),GO:0015075-ion transmembrane transporter activity(L=4),GO:0015171-amino acid transmembrane transporter activity(L=6),GO:0022857-transmembrane…
Nippo_chrI.g1131	0.25731	-1.64245	3.01896	-0.544044	0.586411	NA	0	0	0	0	0	5.14619	0	0	0	0	0	0	0	0	0	0	0	0	0	0	SigP	SEG: 0.07 (12/178)	NA	NA	NA	NA	NA	NA	GO:0005575-cellular_component(L=0),GO:0016020-membrane(L=1),GO:0016021-integral component of membrane(L=4),GO:0031224-intrinsic component of membrane(L=3),GO:0044425-membrane part(L=2),	NA
Nippo_chrI.g1132	0	NA	NA	NA	NA	NA	0	0	0	0	0	0	0	0	0	0	0	0	0	0	0	0	0	0	0	0	NA	SEG: 0.10 (11/107)	NA	NA	NA	NA	NA	NA	NA	NA
Nippo_chrI.g1133	97.9831	-1.09043	0.329295	-3.31141	0.000928284	0.00522226	165.624	63.1237	91.6824	104.441	98.7496	160.955	64.0535	282.996	91.78	210.96	66.8239	25.2303	90.1817	56.5204	55.877	37.3348	86.7504	97.3741	21.0533	88.1512	SigP	SEG: 0.06 (71/1151)	NA	Myosin_TH1 [PF06017.16]; Myosin_head [PF00063.24]; SH3_1 [PF00018.31]; SH3_2 [PF07653.20]; SH3_9 [PF14604.9]	Class I myosin tail homology domain [IPR010926]; Class I myosin, motor domain [IPR036072]; Kinesin motor domain superfamily [IPR036961]; Myosin head, motor domain [IPR001609]; P-loop containing nucleoside triphosphate hydrolase [IPR027417]; SH3 domain [IPR001452]; SH3-like domain superfamily [IPR036028]	MYSc	NA	GO:0008150-biological_process(L=0),GO:0008152-metabolic process(L=1),	GO:0005575-cellular_component(L=0),GO:0005622-intracellular(L=3),GO:0005623-cell(L=1),GO:0005856-cytoskeleton(L=5),GO:0015629-actin cytoskeleton(L=6),GO:0016459-myosin complex(L=6),GO:0032991-macromolecular complex(L=1),GO:0043226-organelle(L=1),GO:0043228-non-membrane-bounded organelle(L=2),GO:0043229-intracellular organelle(L=3),GO:0043232-intracellular non-membrane-bounded organelle(L=3),GO:00…	GO:0000166-nucleotide binding(L=3),GO:0001882-nucleoside binding(L=3),GO:0001883-purine nucleoside binding(L=4),GO:0003674-molecular_function(L=0),GO:0003774-motor activity(L=7),GO:0003824-catalytic activity(L=1),GO:0005488-binding(L=1),GO:0005524-ATP binding(L=7),GO:0016462-pyrophosphatase activity(L=5),GO:0016787-hydrolase activity(L=2),GO:0016817-hydrolase activity, acting on acid anhydrides(L…
Nippo_chrI.g1134	664.556	0.562698	0.194113	2.89882	0.00374564	0.0161895	684.27	949.447	542.973	489.956	455.487	501.239	630	257.003	597.897	254.885	865.648	883.293	948.877	751.421	833.172	776.051	901.707	581.546	707.379	678.863	TM(1x)	SEG: 0.06 (58/1015)	NCoils: 0.03 (29/1015)	GNAT_acetyltr_2 [PF13718.9]; Helicase_RecD [PF05127.17]; TmcA_N [PF08351.14]; tRNA_bind_2 [PF13725.9]	Acyl-CoA N-acyltransferase [IPR016181]; GNAT domain [IPR000182]; Helicase domain [IPR007807]; P-loop containing nucleoside triphosphate hydrolase [IPR027417]; Possible tRNA binding domain [IPR027992]; RNA cytidine acetyltransferase NAT10 [IPR033688]; TmcA/NAT10/Kre33 [IPR032672]; tRNA(Met) cytidine acetyltransferase TmcA, N-terminal [IPR013562]	Domain of unknown function (DUF1726)	3008	GO:0000003-reproduction(L=1),GO:0002119-nematode larval development(L=5),GO:0002164-larval development(L=4),GO:0003006-developmental process involved in reproduction(L=2),GO:0005975-carbohydrate metabolic process(L=3),GO:0005984-disaccharide metabolic process(L=3),GO:0005991-trehalose metabolic process(L=4),GO:0007275-multicellular organism development(L=3),GO:0007276-gamete generation(L=3),GO:00…	NA	GO:0003674-molecular_function(L=0),GO:0003824-catalytic activity(L=1),GO:0004553-hydrolase activity, hydrolyzing O-glycosyl compounds(L=4),GO:0004555-alpha,alpha-trehalase activity(L=6),GO:0015927-trehalase activity(L=5),GO:0016740-transferase activity(L=2),GO:0016787-hydrolase activity(L=2),GO:0016798-hydrolase activity, acting on glycosyl bonds(L=3),
Nippo_chrI.g1135	76.2544	-0.696996	0.429012	-1.62465	0.104236	0.21495	236.863	112.854	62.5766	21.5881	157.251	83.3683	33.6299	5.32649	87.5749	142.474	54.4551	44.4545	29.9871	44.0807	66.4973	60.629	50.2135	55.2342	76.3702	99.6604	SigP	SEG: 0.08 (57/697)	NA	Sulfatase [PF00884.26]	Alkaline-phosphatase-like, core domain superfamily [IPR017850]; Sulfatase, N-terminal [IPR000917]; Sulfatase, conserved site [IPR024607]	Sulfatase	NA	GO:0006029-proteoglycan metabolic process(L=5),GO:0006082-organic acid metabolic process(L=3),GO:0006790-sulfur compound metabolic process(L=3),GO:0008150-biological_process(L=0),GO:0008152-metabolic process(L=1),GO:0009058-biosynthetic process(L=2),GO:0009059-macromolecule biosynthetic process(L=4),GO:0009100-glycoprotein metabolic process(L=4),GO:0009101-glycoprotein biosynthetic process(L=5),G…	GO:0005575-cellular_component(L=0),GO:0016020-membrane(L=1),GO:0016021-integral component of membrane(L=4),GO:0031224-intrinsic component of membrane(L=3),GO:0044425-membrane part(L=2),	GO:0003674-molecular_function(L=0),GO:0003824-catalytic activity(L=1),GO:0008146-sulfotransferase activity(L=4),GO:0008484-sulfuric ester hydrolase activity(L=4),GO:0016740-transferase activity(L=2),GO:0016782-transferase activity, transferring sulfur-containing groups(L=3),GO:0016787-hydrolase activity(L=2),GO:0016788-hydrolase activity, acting on ester bonds(L=3),GO:0017095-heparan sulfate 6-O-…
Nippo_chrI.g1136	16.1366	-0.0248452	0.528741	-0.0469895	0.962522	0.978501	3.06401	23.9925	8.06989	26.554	7.57555	39.9022	27.2344	1.39528	9.1761	15.0654	3.37924	8.69576	31.4205	18.2603	20.4929	36.3012	14.5528	5.98701	6.87184	14.7422	NA	SEG: 0.10 (58/563)	NA	NA	NA	NA	NA	NA	NA	NA
Nippo_chrI.g1137	0.321214	0.796024	3.0217	0.263436	0.792215	NA	0	0	0	0	0	0	0	0	1.59227	0	0	4.83202	0	0	0	0	0	0	0	0	NA	NA	NA	NA	NA	NA	NA	NA	NA	NA
Nippo_chrI.g1138	0	NA	NA	NA	NA	NA	0	0	0	0	0	0	0	0	0	0	0	0	0	0	0	0	0	0	0	0	NA	NA	NA	NA	NA	NA	NA	NA	NA	NA
Nippo_chrI.g1139	1144.1	0.0134897	0.0911715	0.14796	0.882374	0.934	1087.83	998.237	1060.43	1101.55	1228.05	1267.69	1058.54	825.398	1466.88	1290.56	1158.28	1113.85	1039.18	1116.86	1269.09	1301.83	1167.18	1066.77	1238.88	1024.97	NA	SEG: 0.15 (91/601)	NCoils: 0.13 (76/601); 0.15 (76/493)	DEAD [PF00270.32]; Helicase_C [PF00271.34]	ATP-dependent RNA helicase DEAD-box, conserved site [IPR000629]; DEAD/DEAH box helicase domain [IPR011545]; Helicase superfamily 1/2, ATP-binding domain [IPR014001]; Helicase, C-terminal [IPR001650]; P-loop containing nucleoside triphosphate hydrolase [IPR027417]	DEAD/DEAH box helicase	NA	GO:0002119-nematode larval development(L=5),GO:0002164-larval development(L=4),GO:0006139-nucleobase-containing compound metabolic process(L=3),GO:0006152-purine nucleoside catabolic process(L=7),GO:0006163-purine nucleotide metabolic process(L=5),GO:0006195-purine nucleotide catabolic process(L=7),GO:0006200-obsolete ATP catabolic process(L=),GO:0006725-cellular aromatic compound metabolic proce…	NA	GO:0000166-nucleotide binding(L=3),GO:0001882-nucleoside binding(L=3),GO:0001883-purine nucleoside binding(L=4),GO:0003674-molecular_function(L=0),GO:0003676-nucleic acid binding(L=3),GO:0003824-catalytic activity(L=1),GO:0004386-helicase activity(L=7),GO:0005488-binding(L=1),GO:0005524-ATP binding(L=7),GO:0008026-ATP-dependent helicase activity(L=9),GO:0016462-pyrophosphatase activity(L=5),GO:00…
Nippo_chrI.g114	85.7515	-0.177525	0.271736	-0.6533	0.513563	0.664029	120.321	124.397	91.1084	81.1031	74.3716	55.5597	50.739	140.501	58.9645	109.106	61.8104	115.316	44.9258	105.451	55.6829	75.2848	43.9597	63.0819	70.703	172.642	SigP; SigP+TM(1x); TM(1x)	SEG: 0.52 (37/71)	NA	I-set [PF07679.19]; Ig_2 [PF13895.9]; Ig_3 [PF13927.9]; V-set [PF07686.20]; ig [PF00047.28]	Basigin-like [IPR043204]; Immunoglobulin I-set [IPR013098]; Immunoglobulin subtype 2 [IPR003598]; Immunoglobulin subtype [IPR003599]; Immunoglobulin-like domain [IPR007110]; Immunoglobulin-like domain superfamily [IPR036179]; Immunoglobulin-like fold [IPR013783]	IG_like	NA	NA	GO:0005575-cellular_component(L=0),GO:0016020-membrane(L=1),GO:0016021-integral component of membrane(L=4),GO:0031224-intrinsic component of membrane(L=3),GO:0044425-membrane part(L=2),	NA
Nippo_chrI.g1140	162.937	-0.799883	0.27339	-2.92579	0.00343582	0.0150615	115.433	125.04	160.67	172.593	264.626	144	322.64	288.776	117.752	359.222	106.963	226.958	119.881	146.499	100.659	76.2744	148.41	129.432	69.6429	63.2728	SigP+TM(9x); TM(10x)	NA	NA	MFS_1 [PF07690.19]	MFS transporter superfamily [IPR036259]; Major facilitator superfamily [IPR011701]	Major Facilitator Superfamily	NA	GO:0006629-lipid metabolic process(L=3),GO:0006810-transport(L=3),GO:0008150-biological_process(L=0),GO:0008152-metabolic process(L=1),GO:0009987-cellular process(L=1),GO:0040008-regulation of growth(L=3),GO:0040009-regulation of growth rate(L=4),GO:0040010-positive regulation of growth rate(L=5),GO:0044238-primary metabolic process(L=2),GO:0044699-single-organism process(L=1),GO:0044710-single-o…	GO:0005575-cellular_component(L=0),GO:0016020-membrane(L=1),GO:0016021-integral component of membrane(L=4),GO:0031224-intrinsic component of membrane(L=3),GO:0044425-membrane part(L=2),	NA
Nippo_chrI.g1141	493.411	0.0312309	0.127907	0.244168	0.8071	0.887563	576.388	410.445	453.179	438.49	608.629	569.466	352.817	315.107	622.744	532.143	506.481	502.31	438.877	494.932	565.489	578.591	466.281	399.776	559.005	477.067	NA	SEG: 0.14 (37/258)	NCoils: 0.10 (77/744); 0.11 (28/258); 0.13 (49/367); 0.11 (49/428)	DEAD [PF00270.32]; ResIII [PF04851.18]	DEAD/DEAH box helicase domain [IPR011545]; Helicase superfamily 1/2, ATP-binding domain [IPR014001]; P-loop containing nucleoside triphosphate hydrolase [IPR027417]; RNA helicase, DEAD-box type, Q motif [IPR014014]	DEAD/DEAH box helicase	NA	GO:0002119-nematode larval development(L=5),GO:0002164-larval development(L=4),GO:0006139-nucleobase-containing compound metabolic process(L=3),GO:0006152-purine nucleoside catabolic process(L=7),GO:0006163-purine nucleotide metabolic process(L=5),GO:0006195-purine nucleotide catabolic process(L=7),GO:0006200-obsolete ATP catabolic process(L=),GO:0006725-cellular aromatic compound metabolic proce…	NA	GO:0000166-nucleotide binding(L=3),GO:0001882-nucleoside binding(L=3),GO:0001883-purine nucleoside binding(L=4),GO:0003674-molecular_function(L=0),GO:0003676-nucleic acid binding(L=3),GO:0003824-catalytic activity(L=1),GO:0004386-helicase activity(L=7),GO:0005488-binding(L=1),GO:0005524-ATP binding(L=7),GO:0008026-ATP-dependent helicase activity(L=9),GO:0016462-pyrophosphatase activity(L=5),GO:00…
Nippo_chrI.g1142	737.249	-0.149431	0.105483	-1.41663	0.156591	0.290693	590.695	667.312	845.266	703.96	765.471	812.069	718.559	708.423	1007.91	933.273	651.583	797.283	738.967	712.466	700.177	820.223	719.015	670.429	688.286	493.612	NA	SEG: 0.04 (11/314)	NA	Abhydrolase_1 [PF00561.23]; Abhydrolase_6 [PF12697.10]; Hydrolase_4 [PF12146.11]	Alpha/Beta hydrolase fold [IPR029058]; Serine aminopeptidase, S33 [IPR022742]	Inherit from biNOG: Family with sequence similarity 108, member	NA	GO:0008150-biological_process(L=0),GO:0008152-metabolic process(L=1),	NA	GO:0003674-molecular_function(L=0),GO:0003824-catalytic activity(L=1),GO:0016787-hydrolase activity(L=2),
Nippo_chrI.g1143	561.919	0.170884	0.109332	1.56298	0.118057	0.235856	552.239	542.525	504.977	497.022	573.402	565.577	702.239	417.757	458.165	472.75	634.118	752.445	570.317	506.988	522.711	740.415	669.273	527.113	500.733	527.609	NA	SEG: 0.03 (22/714)	NA	AAA [PF00004.32]; AAA_16 [PF13191.9]; AAA_5 [PF07728.17]; AAA_lid_3 [PF17862.4]	AAA ATPase, AAA+ lid domain [IPR041569]; AAA+ ATPase domain [IPR003593]; ATPase, AAA-type, conserved site [IPR003960]; ATPase, AAA-type, core [IPR003959]; P-loop containing nucleoside triphosphate hydrolase [IPR027417]	ATPase family associated with various cellular activities (AAA)	41415134	GO:0000003-reproduction(L=1),GO:0000226-microtubule cytoskeleton organization(L=4),GO:0000278-mitotic cell cycle(L=4),GO:0000280-nuclear division(L=5),GO:0001932-regulation of protein phosphorylation(L=7),GO:0001933-negative regulation of protein phosphorylation(L=8),GO:0002119-nematode larval development(L=5),GO:0002164-larval development(L=4),GO:0006139-nucleobase-containing compound metabolic …	GO:0005575-cellular_component(L=0),GO:0005622-intracellular(L=3),GO:0005623-cell(L=1),GO:0005737-cytoplasm(L=4),GO:0044424-intracellular part(L=3),GO:0044464-cell part(L=2),	GO:0000166-nucleotide binding(L=3),GO:0001882-nucleoside binding(L=3),GO:0001883-purine nucleoside binding(L=4),GO:0003674-molecular_function(L=0),GO:0003824-catalytic activity(L=1),GO:0005488-binding(L=1),GO:0005515-protein binding(L=2),GO:0005524-ATP binding(L=7),GO:0016462-pyrophosphatase activity(L=5),GO:0016787-hydrolase activity(L=2),GO:0016817-hydrolase activity, acting on acid anhydrides(…
Nippo_chrI.g1144	0.838496	0.790682	2.52734	0.312851	0.754394	NA	0	0	1.92544	0	0	4.11695	0	0	0	0	0	0	0	0	0	0.866128	0	1.26975	8.59165	0	SigP+TM(1x)	NA	NA	NA	NA	NA	NA	NA	NA	NA
Nippo_chrI.g1145	0.150144	0.738486	3.02611	0.244038	0.807202	NA	0	0	0	0	0	0	0	0	0	0	0	0	0	0	0	0.866128	2.13675	0	0	0	NA	NA	NA	NA	NA	NA	NA	NA	NA	NA
Nippo_chrI.g1146	118.645	-0.402752	0.373393	-1.07863	0.280755	0.445213	171.068	140.659	112.638	30.9742	94.8931	252.163	123.31	114.52	44.5836	267.956	48.8218	49.2866	117.806	107.639	76.2763	77.9515	1847.22	285.059	75.4156	75.0384	SigP+TM(7x)	SEG: 0.09 (53/570)	NA	Frizzled [PF01534.20]; Fz [PF01392.25]	Frizzled cysteine-rich domain superfamily [IPR036790]; Frizzled domain [IPR020067]; Frizzled/Smoothened, transmembrane domain [IPR000539]; Frizzled/secreted frizzled-related protein [IPR015526]; GPCR, family 2-like [IPR017981]; LIN-17, cysteine-rich domain [IPR041774]	Frizzled/Smoothened family membrane region	4.31044e+27	GO:0000003-reproduction(L=1),GO:0000902-cell morphogenesis(L=5),GO:0000904-cell morphogenesis involved in differentiation(L=5),GO:0001709-cell fate determination(L=5),GO:0001944-vasculature development(L=5),GO:0002009-morphogenesis of an epithelium(L=5),GO:0003002-regionalization(L=5),GO:0003006-developmental process involved in reproduction(L=2),GO:0006928-movement of cell or subcellular compone…	GO:0005575-cellular_component(L=0),GO:0005622-intracellular(L=3),GO:0005623-cell(L=1),GO:0005737-cytoplasm(L=4),GO:0005886-plasma membrane(L=3),GO:0016020-membrane(L=1),GO:0016021-integral component of membrane(L=4),GO:0031224-intrinsic component of membrane(L=3),GO:0031252-cell leading edge(L=3),GO:0031253-cell projection membrane(L=3),GO:0031256-leading edge membrane(L=3),GO:0032589-neuron proj…	GO:0003674-molecular_function(L=0),GO:0004871-signal transducer activity(L=1),GO:0004872-receptor activity(L=2),GO:0004888-transmembrane signaling receptor activity(L=3),GO:0004930-G-protein coupled receptor activity(L=4),GO:0005102-receptor binding(L=3),GO:0005488-binding(L=1),GO:0005515-protein binding(L=2),GO:0017147-Wnt-protein binding(L=3),GO:0019904-protein domain specific binding(L=3),GO:0…
Nippo_chrI.g1147	10.9783	2.01306	1.56957	1.28255	0.199648	0.346859	0.709586	0	0.467221	0	35.8467	0	0	6.68212	0	0	17.0838	11.4087	3.63829	0	0	7.24376	0	17.4783	0	119.007	NA	SEG: 0.44 (3892/8907)	NA	MIF [PF01187.21]	NA	NA	NA	NA	NA	NA
Nippo_chrI.g1148	2335.99	0.0268107	0.0847309	0.316422	0.751682	0.846314	2020.71	2567.12	2055.58	2610.19	2436.57	1919.44	2207.43	2018.31	2954.62	2347.13	2661.58	2203.4	2233.01	2684.06	2127.61	2393.68	2403.91	2181.09	2543.28	2151.14	TM(8x); TM(9x)	SEG: 0.02 (12/592)	NA	NA	NA	NA	NA	GO:0002119-nematode larval development(L=5),GO:0002164-larval development(L=4),GO:0006810-transport(L=3),GO:0006897-endocytosis(L=5),GO:0006898-receptor-mediated endocytosis(L=6),GO:0007275-multicellular organism development(L=3),GO:0008150-biological_process(L=0),GO:0009790-embryo development(L=4),GO:0009791-post-embryonic development(L=4),GO:0009792-embryo development ending in birth or egg hat…	GO:0005575-cellular_component(L=0),GO:0016020-membrane(L=1),GO:0016021-integral component of membrane(L=4),GO:0031224-intrinsic component of membrane(L=3),GO:0044425-membrane part(L=2),	NA
Nippo_chrI.g1149	5641.74	-0.167005	0.0647274	-2.58013	0.00987631	0.0345612	6928.64	5262.45	5637.37	5581.06	6412.44	5244.62	6064	5745.57	6408.98	6397.02	5053.97	5235.72	5186.74	5506.37	6238.42	5392.9	5760.88	4778.34	4924.15	5075.21	NA	SEG: 0.21 (208/1003)	NCoils: 0.02 (21/1003); 0.02 (21/1285)	NA	NA	Component of the Mediator complex, a coactivator involved in the regulated transcription of nearly all RNA polymerase II-dependent genes. Mediator functions as a bridge to convey information from gene-specific regulatory proteins to the basal RNA polymerase II transcription machinery. Mediator is recruited to promoters by direct interactions with regulatory proteins and serves as a scaffold for t…	NA	GO:0000003-reproduction(L=1),GO:0002119-nematode larval development(L=5),GO:0002164-larval development(L=4),GO:0006139-nucleobase-containing compound metabolic process(L=3),GO:0006351-transcription, DNA-templated(L=5),GO:0006355-regulation of transcription, DNA-templated(L=7),GO:0006357-regulation of transcription from RNA polymerase II promoter(L=8),GO:0006366-transcription from RNA polymerase I…	GO:0005575-cellular_component(L=0),GO:0005622-intracellular(L=3),GO:0005623-cell(L=1),GO:0005634-nucleus(L=5),GO:0005654-nucleoplasm(L=5),GO:0016592-mediator complex(L=7),GO:0031974-membrane-enclosed lumen(L=1),GO:0031981-nuclear lumen(L=6),GO:0032991-macromolecular complex(L=1),GO:0043226-organelle(L=1),GO:0043227-membrane-bounded organelle(L=2),GO:0043229-intracellular organelle(L=3),GO:0043231…	GO:0000988-transcription factor activity, protein binding(L=1),GO:0000989-transcription factor activity, transcription factor binding(L=2),GO:0001076-transcription factor activity, RNA polymerase II transcription factor binding(L=3),GO:0001104-RNA polymerase II transcription cofactor activity(L=4),GO:0003674-molecular_function(L=0),GO:0003712-transcription cofactor activity(L=3),GO:0005488-bindin…
Nippo_chrI.g115	102.657	-0.13395	0.329253	-0.406831	0.684132	0.80039	62.871	61.3338	229.127	193.354	60.5508	84.3975	82.9538	62.5863	175.946	60.1268	124.871	199.079	61.0451	60.4828	80.1879	81.416	148.504	100.945	55.3684	68.0035	NA	NA	NA	NA	RNA-binding domain superfamily [IPR035979]	NA	NA	GO:0001703-gastrulation with mouth forming first(L=7),GO:0007275-multicellular organism development(L=3),GO:0007369-gastrulation(L=6),GO:0008150-biological_process(L=0),GO:0009653-anatomical structure morphogenesis(L=3),GO:0009790-embryo development(L=4),GO:0009792-embryo development ending in birth or egg hatching(L=5),GO:0009987-cellular process(L=1),GO:0032501-multicellular organismal process(…	NA	NA
Nippo_chrI.g1150	110.343	-0.947408	0.290486	-3.26146	0.00110838	0.00601491	177.852	94.705	88.3097	150.914	141.582	234.438	101.673	222.339	96.8252	145.497	64.9065	60.7586	134.665	118.711	41.3236	36.2424	100.204	113.856	48.2114	33.8362	SigP	SEG: 0.11 (23/218)	NA	NA	NA	NA	NA	NA	NA	NA
Nippo_chrI.g1151	0.259553	-0.417067	3.02619	-0.137819	0.890383	NA	0	0	0	0	0	0	0	0	0	3.92131	0	0	0	0	0	0	0	1.26975	0	51.5889	NA	SEG: 0.39 (58/149)	NCoils: 0.12 (21/175); 0.14 (21/149)	NA	NA	NA	NA	NA	NA	NA
Nippo_chrI.g1152	5.13352	1.1491	1.352	0.849927	0.395366	0.558915	7.46843	0	0.983504	0	13.8489	0	8.28069	0	0	1.33533	28.7746	3.56936	0	5.23633	0	0	0	1.94575	4.8762	26.3514	SigP	SEG: 0.04 (10/267)	NA	NA	NA	galactoside 2-alpha-L-fucosyltransferase activity	NA	GO:0005975-carbohydrate metabolic process(L=3),GO:0008150-biological_process(L=0),GO:0008152-metabolic process(L=1),GO:0036065-fucosylation(L=4),GO:0044238-primary metabolic process(L=2),GO:0044723-single-organism carbohydrate metabolic process(L=3),GO:0070085-glycosylation(L=3),GO:0071704-organic substance metabolic process(L=2),	GO:0005575-cellular_component(L=0),GO:0016020-membrane(L=1),GO:0016021-integral component of membrane(L=4),GO:0031224-intrinsic component of membrane(L=3),GO:0044425-membrane part(L=2),	GO:0003674-molecular_function(L=0),GO:0003824-catalytic activity(L=1),GO:0008107-galactoside 2-alpha-L-fucosyltransferase activity(L=7),GO:0008417-fucosyltransferase activity(L=5),GO:0016740-transferase activity(L=2),GO:0016757-transferase activity, transferring glycosyl groups(L=3),GO:0016758-transferase activity, transferring hexosyl groups(L=4),GO:0031127-alpha-(1,2)-fucosyltransferase activit…
Nippo_chrI.g1153	1.53477	-0.897449	1.55428	-0.577403	0.563667	NA	1.46212	0.817784	0	0	0	2.05848	2.24199	1.33162	11.942	0	0	0	0	0	0	5.19677	0	0	0.954627	4.6899	NA	SEG: 0.11 (12/112)	NA	NA	NA	NA	NA	NA	NA	NA
Nippo_chrI.g1154	6.24663	-0.792829	0.984368	-0.805419	0.420578	0.583834	21.9317	2.45335	9.62718	0	20.7861	2.05848	0	21.306	0	1.3071	0.93888	4.83202	4.28387	0	0.977901	5.19677	4.27349	12.0626	0	12.8972	NA	NA	NCoils: 0.06 (21/348)	NA	Endonuclease/exonuclease/phosphatase superfamily [IPR036691]	Reverse transcriptase (RNA-dependent DNA polymerase)	NA	GO:0006139-nucleobase-containing compound metabolic process(L=3),GO:0006259-DNA metabolic process(L=4),GO:0006260-DNA replication(L=5),GO:0006278-RNA-dependent DNA biosynthetic process(L=7),GO:0006725-cellular aromatic compound metabolic process(L=3),GO:0006807-nitrogen compound metabolic process(L=2),GO:0008150-biological_process(L=0),GO:0008152-metabolic process(L=1),GO:0009058-biosynthetic pro…	NA	GO:0003674-molecular_function(L=0),GO:0003676-nucleic acid binding(L=3),GO:0003723-RNA binding(L=4),GO:0003824-catalytic activity(L=1),GO:0003964-RNA-directed DNA polymerase activity(L=6),GO:0004518-nuclease activity(L=4),GO:0004519-endonuclease activity(L=5),GO:0005488-binding(L=1),GO:0016740-transferase activity(L=2),GO:0016772-transferase activity, transferring phosphorus-containing groups(L=3…
Nippo_chrI.g1155	2.29244	-3.30131	1.96789	-1.67759	0.0934281	NA	8.7727	7.36006	0	0	11.7487	0	0	0	14.3304	0	0	0	0	0	0	1.73226	0	1.90463	0	0	NA	NA	NA	RVT_1 [PF00078.30]	NA	Endonuclease-reverse transcriptase	NA	GO:0006139-nucleobase-containing compound metabolic process(L=3),GO:0006259-DNA metabolic process(L=4),GO:0006260-DNA replication(L=5),GO:0006278-RNA-dependent DNA biosynthetic process(L=7),GO:0006725-cellular aromatic compound metabolic process(L=3),GO:0006807-nitrogen compound metabolic process(L=2),GO:0008150-biological_process(L=0),GO:0008152-metabolic process(L=1),GO:0009058-biosynthetic pro…	NA	GO:0003674-molecular_function(L=0),GO:0003676-nucleic acid binding(L=3),GO:0003723-RNA binding(L=4),GO:0003824-catalytic activity(L=1),GO:0003964-RNA-directed DNA polymerase activity(L=6),GO:0004518-nuclease activity(L=4),GO:0004519-endonuclease activity(L=5),GO:0005488-binding(L=1),GO:0016740-transferase activity(L=2),GO:0016772-transferase activity, transferring phosphorus-containing groups(L=3…
Nippo_chrI.g1156	0.538187	-1.10796	2.15449	-0.514254	0.607074	NA	0	0	2.88815	1.87723	1.80749	0	0	1.33162	0	0	0	0	0	0	0	0	0	1.90463	0.954627	0	NA	NA	NA	NA	NA	NA	NA	NA	NA	NA
Nippo_chrI.g1157	0.737847	1.09983	2.13981	0.513987	0.607261	NA	0	0	1.92544	0	0	0	0	0	2.38841	0	3.75552	0	1.07097	0	0	0	0	4.44413	0	1.17247	NA	SEG: 0.13 (29/231)	NA	DUF268 [PF03269.17]	Protein of unknown function DUF268, Caenorhabditis species [IPR004951]	Caenorhabditis protein of unknown function, DUF268	NA	NA	GO:0005575-cellular_component(L=0),GO:0016020-membrane(L=1),GO:0016021-integral component of membrane(L=4),GO:0031224-intrinsic component of membrane(L=3),GO:0044425-membrane part(L=2),	NA
Nippo_chrI.g1158	12.5263	2.99464	1.24596	2.40349	0.0162393	0.0511057	0	8.58593	0.853435	5.91272	1.60231	0	11.0366	0	0	0	338.747	4.05852	0	12.6703	0.866894	11.4395	0	5.06527	2.00453	183.1	NA	SEG: 0.12 (27/230)	NA	Kinase-like [PF14531.9]; PK_Tyr_Ser-Thr [PF07714.20]; Pkinase [PF00069.28]; SH2 [PF00017.27]	Fes/Fps/Fer, SH2 domain [IPR035849]; Protein kinase domain [IPR000719]; Protein kinase-like domain superfamily [IPR011009]; SH2 domain [IPR000980]; SH2 domain superfamily [IPR036860]; Serine-threonine/tyrosine-protein kinase, catalytic domain [IPR001245]; Tyrosine-protein kinase, active site [IPR008266]; Tyrosine-protein kinase, catalytic domain [IPR020635]	Protein tyrosine kinase	NA	GO:0006464-cellular protein modification process(L=5),GO:0006468-protein phosphorylation(L=6),GO:0006793-phosphorus metabolic process(L=3),GO:0006796-phosphate-containing compound metabolic process(L=4),GO:0008150-biological_process(L=0),GO:0008152-metabolic process(L=1),GO:0009987-cellular process(L=1),GO:0016310-phosphorylation(L=5),GO:0019538-protein metabolic process(L=3),GO:0036211-protein m…	NA	GO:0000166-nucleotide binding(L=3),GO:0001882-nucleoside binding(L=3),GO:0001883-purine nucleoside binding(L=4),GO:0003674-molecular_function(L=0),GO:0003824-catalytic activity(L=1),GO:0004672-protein kinase activity(L=5),GO:0004713-protein tyrosine kinase activity(L=6),GO:0005488-binding(L=1),GO:0005524-ATP binding(L=7),GO:0016301-kinase activity(L=4),GO:0016740-transferase activity(L=2),GO:0016…
Nippo_chrI.g1159	666.051	0.440241	0.137211	3.20849	0.00133433	0.00698441	485.422	684.485	683.529	496.526	450.968	555.789	471.94	552.623	653.627	615.646	691.016	806.947	1047.41	588.425	686.486	1159.75	730.767	604.401	719.789	635.481	TM(1x)	NA	NCoils: 0.05 (21/454)	GNT-I [PF03071.18]	Glycosyl transferase, family 13 [IPR004139]; Nucleotide-diphospho-sugar transferases [IPR029044]	GNT-I family	5105131100	GO:0005975-carbohydrate metabolic process(L=3),GO:0006464-cellular protein modification process(L=5),GO:0006486-protein glycosylation(L=6),GO:0006487-protein N-linked glycosylation(L=7),GO:0008150-biological_process(L=0),GO:0008152-metabolic process(L=1),GO:0009058-biosynthetic process(L=2),GO:0009059-macromolecule biosynthetic process(L=4),GO:0009100-glycoprotein metabolic process(L=4),GO:000910…	GO:0000139-Golgi membrane(L=5),GO:0005575-cellular_component(L=0),GO:0005622-intracellular(L=3),GO:0005623-cell(L=1),GO:0005737-cytoplasm(L=4),GO:0005794-Golgi apparatus(L=4),GO:0005795-Golgi stack(L=5),GO:0005797-Golgi medial cisterna(L=7),GO:0012505-endomembrane system(L=3),GO:0016020-membrane(L=1),GO:0016021-integral component of membrane(L=4),GO:0031090-organelle membrane(L=3),GO:0031224-intr…	GO:0003674-molecular_function(L=0),GO:0003824-catalytic activity(L=1),GO:0003827-alpha-1,3-mannosylglycoprotein 2-beta-N-acetylglucosaminyltransferase activity(L=6),GO:0008194-UDP-glycosyltransferase activity(L=4),GO:0008375-acetylglucosaminyltransferase activity(L=5),GO:0016740-transferase activity(L=2),GO:0016757-transferase activity, transferring glycosyl groups(L=3),GO:0016758-transferase act…
Nippo_chrI.g116	135.823	0.0876165	0.269115	0.325573	0.744748	0.841796	112.393	101.739	121.718	171.834	230.351	52.0511	164.406	119.871	194.871	46.2725	176.631	86.0172	122.405	103.687	185.95	183.093	122.108	89.9003	139.04	192.116	NA	SEG: 0.25 (96/382)	NA	DUF851 [PF05867.14]	Protein of unknown function DUF851 [IPR008569]	Inherit from biNOG: PB1	52005216	GO:0000003-reproduction(L=1),GO:0001558-regulation of cell growth(L=4),GO:0002119-nematode larval development(L=5),GO:0002164-larval development(L=4),GO:0006810-transport(L=3),GO:0006886-intracellular protein transport(L=5),GO:0006897-endocytosis(L=5),GO:0006898-receptor-mediated endocytosis(L=6),GO:0006909-phagocytosis(L=4),GO:0006911-phagocytosis, engulfment(L=6),GO:0006915-apoptotic process(L=…	GO:0005575-cellular_component(L=0),GO:0005622-intracellular(L=3),GO:0005623-cell(L=1),GO:0005737-cytoplasm(L=4),GO:0005783-endoplasmic reticulum(L=4),GO:0043226-organelle(L=1),GO:0043227-membrane-bounded organelle(L=2),GO:0043229-intracellular organelle(L=3),GO:0043231-intracellular membrane-bounded organelle(L=4),GO:0044422-organelle part(L=2),GO:0044424-intracellular part(L=3),GO:0044432-endopl…	GO:0003674-molecular_function(L=0),GO:0005488-binding(L=1),GO:0005515-protein binding(L=2),GO:0043621-protein self-association(L=3),
Nippo_chrI.g1160	5511.06	0.176212	0.108906	1.61802	0.105658	0.217237	5660.34	6365.39	5365.11	5265.79	4982.66	4703.97	4531.31	4212.43	5395.61	5266.11	6167.54	4917.8	7059.3	5832.32	4494.42	8334.39	5763.03	5900.49	5185.13	4818.01	TM(10x); TM(8x)	SEG: 0.08 (29/380)	NCoils: 0.03 (21/762); 0.05 (21/391); 0.06 (21/380)	La [PF05383.20]; RRM_1 [PF00076.25]; RRM_3 [PF08777.14]	La domain containing protein [IPR045180]; La protein, xRRM domain [IPR014886]; La-type HTH domain [IPR006630]; Lupus La protein [IPR002344]; Nucleotide-binding alpha-beta plait domain superfamily [IPR012677]; RNA recognition motif domain [IPR000504]; RNA-binding domain superfamily [IPR035979]; Winged helix DNA-binding domain superfamily [IPR036390]; Winged helix-like DNA-binding domain superfamil…	RNA binding motif	5322	GO:0000003-reproduction(L=1),GO:0002119-nematode larval development(L=5),GO:0002164-larval development(L=4),GO:0003006-developmental process involved in reproduction(L=2),GO:0006139-nucleobase-containing compound metabolic process(L=3),GO:0006396-RNA processing(L=5),GO:0006725-cellular aromatic compound metabolic process(L=3),GO:0006807-nitrogen compound metabolic process(L=2),GO:0006810-transpor…	GO:0005575-cellular_component(L=0),GO:0005622-intracellular(L=3),GO:0005623-cell(L=1),GO:0005634-nucleus(L=5),GO:0030529-intracellular ribonucleoprotein complex(L=4),GO:0032991-macromolecular complex(L=1),GO:0043226-organelle(L=1),GO:0043227-membrane-bounded organelle(L=2),GO:0043229-intracellular organelle(L=3),GO:0043231-intracellular membrane-bounded organelle(L=4),GO:0044424-intracellular par…	GO:0000166-nucleotide binding(L=3),GO:0003674-molecular_function(L=0),GO:0003676-nucleic acid binding(L=3),GO:0003723-RNA binding(L=4),GO:0005488-binding(L=1),GO:0036094-small molecule binding(L=2),GO:0097159-organic cyclic compound binding(L=2),GO:1901265-nucleoside phosphate binding(L=3),GO:1901363-heterocyclic compound binding(L=2),
Nippo_chrI.g1161	0.135562	-0.99414	3.02619	-0.328512	0.742524	NA	0	0	0	0	2.71123	0	0	0	0	0	0	0	0	0	0	0	0	0	0	0	NA	NA	NA	NA	NA	NA	NA	NA	NA	NA
Nippo_chrI.g1162	1015.04	-0.433535	0.214326	-2.02278	0.0430954	0.109807	2211.38	713.478	889.356	743.874	1065	1346.84	1071.13	1369.33	685.628	1571.88	639.449	936.426	779.481	726.237	677.033	585.024	1046.32	1408.65	894.625	939.714	NA	NA	NCoils: 0.04 (21/512); 0.04 (21/508)	Calponin [PF00402.21]	Calponin repeat [IPR000557]	Calponin family repeat	NA	GO:0006810-transport(L=3),GO:0006897-endocytosis(L=5),GO:0006909-phagocytosis(L=4),GO:0006911-phagocytosis, engulfment(L=6),GO:0006996-organelle organization(L=3),GO:0007010-cytoskeleton organization(L=4),GO:0007015-actin filament organization(L=5),GO:0008150-biological_process(L=0),GO:0008152-metabolic process(L=1),GO:0009056-catabolic process(L=2),GO:0009057-macromolecule catabolic process(L=4)…	GO:0001725-stress fiber(L=8),GO:0005575-cellular_component(L=0),GO:0005622-intracellular(L=3),GO:0005623-cell(L=1),GO:0005737-cytoplasm(L=4),GO:0005856-cytoskeleton(L=5),GO:0005865-striated muscle thin filament(L=6),GO:0015629-actin cytoskeleton(L=6),GO:0030016-myofibril(L=6),GO:0030017-sarcomere(L=6),GO:0031674-I band(L=4),GO:0032432-actin filament bundle(L=6),GO:0036379-myofilament(L=6),GO:0042…	GO:0003674-molecular_function(L=0),GO:0003779-actin binding(L=4),GO:0005488-binding(L=1),GO:0005515-protein binding(L=2),GO:0008092-cytoskeletal protein binding(L=3),GO:0051015-actin filament binding(L=4),
Nippo_chrI.g1163	0.269254	1.43511	3.02036	0.475146	0.634683	NA	0	0	0	0	0	0	0	0	0	0	0	2.07397	0	0	0	0	2.29281	0	0	1.01829	TM(2x)	SEG: 0.04 (12/308)	NA	NA	NA	Glycosyl transferase family 11	NA	GO:0005975-carbohydrate metabolic process(L=3),GO:0008150-biological_process(L=0),GO:0008152-metabolic process(L=1),GO:0036065-fucosylation(L=4),GO:0044238-primary metabolic process(L=2),GO:0044723-single-organism carbohydrate metabolic process(L=3),GO:0070085-glycosylation(L=3),GO:0071704-organic substance metabolic process(L=2),	GO:0005575-cellular_component(L=0),GO:0016020-membrane(L=1),GO:0016021-integral component of membrane(L=4),GO:0031224-intrinsic component of membrane(L=3),GO:0044425-membrane part(L=2),	GO:0003674-molecular_function(L=0),GO:0003824-catalytic activity(L=1),GO:0008107-galactoside 2-alpha-L-fucosyltransferase activity(L=7),GO:0008417-fucosyltransferase activity(L=5),GO:0016740-transferase activity(L=2),GO:0016757-transferase activity, transferring glycosyl groups(L=3),GO:0016758-transferase activity, transferring hexosyl groups(L=4),GO:0031127-alpha-(1,2)-fucosyltransferase activit…
Nippo_chrI.g1164	1.7432	-0.303251	1.95476	-0.155135	0.876715	NA	0	0	0	0	0.903744	0	0	14.6478	0	3.92131	5.63328	0	1.07097	0	0	0	1.06837	7.61851	0	1153.72	SigP	NA	NA	Lectin_C [PF00059.24]	C-type lectin fold [IPR016187]; C-type lectin-like [IPR001304]; C-type lectin-like/link domain superfamily [IPR016186]	Versican	4514	GO:0001501-skeletal system development(L=5),GO:0001503-ossification(L=3),GO:0001655-urogenital system development(L=5),GO:0001657-ureteric bud development(L=5),GO:0001957-intramembranous ossification(L=5),GO:0005975-carbohydrate metabolic process(L=3),GO:0006022-aminoglycan metabolic process(L=4),GO:0006023-aminoglycan biosynthetic process(L=5),GO:0006024-glycosaminoglycan biosynthetic process(L=…	GO:0000323-lytic vacuole(L=6),GO:0005575-cellular_component(L=0),GO:0005576-extracellular region(L=1),GO:0005578-proteinaceous extracellular matrix(L=3),GO:0005615-extracellular space(L=3),GO:0005622-intracellular(L=3),GO:0005623-cell(L=1),GO:0005737-cytoplasm(L=4),GO:0005764-lysosome(L=7),GO:0005773-vacuole(L=5),GO:0005775-vacuolar lumen(L=5),GO:0005794-Golgi apparatus(L=4),GO:0005796-Golgi lume…	GO:0003674-molecular_function(L=0),GO:0005488-binding(L=1),GO:0005509-calcium ion binding(L=5),GO:0005539-glycosaminoglycan binding(L=3),GO:0005540-hyaluronic acid binding(L=4),GO:0030169-low-density lipoprotein particle binding(L=5),GO:0030246-carbohydrate binding(L=2),GO:0043167-ion binding(L=2),GO:0043169-cation binding(L=3),GO:0046872-metal ion binding(L=4),GO:0071813-lipoprotein particle bin…
Nippo_chrI.g1165	1.29667	-2.4331	2.79936	-0.869162	0.384758	NA	0	0	0	0	4.51872	5.14619	0	11.9846	0	0	0	0	4.28387	0	0	0	0	0	0	0	TM(7x)	SEG: 0.11 (40/365)	NA	NA	NA	NA	NA	NA	GO:0005575-cellular_component(L=0),GO:0016020-membrane(L=1),GO:0016021-integral component of membrane(L=4),GO:0031224-intrinsic component of membrane(L=3),GO:0044425-membrane part(L=2),	NA
Nippo_chrI.g1166	0.930539	0.386738	1.46534	0.263923	0.791839	NA	0	0	0.962718	0	4.51872	0	0	0	0	2.61421	2.81664	0	0	0	0	2.59838	1.06837	1.90463	0.954627	1.17247	NA	SEG: 0.04 (11/258)	NA	NA	NA	NA	NA	NA	NA	NA
Nippo_chrI.g1167	397.216	0.888362	0.370235	2.39945	0.0164196	0.051632	445.945	968.256	265.71	312.558	65.9733	124.538	170.392	101.203	125.789	205.215	468.501	461.941	804.296	415.178	361.823	380.23	689.101	450.762	600.461	526.441	NA	SEG: 0.13 (162/1293)	NA	HA2 [PF04408.26]; Helicase_C [PF00271.34]; OB_NTP_bind [PF07717.19]; dsrm [PF00035.29]	DEAD-box helicase, OB fold [IPR011709]; DHX9, first double-stranded RNA binding domain [IPR044445]; DHX9, second double-stranded RNA binding domain [IPR044446]; DNA/RNA helicase, ATP-dependent, DEAH-box type, conserved site [IPR002464]; Double-stranded RNA-binding domain [IPR014720]; Helicase superfamily 1/2, ATP-binding domain [IPR014001]; Helicase, C-terminal [IPR001650]; Helicase-associated do…	Helicase associated domain (HA2)	NA	GO:0000003-reproduction(L=1),GO:0003006-developmental process involved in reproduction(L=2),GO:0006139-nucleobase-containing compound metabolic process(L=3),GO:0006152-purine nucleoside catabolic process(L=7),GO:0006163-purine nucleotide metabolic process(L=5),GO:0006195-purine nucleotide catabolic process(L=7),GO:0006200-obsolete ATP catabolic process(L=),GO:0006725-cellular aromatic compound me…	NA	GO:0000166-nucleotide binding(L=3),GO:0001882-nucleoside binding(L=3),GO:0001883-purine nucleoside binding(L=4),GO:0003674-molecular_function(L=0),GO:0003676-nucleic acid binding(L=3),GO:0003723-RNA binding(L=4),GO:0003725-double-stranded RNA binding(L=5),GO:0003824-catalytic activity(L=1),GO:0004386-helicase activity(L=7),GO:0005488-binding(L=1),GO:0005524-ATP binding(L=7),GO:0008026-ATP-depende…
Nippo_chrI.g1168	657.831	0.275531	0.167358	1.64636	0.0996907	0.207565	666.725	852.131	435.148	555.659	513.326	715.321	618.79	390.165	343.134	862.689	861.892	723.836	775.38	691.964	813.614	680.777	708.331	598.688	860.119	488.922	NA	SEG: 0.12 (51/415)	NA	Smg4_UPF3 [PF03467.18]	Nonsense-mediated mRNA decay protein 3 [IPR039722]; Nucleotide-binding alpha-beta plait domain superfamily [IPR012677]; RNA-binding domain superfamily [IPR035979]; UPF3 domain [IPR005120]	UPF3 regulator of nonsense transcripts homolog A (Yeast)	30133015	GO:0000184-nuclear-transcribed mRNA catabolic process, nonsense-mediated decay(L=8),GO:0000956-nuclear-transcribed mRNA catabolic process(L=7),GO:0006139-nucleobase-containing compound metabolic process(L=3),GO:0006401-RNA catabolic process(L=5),GO:0006402-mRNA catabolic process(L=6),GO:0006403-RNA localization(L=3),GO:0006725-cellular aromatic compound metabolic process(L=3),GO:0006807-nitrogen …	GO:0005575-cellular_component(L=0),GO:0005622-intracellular(L=3),GO:0005623-cell(L=1),GO:0005634-nucleus(L=5),GO:0005737-cytoplasm(L=4),GO:0043226-organelle(L=1),GO:0043227-membrane-bounded organelle(L=2),GO:0043229-intracellular organelle(L=3),GO:0043231-intracellular membrane-bounded organelle(L=4),GO:0044424-intracellular part(L=3),GO:0044464-cell part(L=2),	GO:0000166-nucleotide binding(L=3),GO:0003674-molecular_function(L=0),GO:0003676-nucleic acid binding(L=3),GO:0003723-RNA binding(L=4),GO:0005488-binding(L=1),GO:0036094-small molecule binding(L=2),GO:0097159-organic cyclic compound binding(L=2),GO:1901265-nucleoside phosphate binding(L=3),GO:1901363-heterocyclic compound binding(L=2),
Nippo_chrI.g1169	4.02768	0.338259	0.863102	0.391911	0.695124	0.807095	0	0	0.962718	8.44752	0.903744	0	5.60499	46.6068	1.59227	15.6853	6.57216	3.86561	6.4258	12.3016	0.977901	0.866128	0	6.34875	3.81851	307.188	TM(1x)	SEG: 0.31 (85/272)	NCoils: 0.08 (21/272)	DnaJ [PF00226.34]	Chaperone J-domain superfamily [IPR036869]; DnaJ domain [IPR001623]	DnaJ domain protein	4141	GO:0006139-nucleobase-containing compound metabolic process(L=3),GO:0006351-transcription, DNA-templated(L=5),GO:0006355-regulation of transcription, DNA-templated(L=7),GO:0006357-regulation of transcription from RNA polymerase II promoter(L=8),GO:0006366-transcription from RNA polymerase II promoter(L=6),GO:0006457-protein folding(L=2),GO:0006458-'de novo' protein folding(L=3),GO:0006508-proteol…	GO:0005575-cellular_component(L=0),GO:0005622-intracellular(L=3),GO:0005623-cell(L=1),GO:0005634-nucleus(L=5),GO:0005730-nucleolus(L=5),GO:0005737-cytoplasm(L=4),GO:0005783-endoplasmic reticulum(L=4),GO:0005788-endoplasmic reticulum lumen(L=5),GO:0031974-membrane-enclosed lumen(L=1),GO:0031981-nuclear lumen(L=6),GO:0043226-organelle(L=1),GO:0043227-membrane-bounded organelle(L=2),GO:0043228-non-m…	GO:0000166-nucleotide binding(L=3),GO:0000981-RNA polymerase II transcription factor activity, sequence-specific DNA binding(L=3),GO:0001071-nucleic acid binding transcription factor activity(L=1),GO:0001882-nucleoside binding(L=3),GO:0001883-purine nucleoside binding(L=4),GO:0003674-molecular_function(L=0),GO:0003700-transcription factor activity, sequence-specific DNA binding(L=2),GO:0005488-bi…
Nippo_chrI.g117	331.321	0.619489	0.230476	2.68787	0.00719091	0.026901	236.711	257.688	294.922	331.214	299.96	299.782	159.751	215.615	223.052	290.179	333.41	215.48	314.586	307.566	508.171	349.476	290.003	398.827	305.4	994.631	NA	SEG: 0.10 (59/620)	NCoils: 0.10 (60/619); 0.10 (60/620); 0.07 (39/527)	DUF851 [PF05867.14]	Protein of unknown function DUF851 [IPR008569]	NA	NA	GO:0007275-multicellular organism development(L=3),GO:0008150-biological_process(L=0),GO:0009790-embryo development(L=4),GO:0009792-embryo development ending in birth or egg hatching(L=5),GO:0032501-multicellular organismal process(L=1),GO:0032502-developmental process(L=1),GO:0044699-single-organism process(L=1),GO:0044707-single-multicellular organism process(L=2),GO:0044767-single-organism dev…	NA	NA
Nippo_chrI.g1170	121.317	0.0856676	0.269424	0.317966	0.75051	0.845398	73.1058	179.095	177.14	100.432	100.316	32.9356	108.737	78.5657	199.034	126.789	84.4992	131.431	126.374	132.242	105.613	221.729	107.906	151.735	87.8257	100.833	SigP+TM(1x)	SEG: 0.04 (17/398)	NA	CUB [PF00431.23]; Ldl_recept_a [PF00057.21]	CUB domain [IPR000859]; LDL receptor-like superfamily [IPR036055]; Low-density lipoprotein (LDL) receptor class A repeat [IPR002172]; Spermadhesin, CUB domain superfamily [IPR035914]	CUB domain	NA	NA	GO:0005575-cellular_component(L=0),GO:0016020-membrane(L=1),GO:0016021-integral component of membrane(L=4),GO:0031224-intrinsic component of membrane(L=3),GO:0044425-membrane part(L=2),	NA
Nippo_chrI.g1171	0.348317	1.35378	3.01272	0.449355	0.653176	NA	0	0	0	0.938613	0	0	0	0	0	0	2.81664	0	0	0	0	0.866128	0	0	0	2.34495	NA	NA	NA	NA	NA	NA	NA	NA	NA	NA
Nippo_chrI.g1172	0.299553	-1.32897	3.01956	-0.440121	0.65985	NA	0	0	1.92544	0	0	3.08771	0	0	0	0	0	0	0	0	0.977901	0	0	0	0	0	NA	NA	NA	NA	NA	NA	NA	NA	NA	NA
Nippo_chrI.g1173	250.523	0.266207	0.215652	1.23443	0.217042	0.368728	163.173	165.386	210.927	182.886	201.042	345.192	359.069	83.0876	310.014	251.812	258.101	275.561	395.509	264.199	327.974	234.393	248.292	195.383	310.011	228.453	TM(2x); TM(5x); TM(8x)	SEG: 0.12 (54/439)	NA	Zip [PF02535.25]	Zinc/iron permease [IPR003689]	ZIP Zinc transporter	NA	GO:0006810-transport(L=3),GO:0006811-ion transport(L=4),GO:0006812-cation transport(L=5),GO:0007275-multicellular organism development(L=3),GO:0008150-biological_process(L=0),GO:0009790-embryo development(L=4),GO:0009792-embryo development ending in birth or egg hatching(L=5),GO:0009987-cellular process(L=1),GO:0030001-metal ion transport(L=6),GO:0032501-multicellular organismal process(L=1),GO:0…	GO:0005575-cellular_component(L=0),GO:0016020-membrane(L=1),GO:0016021-integral component of membrane(L=4),GO:0031224-intrinsic component of membrane(L=3),GO:0044425-membrane part(L=2),	GO:0003674-molecular_function(L=0),GO:0005215-transporter activity(L=1),GO:0008324-cation transmembrane transporter activity(L=5),GO:0015075-ion transmembrane transporter activity(L=4),GO:0022857-transmembrane transporter activity(L=2),GO:0022891-substrate-specific transmembrane transporter activity(L=3),GO:0022892-substrate-specific transporter activity(L=2),GO:0046873-metal ion transmembrane tr…
Nippo_chrI.g1174	3428.3	-0.449587	0.119877	-3.7504	0.000176553	0.00139332	3074.83	3293.22	3872.05	3455.04	3366.45	4241.49	3890.98	4900.37	4405.81	5082.02	3818.43	2929.17	2419.31	3328.6	2733.23	2181.78	2459.39	2536.33	3334.51	3243.07	NA	NA	NA	Pribosyltran [PF00156.30]	Adenine phosphoribosyl transferase [IPR005764]; Phosphoribosyltransferase domain [IPR000836]; Phosphoribosyltransferase-like [IPR029057]	Phosphoribosyl transferase domain	2301100	GO:0006139-nucleobase-containing compound metabolic process(L=3),GO:0006144-purine nucleobase metabolic process(L=5),GO:0006168-adenine salvage(L=7),GO:0006725-cellular aromatic compound metabolic process(L=3),GO:0006807-nitrogen compound metabolic process(L=2),GO:0008150-biological_process(L=0),GO:0008152-metabolic process(L=1),GO:0009058-biosynthetic process(L=2),GO:0009112-nucleobase metabolic…	GO:0005575-cellular_component(L=0),GO:0005622-intracellular(L=3),GO:0005623-cell(L=1),GO:0005737-cytoplasm(L=4),GO:0044424-intracellular part(L=3),GO:0044464-cell part(L=2),	GO:0003674-molecular_function(L=0),GO:0003824-catalytic activity(L=1),GO:0003999-adenine phosphoribosyltransferase activity(L=5),GO:0016740-transferase activity(L=2),GO:0016757-transferase activity, transferring glycosyl groups(L=3),GO:0016763-transferase activity, transferring pentosyl groups(L=4),
Nippo_chrI.g1175	652.506	0.740056	0.317009	2.3345	0.0195697	0.0593726	971.614	1342.36	348.073	504.438	308.604	260.152	189.227	290.596	260.701	411.212	810.466	726.268	1446.17	626.903	528.278	770.168	1153.26	603.665	793.217	704.735	SigP+TM(1x)	SEG: 0.06 (81/1450)	NCoils: 0.02 (24/1430); 0.02 (24/1371); 0.02 (24/1450); 0.02 (24/1423)	C2-set_2 [PF08205.15]; I-set [PF07679.19]; Ig_2 [PF13895.9]; Ig_3 [PF13927.9]; Ig_4 [PF16680.8]; Interfer-bind [PF09294.13]; Pur_ac_phosph_N [PF16656.8]; V-set [PF07686.20]; fn3 [PF00041.24]; ig [PF00047.28]	Fibronectin type III [IPR003961]; Fibronectin type III superfamily [IPR036116]; Immunoglobulin I-set [IPR013098]; Immunoglobulin subtype 2 [IPR003598]; Immunoglobulin subtype [IPR003599]; Immunoglobulin-like domain [IPR007110]; Immunoglobulin-like domain superfamily [IPR036179]; Immunoglobulin-like fold [IPR013783]	Fibronectin type III domain	4514	GO:0000003-reproduction(L=1),GO:0000902-cell morphogenesis(L=5),GO:0000904-cell morphogenesis involved in differentiation(L=5),GO:0006928-movement of cell or subcellular component(L=3),GO:0006935-chemotaxis(L=3),GO:0007154-cell communication(L=2),GO:0007165-signal transduction(L=3),GO:0007166-cell surface receptor signaling pathway(L=4),GO:0007275-multicellular organism development(L=3),GO:000736…	GO:0005575-cellular_component(L=0),GO:0005623-cell(L=1),GO:0005886-plasma membrane(L=3),GO:0005887-integral component of plasma membrane(L=4),GO:0016020-membrane(L=1),GO:0016021-integral component of membrane(L=4),GO:0031224-intrinsic component of membrane(L=3),GO:0031226-intrinsic component of plasma membrane(L=3),GO:0031253-cell projection membrane(L=3),GO:0042995-cell projection(L=3),GO:004442…	GO:0003674-molecular_function(L=0),GO:0004871-signal transducer activity(L=1),GO:0004872-receptor activity(L=2),GO:0004888-transmembrane signaling receptor activity(L=3),GO:0005042-netrin receptor activity(L=4),GO:0005488-binding(L=1),GO:0005515-protein binding(L=2),GO:0019904-protein domain specific binding(L=3),GO:0038023-signaling receptor activity(L=2),GO:0060089-molecular transducer activity…
Nippo_chrI.g1176	1045.7	1.00145	0.226939	4.41285	1.0202e-05	0.000136962	815.185	1348.41	623.454	912.573	532.447	593.853	569.942	180.998	549.086	839.189	1286.17	1198.04	1686.48	1453.81	1506.09	1313.74	1643.78	1151.4	1628.74	1080.51	NA	SEG: 0.23 (241/1067)	NA	NA	Nuclear pore complex protein [IPR026054]; Zinc finger, RanBP2-type [IPR001876]; Zinc finger, RanBP2-type superfamily [IPR036443]	ZnF_RBZ	NA	GO:0000003-reproduction(L=1),GO:0002119-nematode larval development(L=5),GO:0002164-larval development(L=4),GO:0006915-apoptotic process(L=5),GO:0006996-organelle organization(L=3),GO:0006997-nucleus organization(L=4),GO:0007275-multicellular organism development(L=3),GO:0008150-biological_process(L=0),GO:0008219-cell death(L=3),GO:0009790-embryo development(L=4),GO:0009791-post-embryonic develop…	GO:0005575-cellular_component(L=0),GO:0005622-intracellular(L=3),GO:0005623-cell(L=1),GO:0044464-cell part(L=2),	GO:0003674-molecular_function(L=0),GO:0005488-binding(L=1),GO:0008270-zinc ion binding(L=6),GO:0043167-ion binding(L=2),GO:0043169-cation binding(L=3),GO:0046872-metal ion binding(L=4),GO:0046914-transition metal ion binding(L=5),
Nippo_chrI.g1177	0	NA	NA	NA	NA	NA	0	0	0	0	0	0	0	0	0	0	0	0	0	0	0	0	0	0	0	0	NA	NA	NA	NA	NA	NA	NA	NA	NA	NA
Nippo_chrI.g1178	3.12827	-0.929084	1.96028	-0.473954	0.635533	0.762435	21.9317	0	0	16.895	0	0	2.24199	0	0	0	0	0	0	14.3518	3.9116	2.59838	0	0.634875	0	0	TM(12x)	SEG: 0.02 (13/711)	NA	PTR2 [PF00854.24]	MFS transporter superfamily [IPR036259]; PTR2 family proton/oligopeptide symporter, conserved site [IPR018456]; Peptide transporter 3 [IPR031124]; Proton-dependent oligopeptide transporter family [IPR000109]	POT family	4974	GO:0000003-reproduction(L=1),GO:0006810-transport(L=3),GO:0006811-ion transport(L=4),GO:0006812-cation transport(L=5),GO:0006818-hydrogen transport(L=4),GO:0006857-oligopeptide transport(L=6),GO:0007049-cell cycle(L=3),GO:0007059-chromosome segregation(L=3),GO:0007126-meiotic nuclear division(L=4),GO:0008150-biological_process(L=0),GO:0009987-cellular process(L=1),GO:0015672-monovalent inorganic …	GO:0005575-cellular_component(L=0),GO:0016020-membrane(L=1),GO:0016021-integral component of membrane(L=4),GO:0031224-intrinsic component of membrane(L=3),GO:0044425-membrane part(L=2),	GO:0003674-molecular_function(L=0),GO:0005215-transporter activity(L=1),GO:0005216-ion channel activity(L=5),GO:0005261-cation channel activity(L=6),GO:0008324-cation transmembrane transporter activity(L=5),GO:0015075-ion transmembrane transporter activity(L=4),GO:0015197-peptide transporter activity(L=3),GO:0015198-oligopeptide transporter activity(L=4),GO:0015252-hydrogen ion channel activity(L…
Nippo_chrI.g1179	328.16	0.88527	0.418522	2.11523	0.0344102	0.0922027	451.144	722.385	153.072	357.563	133.716	62.8515	95.467	73.206	49.9944	205.365	369.549	414.111	667.329	289.738	250.674	292.015	786.58	235.474	507.611	445.355	NA	SEG: 0.12 (113/964)	NCoils: 0.02 (21/961)	XRN_M [PF17846.4]; XRN_N [PF03159.21]	5'-3' exoribonuclease [IPR027073]; 5'-3' exoribonuclease type 2 [IPR017151]; Xrn1, N-terminal [IPR004859]; Xrn1, helical domain [IPR041412]	Possesses 5'- 3' exoribonuclease activity. May promote the termination of transcription by RNA polymerase II (By similarity)	30083018	GO:0000003-reproduction(L=1),GO:0000738-DNA catabolic process, exonucleolytic(L=7),GO:0002119-nematode larval development(L=5),GO:0002164-larval development(L=4),GO:0006139-nucleobase-containing compound metabolic process(L=3),GO:0006259-DNA metabolic process(L=4),GO:0006308-DNA catabolic process(L=5),GO:0006351-transcription, DNA-templated(L=5),GO:0006353-DNA-templated transcription, termination…	GO:0005575-cellular_component(L=0),GO:0005622-intracellular(L=3),GO:0005623-cell(L=1),GO:0005634-nucleus(L=5),GO:0005730-nucleolus(L=5),GO:0031974-membrane-enclosed lumen(L=1),GO:0031981-nuclear lumen(L=6),GO:0043226-organelle(L=1),GO:0043227-membrane-bounded organelle(L=2),GO:0043228-non-membrane-bounded organelle(L=2),GO:0043229-intracellular organelle(L=3),GO:0043231-intracellular membrane-bou…	GO:0003674-molecular_function(L=0),GO:0003676-nucleic acid binding(L=3),GO:0003824-catalytic activity(L=1),GO:0004518-nuclease activity(L=4),GO:0004527-exonuclease activity(L=5),GO:0004532-exoribonuclease activity(L=6),GO:0004534-5'-3' exoribonuclease activity(L=7),GO:0004540-ribonuclease activity(L=5),GO:0005488-binding(L=1),GO:0008270-zinc ion binding(L=6),GO:0008409-5'-3' exonuclease activity(…
Nippo_chrI.g118	17.3939	0.809076	0.948293	0.853191	0.393553	0.557581	5.84846	3.27114	0	0	12.6524	57.6373	3.36299	18.6427	7.96135	16.9924	66.6605	9.66403	21.4193	11.2764	2.9337	0	45.94	0	3.81851	59.7962	TM(3x)	NA	NA	Innexin [PF00876.21]	Innexin [IPR000990]	Innexin	NA	GO:0006810-transport(L=3),GO:0008150-biological_process(L=0),GO:0009987-cellular process(L=1),GO:0040007-growth(L=1),GO:0044699-single-organism process(L=1),GO:0044763-single-organism cellular process(L=2),GO:0044765-single-organism transport(L=3),GO:0051179-localization(L=1),GO:0051234-establishment of localization(L=2),GO:0055085-transmembrane transport(L=4),	GO:0005575-cellular_component(L=0),GO:0005623-cell(L=1),GO:0005886-plasma membrane(L=3),GO:0005911-cell-cell junction(L=2),GO:0005921-gap junction(L=3),GO:0016020-membrane(L=1),GO:0016021-integral component of membrane(L=4),GO:0030054-cell junction(L=1),GO:0031224-intrinsic component of membrane(L=3),GO:0044425-membrane part(L=2),GO:0044464-cell part(L=2),GO:0071944-cell periphery(L=3),	GO:0003674-molecular_function(L=0),GO:0005215-transporter activity(L=1),GO:0005243-gap junction channel activity(L=6),GO:0015267-channel activity(L=4),GO:0022803-passive transmembrane transporter activity(L=3),GO:0022829-wide pore channel activity(L=5),GO:0022857-transmembrane transporter activity(L=2),GO:0055077-gap junction hemi-channel activity(L=7),
Nippo_chrI.g1180	1147.49	0.348506	0.217495	1.60236	0.109075	0.222597	1433.94	1948.69	820.65	909.29	716.647	728.786	878.129	657.907	673.672	1327.22	1075.5	1164.74	1550.89	977.736	1074.08	989.417	1887.53	852.811	1355.9	1926.26	TM(16x)	SEG: 0.13 (121/931)	NA	RINGv [PF12906.10]	Zinc finger, RING-CH-type [IPR011016]; Zinc finger, RING/FYVE/PHD-type [IPR013083]	RINGv	4141	GO:0008150-biological_process(L=0),GO:0008152-metabolic process(L=1),GO:0032501-multicellular organismal process(L=1),GO:0035264-multicellular organism growth(L=3),GO:0040007-growth(L=1),GO:0044699-single-organism process(L=1),GO:0044707-single-multicellular organism process(L=2),	GO:0005575-cellular_component(L=0),GO:0016020-membrane(L=1),GO:0016021-integral component of membrane(L=4),GO:0031224-intrinsic component of membrane(L=3),GO:0044425-membrane part(L=2),	GO:0003674-molecular_function(L=0),GO:0003824-catalytic activity(L=1),GO:0005488-binding(L=1),GO:0008270-zinc ion binding(L=6),GO:0016874-ligase activity(L=2),GO:0043167-ion binding(L=2),GO:0043169-cation binding(L=3),GO:0046872-metal ion binding(L=4),GO:0046914-transition metal ion binding(L=5),
Nippo_chrI.g1181	90.5245	1.16554	0.450335	2.58815	0.00964931	0.0339306	30.7044	75.2361	48.1359	46.9307	20.7861	69.9882	130.036	9.32136	40.6029	86.2689	133.321	146.893	29.9871	124.041	236.652	87.4789	318.375	37.4577	103.1	35.1742	NA	NA	NA	AFG1_ATPase [PF03969.19]	ATPase, AFG1-like [IPR005654]; P-loop containing nucleoside triphosphate hydrolase [IPR027417]	AFG1-like ATPase	NA	NA	NA	GO:0000166-nucleotide binding(L=3),GO:0001882-nucleoside binding(L=3),GO:0001883-purine nucleoside binding(L=4),GO:0003674-molecular_function(L=0),GO:0005488-binding(L=1),GO:0005524-ATP binding(L=7),GO:0017076-purine nucleotide binding(L=4),GO:0030554-adenyl nucleotide binding(L=5),GO:0032549-ribonucleoside binding(L=4),GO:0032550-purine ribonucleoside binding(L=5),GO:0032553-ribonucleotide bindi…
Nippo_chrI.g1182	0.0731058	-0.41707	3.02619	-0.13782	0.890382	NA	1.46212	0	0	0	0	0	0	0	0	0	0	0	0	0	0	0	0	0	0	0	NA	SEG: 0.18 (26/143)	NA	NA	NA	NA	NA	NA	NA	NA
Nippo_chrI.g1183	100.007	-0.126463	0.304825	-0.414872	0.678236	0.795652	99.4239	67.8761	129.967	139.853	147.31	37.0526	60.5338	97.2084	164.8	99.3399	130.504	151.725	83.5354	80.9854	21.5138	94.408	83.3331	113.008	58.2323	139.525	NA	SEG: 0.04 (18/497)	NA	RNase_Zc3h12a [PF11977.11]; UBA_6 [PF18039.4]	Rege-1, UBA-like domain [IPR040546]; Ribonuclease Zc3h12a-like, NYN domain [IPR021869]; Zinc finger, CCCH-type [IPR000571]	Zc3h12a-like Ribonuclease NYN domain	NA	GO:0000003-reproduction(L=1),GO:0002009-morphogenesis of an epithelium(L=5),GO:0006810-transport(L=3),GO:0006897-endocytosis(L=5),GO:0006909-phagocytosis(L=4),GO:0006911-phagocytosis, engulfment(L=6),GO:0007275-multicellular organism development(L=3),GO:0007610-behavior(L=1),GO:0008150-biological_process(L=0),GO:0009653-anatomical structure morphogenesis(L=3),GO:0009790-embryo development(L=4),GO…	NA	GO:0003674-molecular_function(L=0),GO:0003676-nucleic acid binding(L=3),GO:0005488-binding(L=1),GO:0008270-zinc ion binding(L=6),GO:0043167-ion binding(L=2),GO:0043169-cation binding(L=3),GO:0046872-metal ion binding(L=4),GO:0046914-transition metal ion binding(L=5),GO:0097159-organic cyclic compound binding(L=2),GO:1901363-heterocyclic compound binding(L=2),
Nippo_chrI.g1184	197.256	-0.494176	0.22512	-2.19516	0.0281518	0.0791305	180.605	245.549	227.764	166.537	195.655	160.794	250.615	220.422	225.231	436.899	213.105	120.919	150.228	157.074	133.068	140.802	136.206	348.544	112.088	123.02	SigP	NA	NA	Pterin_4a [PF01329.22]	Pterin 4 alpha carbinolamine dehydratase [IPR001533]; Pterin 4 alpha carbinolamine dehydratase superfamily [IPR036428]	Pterin 4 alpha carbinolamine dehydratase	NA	GO:0006461-protein complex assembly(L=5),GO:0006725-cellular aromatic compound metabolic process(L=3),GO:0006729-tetrahydrobiopterin biosynthetic process(L=6),GO:0006732-coenzyme metabolic process(L=4),GO:0006807-nitrogen compound metabolic process(L=2),GO:0006996-organelle organization(L=3),GO:0007010-cytoskeleton organization(L=4),GO:0008150-biological_process(L=0),GO:0008152-metabolic process(…	NA	GO:0003674-molecular_function(L=0),GO:0003824-catalytic activity(L=1),GO:0008124-4-alpha-hydroxytetrahydrobiopterin dehydratase activity(L=5),GO:0016829-lyase activity(L=2),GO:0016835-carbon-oxygen lyase activity(L=3),GO:0016836-hydro-lyase activity(L=4),
Nippo_chrI.g1185	781.96	-0.105687	0.124377	-0.849732	0.395474	0.558937	553.751	842.983	658.669	1170.83	899.416	609.222	751.994	825.755	787.843	1003.48	814.104	696.002	844.522	852.815	596.706	746.798	798.822	689.554	810.111	685.82	NA	SEG: 0.15 (85/558)	NCoils: 0.04 (21/552); 0.04 (21/558); 0.04 (21/502)	BUD22 [PF09073.13]	Bud22 domain [IPR015158]; Bud22/Serum response factor-binding protein 1 [IPR037393]	NA	NA	GO:0008150-biological_process(L=0),GO:0040008-regulation of growth(L=3),GO:0040009-regulation of growth rate(L=4),GO:0040010-positive regulation of growth rate(L=5),GO:0045927-positive regulation of growth(L=4),GO:0048518-positive regulation of biological process(L=3),GO:0050789-regulation of biological process(L=2),GO:0065007-biological regulation(L=1),	NA	NA
Nippo_chrI.g1186	554.096	0.00871013	0.128187	0.0679486	0.945827	0.970133	680.283	516.379	452.613	627.415	509.347	486.379	444.883	400.79	664.158	744.772	476.256	445.616	481.09	570.742	616.835	685.931	535.077	698.175	515.017	530.169	NA	SEG: 0.16 (48/304)	NA	DUF829 [PF05705.17]	Alpha/Beta hydrolase fold [IPR029058]; Protein of unknown function DUF829, TMEM53 [IPR008547]	Inherit from biNOG: transmembrane protein 53	NA	GO:0006461-protein complex assembly(L=5),GO:0006996-organelle organization(L=3),GO:0007010-cytoskeleton organization(L=4),GO:0008150-biological_process(L=0),GO:0009653-anatomical structure morphogenesis(L=3),GO:0009987-cellular process(L=1),GO:0010927-cellular component assembly involved in morphogenesis(L=3),GO:0016043-cellular component organization(L=2),GO:0022607-cellular component assembly(L…	GO:0005575-cellular_component(L=0),GO:0005622-intracellular(L=3),GO:0005623-cell(L=1),GO:0005737-cytoplasm(L=4),GO:0005739-mitochondrion(L=5),GO:0043226-organelle(L=1),GO:0043227-membrane-bounded organelle(L=2),GO:0043229-intracellular organelle(L=3),GO:0043231-intracellular membrane-bounded organelle(L=4),GO:0044424-intracellular part(L=3),GO:0044444-cytoplasmic part(L=4),GO:0044464-cell part(L=…	NA
Nippo_chrI.g1187	139.804	-0.1356	0.180946	-0.749398	0.453618	0.613303	64.3331	151.29	118.414	185.845	150.925	134.83	179.36	91.882	189.48	196.066	129.566	138.196	115.664	102.513	172.111	132.518	111.111	161.893	131.739	138.352	TM(2x)	SEG: 0.05 (15/279)	NA	DUF829 [PF05705.17]	Alpha/Beta hydrolase fold [IPR029058]; Protein of unknown function DUF829, TMEM53 [IPR008547]	Eukaryotic protein of unknown function (DUF829)	NA	NA	NA	NA
Nippo_chrI.g1188	0.609338	1.39757	2.14207	0.65244	0.514117	NA	0	0	2.88815	0	0	0	0	0	0	0	0.93888	0.966403	2.14193	0	0.977901	0	4.27349	0	0	0	SigP	SEG: 0.08 (20/242)	NA	NA	NA	NA	NA	NA	NA	NA
Nippo_chrI.g1189	66.9363	-1.21383	0.349467	-3.47338	0.000513952	0.00325218	74.5679	46.6137	90.4954	64.7643	87.6631	68.959	184.965	186.427	35.0299	96.7257	27.2275	60.8834	40.6967	19.4775	45.9613	55.4322	8.54698	33.6484	64.9147	45.7265	SigP	SEG: 0.53 (108/202)	NA	NA	NA	NA	NA	NA	NA	NA
Nippo_chrI.g119	136.989	-1.20361	0.767724	-1.56777	0.116936	0.234188	24.856	6.54227	383.162	23.4653	15.3636	578.432	6.72598	366.196	250.783	254.885	73.2327	147.86	63.187	6.15079	103.657	3.46451	59.8289	173.321	2.86388	195.803	SigP	SEG: 0.03 (14/454)	NA	NA	Phospholipase A2, histidine active site [IPR033113]	NA	NA	NA	NA	NA
Nippo_chrI.g1190	12.4217	-1.07087	0.483608	-2.21434	0.0268057	0.0760525	17.0506	20.8093	15.3098	8.93366	36.4103	12.0033	10.6959	14.1179	11.2755	20.7872	7.96337	1.71087	14.7238	3.62967	7.23924	3.83337	10.1687	9.42326	0	22.3488	SigP	SEG: 0.35 (142/411)	NCoils: 0.05 (21/412); 0.05 (21/411); 0.04 (21/486)	KH_1 [PF00013.32]; STAR_dimer [PF16544.8]	K Homology domain [IPR004087]; K Homology domain, type 1 [IPR004088]; K Homology domain, type 1 superfamily [IPR036612]; KH domain-containing BBP-like [IPR045071]; STAR protein, homodimerisation region [IPR032377]; STAR-domain RNA-binding protein GLD1-like [IPR031119]	KH domain	NA	GO:0000003-reproduction(L=1),GO:0000381-regulation of alternative mRNA splicing, via spliceosome(L=9),GO:0000902-cell morphogenesis(L=5),GO:0000904-cell morphogenesis involved in differentiation(L=5),GO:0002009-morphogenesis of an epithelium(L=5),GO:0002119-nematode larval development(L=5),GO:0002164-larval development(L=4),GO:0006810-transport(L=3),GO:0006897-endocytosis(L=5),GO:0006898-receptor…	GO:0005575-cellular_component(L=0),GO:0005622-intracellular(L=3),GO:0005623-cell(L=1),GO:0005634-nucleus(L=5),GO:0005737-cytoplasm(L=4),GO:0030529-intracellular ribonucleoprotein complex(L=4),GO:0032991-macromolecular complex(L=1),GO:0035770-ribonucleoprotein granule(L=5),GO:0043186-P granule(L=6),GO:0043226-organelle(L=1),GO:0043227-membrane-bounded organelle(L=2),GO:0043228-non-membrane-bounded…	GO:0003674-molecular_function(L=0),GO:0003676-nucleic acid binding(L=3),GO:0003723-RNA binding(L=4),GO:0003727-single-stranded RNA binding(L=5),GO:0005488-binding(L=1),GO:0005515-protein binding(L=2),GO:0036002-pre-mRNA binding(L=5),GO:0097157-pre-mRNA intronic binding(L=6),GO:0097159-organic cyclic compound binding(L=2),GO:1901363-heterocyclic compound binding(L=2),
Nippo_chrI.g1191	31.1718	-1.61784	0.460803	-3.51092	0.00044656	0.0029228	28.5793	8.41307	33.6739	25.7353	55.7844	64.5895	85.3399	86.3053	23.752	57.8222	12.5565	17.8956	7.71241	47.4578	9.83125	3.95798	24.1803	13.0627	3.92835	12.859	NA	NA	NA	START [PF01852.22]	START domain [IPR002913]; START-like domain superfamily [IPR023393]	steroidogenic acute regulatory protein	4913	GO:0006022-aminoglycan metabolic process(L=4),GO:0006030-chitin metabolic process(L=5),GO:0006040-amino sugar metabolic process(L=4),GO:0006629-lipid metabolic process(L=3),GO:0006694-steroid biosynthetic process(L=5),GO:0006807-nitrogen compound metabolic process(L=2),GO:0006810-transport(L=3),GO:0006869-lipid transport(L=4),GO:0008150-biological_process(L=0),GO:0008152-metabolic process(L=1),GO…	GO:0005575-cellular_component(L=0),GO:0005576-extracellular region(L=1),GO:0005622-intracellular(L=3),GO:0005623-cell(L=1),GO:0005737-cytoplasm(L=4),GO:0005739-mitochondrion(L=5),GO:0043226-organelle(L=1),GO:0043227-membrane-bounded organelle(L=2),GO:0043229-intracellular organelle(L=3),GO:0043231-intracellular membrane-bounded organelle(L=4),GO:0044424-intracellular part(L=3),GO:0044444-cytoplas…	GO:0003674-molecular_function(L=0),GO:0005215-transporter activity(L=1),GO:0005319-lipid transporter activity(L=3),GO:0005488-binding(L=1),GO:0005496-steroid binding(L=3),GO:0008061-chitin binding(L=3),GO:0008289-lipid binding(L=2),GO:0015248-sterol transporter activity(L=4),GO:0015485-cholesterol binding(L=4),GO:0017127-cholesterol transporter activity(L=5),GO:0022892-substrate-specific transpor…
Nippo_chrI.g1192	127.066	-0.0156226	0.298927	-0.0522622	0.95832	0.976661	188.714	201.282	92.4702	134.293	136.538	121.515	109.916	135.898	32.659	124.516	58.2417	150.839	197.163	81.0286	65.5543	119.301	262.96	113.068	120.347	95.0212	NA	NA	NA	NA	NA	NA	NA	NA	NA	NA
Nippo_chrI.g1193	174.024	0.65404	0.330348	1.97985	0.04772	0.118787	202.462	190.489	153.977	65.4896	133.874	270.679	57.7358	65.7523	41.9448	169.482	236.837	118.259	269.007	173.864	288.669	185.015	358.954	100.861	274.625	122.496	TM(10x); TM(2x); TM(8x)	SEG: 0.15 (19/130)	NA	NA	P-type ATPase, A domain superfamily [IPR008250]; P-type ATPase, transmembrane domain superfamily [IPR023298]; Transmembrane protein 94 [IPR039720]	Inherit from biNOG: kiaa0195	NA	NA	GO:0005575-cellular_component(L=0),GO:0016020-membrane(L=1),GO:0016021-integral component of membrane(L=4),GO:0031224-intrinsic component of membrane(L=3),GO:0044425-membrane part(L=2),	GO:0000166-nucleotide binding(L=3),GO:0003674-molecular_function(L=0),GO:0005488-binding(L=1),GO:0036094-small molecule binding(L=2),GO:0043167-ion binding(L=2),GO:0043169-cation binding(L=3),GO:0046872-metal ion binding(L=4),GO:0097159-organic cyclic compound binding(L=2),GO:1901265-nucleoside phosphate binding(L=3),GO:1901363-heterocyclic compound binding(L=2),
Nippo_chrI.g1194	3372.59	0.195733	0.124219	1.57571	0.115092	0.231674	3902.38	4447.18	3061.16	2262.59	3050.88	3068.72	2760.64	2280.98	2921.81	3683.58	3976.01	3321.63	4120.78	4030.28	3347.17	3074.29	4084.61	2751.5	3336.74	3968.84	TM(5x)	SEG: 0.07 (50/750)	NA	ABC_ATPase [PF09818.12]; ABC_membrane [PF00664.26]; ABC_tran [PF00005.30]	AAA+ ATPase domain [IPR003593]; ABC transporter type 1, transmembrane domain [IPR011527]; ABC transporter type 1, transmembrane domain superfamily [IPR036640]; ABC transporter-like, ATP-binding domain [IPR003439]; ABC transporter-like, conserved site [IPR017871]; P-loop containing nucleoside triphosphate hydrolase [IPR027417]; Type 1 protein exporter [IPR039421]	ABC transporter transmembrane region	2010	GO:0006139-nucleobase-containing compound metabolic process(L=3),GO:0006152-purine nucleoside catabolic process(L=7),GO:0006163-purine nucleotide metabolic process(L=5),GO:0006195-purine nucleotide catabolic process(L=7),GO:0006200-obsolete ATP catabolic process(L=),GO:0006725-cellular aromatic compound metabolic process(L=3),GO:0006753-nucleoside phosphate metabolic process(L=4),GO:0006793-phosp…	GO:0005575-cellular_component(L=0),GO:0005622-intracellular(L=3),GO:0005623-cell(L=1),GO:0005737-cytoplasm(L=4),GO:0005739-mitochondrion(L=5),GO:0016020-membrane(L=1),GO:0016021-integral component of membrane(L=4),GO:0031224-intrinsic component of membrane(L=3),GO:0043226-organelle(L=1),GO:0043227-membrane-bounded organelle(L=2),GO:0043229-intracellular organelle(L=3),GO:0043231-intracellular mem…	GO:0000166-nucleotide binding(L=3),GO:0001882-nucleoside binding(L=3),GO:0001883-purine nucleoside binding(L=4),GO:0003674-molecular_function(L=0),GO:0003824-catalytic activity(L=1),GO:0005215-transporter activity(L=1),GO:0005488-binding(L=1),GO:0005524-ATP binding(L=7),GO:0015399-primary active transmembrane transporter activity(L=4),GO:0015405-P-P-bond-hydrolysis-driven transmembrane transporte…
Nippo_chrI.g1195	348.918	-0.371032	0.135149	-2.74535	0.00604464	0.0234597	289.499	418.705	344.653	404.542	313.599	356.116	541.442	392.829	478.477	397.36	353.958	340.174	258.103	252.182	322.707	356.845	258.546	405.685	270.16	222.77	TM(4x)	NA	NA	UPF0220 [PF05255.14]	Uncharacterised protein family UPF0220 [IPR007919]	Uncharacterised protein family (UPF0220)	NA	NA	GO:0005575-cellular_component(L=0),GO:0016020-membrane(L=1),GO:0016021-integral component of membrane(L=4),GO:0031224-intrinsic component of membrane(L=3),GO:0044425-membrane part(L=2),	NA
Nippo_chrI.g1196	3013.47	0.296333	0.137598	2.15362	0.0312702	0.0856143	3456.44	3541	2763.96	2323.07	2591.94	1970.99	2230.78	1755.08	2449.71	3968.37	3643.8	3884.94	3432.45	2811.94	3172.31	3026.25	3932.68	2875.35	3219.96	3218.44	NA	SEG: 0.02 (12/616)	NA	BACK [PF07707.18]; BTB [PF00651.34]; Kelch_1 [PF01344.28]; Kelch_2 [PF07646.18]; Kelch_3 [PF13415.9]; Kelch_4 [PF13418.9]; Kelch_6 [PF13964.9]	BTB-kelch protein [IPR017096]; BTB/Kelch-associated [IPR011705]; BTB/POZ domain [IPR000210]; Kelch repeat type 1 [IPR006652]; Kelch-type beta propeller [IPR015915]; SKP1/BTB/POZ domain superfamily [IPR011333]	BACK	NA	NA	NA	NA
Nippo_chrI.g1197	1620	-0.655224	0.129246	-5.06961	3.98641e-07	9.6507e-06	1339.3	1504.72	1970.68	2021.77	1988.24	1768.23	1632.17	2877.64	2233.96	2482.19	1422.4	1392.59	1013.13	1263.99	1076.67	1427.38	1129.27	1457.04	1079.68	1319.03	NA	NA	NA	Complex1_LYR [PF05347.18]	Complex 1 LYR protein domain [IPR008011]; NADH dehydrogenase [ubiquinone] 1 beta subcomplex subunit 9 [IPR033034]; NDUFB9, LYR domain [IPR045292]	Inherit from biNOG: NADH dehydrogenase (ubiquinone) 1 beta subcomplex	1.9011e+18	GO:0002119-nematode larval development(L=5),GO:0002164-larval development(L=4),GO:0006810-transport(L=3),GO:0006897-endocytosis(L=5),GO:0006898-receptor-mediated endocytosis(L=6),GO:0007275-multicellular organism development(L=3),GO:0008150-biological_process(L=0),GO:0009790-embryo development(L=4),GO:0009791-post-embryonic development(L=4),GO:0009792-embryo development ending in birth or egg hat…	NA	NA
Nippo_chrI.g1198	112.194	-0.676285	0.225627	-2.99737	0.00272324	0.0125087	76.1404	104.443	181.056	143.262	221.068	176.263	98.3228	160.36	97.5934	121.088	72.7173	123.95	87.668	57.4536	131.107	69.5342	120.457	72.575	75.3151	53.4987	TM(8x)	SEG: 0.08 (26/336)	NA	Zip [PF02535.25]	Zinc/iron permease [IPR003689]	ZIP Zinc transporter	NA	GO:0006810-transport(L=3),GO:0006811-ion transport(L=4),GO:0006812-cation transport(L=5),GO:0008150-biological_process(L=0),GO:0009987-cellular process(L=1),GO:0030001-metal ion transport(L=6),GO:0034220-ion transmembrane transport(L=5),GO:0044699-single-organism process(L=1),GO:0044763-single-organism cellular process(L=2),GO:0044765-single-organism transport(L=3),GO:0051179-localization(L=1),GO…	GO:0005575-cellular_component(L=0),GO:0016020-membrane(L=1),GO:0016021-integral component of membrane(L=4),GO:0031224-intrinsic component of membrane(L=3),GO:0044425-membrane part(L=2),	GO:0003674-molecular_function(L=0),GO:0005215-transporter activity(L=1),GO:0008324-cation transmembrane transporter activity(L=5),GO:0015075-ion transmembrane transporter activity(L=4),GO:0022857-transmembrane transporter activity(L=2),GO:0022891-substrate-specific transmembrane transporter activity(L=3),GO:0022892-substrate-specific transporter activity(L=2),GO:0046873-metal ion transmembrane tr…
Nippo_chrI.g1199	0	NA	NA	NA	NA	NA	0	0	0	0	0	0	0	0	0	0	0	0	0	0	0	0	0	0	0	0	NA	NA	NA	NA	NA	NA	NA	NA	NA	NA
Nippo_chrI.g12	156.216	-0.29267	0.220899	-1.32491	0.185203	0.328773	97.0022	184.063	168.072	235.834	191.387	77.4765	228.272	227.569	145.385	164.168	126.536	133.696	74.6142	135.04	125.339	130.432	154.53	101.489	203.927	219.478	NA	SEG: 0.20 (67/333)	NCoils: 0.11 (42/366); 0.13 (42/322); 0.13 (42/333)	NA	NA	NA	NA	NA	NA	NA
Nippo_chrI.g120	164.973	-0.944713	0.301871	-3.12953	0.00175089	0.00867661	229.552	50.7026	295.554	180.214	277.449	302.596	103.132	292.957	227.695	211.751	91.0714	171.053	65.329	62.533	190.691	123.856	66.2391	109.833	72.5517	174.699	SigP	SEG: 0.09 (12/128)	NA	NA	Phospholipase A2 domain superfamily [IPR036444]; Phospholipase A2, histidine active site [IPR033113]	NA	NA	GO:0006629-lipid metabolic process(L=3),GO:0006644-phospholipid metabolic process(L=4),GO:0006793-phosphorus metabolic process(L=3),GO:0006796-phosphate-containing compound metabolic process(L=4),GO:0008150-biological_process(L=0),GO:0008152-metabolic process(L=1),GO:0009056-catabolic process(L=2),GO:0009987-cellular process(L=1),GO:0016042-lipid catabolic process(L=4),GO:0019637-organophosphate …	NA	GO:0003674-molecular_function(L=0),GO:0003824-catalytic activity(L=1),GO:0004620-phospholipase activity(L=5),GO:0004623-phospholipase A2 activity(L=5),GO:0016298-lipase activity(L=4),GO:0016787-hydrolase activity(L=2),GO:0016788-hydrolase activity, acting on ester bonds(L=3),GO:0052689-carboxylic ester hydrolase activity(L=4),
Nippo_chrI.g1200	0	NA	NA	NA	NA	NA	0	0	0	0	0	0	0	0	0	0	0	0	0	0	0	0	0	0	0	0	NA	SEG: 0.06 (8/137)	NA	NA	NA	NA	NA	NA	NA	NA
Nippo_chrI.g1201	118.176	0.487541	0.311482	1.56523	0.117529	0.235058	190.218	163.68	33.7205	123.99	58.7875	74.1609	31.4115	89.2858	56.5681	163.511	107.113	192.459	138.259	122.082	67.5259	162.088	115.471	155.026	158.587	159.577	SigP+TM(1x); TM(3x)	SEG: 0.06 (64/1052)	NA	Laminin_G_1 [PF00054.26]; Laminin_G_2 [PF02210.27]	Concanavalin A-like lectin/glucanase domain superfamily [IPR013320]; Laminin G domain [IPR001791]	NA	NA	NA	GO:0005575-cellular_component(L=0),GO:0005623-cell(L=1),GO:0005886-plasma membrane(L=3),GO:0005887-integral component of plasma membrane(L=4),GO:0016020-membrane(L=1),GO:0016021-integral component of membrane(L=4),GO:0031224-intrinsic component of membrane(L=3),GO:0031226-intrinsic component of plasma membrane(L=3),GO:0044425-membrane part(L=2),GO:0044459-plasma membrane part(L=3),GO:0044464-cell…	NA
Nippo_chrI.g1202	16.7743	0.886694	0.996138	0.890132	0.373395	0.540497	15.8577	0	13.289	9.53889	4.59226	26.3848	30.9476	0	16.9909	0	28.697	9.82131	13.7273	0	0	15.3716	6.51457	16.7754	0.970164	126.007	SigP	NA	NA	Tyrosinase [PF00264.23]	Di-copper centre-containing domain superfamily [IPR008922]; Tyrosinase copper-binding domain [IPR002227]	Common central domain of tyrosinase	NA	GO:0008150-biological_process(L=0),GO:0008152-metabolic process(L=1),GO:0044710-single-organism metabolic process(L=2),GO:0055114-oxidation-reduction process(L=3),	NA	GO:0003674-molecular_function(L=0),GO:0003824-catalytic activity(L=1),GO:0005488-binding(L=1),GO:0016491-oxidoreductase activity(L=2),GO:0043167-ion binding(L=2),GO:0043169-cation binding(L=3),GO:0046872-metal ion binding(L=4),
Nippo_chrI.g1203	922.14	0.973612	0.266131	3.6584	0.000253795	0.00188575	971.866	1558.29	604.311	563.849	570.905	442.719	263.836	240.914	402.66	602.3	1202.16	1185.24	1590.73	953.962	965.725	1010.31	1530.28	979.8	1459.91	1343.04	NA	SEG: 0.17 (315/1884)	NCoils: 0.02 (42/1884); 0.02 (42/1779); 0.02 (42/1818)	RNA_pol_Rpb1_1 [PF04997.15]; RNA_pol_Rpb1_2 [PF00623.23]; RNA_pol_Rpb1_3 [PF04983.21]; RNA_pol_Rpb1_4 [PF05000.20]; RNA_pol_Rpb1_5 [PF04998.20]; RNA_pol_Rpb1_6 [PF04992.17]; RNA_pol_Rpb1_7 [PF04990.15]; RNA_pol_Rpb1_R [PF05001.16]	DNA-directed RNA polymerase, subunit beta-prime [IPR045867]; RNA polymerase II, heptapeptide repeat, eukaryotic [IPR000684]; RNA polymerase Rpb1, clamp domain superfamily [IPR044893]; RNA polymerase Rpb1, domain 1 [IPR007080]; RNA polymerase Rpb1, domain 3 [IPR007066]; RNA polymerase Rpb1, domain 3 superfamily [IPR042102]; RNA polymerase Rpb1, domain 4 [IPR007083]; RNA polymerase Rpb1, domain 5 […	DNA-dependent RNA polymerase catalyzes the transcription of DNA into RNA using the four ribonucleoside triphosphates as substrates. Largest and catalytic component of RNA polymerase II which synthesizes mRNA precursors and many functional non-coding RNAs. Forms the polymerase active center together with the second largest subunit. Pol II is the central component of the basal RNA polymerase II tra…	2.3024e+25	GO:0000003-reproduction(L=1),GO:0000226-microtubule cytoskeleton organization(L=4),GO:0000278-mitotic cell cycle(L=4),GO:0000280-nuclear division(L=5),GO:0006139-nucleobase-containing compound metabolic process(L=3),GO:0006351-transcription, DNA-templated(L=5),GO:0006366-transcription from RNA polymerase II promoter(L=6),GO:0006464-cellular protein modification process(L=5),GO:0006479-protein met…	GO:0000428-DNA-directed RNA polymerase complex(L=5),GO:0005575-cellular_component(L=0),GO:0005622-intracellular(L=3),GO:0005623-cell(L=1),GO:0005634-nucleus(L=5),GO:0005654-nucleoplasm(L=5),GO:0005665-DNA-directed RNA polymerase II, core complex(L=7),GO:0016591-DNA-directed RNA polymerase II, holoenzyme(L=7),GO:0030880-RNA polymerase complex(L=4),GO:0031974-membrane-enclosed lumen(L=1),GO:0031981…	GO:0001055-RNA polymerase II activity(L=8),GO:0003674-molecular_function(L=0),GO:0003676-nucleic acid binding(L=3),GO:0003677-DNA binding(L=4),GO:0003824-catalytic activity(L=1),GO:0003899-DNA-directed 5'-3' RNA polymerase activity(L=7),GO:0005488-binding(L=1),GO:0005515-protein binding(L=2),GO:0016740-transferase activity(L=2),GO:0016772-transferase activity, transferring phosphorus-containing g…
Nippo_chrI.g1204	716.421	0.508649	0.166294	3.05872	0.00222282	0.0105846	574.612	1077.84	696.045	553.782	510.615	576.373	422.616	402.15	398.864	699.301	819.643	847.536	1070.97	767.823	780.365	862.664	1096.15	710.426	725.517	735.142	NA	SEG: 0.03 (27/853)	NCoils: 0.09 (75/853)	MutS_I [PF01624.23]; MutS_III [PF05192.21]; MutS_IV [PF05190.21]; MutS_V [PF00488.24]	DNA mismatch repair Msh2-type [IPR011184]; DNA mismatch repair MutS family [IPR045076]; DNA mismatch repair protein Msh2 [IPR032642]; DNA mismatch repair protein MutS, C-terminal [IPR000432]; DNA mismatch repair protein MutS, N-terminal [IPR016151]; DNA mismatch repair protein MutS, clamp [IPR007861]; DNA mismatch repair protein MutS, core [IPR007696]; DNA mismatch repair protein MutS, core domai…	MutS domain I	343052005210	GO:0000003-reproduction(L=1),GO:0000018-regulation of DNA recombination(L=7),GO:0000075-cell cycle checkpoint(L=5),GO:0000077-DNA damage checkpoint(L=7),GO:0000710-meiotic mismatch repair(L=5),GO:0006139-nucleobase-containing compound metabolic process(L=3),GO:0006152-purine nucleoside catabolic process(L=7),GO:0006163-purine nucleotide metabolic process(L=5),GO:0006195-purine nucleotide cataboli…	GO:0000228-nuclear chromosome(L=5),GO:0005575-cellular_component(L=0),GO:0005622-intracellular(L=3),GO:0005623-cell(L=1),GO:0005634-nucleus(L=5),GO:0005694-chromosome(L=4),GO:0031974-membrane-enclosed lumen(L=1),GO:0031981-nuclear lumen(L=6),GO:0032300-mismatch repair complex(L=4),GO:0032301-MutSalpha complex(L=6),GO:0032302-MutSbeta complex(L=6),GO:0032991-macromolecular complex(L=1),GO:0043226-…	GO:0000166-nucleotide binding(L=3),GO:0000217-DNA secondary structure binding(L=6),GO:0000400-four-way junction DNA binding(L=7),GO:0000403-Y-form DNA binding(L=7),GO:0000404-heteroduplex DNA loop binding(L=7),GO:0000406-double-strand/single-strand DNA junction binding(L=7),GO:0001882-nucleoside binding(L=3),GO:0001883-purine nucleoside binding(L=4),GO:0003674-molecular_function(L=0),GO:0003676-n…
Nippo_chrI.g1205	1582.6	0.154042	0.162085	0.950377	0.341921	0.510221	1144.84	1828.56	2014.01	1276.51	1305.91	1483.13	1207.31	1293.01	840.719	2588.07	1541.64	1996.59	1483.29	1694.54	1588.11	1735.72	1752.13	1379.58	1522.63	1975.62	NA	SEG: 0.12 (35/281)	NCoils: 0.10 (28/281)	CH [PF00307.34]; EB1 [PF03271.20]	CH domain superfamily [IPR036872]; Calponin homology domain [IPR001715]; EB1, C-terminal [IPR004953]; EB1, C-terminal domain superfamily [IPR036133]; Microtubule-associated protein RP/EB [IPR027328]	EB1-like C-terminal motif	NA	NA	GO:0000775-chromosome, centromeric region(L=6),GO:0000776-kinetochore(L=6),GO:0005575-cellular_component(L=0),GO:0005622-intracellular(L=3),GO:0005623-cell(L=1),GO:0005694-chromosome(L=4),GO:0005737-cytoplasm(L=4),GO:0005856-cytoskeleton(L=5),GO:0005874-microtubule(L=6),GO:0005929-cilium(L=4),GO:0005938-cell cortex(L=5),GO:0015630-microtubule cytoskeleton(L=6),GO:0032991-macromolecular complex(L=…	GO:0003674-molecular_function(L=0),GO:0005488-binding(L=1),GO:0005515-protein binding(L=2),GO:0008017-microtubule binding(L=5),GO:0008092-cytoskeletal protein binding(L=3),GO:0015631-tubulin binding(L=4),
Nippo_chrI.g1206	38.1991	-1.92423	0.403187	-4.77255	1.81911e-06	3.35272e-05	50.9428	32.2346	62.3423	52.523	86.8308	10.8668	68.6467	92.7924	72.289	75.9032	1.76228	20.4068	16.9611	17.3176	6.19489	14.6315	27.0721	33.3665	12.0949	8.80295	TM(4x)	SEG: 0.19 (41/216)	NA	NA	NA	NA	NA	GO:0000910-cytokinesis(L=4),GO:0007049-cell cycle(L=3),GO:0007275-multicellular organism development(L=3),GO:0008150-biological_process(L=0),GO:0009790-embryo development(L=4),GO:0009792-embryo development ending in birth or egg hatching(L=5),GO:0009987-cellular process(L=1),GO:0022402-cell cycle process(L=4),GO:0032501-multicellular organismal process(L=1),GO:0032502-developmental process(L=1),G…	GO:0005575-cellular_component(L=0),GO:0016020-membrane(L=1),GO:0016021-integral component of membrane(L=4),GO:0031224-intrinsic component of membrane(L=3),GO:0044425-membrane part(L=2),	NA
Nippo_chrI.g1207	9438.79	-0.112224	0.0725335	-1.5472	0.121814	0.240897	8250.05	9784.85	9606.94	10493.2	9614.38	7883.29	8738.31	12177.7	11443.4	10077.5	9338.34	9017.56	8576.32	9520.21	9209.25	9158.72	9244.91	9024.72	9219.96	8396.26	NA	SEG: 0.07 (88/1278)	NCoils: 0.57 (71/125); 0.05 (71/1395)	TRAPPC-Trs85 [PF12739.10]; V-ATPase_G [PF03179.18]	TRAPP III complex, Trs85 [IPR024420]; Vacuolar (H+)-ATPase G subunit [IPR005124]	Inherit from biNOG: Trafficking protein particle complex 8	NA	GO:0000003-reproduction(L=1),GO:0007275-multicellular organism development(L=3),GO:0007399-nervous system development(L=5),GO:0007413-axonal fasciculation(L=6),GO:0007610-behavior(L=1),GO:0008037-cell recognition(L=3),GO:0008038-neuron recognition(L=5),GO:0008150-biological_process(L=0),GO:0009653-anatomical structure morphogenesis(L=3),GO:0009790-embryo development(L=4),GO:0009792-embryo develop…	NA	NA
Nippo_chrI.g1208	775.297	-0.524202	0.140991	-3.71798	0.000200824	0.00154261	785.156	629.694	1093.65	785.619	735.647	1059.09	873.257	1352.93	912.371	921.509	754.86	618.498	453.019	656.084	743.205	689.438	526.708	621.543	804.751	488.922	NA	NA	NA	ubiquitin [PF00240.26]	Ubiquitin-like domain [IPR000626]; Ubiquitin-like domain superfamily [IPR029071]; Ubiquitin-like modifier Hub1/Ubl5 [IPR039732]	Ubiquitin family	511	GO:0000003-reproduction(L=1),GO:0002119-nematode larval development(L=5),GO:0002164-larval development(L=4),GO:0005975-carbohydrate metabolic process(L=3),GO:0005996-monosaccharide metabolic process(L=4),GO:0006013-mannose metabolic process(L=7),GO:0006950-response to stress(L=2),GO:0006986-response to unfolded protein(L=4),GO:0007275-multicellular organism development(L=3),GO:0008150-biological_…	GO:0005575-cellular_component(L=0),GO:0005622-intracellular(L=3),GO:0005623-cell(L=1),GO:0005634-nucleus(L=5),GO:0005737-cytoplasm(L=4),GO:0005829-cytosol(L=4),GO:0043226-organelle(L=1),GO:0043227-membrane-bounded organelle(L=2),GO:0043229-intracellular organelle(L=3),GO:0043231-intracellular membrane-bounded organelle(L=4),GO:0044424-intracellular part(L=3),GO:0044444-cytoplasmic part(L=4),GO:00…	GO:0003674-molecular_function(L=0),GO:0003824-catalytic activity(L=1),GO:0004553-hydrolase activity, hydrolyzing O-glycosyl compounds(L=4),GO:0004559-alpha-mannosidase activity(L=6),GO:0005488-binding(L=1),GO:0008270-zinc ion binding(L=6),GO:0015923-mannosidase activity(L=5),GO:0016787-hydrolase activity(L=2),GO:0016798-hydrolase activity, acting on glycosyl bonds(L=3),GO:0030246-carbohydrate bin…
Nippo_chrI.g1209	210.235	-0.204412	0.228529	-0.89447	0.371071	0.538157	226.628	163.557	151.147	279.707	319.022	93.6607	202.9	255.672	308.104	250.964	204.676	107.271	187.419	178.373	105.613	245.114	168.803	271.727	194.744	289.601	NA	SEG: 0.06 (33/557)	NA	CERK_C [PF19280.2]; DAGK_cat [PF00781.27]	Diacylglycerol kinase, catalytic domain [IPR001206]; Inorganic polyphosphate/ATP-NAD kinase, N-terminal [IPR017438]; NAD kinase/diacylglycerol kinase-like domain superfamily [IPR016064]	Diacylglycerol kinase catalytic domain	600	GO:0006793-phosphorus metabolic process(L=3),GO:0006796-phosphate-containing compound metabolic process(L=4),GO:0007154-cell communication(L=2),GO:0007165-signal transduction(L=3),GO:0007166-cell surface receptor signaling pathway(L=4),GO:0007186-G-protein coupled receptor signaling pathway(L=4),GO:0007205-protein kinase C-activating G-protein coupled receptor signaling pathway(L=5),GO:0008150-bi…	NA	GO:0003674-molecular_function(L=0),GO:0003824-catalytic activity(L=1),GO:0003951-NAD+ kinase activity(L=5),GO:0004143-diacylglycerol kinase activity(L=5),GO:0016301-kinase activity(L=4),GO:0016740-transferase activity(L=2),GO:0016772-transferase activity, transferring phosphorus-containing groups(L=3),GO:0016773-phosphotransferase activity, alcohol group as acceptor(L=4),
Nippo_chrI.g121	29.2302	0.635663	0.622047	1.02189	0.306834	0.473634	14.8279	52.2488	14.281	41.2464	2.74956	4.17516	18.1895	20.0092	13.7256	47.2482	49.728	33.1103	19.5499	16.6862	7.93381	48.3105	26.0035	24.8085	0	129.771	SigP+TM(1x)	SEG: 0.16 (46/293)	NA	NA	NA	NA	NA	NA	NA	NA
Nippo_chrI.g1210	54.2349	-1.30669	0.424812	-3.07592	0.00209857	0.0100741	96.0074	28.4534	27.9758	104.574	102.927	29.2176	86.3714	204.003	24.6403	68.9228	20.6383	34.124	33.7962	37.1654	5.6048	18.8639	21.0807	48.5081	25.3616	66.462	TM(1x)	SEG: 0.07 (22/296)	NA	G_glu_transpept [PF01019.24]	Gamma-glutamyltranspeptidase [IPR000101]; Gamma-glutamyltranspeptidase, large subunit, C-terminal domain [IPR043138]; Gamma-glutamyltranspeptidase, small subunit [IPR043137]; Nucleophile aminohydrolases, N-terminal [IPR029055]	Gamma-glutamyltranspeptidase	4304604805901100	GO:0000003-reproduction(L=1),GO:0006082-organic acid metabolic process(L=3),GO:0006518-peptide metabolic process(L=4),GO:0006520-cellular amino acid metabolic process(L=3),GO:0006575-cellular modified amino acid metabolic process(L=3),GO:0006749-glutathione metabolic process(L=4),GO:0006790-sulfur compound metabolic process(L=3),GO:0006807-nitrogen compound metabolic process(L=2),GO:0008150-biolo…	GO:0005575-cellular_component(L=0),GO:0016020-membrane(L=1),GO:0016021-integral component of membrane(L=4),GO:0031224-intrinsic component of membrane(L=3),GO:0044425-membrane part(L=2),	GO:0003674-molecular_function(L=0),GO:0003824-catalytic activity(L=1),GO:0003840-gamma-glutamyltransferase activity(L=5),GO:0016740-transferase activity(L=2),GO:0016746-transferase activity, transferring acyl groups(L=3),GO:0016755-transferase activity, transferring amino-acyl groups(L=4),
Nippo_chrI.g1211	2.13964	-1.97384	2.11468	-0.933397	0.350615	NA	0	0	6.49294	0	0	0	0	1.4614	3.4949	22.6687	0	5.58668	0	0	0	0	3.08808	0	0	32.7602	TM(1x)	NA	NA	PIP49_C [PF12260.11]	FAM69, protein-kinase domain [IPR022049]	family with sequence similarity 69, member C	NA	GO:0008150-biological_process(L=0),GO:0008152-metabolic process(L=1),	GO:0005575-cellular_component(L=0),GO:0005622-intracellular(L=3),GO:0005623-cell(L=1),GO:0005737-cytoplasm(L=4),GO:0005783-endoplasmic reticulum(L=4),GO:0005789-endoplasmic reticulum membrane(L=3),GO:0012505-endomembrane system(L=3),GO:0016020-membrane(L=1),GO:0016021-integral component of membrane(L=4),GO:0031090-organelle membrane(L=3),GO:0031224-intrinsic component of membrane(L=3),GO:0042175-…	GO:0003674-molecular_function(L=0),GO:0003824-catalytic activity(L=1),GO:0016740-transferase activity(L=2),GO:0016772-transferase activity, transferring phosphorus-containing groups(L=3),
Nippo_chrI.g1212	340.122	0.352306	0.151818	2.32058	0.0203096	0.0611931	377.226	344.287	268.598	267.505	169	335.532	384.502	198.412	358.261	284.949	386.819	377.864	410.18	360.846	467.437	355.113	434.828	351.086	419.081	250.91	TM(1x)	NA	NA	PIP49_C [PF12260.11]	FAM69, protein-kinase domain [IPR022049]	Inherit from biNOG: family with sequence similarity 69, member C	NA	NA	GO:0005575-cellular_component(L=0),GO:0016020-membrane(L=1),GO:0016021-integral component of membrane(L=4),GO:0031224-intrinsic component of membrane(L=3),GO:0044425-membrane part(L=2),	NA
Nippo_chrI.g1213	963.755	0.37974	0.117776	3.22425	0.00126302	0.00668444	900.663	1135.08	876.073	906.7	720.284	1112.61	708.47	715.081	593.917	707.144	1091.92	1082.37	1035.62	1061.01	1270.29	948.41	1167.73	1194.2	1164.65	882.874	NA	SEG: 0.04 (24/630)	NCoils: 0.08 (49/630)	DDE_Tnp_1 [PF01609.24]; DDE_Tnp_4 [PF13359.9]; Plant_tran [PF04827.17]	Harbinger transposase-derived nuclease domain [IPR027806]; Harbinger transposase-derived nuclease, animal [IPR026103]; Putative nuclease HARBI1-like [IPR045249]	harbinger transposase derived 1	NA	GO:0006139-nucleobase-containing compound metabolic process(L=3),GO:0006725-cellular aromatic compound metabolic process(L=3),GO:0006807-nitrogen compound metabolic process(L=2),GO:0008150-biological_process(L=0),GO:0008152-metabolic process(L=1),GO:0009987-cellular process(L=1),GO:0034641-cellular nitrogen compound metabolic process(L=3),GO:0043170-macromolecule metabolic process(L=3),GO:0044237…	GO:0005575-cellular_component(L=0),GO:0005622-intracellular(L=3),GO:0005623-cell(L=1),GO:0005634-nucleus(L=5),GO:0005737-cytoplasm(L=4),GO:0005813-centrosome(L=5),GO:0005815-microtubule organizing center(L=6),GO:0005856-cytoskeleton(L=5),GO:0015630-microtubule cytoskeleton(L=6),GO:0043226-organelle(L=1),GO:0043227-membrane-bounded organelle(L=2),GO:0043228-non-membrane-bounded organelle(L=2),GO:0…	GO:0003674-molecular_function(L=0),GO:0003824-catalytic activity(L=1),GO:0004518-nuclease activity(L=4),GO:0005488-binding(L=1),GO:0016787-hydrolase activity(L=2),GO:0016788-hydrolase activity, acting on ester bonds(L=3),GO:0043167-ion binding(L=2),GO:0043169-cation binding(L=3),GO:0046872-metal ion binding(L=4),
Nippo_chrI.g1214	86.1427	0.13521	0.402949	0.335552	0.737209	0.837039	195.986	114.46	63.5188	57.2738	125.661	20.5579	61.608	91.8906	40.6159	49.6859	175.557	141.085	130.7	85.0222	61.6182	36.389	88.7034	19.0479	39.1523	124.322	NA	SEG: 0.04 (73/1889)	NCoils: 0.02 (42/1889); 0.02 (42/1876); 0.02 (42/1873)	C1_1 [PF00130.25]; IQ [PF00612.30]; Myosin_head [PF00063.24]; RA [PF00788.26]; RhoGAP [PF00620.30]	C1-like domain superfamily [IPR046349]; Class IX myosin, motor domain [IPR036023]; IQ motif, EF-hand binding site [IPR000048]; Kinesin motor domain superfamily [IPR036961]; Myosin head, motor domain [IPR001609]; P-loop containing nucleoside triphosphate hydrolase [IPR027417]; Protein kinase C-like, phorbol ester/diacylglycerol-binding domain [IPR002219]; Ras-associating (RA) domain [IPR000159]; R…	MYSc	NA	GO:0006928-movement of cell or subcellular component(L=3),GO:0007154-cell communication(L=2),GO:0007165-signal transduction(L=3),GO:0008150-biological_process(L=0),GO:0008152-metabolic process(L=1),GO:0009987-cellular process(L=1),GO:0023052-signaling(L=1),GO:0030029-actin filament-based process(L=3),GO:0030048-actin filament-based movement(L=4),GO:0033275-actin-myosin filament sliding(L=6),GO:00…	GO:0005575-cellular_component(L=0),GO:0005622-intracellular(L=3),GO:0005623-cell(L=1),GO:0005856-cytoskeleton(L=5),GO:0015629-actin cytoskeleton(L=6),GO:0016459-myosin complex(L=6),GO:0032991-macromolecular complex(L=1),GO:0043226-organelle(L=1),GO:0043228-non-membrane-bounded organelle(L=2),GO:0043229-intracellular organelle(L=3),GO:0043232-intracellular non-membrane-bounded organelle(L=3),GO:00…	GO:0000146-microfilament motor activity(L=8),GO:0000166-nucleotide binding(L=3),GO:0001882-nucleoside binding(L=3),GO:0001883-purine nucleoside binding(L=4),GO:0003674-molecular_function(L=0),GO:0003774-motor activity(L=7),GO:0003824-catalytic activity(L=1),GO:0005488-binding(L=1),GO:0005515-protein binding(L=2),GO:0005516-calmodulin binding(L=3),GO:0005524-ATP binding(L=7),GO:0016462-pyrophospha…
Nippo_chrI.g1215	5.47548	-0.4972	1.29298	-0.384538	0.70058	0.811704	0	6.88831	0	0	19.0309	0	0	28.0411	7.54421	2.75248	9.96848	5.98541	3.38284	0	0	0	6.7493	16.0429	0	1967.91	NA	SEG: 0.19 (98/508)	NCoils: 0.06 (31/508); 0.07 (31/432)	PK_Tyr_Ser-Thr [PF07714.20]; Pkinase [PF00069.28]	Protein kinase domain [IPR000719]; Protein kinase, ATP binding site [IPR017441]; Protein kinase-like domain superfamily [IPR011009]	phosphotransferase activity, alcohol group as acceptor	NA	GO:0006464-cellular protein modification process(L=5),GO:0006468-protein phosphorylation(L=6),GO:0006793-phosphorus metabolic process(L=3),GO:0006796-phosphate-containing compound metabolic process(L=4),GO:0008150-biological_process(L=0),GO:0008152-metabolic process(L=1),GO:0009987-cellular process(L=1),GO:0016310-phosphorylation(L=5),GO:0019538-protein metabolic process(L=3),GO:0036211-protein m…	NA	GO:0000166-nucleotide binding(L=3),GO:0001882-nucleoside binding(L=3),GO:0001883-purine nucleoside binding(L=4),GO:0003674-molecular_function(L=0),GO:0003824-catalytic activity(L=1),GO:0004672-protein kinase activity(L=5),GO:0005488-binding(L=1),GO:0005524-ATP binding(L=7),GO:0016301-kinase activity(L=4),GO:0016740-transferase activity(L=2),GO:0016772-transferase activity, transferring phosphorus…
Nippo_chrI.g1216	630.131	-0.383975	0.212432	-1.80752	0.0706819	0.16043	392.216	614.573	867.814	489.126	694.183	651.666	922.899	1208.42	457.787	837.353	704.22	548.399	443.43	690.156	556.545	615.828	572.389	417.338	682.971	235.301	NA	NA	NA	DUF4604 [PF15377.9]	Domain of unknown function DUF4604 [IPR027911]; Uncharacterized protein KIAA1143-like [IPR040219]	Inherit from euNOG: kiaa1143	NA	NA	NA	NA
Nippo_chrI.g1217	0.213675	1.05617	3.02474	0.349178	0.726956	NA	0	0	0	0	0	0	0	0	0	0	0	0	0	0	0	0	4.27349	0	0	0	NA	NA	NA	NA	NA	NA	NA	NA	NA	NA
Nippo_chrI.g1218	4.11465	-1.679	1.15336	-1.45574	0.145464	0.275093	19.0075	1.63557	0	11.2634	0	3.08771	14.573	11.9846	0	1.3071	0	5.79842	2.14193	0	0	0	6.41024	3.17438	1.90925	0	NA	SEG: 0.24 (29/121)	NA	NA	NA	NA	NA	NA	NA	NA
Nippo_chrI.g1219	652.605	1.25342	0.24719	5.07067	3.96407e-07	9.63613e-06	682.796	664.028	220.458	354.789	259.37	430.214	280.244	226.372	456.177	282.432	1911.53	850.419	842.836	634.545	641.491	849.656	1173.05	745.965	804.736	740.991	NA	SEG: 0.37 (271/725)	NCoils: 0.09 (63/725); 0.06 (42/652)	P66_CC [PF16563.8]	Transcriptional repressor p66 [IPR040386]; Transcriptional repressor p66, coiled-coil MBD2-interaction domain [IPR032346]	Inherit from biNOG: GATA zinc finger domain containing 2B	NA	GO:0000003-reproduction(L=1),GO:0002009-morphogenesis of an epithelium(L=5),GO:0002119-nematode larval development(L=5),GO:0002164-larval development(L=4),GO:0003006-developmental process involved in reproduction(L=2),GO:0006810-transport(L=3),GO:0006897-endocytosis(L=5),GO:0006898-receptor-mediated endocytosis(L=6),GO:0007275-multicellular organism development(L=3),GO:0007548-sex differentiation…	NA	NA
Nippo_chrI.g122	15.4158	1.06182	0.625257	1.69821	0.0894686	0.191274	2.92423	20.4446	0	1.87723	10.8449	20.5848	13.452	18.6427	7.16522	3.92131	37.5552	2.89921	3.2129	31.7791	12.7127	38.9758	3.20512	33.0135	18.1379	26.9669	NA	NA	NA	NA	NA	NA	NA	NA	NA	NA
Nippo_chrI.g1220	96.0799	3.03624	0.734585	4.13327	3.5764e-05	0.00037691	44.4326	0	26.4738	19.0158	41.1962	9.38334	24.2207	15.6936	25.8024	2.64813	246.325	14.6841	18.4427	43.6142	594.491	47.3778	48.7006	15.4347	31.9115	651.748	SigP	SEG: 0.05 (18/393)	NA	Nucleotid_trans [PF03407.19]	Nucleotide-diphospho-sugar transferase [IPR005069]	Nucleotide-diphospho-sugar transferase	NA	NA	GO:0005575-cellular_component(L=0),GO:0016020-membrane(L=1),GO:0016021-integral component of membrane(L=4),GO:0031224-intrinsic component of membrane(L=3),GO:0044425-membrane part(L=2),	NA
Nippo_chrI.g1221	54.2076	5.00585	0.698308	7.16854	7.58004e-13	2.14843e-10	1.59915	2.68328	2.10589	0	0	4.04228	16.51	2.61494	3.12678	0	57.1035	141.92	270.832	65.8753	223.125	23.7371	8.39196	17.4402	145.251	97.794	SigP	SEG: 0.71 (135/190)	NA	NA	NA	NA	NA	NA	NA	NA
Nippo_chrI.g1222	1.95125	-1.42255	1.63981	-0.867513	0.385661	NA	0	4.08892	0	0	5.42246	0	3.36299	0	12.7382	2.61421	0	0	4.28387	0	0	0	5.34187	0	0	38.6917	SigP	SEG: 0.49 (104/214)	NA	NA	NA	NA	NA	NA	NA	NA
Nippo_chrI.g1223	0.284291	1.56929	3.01542	0.520424	0.602768	NA	0	0	0	0	0	0	0	0	0	0	0	0	0	0	1.9558	0.866128	0	0	2.86388	0	SigP	SEG: 0.52 (93/179)	NA	NA	NA	NA	NA	NA	NA	NA
Nippo_chrI.g1224	127.009	-0.854357	0.375418	-2.27574	0.0228613	0.0673188	224.778	21.4991	221.023	134.425	149.479	220.648	152.152	181.662	120.17	209.395	70.4552	89.0317	42.4764	70.1317	90.374	39.1557	23.5018	108.633	192.865	178.327	SigP	SEG: 0.81 (383/471)	NA	NA	NA	NA	NA	NA	NA	NA
Nippo_chrI.g1225	0.383493	0.896127	3.01893	0.296835	0.766592	NA	0	0	0	0	1.80749	0	0	0	0	0	0	0	0	0	0	0	0	0	0	5.86237	SigP	NA	NA	NA	NA	NA	NA	NA	NA	NA
Nippo_chrI.g1226	8.67508	3.73264	0.783594	4.76348	1.90281e-06	3.45313e-05	4.38635	0	0	0	4.51872	0	0	3.99487	0	0	15.961	22.2273	1.07097	9.22618	18.5801	19.9209	18.1623	14.6021	16.2287	24.622	TM(1x)	SEG: 0.05 (27/549)	NA	Zona_pellucida [PF00100.26]	Zona pellucida domain [IPR001507]	Zona pellucida-like domain	NA	GO:0002119-nematode larval development(L=5),GO:0002164-larval development(L=4),GO:0007275-multicellular organism development(L=3),GO:0008150-biological_process(L=0),GO:0009791-post-embryonic development(L=4),GO:0032501-multicellular organismal process(L=1),GO:0032502-developmental process(L=1),GO:0044699-single-organism process(L=1),GO:0044707-single-multicellular organism process(L=2),	GO:0005575-cellular_component(L=0),GO:0016020-membrane(L=1),GO:0016021-integral component of membrane(L=4),GO:0031224-intrinsic component of membrane(L=3),GO:0044425-membrane part(L=2),	NA
Nippo_chrI.g1227	5330.78	-0.527969	0.121982	-4.32827	1.50287e-05	0.000185345	4342.48	4123.27	7041.32	5773.41	5320.34	7987.92	6403.14	8688.84	7047.39	6227.05	4823.97	4554.66	3655.21	4531.08	4879.73	4050.88	4315.16	4250.49	4252.87	4346.36	NA	NA	NA	QIL1 [PF15884.8]	MICOS complex subunit Mic13 [IPR026769]	NA	NA	NA	NA	NA
Nippo_chrI.g1228	25.7904	0.231834	0.296771	0.781188	0.434692	0.596729	24.856	33.5291	20.2171	32.8515	28.0161	8.23391	34.7509	26.6325	22.2918	5.22842	45.0663	29.9585	31.058	24.6032	27.3812	21.6532	21.3675	20.9509	37.2305	19.9321	NA	NA	NA	NA	NA	NA	NA	NA	NA	NA
Nippo_chrI.g1229	47.9649	1.75284	0.653315	2.68299	0.0072967	0.0271935	21.328	70.7791	5.61728	32.3851	13.183	8.87798	33.7942	0	10.0648	22.8802	217.302	0.939798	63.5305	44.8609	15.2157	65.9952	22.8571	77.1747	60.3425	172.17	TM(1x)	SEG: 0.12 (84/678)	NCoils: 0.03 (28/987)	NA	NA	Inherit from KOG: Casein Kinase	NA	GO:0008150-biological_process(L=0),GO:0008152-metabolic process(L=1),	NA	GO:0003674-molecular_function(L=0),GO:0003824-catalytic activity(L=1),GO:0016740-transferase activity(L=2),GO:0016772-transferase activity, transferring phosphorus-containing groups(L=3),
Nippo_chrI.g123	16.0531	0.80415	0.643243	1.25015	0.211245	0.36106	11.6969	45.7959	8.66446	23.4653	8.13369	0	4.48399	0	4.77681	9.14973	33.7997	11.5968	12.8516	23.578	2.9337	17.3226	14.9572	10.7929	21.9564	55.1063	NA	SEG: 0.42 (56/132)	NA	NA	NA	NA	NA	NA	NA	NA
Nippo_chrI.g1230	0.768355	-0.949439	2.98682	-0.317876	0.750579	NA	0	0	0	0	0	0	2.24199	7.98974	0	0	0	3.86561	0	0	0	0	0	1.26975	0	0	NA	NA	NA	NA	NA	NA	NA	GO:0006139-nucleobase-containing compound metabolic process(L=3),GO:0006259-DNA metabolic process(L=4),GO:0006260-DNA replication(L=5),GO:0006278-RNA-dependent DNA biosynthetic process(L=7),GO:0006725-cellular aromatic compound metabolic process(L=3),GO:0006807-nitrogen compound metabolic process(L=2),GO:0008150-biological_process(L=0),GO:0008152-metabolic process(L=1),GO:0009058-biosynthetic pro…	NA	GO:0003674-molecular_function(L=0),GO:0003676-nucleic acid binding(L=3),GO:0003723-RNA binding(L=4),GO:0003824-catalytic activity(L=1),GO:0003964-RNA-directed DNA polymerase activity(L=6),GO:0005488-binding(L=1),GO:0016740-transferase activity(L=2),GO:0016772-transferase activity, transferring phosphorus-containing groups(L=3),GO:0016779-nucleotidyltransferase activity(L=4),GO:0034061-DNA polymer…
Nippo_chrI.g1231	1.95457	2.49183	1.26835	1.96463	0.0494575	NA	0	0	1.92544	0	3.61497	0	0	0	0	0	3.75552	1.93281	0	0	3.9116	1.73226	1.06837	1.26975	10.5009	9.3798	NA	NA	NA	NA	NA	NA	NA	GO:0006139-nucleobase-containing compound metabolic process(L=3),GO:0006259-DNA metabolic process(L=4),GO:0006260-DNA replication(L=5),GO:0006278-RNA-dependent DNA biosynthetic process(L=7),GO:0006725-cellular aromatic compound metabolic process(L=3),GO:0006807-nitrogen compound metabolic process(L=2),GO:0008150-biological_process(L=0),GO:0008152-metabolic process(L=1),GO:0009058-biosynthetic pro…	NA	GO:0003674-molecular_function(L=0),GO:0003676-nucleic acid binding(L=3),GO:0003723-RNA binding(L=4),GO:0003824-catalytic activity(L=1),GO:0003964-RNA-directed DNA polymerase activity(L=6),GO:0005488-binding(L=1),GO:0016740-transferase activity(L=2),GO:0016772-transferase activity, transferring phosphorus-containing groups(L=3),GO:0016779-nucleotidyltransferase activity(L=4),GO:0034061-DNA polymer…
Nippo_chrI.g1232	7.04084	0.430978	0.865634	0.497876	0.618571	0.750057	8.79824	0	0	12.2375	0	1.03224	0	13.355	10.3799	14.42	19.7739	14.5383	11.8149	3.08435	3.92299	0.86865	6.4289	5.09379	0.957407	14.1107	SigP	NA	NCoils: 0.04 (21/483); 0.04 (21/511)	Astacin [PF01400.27]	Astacin-like metallopeptidase domain [IPR034035]; CUB domain [IPR000859]; EGF-like domain [IPR000742]; Metallopeptidase, catalytic domain superfamily [IPR024079]; Metallopeptidase, nematode [IPR017050]; Peptidase M12A [IPR001506]; Peptidase, metallopeptidase [IPR006026]; Spermadhesin, CUB domain superfamily [IPR035914]	Astacin (Peptidase family M12A)	NA	GO:0006508-proteolysis(L=4),GO:0008150-biological_process(L=0),GO:0008152-metabolic process(L=1),GO:0019538-protein metabolic process(L=3),GO:0043170-macromolecule metabolic process(L=3),GO:0044238-primary metabolic process(L=2),GO:0071704-organic substance metabolic process(L=2),	NA	GO:0003674-molecular_function(L=0),GO:0003824-catalytic activity(L=1),GO:0004175-endopeptidase activity(L=5),GO:0004222-metalloendopeptidase activity(L=6),GO:0005488-binding(L=1),GO:0008233-peptidase activity(L=3),GO:0008237-metallopeptidase activity(L=5),GO:0008270-zinc ion binding(L=6),GO:0016787-hydrolase activity(L=2),GO:0043167-ion binding(L=2),GO:0043169-cation binding(L=3),GO:0046872-metal…
Nippo_chrI.g1233	59.917	0.714155	0.388311	1.83913	0.0658958	0.152364	57.3602	30.6098	13.157	44.7891	100.171	92.4316	28.4548	49.742	10.8804	26.7954	61.3676	115.245	149.96	45.5684	46.7758	41.4293	60.8943	79.9856	102.665	40.0591	TM(10x); TM(11x); TM(2x)	SEG: 0.01 (10/891)	NA	Patched [PF02460.21]; Sterol-sensing [PF12349.11]	Protein patched/dispatched [IPR003392]; Sterol-sensing domain [IPR000731]	Sterol-sensing domain of SREBP cleavage-activation	NA	GO:0007154-cell communication(L=2),GO:0007165-signal transduction(L=3),GO:0008150-biological_process(L=0),GO:0009987-cellular process(L=1),GO:0018996-molting cycle, collagen and cuticulin-based cuticle(L=4),GO:0023052-signaling(L=1),GO:0032501-multicellular organismal process(L=1),GO:0040008-regulation of growth(L=3),GO:0040011-locomotion(L=1),GO:0040014-regulation of multicellular organism growt…	GO:0005575-cellular_component(L=0),GO:0016020-membrane(L=1),GO:0016021-integral component of membrane(L=4),GO:0031224-intrinsic component of membrane(L=3),GO:0044425-membrane part(L=2),	GO:0003674-molecular_function(L=0),GO:0004871-signal transducer activity(L=1),GO:0004872-receptor activity(L=2),GO:0004888-transmembrane signaling receptor activity(L=3),GO:0008158-hedgehog receptor activity(L=4),GO:0038023-signaling receptor activity(L=2),GO:0060089-molecular transducer activity(L=1),
Nippo_chrI.g1234	0.611714	2.68155	2.98406	0.898625	0.368852	NA	0	0	0	0	0	0	0	0	0	0	0	0	0	1.02698	2.939	0	0	8.26829	0	162.094	TM(3x)	SEG: 0.17 (36/212)	NCoils: 0.08 (28/350); 0.06 (28/458)	DUF5641 [PF18701.4]	Domain of unknown function DUF5641 [IPR040676]; Integrase, catalytic core [IPR001584]; Ribonuclease H superfamily [IPR036397]; Ribonuclease H-like superfamily [IPR012337]	Inherit from KOG: Retrotransposon protein	NA	GO:0006139-nucleobase-containing compound metabolic process(L=3),GO:0006259-DNA metabolic process(L=4),GO:0006725-cellular aromatic compound metabolic process(L=3),GO:0006807-nitrogen compound metabolic process(L=2),GO:0008150-biological_process(L=0),GO:0008152-metabolic process(L=1),GO:0009987-cellular process(L=1),GO:0015074-DNA integration(L=5),GO:0034641-cellular nitrogen compound metabolic p…	NA	GO:0003674-molecular_function(L=0),GO:0003676-nucleic acid binding(L=3),GO:0005488-binding(L=1),GO:0097159-organic cyclic compound binding(L=2),GO:1901363-heterocyclic compound binding(L=2),
Nippo_chrI.g1235	70.8912	-2.06814	0.488123	-4.23692	2.26609e-05	0.000260932	93.5754	33.5291	143.445	11.2634	234.973	205.848	88.5588	145.147	51.7488	137.246	0.93888	39.6225	48.1935	11.2764	29.337	31.1806	24.5726	51.4249	17.1833	18.7596	TM(12x)	SEG: 0.12 (56/472)	NA	MFS_1 [PF07690.19]	MFS transporter superfamily [IPR036259]; Major facilitator superfamily [IPR011701]; Major facilitator superfamily domain [IPR020846]	Major Facilitator Superfamily	NA	GO:0006810-transport(L=3),GO:0008150-biological_process(L=0),GO:0009987-cellular process(L=1),GO:0044699-single-organism process(L=1),GO:0044763-single-organism cellular process(L=2),GO:0044765-single-organism transport(L=3),GO:0051179-localization(L=1),GO:0051234-establishment of localization(L=2),GO:0055085-transmembrane transport(L=4),	GO:0005575-cellular_component(L=0),GO:0016020-membrane(L=1),GO:0016021-integral component of membrane(L=4),GO:0031224-intrinsic component of membrane(L=3),GO:0044425-membrane part(L=2),	NA
Nippo_chrI.g1236	59.0918	-1.74352	0.390651	-4.46312	8.07764e-06	0.000114013	92.3789	83.2907	46.0845	51.9321	164.762	66.9368	45.6691	181.737	105.411	71.8889	11.4749	31.4968	19.6339	24.014	3.98394	12.6109	25.3984	48.0682	30.5789	64.4845	SigP+TM(11x); TM(11x)	SEG: 0.02 (10/458)	NA	MFS_1 [PF07690.19]	MFS transporter superfamily [IPR036259]; Major facilitator superfamily [IPR011701]; Major facilitator superfamily domain [IPR020846]	Major Facilitator Superfamily	NA	GO:0006810-transport(L=3),GO:0008150-biological_process(L=0),GO:0009987-cellular process(L=1),GO:0044699-single-organism process(L=1),GO:0044763-single-organism cellular process(L=2),GO:0044765-single-organism transport(L=3),GO:0051179-localization(L=1),GO:0051234-establishment of localization(L=2),GO:0055085-transmembrane transport(L=4),	GO:0005575-cellular_component(L=0),GO:0016020-membrane(L=1),GO:0016021-integral component of membrane(L=4),GO:0031224-intrinsic component of membrane(L=3),GO:0044425-membrane part(L=2),	NA
Nippo_chrI.g1237	465.681	0.196983	0.102141	1.92853	0.053789	0.130244	424.014	511.115	526.606	349.164	481.695	350.97	505.57	338.232	427.525	420.888	547.367	506.395	491.574	439.781	457.658	414.875	576.921	462.824	531.728	548.718	TM(5x)	NA	NA	Yip1 [PF04893.20]	Protein Yip1/4-like [IPR045231]; Yip1 domain [IPR006977]	Yip1 domain	NA	GO:0007275-multicellular organism development(L=3),GO:0008150-biological_process(L=0),GO:0009790-embryo development(L=4),GO:0009792-embryo development ending in birth or egg hatching(L=5),GO:0032501-multicellular organismal process(L=1),GO:0032502-developmental process(L=1),GO:0044699-single-organism process(L=1),GO:0044707-single-multicellular organism process(L=2),GO:0044767-single-organism dev…	GO:0005575-cellular_component(L=0),GO:0016020-membrane(L=1),GO:0016021-integral component of membrane(L=4),GO:0031224-intrinsic component of membrane(L=3),GO:0044425-membrane part(L=2),	NA
Nippo_chrI.g1238	655.891	0.251242	0.124311	2.02109	0.0432707	0.110006	569.559	593.612	495.84	522.062	776.684	585.901	497.453	430.489	655.43	860.874	856.84	670.443	720.404	652.521	742.236	706.965	732.604	533.506	843.416	670.971	TM(1x)	SEG: 0.05 (25/535)	NA	DNA_primase_lrg [PF04104.17]	DNA primase large subunit, eukaryotic/archaeal [IPR007238]; DNA primase, large subunit, eukaryotic [IPR016558]	DNA primase large subunit	23024011003030	GO:0000003-reproduction(L=1),GO:0000910-cytokinesis(L=4),GO:0003006-developmental process involved in reproduction(L=2),GO:0006139-nucleobase-containing compound metabolic process(L=3),GO:0006259-DNA metabolic process(L=4),GO:0006260-DNA replication(L=5),GO:0006261-DNA-dependent DNA replication(L=7),GO:0006269-DNA replication, synthesis of RNA primer(L=8),GO:0006725-cellular aromatic compound met…	NA	GO:0003674-molecular_function(L=0),GO:0003824-catalytic activity(L=1),GO:0003896-DNA primase activity(L=8),GO:0003899-DNA-directed 5'-3' RNA polymerase activity(L=7),GO:0016740-transferase activity(L=2),GO:0016772-transferase activity, transferring phosphorus-containing groups(L=3),GO:0016779-nucleotidyltransferase activity(L=4),GO:0034062-5'-3' RNA polymerase activity(L=6),
Nippo_chrI.g1239	612.922	-0.101352	0.10905	-0.929415	0.352674	0.520031	625.786	518.475	656.573	677.679	563.936	743.11	703.986	640.51	628.151	586.89	701.344	611.733	465.871	680.687	682.575	744.87	598.289	469.808	471.586	486.577	NA	SEG: 0.09 (29/324)	NCoils: 0.22 (70/324)	HMG_box [PF00505.22]; HMG_box_2 [PF09011.13]	High mobility group box domain [IPR009071]; High mobility group box domain superfamily [IPR036910]	HMG	NA	GO:0000003-reproduction(L=1),GO:0007049-cell cycle(L=3),GO:0007059-chromosome segregation(L=3),GO:0007126-meiotic nuclear division(L=4),GO:0008150-biological_process(L=0),GO:0009987-cellular process(L=1),GO:0022402-cell cycle process(L=4),GO:0044699-single-organism process(L=1),GO:0044763-single-organism cellular process(L=2),GO:0045132-meiotic chromosome segregation(L=5),GO:0048610-obsolete cell…	NA	NA
Nippo_chrI.g124	44.1465	-0.666526	0.318796	-2.09076	0.0365499	0.0965972	58.4846	45.7959	17.3289	50.6851	59.6471	43.228	66.1388	63.9179	34.2338	103.261	50.6995	14.496	33.2	68.6838	33.2486	34.6451	14.9572	32.3787	39.1397	18.7596	NA	SEG: 0.16 (15/94)	NCoils: 0.30 (28/94)	NA	NA	NA	NA	NA	NA	NA
Nippo_chrI.g1240	795.62	0.123953	0.0976613	1.26921	0.204366	0.351899	773.362	937.027	838.963	805.677	775.691	726.149	764.589	595.809	797.541	596.445	752.603	763.074	848.059	995.531	713.4	887.34	891.943	957.552	653.898	837.739	NA	NA	NA	ETF [PF01012.24]	Electron transfer flavoprotein, alpha/beta-subunit, N-terminal [IPR014730]; Electron transfer flavoprotein, beta subunit [IPR012255]; Electron transfer flavoprotein, beta subunit, N-terminal [IPR033948]; Rossmann-like alpha/beta/alpha sandwich fold [IPR014729]	Electron transfer flavoprotein domain	910	GO:0007275-multicellular organism development(L=3),GO:0008150-biological_process(L=0),GO:0009790-embryo development(L=4),GO:0009792-embryo development ending in birth or egg hatching(L=5),GO:0032501-multicellular organismal process(L=1),GO:0032502-developmental process(L=1),GO:0044699-single-organism process(L=1),GO:0044707-single-multicellular organism process(L=2),GO:0044767-single-organism dev…	GO:0005575-cellular_component(L=0),GO:0005622-intracellular(L=3),GO:0005623-cell(L=1),GO:0005737-cytoplasm(L=4),GO:0005783-endoplasmic reticulum(L=4),GO:0016020-membrane(L=1),GO:0016021-integral component of membrane(L=4),GO:0031224-intrinsic component of membrane(L=3),GO:0043226-organelle(L=1),GO:0043227-membrane-bounded organelle(L=2),GO:0043229-intracellular organelle(L=3),GO:0043231-intracell…	GO:0003674-molecular_function(L=0),GO:0009055-electron carrier activity(L=1),
Nippo_chrI.g1241	472.625	-0.371914	0.112766	-3.29809	0.000973457	0.00542473	463.491	426.883	556.451	407.358	516.941	572.256	556.015	581.919	716.522	534.606	488.218	387.528	394.116	356.746	447.879	546.527	355.768	373.307	397.125	372.847	NA	SEG: 0.07 (14/198)	NCoils: 0.21 (42/198); 0.21 (42/198)	Snf7 [PF03357.24]	Snf7 family [IPR005024]	Snf7	4144	GO:0002119-nematode larval development(L=5),GO:0002164-larval development(L=4),GO:0006810-transport(L=3),GO:0007275-multicellular organism development(L=3),GO:0008104-protein localization(L=3),GO:0008150-biological_process(L=0),GO:0009790-embryo development(L=4),GO:0009791-post-embryonic development(L=4),GO:0009792-embryo development ending in birth or egg hatching(L=5),GO:0015031-protein transpo…	NA	NA
Nippo_chrI.g1242	0.278384	1.44352	3.01979	0.478019	0.632637	NA	0	0	0	0	0	0	0	0	0	0	0	0	0	2.05026	0	0	0	0	0	3.51742	NA	NA	NA	NA	NA	NA	NA	NA	NA	NA
Nippo_chrI.g1243	5407.46	-0.268476	0.0926181	-2.89875	0.00374659	0.0161895	5083.49	5794.23	6466.36	6286.25	5932.79	5509.52	6663.26	5199.33	7611.6	4541.87	4894.53	4575.35	4431.95	5522.07	4925.26	5576.22	4751.66	5649.9	4016.77	4716.77	NA	SEG: 0.06 (11/200)	NCoils: 0.10 (21/200); 0.10 (21/207)	Ribosomal_L13e [PF01294.21]	Ribosomal protein L13e [IPR001380]; Ribosomal protein L13e, conserved site [IPR018256]	60S ribosomal protein L13	3010	GO:0000003-reproduction(L=1),GO:0002119-nematode larval development(L=5),GO:0002164-larval development(L=4),GO:0006412-translation(L=5),GO:0006915-apoptotic process(L=5),GO:0007275-multicellular organism development(L=3),GO:0008150-biological_process(L=0),GO:0008152-metabolic process(L=1),GO:0008219-cell death(L=3),GO:0009058-biosynthetic process(L=2),GO:0009059-macromolecule biosynthetic process…	GO:0005575-cellular_component(L=0),GO:0005622-intracellular(L=3),GO:0005623-cell(L=1),GO:0005737-cytoplasm(L=4),GO:0005840-ribosome(L=5),GO:0030529-intracellular ribonucleoprotein complex(L=4),GO:0032991-macromolecular complex(L=1),GO:0043226-organelle(L=1),GO:0043228-non-membrane-bounded organelle(L=2),GO:0043229-intracellular organelle(L=3),GO:0043232-intracellular non-membrane-bounded organell…	GO:0003674-molecular_function(L=0),GO:0003735-structural constituent of ribosome(L=2),GO:0005198-structural molecule activity(L=1),
Nippo_chrI.g1244	77.8868	-0.635079	0.290161	-2.18871	0.0286176	0.0801918	133.739	36.0159	25.0045	91.1542	120.426	66.2495	89.8782	168.419	88.1058	129.893	45.5901	33.8308	68.9354	54.4088	55.2149	51.8382	89.2784	74.5613	68.9931	66.2011	NA	NA	NCoils: 0.14 (21/150); 0.11 (21/183)	p25-alpha [PF05517.15]	EF-hand domain pair [IPR011992]; P25-alpha [IPR008907]	p25-alpha	NA	GO:0000003-reproduction(L=1),GO:0002119-nematode larval development(L=5),GO:0002164-larval development(L=4),GO:0007275-multicellular organism development(L=3),GO:0008150-biological_process(L=0),GO:0009791-post-embryonic development(L=4),GO:0032501-multicellular organismal process(L=1),GO:0032502-developmental process(L=1),GO:0040007-growth(L=1),GO:0044699-single-organism process(L=1),GO:0044707-s…	NA	NA
Nippo_chrI.g1245	885.928	0.838041	0.220744	3.79644	0.000146789	0.00120428	761.138	1478.46	547.116	735.876	548.816	516.952	385.095	311.173	483.172	585.893	1039.51	1038.72	1544.42	1116.46	1052.09	1012.57	1444.85	774.243	1264.24	1077.75	NA	SEG: 0.36 (260/721)	NCoils: 0.04 (28/721); 0.03 (28/949); 0.04 (28/767)	FHA [PF00498.29]	Forkhead-associated (FHA) domain [IPR000253]; SMAD/FHA domain superfamily [IPR008984]	FHA domain	NA	GO:0000003-reproduction(L=1),GO:0002119-nematode larval development(L=5),GO:0002164-larval development(L=4),GO:0006810-transport(L=3),GO:0006897-endocytosis(L=5),GO:0006898-receptor-mediated endocytosis(L=6),GO:0007275-multicellular organism development(L=3),GO:0008150-biological_process(L=0),GO:0009653-anatomical structure morphogenesis(L=3),GO:0009790-embryo development(L=4),GO:0009791-post-emb…	NA	NA
Nippo_chrI.g1246	535.784	-1.01009	0.257155	-3.92793	8.56808e-05	0.000767425	1137.48	334.46	578.598	507.769	737.424	786.305	1002.13	1025.31	343.12	709.728	321.127	468.686	341.624	238.892	173.142	217.389	567.282	563.111	289.27	372.831	NA	SEG: 0.03 (13/483)	NA	Arfaptin [PF06456.16]	AH/BAR domain superfamily [IPR027267]; Arfaptin homology (AH) domain [IPR010504]; Islet cell autoantigen 1/Ica1-like [IPR024114]	Arfaptin	NA	GO:0006412-translation(L=5),GO:0008150-biological_process(L=0),GO:0008152-metabolic process(L=1),GO:0009058-biosynthetic process(L=2),GO:0009059-macromolecule biosynthetic process(L=4),GO:0009987-cellular process(L=1),GO:0010467-gene expression(L=4),GO:0010646-regulation of cell communication(L=4),GO:0019538-protein metabolic process(L=3),GO:0023051-regulation of signaling(L=3),GO:0031644-regulat…	GO:0005575-cellular_component(L=0),GO:0005622-intracellular(L=3),GO:0005623-cell(L=1),GO:0005737-cytoplasm(L=4),GO:0005794-Golgi apparatus(L=4),GO:0005840-ribosome(L=5),GO:0030529-intracellular ribonucleoprotein complex(L=4),GO:0032991-macromolecular complex(L=1),GO:0043226-organelle(L=1),GO:0043227-membrane-bounded organelle(L=2),GO:0043228-non-membrane-bounded organelle(L=2),GO:0043229-intracel…	GO:0003674-molecular_function(L=0),GO:0003735-structural constituent of ribosome(L=2),GO:0005198-structural molecule activity(L=1),GO:0005488-binding(L=1),GO:0005515-protein binding(L=2),GO:0019904-protein domain specific binding(L=3),
Nippo_chrI.g1247	44.7112	-0.00733512	0.441332	-0.0166204	0.986739	0.99203	39.4178	23.6801	4.90807	66.5415	48.7288	54.4676	20.1476	69.1403	30.2077	91.3598	56.2481	9.6495	29.942	50.1559	127.912	38.0523	33.0698	18.3837	36.554	45.6578	SigP+TM(2x); SigP+TM(4x)	SEG: 0.04 (18/418)	NA	Neur_chan_LBD [PF02931.26]	Neurotransmitter-gated ion-channel [IPR006201]; Neurotransmitter-gated ion-channel ligand-binding domain [IPR006202]; Neurotransmitter-gated ion-channel ligand-binding domain superfamily [IPR036734]; Neurotransmitter-gated ion-channel, conserved site [IPR018000]	Thought to regulate endocytosis in coelomocytes through modulation of phospholipase C activity	NA	GO:0003008-system process(L=2),GO:0006810-transport(L=3),GO:0006811-ion transport(L=4),GO:0006897-endocytosis(L=5),GO:0007154-cell communication(L=2),GO:0007165-signal transduction(L=3),GO:0007267-cell-cell signaling(L=3),GO:0007268-chemical synaptic transmission(L=7),GO:0007275-multicellular organism development(L=3),GO:0007568-aging(L=3),GO:0008150-biological_process(L=0),GO:0008340-determinati…	GO:0005575-cellular_component(L=0),GO:0005622-intracellular(L=3),GO:0005623-cell(L=1),GO:0005737-cytoplasm(L=4),GO:0012506-vesicle membrane(L=4),GO:0016020-membrane(L=1),GO:0016021-integral component of membrane(L=4),GO:0030659-cytoplasmic vesicle membrane(L=5),GO:0031090-organelle membrane(L=3),GO:0031224-intrinsic component of membrane(L=3),GO:0031410-cytoplasmic vesicle(L=4),GO:0031982-vesicle…	GO:0003674-molecular_function(L=0),GO:0004871-signal transducer activity(L=1),GO:0004872-receptor activity(L=2),GO:0004888-transmembrane signaling receptor activity(L=3),GO:0005215-transporter activity(L=1),GO:0005216-ion channel activity(L=5),GO:0005230-extracellular ligand-gated ion channel activity(L=6),GO:0015075-ion transmembrane transporter activity(L=4),GO:0015267-channel activity(L=4),GO:…
Nippo_chrI.g1248	186.115	0.961404	0.267696	3.59141	0.000328896	0.00230434	105.272	287.86	77.0174	217.758	127.428	77.1929	107.616	47.9384	110.663	101.954	227.209	209.709	199.2	262.434	244.475	228.658	302.35	208.239	410.49	168.836	NA	SEG: 0.12 (42/353)	NA	TF_AP-2 [PF03299.17]	Transcription factor AP-2 [IPR004979]; Transcription factor AP-2, C-terminal [IPR013854]	activating enhancer binding protein 2	NA	GO:0000003-reproduction(L=1),GO:0000122-negative regulation of transcription from RNA polymerase II promoter(L=8),GO:0000902-cell morphogenesis(L=5),GO:0000904-cell morphogenesis involved in differentiation(L=5),GO:0001501-skeletal system development(L=5),GO:0001568-blood vessel development(L=5),GO:0001654-eye development(L=7),GO:0001655-urogenital system development(L=5),GO:0001656-metanephros d…	GO:0005575-cellular_component(L=0),GO:0005622-intracellular(L=3),GO:0005623-cell(L=1),GO:0005634-nucleus(L=5),GO:0005654-nucleoplasm(L=5),GO:0005667-transcription factor complex(L=4),GO:0005737-cytoplasm(L=4),GO:0005794-Golgi apparatus(L=4),GO:0005813-centrosome(L=5),GO:0005815-microtubule organizing center(L=6),GO:0005829-cytosol(L=4),GO:0005856-cytoskeleton(L=5),GO:0015630-microtubule cytoskele…	GO:0000975-regulatory region DNA binding(L=5),GO:0000976-transcription regulatory region sequence-specific DNA binding(L=7),GO:0000977-RNA polymerase II regulatory region sequence-specific DNA binding(L=8),GO:0000978-RNA polymerase II core promoter proximal region sequence-specific DNA binding(L=9),GO:0000979-RNA polymerase II core promoter sequence-specific DNA binding(L=9),GO:0000980-RNA polyme…
Nippo_chrI.g1249	10.6215	-1.73457	0.733149	-2.36592	0.0179852	0.0556368	16.0833	5.72449	19.2544	16.895	28.0161	25.731	10.089	17.3111	15.9227	9.14973	0	2.89921	4.28387	0	0	1.73226	1.06837	27.9345	0.954627	601.48	SigP	NA	NA	NA	NA	NA	NA	NA	NA	NA
Nippo_chrI.g125	577.628	0.376506	0.234598	1.6049	0.108516	0.221685	538.059	946.176	546.824	274.075	347.038	469.333	573.95	432.777	293.774	605.189	687.261	318.913	870.696	619.179	505.575	381.962	926.279	986.597	600.461	628.447	SigP	NA	NA	Sema [PF01403.22]	Immunoglobulin-like domain [IPR007110]; Immunoglobulin-like domain superfamily [IPR036179]; Immunoglobulin-like fold [IPR013783]; Sema domain [IPR001627]; Sema domain superfamily [IPR036352]; Semaphorin [IPR027231]; WD40/YVTN repeat-like-containing domain superfamily [IPR015943]	Regulates the formation or stabilization of cell-cell contacts at several stages of epithelial morphogenesis. In early embryonic development, required for proper ventral closure of the epidermis. During male tail morphogenesis, regulates precursor cell sorting and allows the formation of distinct sensory rays. Seems to control cell-cell contact formation through	NA	GO:0000902-cell morphogenesis(L=5),GO:0000904-cell morphogenesis involved in differentiation(L=5),GO:0002009-morphogenesis of an epithelium(L=5),GO:0006928-movement of cell or subcellular component(L=3),GO:0006935-chemotaxis(L=3),GO:0007275-multicellular organism development(L=3),GO:0007399-nervous system development(L=5),GO:0007409-axonogenesis(L=7),GO:0007411-axon guidance(L=7),GO:0007413-axona…	GO:0005575-cellular_component(L=0),GO:0005576-extracellular region(L=1),GO:0005623-cell(L=1),GO:0009986-cell surface(L=3),GO:0016020-membrane(L=1),GO:0044464-cell part(L=2),	GO:0003674-molecular_function(L=0),GO:0004872-receptor activity(L=2),
Nippo_chrI.g1250	0.0905672	0.449562	3.02619	0.148557	0.881903	NA	0	0	0	0	0	0	0	17.2498	0	0	0.942176	0	0	0	0	0.869168	0	0	0	226.675	NA	SEG: 0.10 (45/452)	NA	Y_phosphatase [PF00102.30]; Y_phosphatase3 [PF13350.9]	Protein-tyrosine phosphatase, active site [IPR016130]; Protein-tyrosine phosphatase, catalytic [IPR003595]; Protein-tyrosine phosphatase-like [IPR029021]; Tyrosine-specific protein phosphatase, PTPase domain [IPR000242]; Tyrosine-specific protein phosphatases domain [IPR000387]	PTPc	NA	GO:0006464-cellular protein modification process(L=5),GO:0006470-protein dephosphorylation(L=6),GO:0006793-phosphorus metabolic process(L=3),GO:0006796-phosphate-containing compound metabolic process(L=4),GO:0008150-biological_process(L=0),GO:0008152-metabolic process(L=1),GO:0009987-cellular process(L=1),GO:0016311-dephosphorylation(L=5),GO:0019538-protein metabolic process(L=3),GO:0035335-pepti…	NA	GO:0003674-molecular_function(L=0),GO:0003824-catalytic activity(L=1),GO:0004721-phosphoprotein phosphatase activity(L=6),GO:0004725-protein tyrosine phosphatase activity(L=7),GO:0016787-hydrolase activity(L=2),GO:0016788-hydrolase activity, acting on ester bonds(L=3),GO:0016791-phosphatase activity(L=5),GO:0042578-phosphoric ester hydrolase activity(L=4),
Nippo_chrI.g1251	6.14286	0.473377	0.873759	0.541771	0.587976	0.724786	0	21.2624	0	0.938613	0.903744	4.11695	20.1779	1.33162	2.38841	0	7.51104	9.66403	19.2774	6.15079	1.9558	8.66128	7.47861	6.34875	0	349.398	NA	SEG: 0.03 (13/399)	NA	ABC1 [PF03109.19]; Kdo [PF06293.17]; PK_Tyr_Ser-Thr [PF07714.20]; Pkinase [PF00069.28]; SH2 [PF00017.27]	Fes/Fps/Fer, SH2 domain [IPR035849]; Protein kinase domain [IPR000719]; Protein kinase, ATP binding site [IPR017441]; Protein kinase-like domain superfamily [IPR011009]; SH2 domain [IPR000980]; SH2 domain superfamily [IPR036860]; Serine-threonine/tyrosine-protein kinase, catalytic domain [IPR001245]; Tyrosine-protein kinase, active site [IPR008266]; Tyrosine-protein kinase, catalytic domain [IPR0…	TyrKc	NA	GO:0006464-cellular protein modification process(L=5),GO:0006468-protein phosphorylation(L=6),GO:0006793-phosphorus metabolic process(L=3),GO:0006796-phosphate-containing compound metabolic process(L=4),GO:0008150-biological_process(L=0),GO:0008152-metabolic process(L=1),GO:0009987-cellular process(L=1),GO:0016310-phosphorylation(L=5),GO:0019538-protein metabolic process(L=3),GO:0036211-protein m…	NA	GO:0000166-nucleotide binding(L=3),GO:0001882-nucleoside binding(L=3),GO:0001883-purine nucleoside binding(L=4),GO:0003674-molecular_function(L=0),GO:0003824-catalytic activity(L=1),GO:0004672-protein kinase activity(L=5),GO:0004713-protein tyrosine kinase activity(L=6),GO:0005488-binding(L=1),GO:0005524-ATP binding(L=7),GO:0016301-kinase activity(L=4),GO:0016740-transferase activity(L=2),GO:0016…
Nippo_chrI.g1252	590.001	0.463407	0.183235	2.52904	0.0114376	0.0389294	655.028	982.976	376.423	407.358	422.048	377.73	445.036	382.176	580.382	329.39	683.505	505.429	883.548	523.842	660.083	640.069	775.639	686.935	722.653	759.764	NA	SEG: 0.16 (128/797)	NCoils: 0.20 (161/797)	dsrm [PF00035.29]	Double-stranded RNA-binding domain [IPR014720]; Microprocessor complex subunit DGCR8 [IPR040375]; WW domain [IPR001202]	Inherit from biNOG: DiGeorge syndrome critical region gene 8	NA	GO:0000003-reproduction(L=1),GO:0002009-morphogenesis of an epithelium(L=5),GO:0002119-nematode larval development(L=5),GO:0002164-larval development(L=4),GO:0003006-developmental process involved in reproduction(L=2),GO:0006139-nucleobase-containing compound metabolic process(L=3),GO:0006396-RNA processing(L=5),GO:0006725-cellular aromatic compound metabolic process(L=3),GO:0006807-nitrogen comp…	NA	GO:0003674-molecular_function(L=0),GO:0003676-nucleic acid binding(L=3),GO:0003723-RNA binding(L=4),GO:0003725-double-stranded RNA binding(L=5),GO:0003824-catalytic activity(L=1),GO:0005488-binding(L=1),GO:0097159-organic cyclic compound binding(L=2),GO:1901363-heterocyclic compound binding(L=2),
Nippo_chrI.g1253	2.11923	0.11559	1.52905	0.0755957	0.939741	NA	7.31058	0	0.962718	0	9.03744	3.08771	0	0	0	0	1.87776	0	0	0	5.86741	0	0	5.079	0.954627	8.20732	NA	SEG: 0.10 (38/363)	NA	MH1 [PF03165.19]; MH2 [PF03166.17]	Dwarfin [IPR013790]; MAD homology 1, Dwarfin-type [IPR003619]; MAD homology, MH1 [IPR013019]; SMAD MH1 domain superfamily [IPR036578]; SMAD domain, Dwarfin-type [IPR001132]; SMAD-like domain superfamily [IPR017855]; SMAD/FHA domain superfamily [IPR008984]	MH1 domain	NA	GO:0006139-nucleobase-containing compound metabolic process(L=3),GO:0006351-transcription, DNA-templated(L=5),GO:0006355-regulation of transcription, DNA-templated(L=7),GO:0006725-cellular aromatic compound metabolic process(L=3),GO:0006807-nitrogen compound metabolic process(L=2),GO:0007154-cell communication(L=2),GO:0007165-signal transduction(L=3),GO:0007166-cell surface receptor signaling pat…	GO:0005575-cellular_component(L=0),GO:0005622-intracellular(L=3),GO:0005623-cell(L=1),GO:0005634-nucleus(L=5),GO:0005654-nucleoplasm(L=5),GO:0005667-transcription factor complex(L=4),GO:0031974-membrane-enclosed lumen(L=1),GO:0031981-nuclear lumen(L=6),GO:0032991-macromolecular complex(L=1),GO:0043226-organelle(L=1),GO:0043227-membrane-bounded organelle(L=2),GO:0043229-intracellular organelle(L=3…	GO:0001071-nucleic acid binding transcription factor activity(L=1),GO:0003674-molecular_function(L=0),GO:0003700-transcription factor activity, sequence-specific DNA binding(L=2),
Nippo_chrI.g1254	2.93677	-0.867225	0.932667	-0.929834	0.352457	NA	2.92423	0	8.66446	4.69307	0.903744	1.02924	3.36299	0	7.16522	9.14973	0	5.79842	3.2129	0	0	0.866128	4.27349	3.17438	0	3.51742	SigP	SEG: 0.10 (55/563)	NA	Peptidase_M14 [PF00246.27]; Propep_M14 [PF02244.19]	Carboxypeptidase, activation peptide [IPR003146]; Metallocarboxypeptidase-like, propeptide [IPR036990]; Peptidase M14, carboxypeptidase A [IPR000834]	Carboxypeptidase activation peptide	NA	GO:0006508-proteolysis(L=4),GO:0008150-biological_process(L=0),GO:0008152-metabolic process(L=1),GO:0019538-protein metabolic process(L=3),GO:0043170-macromolecule metabolic process(L=3),GO:0044238-primary metabolic process(L=2),GO:0071704-organic substance metabolic process(L=2),	NA	GO:0003674-molecular_function(L=0),GO:0003824-catalytic activity(L=1),GO:0004180-carboxypeptidase activity(L=6),GO:0004181-metallocarboxypeptidase activity(L=7),GO:0005488-binding(L=1),GO:0008233-peptidase activity(L=3),GO:0008235-metalloexopeptidase activity(L=6),GO:0008237-metallopeptidase activity(L=5),GO:0008238-exopeptidase activity(L=5),GO:0008270-zinc ion binding(L=6),GO:0016787-hydrolase …
Nippo_chrI.g1255	3.03737	-0.860657	1.2231	-0.703668	0.481639	0.637902	8.05054	2.70168	0	0	8.95697	3.40025	0	0	1.75344	14.3941	0	0	0.87857	0	1.07688	0	14.1181	3.49568	0.783131	201.42	NA	SEG: 0.19 (81/428)	NA	Y_phosphatase [PF00102.30]	Protein-tyrosine phosphatase, active site [IPR016130]; Protein-tyrosine phosphatase, catalytic [IPR003595]; Protein-tyrosine phosphatase-like [IPR029021]; Tyrosine-specific protein phosphatase, PTPase domain [IPR000242]; Tyrosine-specific protein phosphatases domain [IPR000387]	PTPc	NA	GO:0006464-cellular protein modification process(L=5),GO:0006470-protein dephosphorylation(L=6),GO:0006793-phosphorus metabolic process(L=3),GO:0006796-phosphate-containing compound metabolic process(L=4),GO:0008150-biological_process(L=0),GO:0008152-metabolic process(L=1),GO:0009987-cellular process(L=1),GO:0016311-dephosphorylation(L=5),GO:0019538-protein metabolic process(L=3),GO:0035335-pepti…	NA	GO:0003674-molecular_function(L=0),GO:0003824-catalytic activity(L=1),GO:0004721-phosphoprotein phosphatase activity(L=6),GO:0004725-protein tyrosine phosphatase activity(L=7),GO:0016787-hydrolase activity(L=2),GO:0016788-hydrolase activity, acting on ester bonds(L=3),GO:0016791-phosphatase activity(L=5),GO:0042578-phosphoric ester hydrolase activity(L=4),
Nippo_chrI.g1256	4.24675	0.695855	1.08957	0.638651	0.52305	0.671737	0	4.24776	5.52511	1.95015	6.0511	10.8293	0	2.7667	0.827061	0	1.7961	0	1.11257	0	9.35375	0	8.87899	12.5312	0	19.0653	NA	SEG: 0.48 (221/461)	NA	Collagen [PF01391.21]	Collagen triple helix repeat [IPR008160]	NA	NA	NA	NA	NA
Nippo_chrI.g1257	0	NA	NA	NA	NA	NA	0	0	0	0	0	0	0	0	0	0	0	0	0	0	0	0	0	0	0	0	SigP	SEG: 0.32 (24/74)	NA	Col_cuticle_N [PF01484.20]	Nematode cuticle collagen, N-terminal [IPR002486]	NA	NA	NA	NA	NA
Nippo_chrI.g1258	272.678	0.150694	0.292033	0.516019	0.605841	0.739436	672.408	251.876	265.758	215.828	243.047	231.698	145.803	256.941	137.844	164.781	154.877	433.808	512.872	258.27	197.487	304.843	424.04	220.248	211.082	150.04	SigP+TM(1x); TM(1x)	SEG: 0.04 (166/4728)	NA	Arylesterase [PF01731.23]; DUF5050 [PF16472.8]; FXa_inhibition [PF14670.9]; Ldl_recept_a [PF00057.21]; Ldl_recept_b [PF00058.20]; SGL [PF08450.15]; cEGF [PF12662.10]	EGF-like calcium-binding domain [IPR001881]; EGF-like calcium-binding, conserved site [IPR018097]; EGF-like domain [IPR000742]; Growth factor receptor cysteine-rich domain superfamily [IPR009030]; LDL receptor-like superfamily [IPR036055]; LDLR class B repeat [IPR000033]; Low-density lipoprotein (LDL) receptor class A repeat [IPR002172]; Low-density lipoprotein (LDL) receptor class A, conserved s…	Low-density lipoprotein receptor repeat class B	4340	GO:0002009-morphogenesis of an epithelium(L=5),GO:0002119-nematode larval development(L=5),GO:0002164-larval development(L=4),GO:0006810-transport(L=3),GO:0006811-ion transport(L=4),GO:0006869-lipid transport(L=4),GO:0006928-movement of cell or subcellular component(L=3),GO:0007275-multicellular organism development(L=3),GO:0008150-biological_process(L=0),GO:0009653-anatomical structure morphogen…	GO:0005575-cellular_component(L=0),GO:0005622-intracellular(L=3),GO:0005623-cell(L=1),GO:0005737-cytoplasm(L=4),GO:0005886-plasma membrane(L=3),GO:0016020-membrane(L=1),GO:0016021-integral component of membrane(L=4),GO:0016324-apical plasma membrane(L=3),GO:0030139-endocytic vesicle(L=6),GO:0031224-intrinsic component of membrane(L=3),GO:0031410-cytoplasmic vesicle(L=4),GO:0031982-vesicle(L=3),GO…	GO:0003674-molecular_function(L=0),GO:0005215-transporter activity(L=1),GO:0005319-lipid transporter activity(L=3),GO:0005488-binding(L=1),GO:0005509-calcium ion binding(L=5),GO:0005515-protein binding(L=2),GO:0015248-sterol transporter activity(L=4),GO:0022892-substrate-specific transporter activity(L=2),GO:0043167-ion binding(L=2),GO:0043169-cation binding(L=3),GO:0046872-metal ion binding(L=4),
Nippo_chrI.g1259	1.39846	-1.13968	2.44906	-0.465353	0.641678	NA	0	0	0	9.5237	0	0	3.79142	3.79565	2.2693	0	0	0	0	0	0	0	0	8.58907	0	107.78	TM(1x)	SEG: 0.32 (62/191)	NCoils: 0.31 (59/191); 0.27 (27/99)	NA	NA	NA	NA	NA	NA	NA
Nippo_chrI.g126	469.526	0.212035	0.126994	1.66964	0.0949897	0.200037	475.726	464.466	518.382	376.689	316.646	316.212	526.116	425.737	610.107	320.038	496	474.395	536.599	536.927	419.064	554.784	477.167	457.032	583.319	505.104	NA	SEG: 0.15 (51/351)	NA	NA	UBA-like superfamily [IPR009060]; Ubiquitin-associated domain [IPR015940]; Ubiquitin-associated protein 1 [IPR038870]	NA	NA	NA	NA	NA
Nippo_chrI.g1260	0.338258	-1.43522	3.01682	-0.475739	0.634261	NA	0	0	0	0	0	0	0	0	3.18454	2.61421	0	0.966403	0	0	0	0	0	0	0	66.8311	TM(1x)	SEG: 0.23 (54/232)	NA	NA	NA	NA	NA	NA	NA	NA
Nippo_chrI.g1261	0.456285	-1.46254	3.00787	-0.486238	0.626799	NA	0	0	3.85087	0	0	2.05848	0	0	0	1.3071	0	0	0	0	0	0	0	0	1.90925	280.222	TM(1x)	SEG: 0.42 (124/297)	NCoils: 0.15 (45/297)	NA	NA	NA	NA	NA	NA	NA
Nippo_chrI.g1262	4.2104	0.449826	1.07788	0.417324	0.676442	0.794698	1.46212	0	0	1.87723	0	0	4.48399	26.6325	1.59227	0	7.51104	9.66403	5.35483	0	3.9116	3.46451	0	7.61851	4.77314	5.86237	NA	SEG: 0.05 (14/291)	NCoils: 0.07 (21/291)	NA	NA	NA	NA	NA	NA	NA
Nippo_chrI.g1263	4.5659	-0.581888	1.04509	-0.556781	0.577677	0.716125	1.59982	0.894805	0	4.10806	0	27.0282	1.22658	0	6.96894	12.8719	0	0	1.92817	3.6913	10.5637	2.50708	4.80875	2.85758	0	10.2632	SigP+TM(1x)	NA	NA	RGM_C [PF06534.16]; RGM_N [PF06535.15]	Repulsive guidance molecule [IPR040287]; Repulsive guidance molecule, C-terminal [IPR009496]; Repulsive guidance molecule, N-terminal [IPR010536]	Repulsive guidance molecule (RGM) C-terminus	NA	GO:0001704-formation of primary germ layer(L=5),GO:0001707-mesoderm formation(L=5),GO:0001708-cell fate specification(L=5),GO:0001710-mesodermal cell fate commitment(L=6),GO:0007275-multicellular organism development(L=3),GO:0007369-gastrulation(L=6),GO:0007498-mesoderm development(L=4),GO:0007501-mesodermal cell fate specification(L=7),GO:0008150-biological_process(L=0),GO:0009653-anatomical str…	GO:0005575-cellular_component(L=0),GO:0005623-cell(L=1),GO:0005886-plasma membrane(L=3),GO:0016020-membrane(L=1),GO:0016021-integral component of membrane(L=4),GO:0031224-intrinsic component of membrane(L=3),GO:0044425-membrane part(L=2),GO:0044464-cell part(L=2),GO:0071944-cell periphery(L=3),	NA
Nippo_chrI.g1264	120.761	-0.453163	0.257514	-1.75976	0.0784482	0.173218	232.522	157.045	100.142	117.349	98.5272	193.071	58.3032	110.546	84.4067	245.418	71.3688	144.989	81.4093	153.8	104.656	98.7578	69.4577	99.6948	122.216	71.5349	NA	SEG: 0.06 (32/543)	NCoils: 0.04 (21/543); 0.04 (21/536)	LIM [PF00412.25]	Zinc finger, LIM-type [IPR001781]	LIM domains containing 1	43904391	GO:0001666-response to hypoxia(L=3),GO:0006139-nucleobase-containing compound metabolic process(L=3),GO:0006351-transcription, DNA-templated(L=5),GO:0006355-regulation of transcription, DNA-templated(L=7),GO:0006725-cellular aromatic compound metabolic process(L=3),GO:0006807-nitrogen compound metabolic process(L=2),GO:0006950-response to stress(L=2),GO:0006996-organelle organization(L=3),GO:0007…	GO:0000932-P-body(L=7),GO:0005575-cellular_component(L=0),GO:0005622-intracellular(L=3),GO:0005623-cell(L=1),GO:0005634-nucleus(L=5),GO:0005737-cytoplasm(L=4),GO:0005829-cytosol(L=4),GO:0005886-plasma membrane(L=3),GO:0005912-adherens junction(L=3),GO:0005924-cell-substrate adherens junction(L=3),GO:0005925-focal adhesion(L=4),GO:0016020-membrane(L=1),GO:0030054-cell junction(L=1),GO:0030055-cell…	GO:0000988-transcription factor activity, protein binding(L=1),GO:0000989-transcription factor activity, transcription factor binding(L=2),GO:0003674-molecular_function(L=0),GO:0003712-transcription cofactor activity(L=3),GO:0003714-transcription corepressor activity(L=4),GO:0005488-binding(L=1),GO:0008270-zinc ion binding(L=6),GO:0043167-ion binding(L=2),GO:0043169-cation binding(L=3),GO:0046872…
Nippo_chrI.g1265	0.172774	-0.425169	3.02619	-0.140496	0.888268	NA	0	0	0	0	0	1.04379	0	0	0	1.32558	0	0	1.08611	0	0	0	0	0	0	391.197	SigP+TM(1x); TM(1x)	SEG: 0.18 (16/87)	NA	NA	NA	NA	NA	NA	NA	NA
Nippo_chrI.g1266	2.10961	-0.102146	1.10354	-0.0925619	0.926252	NA	0	1.64122	4.83022	0	6.34806	0	3.37461	4.00867	1.59777	0	0	0	5.37333	0	0.981279	6.95296	1.07206	1.22248	4.78963	0	TM(1x)	SEG: 0.31 (32/103)	NA	NA	NA	NA	NA	NA	NA	NA
Nippo_chrI.g1267	26.9759	0.196558	0.418239	0.469966	0.638379	0.764115	13.4781	0.837611	26.6236	33.6479	15.7361	24.4081	32.9644	31.3699	24.4631	48.1966	20.1945	11.878	23.0356	30.4496	17.0274	49.6792	25.3362	26.0107	20.5332	63.6478	SigP+TM(1x); TM(1x)	SEG: 0.16 (31/195)	NCoils: 0.24 (49/208); 0.25 (49/195); 0.24 (49/208)	NA	NA	NA	NA	NA	NA	NA
Nippo_chrI.g1268	3.53406	-0.158333	0.883219	-0.179268	0.857727	0.918789	0	0	5.77631	5.63168	0.903744	12.3509	7.84698	0	0.796135	3.92131	6.57216	2.89921	0	14.3518	0.977901	2.59838	1.06837	1.90463	1.90925	1.17247	NA	NA	NA	DUF4528 [PF15031.9]	Protein of unknown function DUF4528 [IPR029245]	Inherit from biNOG: chromosome 15 open reading frame 61	NA	NA	NA	NA
Nippo_chrI.g1269	104.39	-0.0723032	0.179589	-0.402603	0.68724	0.801961	81.8785	44.1603	90.4954	123.897	117.487	144.093	103.132	117.183	119.42	129.403	98.5825	81.1779	96.387	103.538	85.0774	133.384	90.8117	124.436	90.6896	112.558	NA	SEG: 0.13 (37/291)	NA	PB1 [PF00564.27]	PB1 domain [IPR000270]; PDZ domain [IPR001478]; PDZ superfamily [IPR036034]; Partitioning defective 6 homologue alpha [IPR034872]	PDZ domain (Also known as DHR or GLGF)	4144439043914530	GO:0000003-reproduction(L=1),GO:0000226-microtubule cytoskeleton organization(L=4),GO:0000278-mitotic cell cycle(L=4),GO:0002119-nematode larval development(L=5),GO:0002164-larval development(L=4),GO:0003006-developmental process involved in reproduction(L=2),GO:0006810-transport(L=3),GO:0006897-endocytosis(L=5),GO:0006898-receptor-mediated endocytosis(L=6),GO:0006996-organelle organization(L=3),…	GO:0005575-cellular_component(L=0),GO:0005622-intracellular(L=3),GO:0005623-cell(L=1),GO:0005737-cytoplasm(L=4),GO:0005938-cell cortex(L=5),GO:0016020-membrane(L=1),GO:0016021-integral component of membrane(L=4),GO:0031224-intrinsic component of membrane(L=3),GO:0044424-intracellular part(L=3),GO:0044425-membrane part(L=2),GO:0044444-cytoplasmic part(L=4),GO:0044464-cell part(L=2),GO:0071944-cell…	GO:0003674-molecular_function(L=0),GO:0005080-protein kinase C binding(L=6),GO:0005488-binding(L=1),GO:0005515-protein binding(L=2),GO:0019899-enzyme binding(L=3),GO:0019900-kinase binding(L=4),GO:0019901-protein kinase binding(L=5),
Nippo_chrI.g127	45522.8	-0.578627	0.258295	-2.24018	0.0250792	0.0723177	56162.8	23296.2	53600.3	44814.1	14961.5	75886.8	55360.4	97225.8	45080.4	78928.2	42619.5	26528.7	33961.4	28066	46097.3	30339.6	22055.5	45327.6	53530.7	36614	SigP	NA	NA	NA	NA	NA	NA	NA	NA	NA
Nippo_chrI.g1270	1433.21	-0.367577	0.119297	-3.0812	0.0020617	0.00992135	1244.26	1250.39	1935.06	1588.13	1528.23	1611.79	1844.04	1652.54	2089.06	1405.14	1491.88	1449.6	959.586	1293.72	1313.32	1371.08	991.45	1371.97	1332.66	940.325	NA	SEG: 0.21 (48/230)	NCoils: 0.34 (78/230)	RWD [PF05773.25]	GIR2-like [IPR040213]; RWD domain [IPR006575]; Ubiquitin-conjugating enzyme/RWD-like [IPR016135]	RWD	NA	GO:0008150-biological_process(L=0),GO:0040008-regulation of growth(L=3),GO:0040009-regulation of growth rate(L=4),GO:0040010-positive regulation of growth rate(L=5),GO:0045927-positive regulation of growth(L=4),GO:0048518-positive regulation of biological process(L=3),GO:0050789-regulation of biological process(L=2),GO:0065007-biological regulation(L=1),	NA	NA
Nippo_chrI.g1271	698.296	-0.75096	0.199997	-3.75486	0.00017344	0.00137205	988.39	569.995	1257.31	715.223	746.492	632.981	753.31	1463.45	847.884	786.877	551.123	703.542	386.619	684.788	708.978	558.653	316.238	505.996	292.116	495.957	TM(1x)	SEG: 0.04 (12/337)	NA	DAGAT [PF03982.16]	Diacylglycerol acyltransferase [IPR007130]	Diacylglycerol acyltransferase	NA	GO:0008150-biological_process(L=0),GO:0008152-metabolic process(L=1),	GO:0005575-cellular_component(L=0),GO:0016020-membrane(L=1),GO:0016021-integral component of membrane(L=4),GO:0031224-intrinsic component of membrane(L=3),GO:0044425-membrane part(L=2),	GO:0003674-molecular_function(L=0),GO:0003824-catalytic activity(L=1),GO:0016740-transferase activity(L=2),GO:0016746-transferase activity, transferring acyl groups(L=3),GO:0016747-transferase activity, transferring acyl groups other than amino-acyl groups(L=4),
Nippo_chrI.g1272	78.7711	0.441585	0.506787	0.871342	0.383567	0.548404	1.46212	34.3469	41.3969	80.7207	23.4973	189.38	91.9218	30.6273	97.1285	77.1192	23.472	144.96	31.058	104.563	86.0553	194.013	47.0084	41.9018	70.6424	164.146	TM(2x)	NA	NA	DAGAT [PF03982.16]	Diacylglycerol acyltransferase [IPR007130]	Diacylglycerol acyltransferase	NA	GO:0008150-biological_process(L=0),GO:0008152-metabolic process(L=1),	GO:0005575-cellular_component(L=0),GO:0016020-membrane(L=1),GO:0016021-integral component of membrane(L=4),GO:0031224-intrinsic component of membrane(L=3),GO:0044425-membrane part(L=2),	GO:0003674-molecular_function(L=0),GO:0003824-catalytic activity(L=1),GO:0016740-transferase activity(L=2),GO:0016746-transferase activity, transferring acyl groups(L=3),GO:0016747-transferase activity, transferring acyl groups other than amino-acyl groups(L=4),
Nippo_chrI.g1273	203.377	-0.994207	0.302174	-3.29018	0.00100124	0.00554092	278.053	115.167	200.367	262.055	243.456	341.497	252.576	438.03	181.587	395.774	50.3649	186.243	82.438	123.76	45.6606	89.3336	229.929	176.445	143.256	231.541	SigP; SigP+TM(1x)	SEG: 0.03 (15/572)	NA	BD-FAE [PF20434.1]; COesterase [PF00135.31]	Alpha/Beta hydrolase fold [IPR029058]; Carboxylesterase type B, active site [IPR019826]; Carboxylesterase, type B [IPR002018]	carboxylesterase activity	NA	GO:0008150-biological_process(L=0),GO:0008152-metabolic process(L=1),	GO:0005575-cellular_component(L=0),GO:0016020-membrane(L=1),GO:0016021-integral component of membrane(L=4),GO:0031224-intrinsic component of membrane(L=3),GO:0044425-membrane part(L=2),	GO:0003674-molecular_function(L=0),GO:0003824-catalytic activity(L=1),GO:0016787-hydrolase activity(L=2),GO:0016788-hydrolase activity, acting on ester bonds(L=3),GO:0052689-carboxylic ester hydrolase activity(L=4),
Nippo_chrI.g1274	0.691493	-2.13471	2.9905	-0.71383	0.475332	NA	0	0	0	0	1.01107	0	0	10.4283	0	0	0	0	0	0	0	0	2.39049	0	0	99.6432	TM(1x)	SEG: 0.35 (137/397)	NCoils: 0.05 (21/397); 0.05 (21/394); 0.08 (21/265)	NA	NA	NA	NA	NA	NA	NA
Nippo_chrI.g1275	3.28678	-0.23435	1.3531	-0.173195	0.862498	0.921635	4.38635	0	0	2.81584	0	19.5555	1.121	0	0	7.84263	12.2054	0.966403	2.14193	1.02513	0	0	0	10.158	0	3.51742	NA	SEG: 0.08 (45/567)	NCoils: 0.14 (78/567); 0.14 (78/544)	NA	NA	NA	NA	GO:0007275-multicellular organism development(L=3),GO:0008150-biological_process(L=0),GO:0009790-embryo development(L=4),GO:0009792-embryo development ending in birth or egg hatching(L=5),GO:0032501-multicellular organismal process(L=1),GO:0032502-developmental process(L=1),GO:0044699-single-organism process(L=1),GO:0044707-single-multicellular organism process(L=2),GO:0044767-single-organism dev…	NA	NA
Nippo_chrI.g1276	63.1551	1.05646	0.23271	4.53983	5.62983e-06	8.49203e-05	41.043	46.1285	46.0176	39.7081	36.9616	31.1014	37.0916	34.8736	51.3227	44.7641	63.1424	118.202	106.77	62.4709	50.9869	59.3244	59.6806	89.6314	67.1912	176.691	NA	SEG: 0.04 (24/580)	NA	PIP5K [PF01504.21]	Phosphatidylinositol-4-phosphate 5-kinase [IPR023610]; Phosphatidylinositol-4-phosphate 5-kinase, N-terminal [IPR027484]; Phosphatidylinositol-4-phosphate 5-kinase, core [IPR002498]	Phosphatidylinositol-4-phosphate 5-Kinase	5.6211e+22	GO:0000003-reproduction(L=1),GO:0002119-nematode larval development(L=5),GO:0002164-larval development(L=4),GO:0006629-lipid metabolic process(L=3),GO:0006644-phospholipid metabolic process(L=4),GO:0006650-glycerophospholipid metabolic process(L=5),GO:0006793-phosphorus metabolic process(L=3),GO:0006796-phosphate-containing compound metabolic process(L=4),GO:0006915-apoptotic process(L=5),GO:0007…	NA	GO:0003674-molecular_function(L=0),GO:0003824-catalytic activity(L=1),GO:0005488-binding(L=1),GO:0005515-protein binding(L=2),GO:0005516-calmodulin binding(L=3),GO:0016301-kinase activity(L=4),GO:0016307-phosphatidylinositol phosphate kinase activity(L=5),GO:0016740-transferase activity(L=2),GO:0016772-transferase activity, transferring phosphorus-containing groups(L=3),GO:0016773-phosphotransfer…
Nippo_chrI.g1277	2079.33	0.164817	0.112533	1.46461	0.143028	0.271575	2339.64	2432.13	2348.05	1904.1	1896.99	1443.03	2248.16	1927.26	1724.76	1343.56	1850.82	2361.9	2063.81	2263.14	2254.27	2341.58	1815.96	2489.02	2477.14	2061.31	NA	SEG: 0.20 (47/237)	NA	LRR_4 [PF12799.10]; LRR_9 [PF14580.9]	Acidic leucine-rich nuclear phosphoprotein 32 [IPR045081]; Leucine-rich repeat [IPR001611]; Leucine-rich repeat domain superfamily [IPR032675]; U2A'/phosphoprotein 32 family A, C-terminal [IPR003603]	LRRcap	NA	NA	NA	NA
Nippo_chrI.g1278	720.227	-0.0181175	0.141004	-0.128489	0.897762	0.942854	353.832	583.08	680.641	801.576	670.578	876.911	746.584	925.478	849.476	759.428	643.133	605.935	613.664	628.406	808.724	863.53	732.904	853.273	763.702	643.689	NA	NA	NA	MBD_C [PF14048.9]; MBDa [PF16564.8]	Methyl-CpG binding protein 2/3, C-terminal domain [IPR025884]; Methyl-CpG-binding domain protein 2/3, p55-binding region [IPR032343]	Inherit from biNOG: Methyl-CpG binding domain protein	NA	NA	NA	NA
Nippo_chrI.g1279	121.104	-0.636416	0.358646	-1.7745	0.0759812	0.169239	86.2648	57.2449	23.1052	128.59	204.246	121.45	265.676	338.232	149.673	99.3399	67.5994	115.968	86.7483	155.82	46.9392	67.558	108.974	64.7573	100.236	133.662	NA	SEG: 0.10 (17/176)	NA	zf-C2H2 [PF00096.29]; zf-C2H2_4 [PF13894.9]; zf-C2H2_jaz [PF12171.11]; zf-H2C2_2 [PF13465.9]; zf-met [PF12874.10]	Zinc finger C2H2 superfamily [IPR036236]; Zinc finger C2H2-type [IPR013087]	ZnF_C2H2	NA	NA	NA	GO:0003674-molecular_function(L=0),GO:0003676-nucleic acid binding(L=3),GO:0005488-binding(L=1),GO:0005515-protein binding(L=2),GO:0008270-zinc ion binding(L=6),GO:0043167-ion binding(L=2),GO:0043169-cation binding(L=3),GO:0046872-metal ion binding(L=4),GO:0046914-transition metal ion binding(L=5),GO:0097159-organic cyclic compound binding(L=2),GO:1901363-heterocyclic compound binding(L=2),
Nippo_chrI.g128	9704.07	-2.22146	0.326319	-6.80764	9.92135e-12	1.4294e-09	25560.7	4703.08	15487.2	20229	11682.7	22788.4	24438.9	5871.12	5934.39	23120.1	2226.09	5002.1	2434.31	1923.15	2135.74	3532.07	3793.79	7731.51	2337.88	3149.27	SigP	NA	NA	NA	NA	NA	NA	NA	NA	NA
Nippo_chrI.g1280	149.471	-0.30243	0.284387	-1.06345	0.28758	0.452574	58.4846	77.6895	145.37	188.661	219.61	167.766	191.69	86.5555	209.384	304.555	168.06	92.7747	96.387	143.518	165.265	68.4241	135.683	79.9943	204.29	185.251	SigP	NA	NA	Lipase_3 [PF01764.28]	Alpha/Beta hydrolase fold [IPR029058]; Fungal lipase-like domain [IPR002921]	Lipase (class 3)	NA	GO:0006629-lipid metabolic process(L=3),GO:0006810-transport(L=3),GO:0008150-biological_process(L=0),GO:0008152-metabolic process(L=1),GO:0009987-cellular process(L=1),GO:0032940-secretion by cell(L=3),GO:0044238-primary metabolic process(L=2),GO:0044699-single-organism process(L=1),GO:0044710-single-organism metabolic process(L=2),GO:0044763-single-organism cellular process(L=2),GO:0044765-singl…	NA	GO:0003674-molecular_function(L=0),GO:0003824-catalytic activity(L=1),GO:0004806-triglyceride lipase activity(L=5),GO:0016298-lipase activity(L=4),GO:0016787-hydrolase activity(L=2),GO:0016788-hydrolase activity, acting on ester bonds(L=3),GO:0052689-carboxylic ester hydrolase activity(L=4),
Nippo_chrI.g1281	9.4126	-1.45598	0.623499	-2.33517	0.0195343	0.059326	20.4696	3.27114	17.3289	1.87723	24.4011	12.3509	16.815	6.65811	8.75749	26.1421	0	2.89921	4.28387	3.07539	0.977901	9.52741	19.2307	5.71388	0.954627	3.51742	SigP	NA	NCoils: 0.13 (21/162)	ANIS5_cation-bd [PF02520.20]	SXP/RAL-2 family protein Ani s 5-like, cation-binding domain [IPR003677]	Domain of unknown function DUF148	NA	NA	NA	NA
Nippo_chrI.g1282	248.123	0.675791	0.205963	3.28113	0.00103393	0.00568132	86.9135	213.213	214.448	139.698	152.978	208.704	259.789	157.08	178.932	298.995	340.435	198.629	174.378	418.814	350.677	318.382	268.942	421.669	266.999	292.794	NA	SEG: 0.03 (14/499)	NA	PK_Tyr_Ser-Thr [PF07714.20]; Pkinase [PF00069.28]	Protein kinase domain [IPR000719]; Protein kinase, ATP binding site [IPR017441]; Protein kinase-like domain superfamily [IPR011009]; Serine/threonine-protein kinase, active site [IPR008271]	S_TKc	NA	GO:0006464-cellular protein modification process(L=5),GO:0006468-protein phosphorylation(L=6),GO:0006793-phosphorus metabolic process(L=3),GO:0006796-phosphate-containing compound metabolic process(L=4),GO:0008150-biological_process(L=0),GO:0008152-metabolic process(L=1),GO:0009987-cellular process(L=1),GO:0016310-phosphorylation(L=5),GO:0019538-protein metabolic process(L=3),GO:0036211-protein m…	NA	GO:0000166-nucleotide binding(L=3),GO:0001882-nucleoside binding(L=3),GO:0001883-purine nucleoside binding(L=4),GO:0003674-molecular_function(L=0),GO:0003824-catalytic activity(L=1),GO:0004672-protein kinase activity(L=5),GO:0004674-protein serine/threonine kinase activity(L=6),GO:0005488-binding(L=1),GO:0005524-ATP binding(L=7),GO:0016301-kinase activity(L=4),GO:0016740-transferase activity(L=2)…
Nippo_chrI.g1283	0.0535483	0.160001	3.02619	0.0528723	0.957834	NA	0	0	0	0	0	0	0	0	0	0	0	0	1.07097	0	0	0	0	0	0	0	NA	NA	NA	NA	NA	NA	NA	NA	NA	NA
Nippo_chrI.g1284	0	0	0	0	1	NA	0	0	0	0	0	0	0	0	0	0	0	0	0	0	0	0	0	0	0	85.5907	TM(1x)	NA	NA	NA	NA	NA	NA	NA	NA	NA
Nippo_chrI.g1285	22.5547	-0.762385	0.816572	-0.933641	0.350489	0.518142	0	0	15.4035	42.2376	31.631	68.959	60.5338	0	15.1266	49.67	7.51104	17.3953	25.7032	31.7791	4.8895	0	25.641	8.25338	22.9111	23.4495	NA	SEG: 0.03 (13/438)	NA	BTB [PF00651.34]	BTB/POZ domain [IPR000210]; MATH/TRAF domain [IPR002083]; SKP1/BTB/POZ domain superfamily [IPR011333]	MATH	NA	NA	NA	NA
Nippo_chrI.g1286	170.104	0.733435	0.263789	2.78038	0.00542949	0.0216031	119.913	334.529	139.617	151.006	101.236	59.7057	125.572	41.2806	85.2005	117.605	228.186	203.945	241.007	190.706	222.02	177.586	222.102	196.209	213.675	230.977	SigP	NA	NA	tRNA-synt_1 [PF00133.25]; tRNA-synt_1g [PF09334.14]	Aminoacyl-tRNA synthetase, class I, conserved site [IPR001412]; Aminoacyl-tRNA synthetase, class Ia [IPR002300]; Aminoacyl-tRNA synthetase, class Ia, anticodon-binding [IPR009080]; Leucine-tRNA ligase [IPR002302]; Methionyl/Leucyl tRNA synthetase [IPR015413]; Rossmann-like alpha/beta/alpha sandwich fold [IPR014729]	tRNA synthetases class I (I, L, M and V)	970	GO:0000003-reproduction(L=1),GO:0006082-organic acid metabolic process(L=3),GO:0006139-nucleobase-containing compound metabolic process(L=3),GO:0006399-tRNA metabolic process(L=7),GO:0006412-translation(L=5),GO:0006417-regulation of translation(L=7),GO:0006418-tRNA aminoacylation for protein translation(L=6),GO:0006429-leucyl-tRNA aminoacylation(L=7),GO:0006448-regulation of translational elongat…	GO:0005575-cellular_component(L=0),GO:0005622-intracellular(L=3),GO:0005623-cell(L=1),GO:0005737-cytoplasm(L=4),GO:0044424-intracellular part(L=3),GO:0044464-cell part(L=2),	GO:0000166-nucleotide binding(L=3),GO:0001882-nucleoside binding(L=3),GO:0001883-purine nucleoside binding(L=4),GO:0002161-aminoacyl-tRNA editing activity(L=5),GO:0003674-molecular_function(L=0),GO:0003824-catalytic activity(L=1),GO:0004812-aminoacyl-tRNA ligase activity(L=5),GO:0004823-leucine-tRNA ligase activity(L=6),GO:0005488-binding(L=1),GO:0005524-ATP binding(L=7),GO:0016787-hydrolase acti…
Nippo_chrI.g1287	561.523	0.878863	0.264522	3.32246	0.000892287	0.00506802	414.867	1077.41	234.95	430.52	323.849	164.772	303.155	242.3	436.966	324.894	799.513	659.367	930.047	521.986	595.644	722.701	1141.12	574.373	581.328	750.69	NA	SEG: 0.12 (104/874)	NA	Kinase-like [PF14531.9]; PK_Tyr_Ser-Thr [PF07714.20]; Pkinase [PF00069.28]	Protein kinase domain [IPR000719]; Protein kinase, ATP binding site [IPR017441]; Protein kinase-like domain superfamily [IPR011009]; Serine/threonine-protein kinase, active site [IPR008271]; Ubiquitin-associated domain [IPR015940]	Protein tyrosine kinase	NA	GO:0006464-cellular protein modification process(L=5),GO:0006468-protein phosphorylation(L=6),GO:0006793-phosphorus metabolic process(L=3),GO:0006796-phosphate-containing compound metabolic process(L=4),GO:0008150-biological_process(L=0),GO:0008152-metabolic process(L=1),GO:0009987-cellular process(L=1),GO:0016310-phosphorylation(L=5),GO:0019538-protein metabolic process(L=3),GO:0036211-protein m…	NA	GO:0000166-nucleotide binding(L=3),GO:0001882-nucleoside binding(L=3),GO:0001883-purine nucleoside binding(L=4),GO:0003674-molecular_function(L=0),GO:0003824-catalytic activity(L=1),GO:0004672-protein kinase activity(L=5),GO:0004674-protein serine/threonine kinase activity(L=6),GO:0005488-binding(L=1),GO:0005524-ATP binding(L=7),GO:0016301-kinase activity(L=4),GO:0016740-transferase activity(L=2)…
Nippo_chrI.g1288	1082.8	-0.186536	0.105949	-1.76062	0.0783035	0.172976	929.906	858.673	1169.7	1075.65	1197.46	1472.84	1072.79	880.202	1363.78	1505.78	1050.61	913.251	936.025	1075.36	987.68	1044.55	967.946	1109.76	1010	1034.12	NA	SEG: 0.05 (16/312)	NA	NA	NA	NA	NA	NA	NA	NA
Nippo_chrI.g1289	2.84719	-1.44045	1.20128	-1.1991	0.230491	NA	0	4.9067	0	5.63168	0	12.3509	0	14.6478	1.59227	2.61421	1.87776	5.79842	0	3.07539	0	0	0	2.5395	1.90925	0	NA	NA	NA	NA	NA	NA	NA	NA	NA	NA
Nippo_chrI.g129	243.289	-0.11846	0.170809	-0.693524	0.487981	0.642914	134.515	172.552	303.256	241.224	238.588	384.935	251.103	275.646	259.54	271.878	206.554	252.231	225.974	219.378	259.144	260.705	215.811	260.934	301.662	130.145	NA	SEG: 0.14 (26/189)	NA	Archease [PF01951.19]	Archease [IPR002804]; Archease domain [IPR023572]; Archease domain superfamily [IPR036820]	Archease protein family (MTH1598/TM1083)	NA	GO:0000003-reproduction(L=1),GO:0002119-nematode larval development(L=5),GO:0002164-larval development(L=4),GO:0003006-developmental process involved in reproduction(L=2),GO:0007275-multicellular organism development(L=3),GO:0007548-sex differentiation(L=3),GO:0008150-biological_process(L=0),GO:0009791-post-embryonic development(L=4),GO:0022414-reproductive process(L=2),GO:0032501-multicellular o…	NA	NA
Nippo_chrI.g1290	260.319	0.27755	0.3203	0.866531	0.386199	0.551071	499.396	377.268	391.028	158.143	239.278	135.22	65.2058	300.002	98.2077	90.472	243.983	235.586	369.478	280.67	155.936	388.961	326.097	242.303	339.872	269.273	NA	SEG: 0.17 (96/568)	NCoils: 0.06 (35/568); 0.07 (36/552)	zf-C3HC4 [PF00097.28]; zf-C3HC4_2 [PF13923.9]; zf-RING_2 [PF13639.9]; zf-RING_UBOX [PF13445.9]	E3 ubiquitin-protein ligase RING1/RING2 [IPR043540]; Zinc finger, RING-type [IPR001841]; Zinc finger, RING-type, conserved site [IPR017907]; Zinc finger, RING/FYVE/PHD-type [IPR013083]	Ring finger protein	NA	GO:0000003-reproduction(L=1),GO:0000122-negative regulation of transcription from RNA polymerase II promoter(L=8),GO:0000278-mitotic cell cycle(L=4),GO:0000902-cell morphogenesis(L=5),GO:0000904-cell morphogenesis involved in differentiation(L=5),GO:0001654-eye development(L=7),GO:0001702-gastrulation with mouth forming second(L=7),GO:0002009-morphogenesis of an epithelium(L=5),GO:0003002-regiona…	GO:0000151-ubiquitin ligase complex(L=4),GO:0000228-nuclear chromosome(L=5),GO:0000785-chromatin(L=5),GO:0000790-nuclear chromatin(L=5),GO:0000792-heterochromatin(L=6),GO:0000793-condensed chromosome(L=5),GO:0000803-sex chromosome(L=5),GO:0001739-sex chromatin(L=6),GO:0005575-cellular_component(L=0),GO:0005622-intracellular(L=3),GO:0005623-cell(L=1),GO:0005634-nucleus(L=5),GO:0005654-nucleoplasm(…	GO:0003674-molecular_function(L=0),GO:0003682-chromatin binding(L=3),GO:0003824-catalytic activity(L=1),GO:0004842-ubiquitin-protein transferase activity(L=4),GO:0005488-binding(L=1),GO:0005515-protein binding(L=2),GO:0008270-zinc ion binding(L=6),GO:0016874-ligase activity(L=2),GO:0016879-ligase activity, forming carbon-nitrogen bonds(L=3),GO:0016881-acid-amino acid ligase activity(L=4),GO:00197…
Nippo_chrI.g1291	2302.6	1.07065	0.230212	4.65072	3.30773e-06	5.46539e-05	2437.27	3459.42	1188.5	1283.82	1256.38	1157.05	1084.79	852.061	939.404	1194.27	3293.98	2542.32	4142.09	2176.76	2891.03	3239.49	4257.82	2524.59	3379.7	2751.15	NA	SEG: 0.04 (60/1537)	NCoils: 0.01 (21/1537); 0.01 (21/1522); 0.01 (21/1526)	Cpn60_TCP1 [PF00118.27]; FYVE [PF01363.24]; PIP5K [PF01504.21]	1-phosphatidylinositol-3-phosphate 5-kinase, PIPK catalytic domain [IPR044769]; Chaperonin Cpn60/GroEL/TCP-1 family [IPR002423]; FYVE zinc finger [IPR000306]; GroEL-like apical domain superfamily [IPR027409]; Phosphatidylinositol-4-phosphate 5-kinase, N-terminal [IPR027484]; Phosphatidylinositol-4-phosphate 5-kinase, core [IPR002498]; Zinc finger, FYVE-related [IPR017455]; Zinc finger, FYVE/PHD-t…	Phosphatidylinositol-4-phosphate 5-Kinase	5.6211e+37	GO:0006139-nucleobase-containing compound metabolic process(L=3),GO:0006396-RNA processing(L=5),GO:0006629-lipid metabolic process(L=3),GO:0006644-phospholipid metabolic process(L=4),GO:0006650-glycerophospholipid metabolic process(L=5),GO:0006725-cellular aromatic compound metabolic process(L=3),GO:0006793-phosphorus metabolic process(L=3),GO:0006796-phosphate-containing compound metabolic proce…	NA	GO:0000166-nucleotide binding(L=3),GO:0001882-nucleoside binding(L=3),GO:0001883-purine nucleoside binding(L=4),GO:0003674-molecular_function(L=0),GO:0003676-nucleic acid binding(L=3),GO:0003723-RNA binding(L=4),GO:0003824-catalytic activity(L=1),GO:0005488-binding(L=1),GO:0005524-ATP binding(L=7),GO:0005543-phospholipid binding(L=3),GO:0008289-lipid binding(L=2),GO:0016301-kinase activity(L=4),G…
Nippo_chrI.g1292	1123.89	-0.143311	0.108664	-1.31884	0.187221	0.331013	871.421	1153.89	1025.29	1329.08	1078.17	1043.65	1289.15	1129.22	1714.08	1159.4	1198.95	1244.73	1083.82	1190.18	973.989	1132.03	1030.98	978.343	996.631	854.734	SigP+TM(9x)	SEG: 0.04 (13/328)	NA	EamA [PF00892.23]; TPT [PF03151.19]	Sugar phosphate transporter domain [IPR004853]	Triose-phosphate Transporter family	NA	GO:0006810-transport(L=3),GO:0008150-biological_process(L=0),GO:0009987-cellular process(L=1),GO:0044699-single-organism process(L=1),GO:0044763-single-organism cellular process(L=2),GO:0044765-single-organism transport(L=3),GO:0051179-localization(L=1),GO:0051234-establishment of localization(L=2),GO:0055085-transmembrane transport(L=4),	GO:0005575-cellular_component(L=0),GO:0016020-membrane(L=1),GO:0016021-integral component of membrane(L=4),GO:0031224-intrinsic component of membrane(L=3),GO:0044425-membrane part(L=2),	NA
Nippo_chrI.g1293	659.121	0.535813	0.187277	2.86107	0.00422211	0.0176566	529.159	1183.65	465.915	647.726	498.12	373.581	381.77	530.529	363.891	404.15	753.091	675.565	983.816	762.556	744.95	826.696	833.022	833.567	628.833	761.827	TM(2x)	SEG: 0.16 (107/664)	NCoils: 0.03 (21/784); 0.17 (21/125)	AAA [PF00004.32]; AAA_5 [PF07728.17]; AAA_lid_3 [PF17862.4]; FtsH_ext [PF06480.18]; Peptidase_M41 [PF01434.21]	AAA ATPase, AAA+ lid domain [IPR041569]; AAA+ ATPase domain [IPR003593]; ATPase, AAA-type, conserved site [IPR003960]; ATPase, AAA-type, core [IPR003959]; P-loop containing nucleoside triphosphate hydrolase [IPR027417]; Peptidase M41 [IPR000642]; Peptidase M41, FtsH extracellular [IPR011546]; Peptidase M41-like [IPR037219]; Peptidase, FtsH [IPR005936]	FtsH Extracellular	NA	GO:0000003-reproduction(L=1),GO:0002119-nematode larval development(L=5),GO:0002164-larval development(L=4),GO:0006508-proteolysis(L=4),GO:0006810-transport(L=3),GO:0006897-endocytosis(L=5),GO:0006898-receptor-mediated endocytosis(L=6),GO:0006950-response to stress(L=2),GO:0006984-ER-nucleus signaling pathway(L=4),GO:0006986-response to unfolded protein(L=4),GO:0007154-cell communication(L=2),GO:…	GO:0005575-cellular_component(L=0),GO:0016020-membrane(L=1),GO:0016021-integral component of membrane(L=4),GO:0031224-intrinsic component of membrane(L=3),GO:0044425-membrane part(L=2),	GO:0000166-nucleotide binding(L=3),GO:0001882-nucleoside binding(L=3),GO:0001883-purine nucleoside binding(L=4),GO:0003674-molecular_function(L=0),GO:0003824-catalytic activity(L=1),GO:0004175-endopeptidase activity(L=5),GO:0004222-metalloendopeptidase activity(L=6),GO:0005488-binding(L=1),GO:0005524-ATP binding(L=7),GO:0008233-peptidase activity(L=3),GO:0008237-metallopeptidase activity(L=5),GO:…
Nippo_chrI.g1294	303.281	-0.22681	0.168547	-1.34568	0.178406	0.320268	153.522	263.326	308.07	377.323	251.241	385.964	374.413	245.019	507.934	402.588	279.786	327.611	234.542	282.936	282.613	277.161	305.555	306.01	285.434	214.563	NA	SEG: 0.15 (32/216)	NCoils: 0.14 (31/216)	RNA_pol_3_Rpc31 [PF11705.11]	DNA-directed RNA polymerase III, subunit Rpc31 [IPR024661]	DNA-directed RNA polymerase III subunit Rpc31	2.3024e+21	GO:0000003-reproduction(L=1),GO:0002009-morphogenesis of an epithelium(L=5),GO:0002119-nematode larval development(L=5),GO:0002164-larval development(L=4),GO:0003006-developmental process involved in reproduction(L=2),GO:0007275-multicellular organism development(L=3),GO:0007276-gamete generation(L=3),GO:0007548-sex differentiation(L=3),GO:0008150-biological_process(L=0),GO:0009653-anatomical str…	NA	NA
Nippo_chrI.g1295	21.2006	0.368794	0.359162	1.02682	0.304506	0.470724	16.0833	15.5379	7.70174	23.4653	20.7861	11.3216	36.9929	19.9743	21.4956	11.7639	25.3498	30.9249	17.1355	29.7288	22.4917	2.59838	34.1879	34.2833	25.7749	16.4146	NA	NA	NCoils: 0.07 (21/307)	NA	Exosome complex RNA-binding protein 1/RRP40/RRP4 [IPR026699]; K Homology domain, type 1 superfamily [IPR036612]; Nucleic acid-binding, OB-fold [IPR012340]; RNA-binding domain, S1 [IPR022967]; S1 domain [IPR003029]	S1	3018	GO:0001558-regulation of cell growth(L=4),GO:0008150-biological_process(L=0),GO:0030307-positive regulation of cell growth(L=5),GO:0040008-regulation of growth(L=3),GO:0045927-positive regulation of growth(L=4),GO:0048518-positive regulation of biological process(L=3),GO:0048522-positive regulation of cellular process(L=4),GO:0050789-regulation of biological process(L=2),GO:0050794-regulation of …	GO:0000178-exosome (RNase complex)(L=4),GO:0005575-cellular_component(L=0),GO:0005622-intracellular(L=3),GO:0005623-cell(L=1),GO:0005634-nucleus(L=5),GO:0005737-cytoplasm(L=4),GO:0032991-macromolecular complex(L=1),GO:0043226-organelle(L=1),GO:0043227-membrane-bounded organelle(L=2),GO:0043229-intracellular organelle(L=3),GO:0043231-intracellular membrane-bounded organelle(L=4),GO:0043234-protein…	GO:0003674-molecular_function(L=0),GO:0003676-nucleic acid binding(L=3),GO:0003723-RNA binding(L=4),GO:0005488-binding(L=1),GO:0097159-organic cyclic compound binding(L=2),GO:1901363-heterocyclic compound binding(L=2),
Nippo_chrI.g1296	1496.31	0.267103	0.11768	2.26973	0.0232237	0.0681821	864.087	1168.26	1242.28	1437.64	1299.7	1697.89	1462.01	1207.34	1602.76	1597.75	1791.33	1490.48	1465.06	1724.89	1697.39	1249.29	1827.17	1563.56	2073.02	1464.34	NA	SEG: 0.13 (45/343)	NCoils: 0.06 (21/343); 0.06 (21/379)	XPG_I [PF00867.21]; XPG_N [PF00752.20]	5'-3' exonuclease, C-terminal domain superfamily [IPR036279]; Flap endonuclease 1 [IPR023426]; Helix-hairpin-helix motif, class 2 [IPR008918]; PIN-like domain superfamily [IPR029060]; XPG conserved site [IPR019974]; XPG, N-terminal [IPR006085]; XPG-I domain [IPR006086]; XPG/Rad2 endonuclease [IPR006084]	Structure-specific nuclease with 5'-flap endonuclease and 5'-3' exonuclease activities involved in DNA replication and repair. During DNA replication, cleaves the 5'-overhanging flap structure that is generated by displacement synthesis when DNA polymerase encounters the 5'-end of a downstream Okazaki fragment. It enters the flap from the 5'-end and then tracks to cleave the flap base, leaving a …	303034103450	GO:0000003-reproduction(L=1),GO:0000737-DNA catabolic process, endonucleolytic(L=7),GO:0001703-gastrulation with mouth forming first(L=7),GO:0002009-morphogenesis of an epithelium(L=5),GO:0003006-developmental process involved in reproduction(L=2),GO:0006139-nucleobase-containing compound metabolic process(L=3),GO:0006259-DNA metabolic process(L=4),GO:0006260-DNA replication(L=5),GO:0006261-DNA-d…	GO:0005575-cellular_component(L=0),GO:0005622-intracellular(L=3),GO:0005623-cell(L=1),GO:0005634-nucleus(L=5),GO:0005654-nucleoplasm(L=5),GO:0005730-nucleolus(L=5),GO:0005737-cytoplasm(L=4),GO:0005739-mitochondrion(L=5),GO:0031974-membrane-enclosed lumen(L=1),GO:0031981-nuclear lumen(L=6),GO:0043226-organelle(L=1),GO:0043227-membrane-bounded organelle(L=2),GO:0043228-non-membrane-bounded organell…	GO:0000287-magnesium ion binding(L=5),GO:0003674-molecular_function(L=0),GO:0003676-nucleic acid binding(L=3),GO:0003677-DNA binding(L=4),GO:0003824-catalytic activity(L=1),GO:0004518-nuclease activity(L=4),GO:0004519-endonuclease activity(L=5),GO:0004520-endodeoxyribonuclease activity(L=6),GO:0004527-exonuclease activity(L=5),GO:0004536-deoxyribonuclease activity(L=5),GO:0005488-binding(L=1),GO:…
Nippo_chrI.g1297	17.9529	0.867731	0.929981	0.933063	0.350788	0.51835	12.2554	6.86307	6.83478	0	0.317311	34.5082	9.83974	22.3233	40.0391	0.917867	70.8272	8.13238	26.9305	0	0	21.7796	62.6857	1.78327	3.35176	29.6682	NA	SEG: 0.12 (188/1594)	NCoils: 0.46 (740/1594); 0.48 (740/1536)	NA	NA	NA	NA	GO:0000096-sulfur amino acid metabolic process(L=4),GO:0000097-sulfur amino acid biosynthetic process(L=5),GO:0006082-organic acid metabolic process(L=3),GO:0006520-cellular amino acid metabolic process(L=3),GO:0006555-methionine metabolic process(L=5),GO:0006790-sulfur compound metabolic process(L=3),GO:0006807-nitrogen compound metabolic process(L=2),GO:0008150-biological_process(L=0),GO:000815…	GO:0005575-cellular_component(L=0),GO:0005622-intracellular(L=3),GO:0005623-cell(L=1),GO:0044464-cell part(L=2),	GO:0003674-molecular_function(L=0),GO:0003824-catalytic activity(L=1),GO:0008168-methyltransferase activity(L=4),GO:0008172-S-methyltransferase activity(L=5),GO:0008705-methionine synthase activity(L=6),GO:0016740-transferase activity(L=2),GO:0016741-transferase activity, transferring one-carbon groups(L=3),GO:0042084-5-methyltetrahydrofolate-dependent methyltransferase activity(L=5),
Nippo_chrI.g1298	60.1516	0.434099	0.389928	1.11328	0.265587	0.427426	14.6212	95.6807	49.0986	55.3782	62.3583	3.08771	47.0819	71.9076	83.5942	27.4492	80.7437	47.3538	63.187	93.287	45.9613	59.7628	51.2819	41.9018	74.4609	134.835	TM(1x)	SEG: 0.07 (51/761)	NA	NA	SKP1/BTB/POZ domain superfamily [IPR011333]	NA	NA	NA	NA	NA
Nippo_chrI.g1299	905.818	-0.519692	0.134205	-3.87238	0.000107778	0.000924682	842.179	704.93	1081.13	891.683	853.134	1272.14	1012.26	1372.9	1540.52	1101.89	606.517	838.838	608.309	808.829	865.442	814.16	706.195	779.627	660.602	755.074	NA	SEG: 0.32 (32/101)	NA	DAP [PF15228.9]	DAP1/DAPL1 [IPR024130]	NA	NA	NA	NA	NA
Nippo_chrI.g13	101.161	0.418222	0.247318	1.69103	0.0908308	0.193452	102.348	112.854	82.7937	84.4752	141.888	61.7543	81.8328	93.2136	75.6328	28.7563	130.504	176.852	64.258	87.1362	88.0111	142.911	154.914	102.85	142.239	68.0035	NA	SEG: 0.03 (13/391)	NA	ABC1 [PF03109.19]; PK_Tyr_Ser-Thr [PF07714.20]; Pkinase [PF00069.28]	Protein kinase domain [IPR000719]; Protein kinase, ATP binding site [IPR017441]; Protein kinase-like domain superfamily [IPR011009]; Serine/threonine-protein kinase, active site [IPR008271]	Protein tyrosine kinase	4.0104e+199	GO:0000003-reproduction(L=1),GO:0000165-MAPK cascade(L=5),GO:0000187-activation of MAPK activity(L=11),GO:0001703-gastrulation with mouth forming first(L=7),GO:0001932-regulation of protein phosphorylation(L=7),GO:0001934-positive regulation of protein phosphorylation(L=8),GO:0002009-morphogenesis of an epithelium(L=5),GO:0002119-nematode larval development(L=5),GO:0002164-larval development(L=4)…	NA	GO:0000166-nucleotide binding(L=3),GO:0001882-nucleoside binding(L=3),GO:0001883-purine nucleoside binding(L=4),GO:0003674-molecular_function(L=0),GO:0003824-catalytic activity(L=1),GO:0004672-protein kinase activity(L=5),GO:0004674-protein serine/threonine kinase activity(L=6),GO:0004708-MAP kinase kinase activity(L=2),GO:0004712-protein serine/threonine/tyrosine kinase activity(L=6),GO:0005488-…
Nippo_chrI.g130	801.46	0.315308	0.142799	2.20805	0.0272406	0.0770273	615.551	717.197	884.737	731.18	833.252	659.742	604.217	467.399	890.875	734.593	794.293	992.496	1151.29	620.205	1123.61	777.783	849.357	704.077	1155.1	722.245	NA	SEG: 0.10 (56/562)	NCoils: 0.07 (38/541); 0.07 (38/562)	DEAD [PF00270.32]; DUF4217 [PF13959.9]; Helicase_C [PF00271.34]; ResIII [PF04851.18]	ATP-dependent RNA helicase DEAD-box, conserved site [IPR000629]; DDX18/Has1, DEAD-box helicase domain [IPR044773]; DEAD/DEAH box helicase domain [IPR011545]; Domain of unknown function DUF4217 [IPR025313]; Helicase superfamily 1/2, ATP-binding domain [IPR014001]; Helicase, C-terminal [IPR001650]; P-loop containing nucleoside triphosphate hydrolase [IPR027417]	DEAD/DEAH box helicase	NA	GO:0002119-nematode larval development(L=5),GO:0002164-larval development(L=4),GO:0006139-nucleobase-containing compound metabolic process(L=3),GO:0006152-purine nucleoside catabolic process(L=7),GO:0006163-purine nucleotide metabolic process(L=5),GO:0006195-purine nucleotide catabolic process(L=7),GO:0006200-obsolete ATP catabolic process(L=),GO:0006725-cellular aromatic compound metabolic proce…	NA	GO:0000166-nucleotide binding(L=3),GO:0001882-nucleoside binding(L=3),GO:0001883-purine nucleoside binding(L=4),GO:0003674-molecular_function(L=0),GO:0003676-nucleic acid binding(L=3),GO:0003723-RNA binding(L=4),GO:0003824-catalytic activity(L=1),GO:0004386-helicase activity(L=7),GO:0005488-binding(L=1),GO:0005524-ATP binding(L=7),GO:0008026-ATP-dependent helicase activity(L=9),GO:0016462-pyropho…
Nippo_chrI.g1300	11.3654	-0.0375781	0.496211	-0.0757302	0.939634	0.967356	1.46212	13.9023	22.1425	26.2812	9.03744	7.20467	11.21	3.99487	15.1266	3.92131	18.7776	9.66403	1.07097	20.5026	6.84531	13.858	4.27349	8.25338	13.3648	16.4146	NA	SEG: 0.09 (19/211)	NA	NA	Armadillo-like helical [IPR011989]; Armadillo-type fold [IPR016024]	NA	NA	NA	NA	NA
Nippo_chrI.g1301	1926.3	0.897845	0.229217	3.91702	8.96522e-05	0.000797553	2368.12	2915.76	1368.57	1130.55	1157.26	934.925	1142.76	542.189	943.8	950.648	2378.2	2247.79	3253.84	2096.21	2549.44	2412.27	2948.83	2278.22	2635.83	2270.83	NA	SEG: 0.08 (142/1817)	NCoils: 0.01 (21/1817); 0.01 (21/1796)	BAH [PF01426.21]; Bromodomain [PF00439.28]; HMG_box [PF00505.22]; HMG_box_2 [PF09011.13]	Bromo adjacent homology (BAH) domain [IPR001025]; Bromo adjacent homology (BAH) domain superfamily [IPR043151]; Bromodomain [IPR001487]; Bromodomain, conserved site [IPR018359]; Bromodomain-like superfamily [IPR036427]; Chromatin structure-remodeling complex subunit RSC1/RSC2/RSC4 [IPR027180]; High mobility group box domain [IPR009071]; High mobility group box domain superfamily [IPR036910]; Remo…	BAH	NA	GO:0000003-reproduction(L=1),GO:0002119-nematode larval development(L=5),GO:0002164-larval development(L=4),GO:0003006-developmental process involved in reproduction(L=2),GO:0007275-multicellular organism development(L=3),GO:0007548-sex differentiation(L=3),GO:0008150-biological_process(L=0),GO:0008406-gonad development(L=4),GO:0009653-anatomical structure morphogenesis(L=3),GO:0009790-embryo dev…	NA	GO:0003674-molecular_function(L=0),GO:0003676-nucleic acid binding(L=3),GO:0003677-DNA binding(L=4),GO:0005488-binding(L=1),GO:0008270-zinc ion binding(L=6),GO:0043167-ion binding(L=2),GO:0043169-cation binding(L=3),GO:0046872-metal ion binding(L=4),GO:0046914-transition metal ion binding(L=5),GO:0097159-organic cyclic compound binding(L=2),GO:1901363-heterocyclic compound binding(L=2),
Nippo_chrI.g1302	1.32179	-1.50814	1.87144	-0.805871	0.420317	NA	0	0	11.5526	0	1.80749	1.02924	0	5.32649	0	0	0	1.93281	0	0	0.977901	0	0	3.80925	0	0	TM(4x)	SEG: 0.16 (29/184)	NA	NA	NA	NA	NA	GO:0002009-morphogenesis of an epithelium(L=5),GO:0008150-biological_process(L=0),GO:0009653-anatomical structure morphogenesis(L=3),GO:0009888-tissue development(L=3),GO:0032502-developmental process(L=1),GO:0044699-single-organism process(L=1),GO:0044767-single-organism developmental process(L=2),GO:0048729-tissue morphogenesis(L=4),GO:0048856-anatomical structure development(L=2),GO:0060429-ep…	GO:0005575-cellular_component(L=0),GO:0016020-membrane(L=1),GO:0016021-integral component of membrane(L=4),GO:0031224-intrinsic component of membrane(L=3),GO:0044425-membrane part(L=2),	NA
Nippo_chrI.g1303	5.4107	-0.270851	1.08192	-0.250344	0.802322	0.884118	0	0	2.96383	12.5217	9.30621	2.11241	14.9548	0	0	17.4376	0	2.97517	8.79222	0	12.8162	14.2211	5.00066	3.90906	0	1.2032	NA	SEG: 0.09 (28/323)	NA	IPK [PF03770.19]	Inositol polyphosphate kinase [IPR005522]; Inositol polyphosphate kinase superfamily [IPR038286]	Inositol polyphosphate kinase	NA	GO:0006793-phosphorus metabolic process(L=3),GO:0006796-phosphate-containing compound metabolic process(L=4),GO:0008150-biological_process(L=0),GO:0008152-metabolic process(L=1),GO:0009987-cellular process(L=1),GO:0016310-phosphorylation(L=5),GO:0044237-cellular metabolic process(L=2),	NA	GO:0003674-molecular_function(L=0),GO:0003824-catalytic activity(L=1),GO:0008440-inositol-1,4,5-trisphosphate 3-kinase activity(L=6),GO:0016301-kinase activity(L=4),GO:0016740-transferase activity(L=2),GO:0016772-transferase activity, transferring phosphorus-containing groups(L=3),GO:0016773-phosphotransferase activity, alcohol group as acceptor(L=4),GO:0051766-inositol trisphosphate kinase activ…
Nippo_chrI.g1304	217.135	-0.458781	0.138711	-3.30747	0.000941436	0.0052813	213.469	221.619	180.991	198.047	202.439	295.391	298.185	316.926	269.094	320.241	221.576	203.911	179.922	180.423	214.16	152.439	134.615	212.683	156.559	170.009	NA	NA	NA	PDZ [PF00595.27]; PH [PF00169.32]; PH_17 [PF18012.4]	PDZ domain [IPR001478]; PDZ superfamily [IPR036034]; PH-like domain superfamily [IPR011993]; Pleckstrin homology domain [IPR001849]; Syntrophin [IPR015482]; Syntrophin, split Pleckstrin homology (PH) domain [IPR041428]; Syntrophin-1 [IPR031072]	PH	NA	GO:0000003-reproduction(L=1),GO:0006810-transport(L=3),GO:0006811-ion transport(L=4),GO:0006812-cation transport(L=5),GO:0006836-neurotransmitter transport(L=4),GO:0006996-organelle organization(L=3),GO:0007010-cytoskeleton organization(L=4),GO:0007275-multicellular organism development(L=3),GO:0007517-muscle organ development(L=6),GO:0007519-skeletal muscle tissue development(L=6),GO:0007528-neu…	GO:0005575-cellular_component(L=0),GO:0005623-cell(L=1),GO:0005886-plasma membrane(L=3),GO:0016010-dystrophin-associated glycoprotein complex(L=6),GO:0016020-membrane(L=1),GO:0032991-macromolecular complex(L=1),GO:0043234-protein complex(L=2),GO:0044425-membrane part(L=2),GO:0044459-plasma membrane part(L=3),GO:0044464-cell part(L=2),GO:0071944-cell periphery(L=3),	GO:0003674-molecular_function(L=0),GO:0005215-transporter activity(L=1),GO:0005246-calcium channel regulator activity(L=4),GO:0005277-acetylcholine transmembrane transporter activity(L=3),GO:0005326-neurotransmitter transporter activity(L=2),GO:0005488-binding(L=1),GO:0005515-protein binding(L=2),GO:0005543-phospholipid binding(L=3),GO:0008289-lipid binding(L=2),GO:0008324-cation transmembrane tr…
Nippo_chrI.g1305	615.322	-0.423507	0.134572	-3.14707	0.00164917	0.00829783	442.586	457.318	644.118	710.473	792.376	802.71	700.762	855.035	839.542	805.355	553.164	501.826	459.48	513.896	660.136	605.441	464.092	469.217	616.78	412.134	NA	NA	NA	Fcf1 [PF04900.15]; PIN_9 [PF18477.4]	PIN domain [IPR002716]; PIN-like domain superfamily [IPR029060]; rRNA-processing protein Fcf1, PIN domain [IPR037503]; rRNA-processing protein Fcf1/Utp23 [IPR006984]	Fcf1	3008	GO:0000003-reproduction(L=1),GO:0002119-nematode larval development(L=5),GO:0002164-larval development(L=4),GO:0006412-translation(L=5),GO:0006810-transport(L=3),GO:0006897-endocytosis(L=5),GO:0006898-receptor-mediated endocytosis(L=6),GO:0007275-multicellular organism development(L=3),GO:0008150-biological_process(L=0),GO:0008152-metabolic process(L=1),GO:0009058-biosynthetic process(L=2),GO:000…	GO:0005575-cellular_component(L=0),GO:0005622-intracellular(L=3),GO:0005623-cell(L=1),GO:0005737-cytoplasm(L=4),GO:0005840-ribosome(L=5),GO:0030529-intracellular ribonucleoprotein complex(L=4),GO:0032991-macromolecular complex(L=1),GO:0043226-organelle(L=1),GO:0043228-non-membrane-bounded organelle(L=2),GO:0043229-intracellular organelle(L=3),GO:0043232-intracellular non-membrane-bounded organell…	GO:0003674-molecular_function(L=0),GO:0003735-structural constituent of ribosome(L=2),GO:0005198-structural molecule activity(L=1),
Nippo_chrI.g1306	3274.08	-0.228285	0.17274	-1.32155	0.186318	0.329844	1728.22	2202.29	3208.74	3567.67	2830.53	4631.57	4114.06	4078.76	4759.3	4204.96	3400.63	3138.88	1925.6	3073.34	3717	2471.06	2651.7	3538.16	3528.3	2710.76	NA	NA	NA	CHCH [PF06747.16]	CHCH [IPR010625]; Mitochondrial intermembrane space import and assembly protein 40 [IPR039289]	CHCH domain	NA	NA	NA	NA
Nippo_chrI.g1307	2439.52	0.0225014	0.0697656	0.322529	0.747052	0.843354	2172.7	2130.33	2348.07	2260.18	2217.79	2697.63	2231.91	2768.44	2592.22	2785.44	2314.34	2486.56	2577.82	2664.32	2291.22	2361.07	2731.83	2116.67	2624.27	2417.64	NA	SEG: 0.04 (14/322)	NCoils: 0.13 (42/322)	Band_7 [PF01145.28]; Band_7_C [PF16200.8]	Band 7 domain [IPR001107]; Band 7, C-terminal extension [IPR032435]; Band 7/SPFH domain superfamily [IPR036013]; Stomatin/HflK/HflC family [IPR001972]	PHB	NA	GO:0000003-reproduction(L=1),GO:0002119-nematode larval development(L=5),GO:0002164-larval development(L=4),GO:0007275-multicellular organism development(L=3),GO:0008150-biological_process(L=0),GO:0009790-embryo development(L=4),GO:0009791-post-embryonic development(L=4),GO:0009792-embryo development ending in birth or egg hatching(L=5),GO:0032501-multicellular organismal process(L=1),GO:0032502-…	GO:0005575-cellular_component(L=0),GO:0016020-membrane(L=1),	NA
Nippo_chrI.g1308	13.9646	-0.817618	0.462283	-1.76865	0.0769519	0.17067	21.9317	4.08892	12.5153	21.5881	11.7487	8.23391	13.452	31.9589	36.6222	16.9924	12.2054	6.76482	12.8516	4.10053	6.84531	5.19677	2.13675	28.5694	8.59165	12.8972	NA	SEG: 0.13 (26/201)	NA	EF-hand_1 [PF00036.35]; EF-hand_6 [PF13405.9]; EF-hand_7 [PF13499.9]	EF-Hand 1, calcium-binding site [IPR018247]; EF-hand domain [IPR002048]; EF-hand domain pair [IPR011992]	Secreted protein acidic and rich in cysteine Ca binding region	NA	GO:0007154-cell communication(L=2),GO:0007165-signal transduction(L=3),GO:0007166-cell surface receptor signaling pathway(L=4),GO:0007229-integrin-mediated signaling pathway(L=5),GO:0008150-biological_process(L=0),GO:0009987-cellular process(L=1),GO:0023052-signaling(L=1),GO:0040008-regulation of growth(L=3),GO:0040014-regulation of multicellular organism growth(L=4),GO:0040015-negative regulatio…	NA	GO:0003674-molecular_function(L=0),GO:0005488-binding(L=1),GO:0005509-calcium ion binding(L=5),GO:0043167-ion binding(L=2),GO:0043169-cation binding(L=3),GO:0046872-metal ion binding(L=4),
Nippo_chrI.g1309	491.259	-0.15168	0.141263	-1.07374	0.282941	0.447598	286.575	501.302	611.326	495.588	488.022	695.765	429.342	559.281	663.977	437.88	510.751	371.099	373.767	439.781	563.271	517.078	435.896	525.042	523.136	396.297	NA	NA	NA	DUF758 [PF05527.14]	Tumor necrosis factor alpha-induced protein 8-like [IPR008477]; Tumor necrosis factor alpha-induced protein 8-like superfamily [IPR038355]	Tumor necrosis factor alpha-induced protein 8-like	NA	NA	NA	NA
Nippo_chrI.g131	1576.21	-1.15343	0.29198	-3.95039	7.80255e-05	0.000713462	1960.7	969.892	2375.02	1544.02	1087.2	1518.13	3002.03	3262.48	2244.3	3784.07	941.697	939.344	682.206	1272.19	2414.44	964.867	679.485	445.683	507.862	928.6	NA	SEG: 0.70 (50/71)	NA	NA	NA	NA	NA	NA	NA	NA
Nippo_chrI.g1310	117.532	-1.58577	0.294622	-5.38241	7.34962e-08	2.39858e-06	278.477	145.867	240.601	138.097	189.433	119.278	114.096	281.804	60.172	196.265	30.2766	64.2759	92.8155	87.8101	27.593	88.1556	52.7552	65.2582	32.7084	44.8987	TM(4x)	SEG: 0.04 (8/216)	NA	MARVEL [PF01284.26]	Marvel domain [IPR008253]	Membrane-associating domain	NA	NA	GO:0005575-cellular_component(L=0),GO:0005623-cell(L=1),GO:0005886-plasma membrane(L=3),GO:0016020-membrane(L=1),GO:0016021-integral component of membrane(L=4),GO:0031224-intrinsic component of membrane(L=3),GO:0044425-membrane part(L=2),GO:0044464-cell part(L=2),GO:0071944-cell periphery(L=3),	NA
Nippo_chrI.g1311	48.5301	0.600517	0.413368	1.45274	0.146295	0.276445	71.6443	39.6295	29.3423	36.794	48.7122	34.8553	34.0562	13.2976	28.8046	47.8603	52.003	22.597	40.2069	31.1438	46.0009	12.9738	65.9619	49.7747	43.6927	221.251	SigP	SEG: 0.07 (64/927)	NA	HEAT [PF02985.25]; HEAT_2 [PF13646.9]	Armadillo-like helical [IPR011989]; Armadillo-type fold [IPR016024]; HEAT repeat [IPR000357]; HEAT, type 2 [IPR021133]	Inherit from biNOG: phosphatase 4, regulatory subunit	NA	GO:0007275-multicellular organism development(L=3),GO:0008150-biological_process(L=0),GO:0032501-multicellular organismal process(L=1),GO:0032502-developmental process(L=1),GO:0035188-hatching(L=4),GO:0044699-single-organism process(L=1),GO:0044707-single-multicellular organism process(L=2),GO:0071684-organism emergence from protective structure(L=3),	GO:0005575-cellular_component(L=0),GO:0016020-membrane(L=1),GO:0016021-integral component of membrane(L=4),GO:0031224-intrinsic component of membrane(L=3),GO:0044425-membrane part(L=2),	NA
Nippo_chrI.g1312	0.190867	-0.128532	3.02619	-0.0424734	0.966121	NA	0	0	0	0	1.80749	0	0	0	0	0	0.93888	0	1.07097	0	0	0	0	0	0	0	NA	NA	NA	NA	NA	NA	NA	NA	NA	NA
Nippo_chrI.g1313	0.676175	1.94997	1.75845	1.10891	0.267467	NA	0	0	0	0	0	0	1.121	1.33162	0	0	2.81664	0	1.07097	0	2.9337	0	0	1.90463	0	2.34495	NA	NA	NA	NA	NA	Inherit from KOG: Cytochrome p450	NA	GO:0006139-nucleobase-containing compound metabolic process(L=3),GO:0006259-DNA metabolic process(L=4),GO:0006260-DNA replication(L=5),GO:0006278-RNA-dependent DNA biosynthetic process(L=7),GO:0006725-cellular aromatic compound metabolic process(L=3),GO:0006807-nitrogen compound metabolic process(L=2),GO:0008150-biological_process(L=0),GO:0008152-metabolic process(L=1),GO:0009058-biosynthetic pro…	NA	GO:0003674-molecular_function(L=0),GO:0003676-nucleic acid binding(L=3),GO:0003723-RNA binding(L=4),GO:0003824-catalytic activity(L=1),GO:0003964-RNA-directed DNA polymerase activity(L=6),GO:0004518-nuclease activity(L=4),GO:0004519-endonuclease activity(L=5),GO:0005488-binding(L=1),GO:0005506-iron ion binding(L=6),GO:0009055-electron carrier activity(L=1),GO:0016491-oxidoreductase activity(L=2),…
Nippo_chrI.g1314	3.89036	-1.75759	1.31409	-1.3375	0.18106	0.323645	7.31058	0	5.7763	6.57029	9.94118	0	6.72598	17.3111	0	6.53552	0	9.66403	0	0	0	6.0629	0	0	1.90926	0	NA	SEG: 0.03 (13/464)	NA	PK_Tyr_Ser-Thr [PF07714.20]; Pkinase [PF00069.28]	Protein kinase domain [IPR000719]; Protein kinase, ATP binding site [IPR017441]; Protein kinase-like domain superfamily [IPR011009]; Serine/threonine-protein kinase, active site [IPR008271]	S_TKc	NA	GO:0000165-MAPK cascade(L=5),GO:0000902-cell morphogenesis(L=5),GO:0006464-cellular protein modification process(L=5),GO:0006468-protein phosphorylation(L=6),GO:0006793-phosphorus metabolic process(L=3),GO:0006796-phosphate-containing compound metabolic process(L=4),GO:0006810-transport(L=3),GO:0006928-movement of cell or subcellular component(L=3),GO:0006996-organelle organization(L=3),GO:000701…	GO:0005575-cellular_component(L=0),GO:0005622-intracellular(L=3),GO:0005623-cell(L=1),GO:0005929-cilium(L=4),GO:0030424-axon(L=5),GO:0030425-dendrite(L=4),GO:0042995-cell projection(L=3),GO:0043005-neuron projection(L=4),GO:0043025-neuronal cell body(L=4),GO:0043226-organelle(L=1),GO:0043227-membrane-bounded organelle(L=2),GO:0043229-intracellular organelle(L=3),GO:0043231-intracellular membrane-…	GO:0000166-nucleotide binding(L=3),GO:0001882-nucleoside binding(L=3),GO:0001883-purine nucleoside binding(L=4),GO:0003674-molecular_function(L=0),GO:0003824-catalytic activity(L=1),GO:0004672-protein kinase activity(L=5),GO:0004674-protein serine/threonine kinase activity(L=6),GO:0004702-signal transducer, downstream of receptor, with serine/threonine kinase activity(L=3),GO:0004707-MAP kinase a…
Nippo_chrI.g1315	0.139687	-0.705605	3.02619	-0.233166	0.815632	NA	1.46212	0	0	0	0	0	0	1.33162	0	0	0	0	0	0	0	0	0	0	0	0	NA	SEG: 0.05 (6/120)	NA	NA	NA	NA	NA	NA	NA	NA
Nippo_chrI.g1316	1379.22	-0.35776	0.19961	-1.7923	0.0730851	0.164166	2805.67	1058.35	976.843	886.044	1577.63	1542.99	2162.78	1950.01	901.567	1635.04	866.363	1604.63	1112.59	1395.14	1038.67	1190.99	1172.17	1060.25	1207.52	1439.15	NA	SEG: 0.29 (374/1276)	NCoils: 0.05 (129/2559); 0.08 (108/1276)	Cys_Met_Meta_PP [PF01053.23]	Cys/Met metabolism, pyridoxal phosphate-dependent enzyme [IPR000277]; Pyridoxal phosphate-dependent transferase [IPR015424]; Pyridoxal phosphate-dependent transferase, major domain [IPR015421]; Pyridoxal phosphate-dependent transferase, small domain [IPR015422]	Cys/Met metabolism PLP-dependent enzyme	2.6027e+16	GO:0008150-biological_process(L=0),GO:0008152-metabolic process(L=1),	NA	GO:0003674-molecular_function(L=0),GO:0003824-catalytic activity(L=1),GO:0005488-binding(L=1),GO:0030170-pyridoxal phosphate binding(L=3),GO:0043167-ion binding(L=2),GO:0043168-anion binding(L=3),GO:0048037-cofactor binding(L=2),
Nippo_chrI.g1317	0.192089	1.05617	3.02474	0.349178	0.726956	NA	0	0	0	0	0	0	0	0	0	0	2.81664	0	0	1.02513	0	0	0	0	0	0	NA	SEG: 0.23 (35/152)	NA	NA	NA	NA	NA	NA	NA	NA
Nippo_chrI.g1318	0.445874	1.11471	2.16022	0.516015	0.605844	NA	1.46212	0	0	0	0	0	0	0	0	1.3071	0	0	1.07097	0	0.977901	3.46451	0	0.634875	0	0	NA	SEG: 0.21 (22/107)	NA	NA	NA	NA	NA	NA	NA	NA
Nippo_chrI.g1319	0	NA	NA	NA	NA	NA	0	0	0	0	0	0	0	0	0	0	0	0	0	0	0	0	0	0	0	0	NA	SEG: 0.06 (13/229)	NA	NA	Aspartic peptidase domain superfamily [IPR021109]; Peptidase A2A, retrovirus, catalytic [IPR001995]	multicellular organismal development	NA	GO:0006139-nucleobase-containing compound metabolic process(L=3),GO:0006259-DNA metabolic process(L=4),GO:0006260-DNA replication(L=5),GO:0006278-RNA-dependent DNA biosynthetic process(L=7),GO:0006508-proteolysis(L=4),GO:0006725-cellular aromatic compound metabolic process(L=3),GO:0006807-nitrogen compound metabolic process(L=2),GO:0008150-biological_process(L=0),GO:0008152-metabolic process(L=1)…	NA	GO:0003674-molecular_function(L=0),GO:0003676-nucleic acid binding(L=3),GO:0003723-RNA binding(L=4),GO:0003824-catalytic activity(L=1),GO:0003964-RNA-directed DNA polymerase activity(L=6),GO:0004175-endopeptidase activity(L=5),GO:0004190-aspartic-type endopeptidase activity(L=6),GO:0004518-nuclease activity(L=4),GO:0004519-endonuclease activity(L=5),GO:0004521-endoribonuclease activity(L=6),GO:00…
Nippo_chrI.g132	54.3913	-0.96241	0.414708	-2.3207	0.0203033	0.0611895	33.8192	24.2119	80.1878	36.2063	51.8416	43.1107	40.4492	193.429	98.734	115.917	17.7202	69.6044	31.7079	9.48463	53.1723	18.8794	40.8208	19.29	44.4869	64.7535	NA	SEG: 0.19 (41/215)	NA	NA	UBA-like superfamily [IPR009060]; Ubiquitin-associated domain [IPR015940]	NA	NA	NA	NA	NA
Nippo_chrI.g1320	190.922	0.132242	0.177196	0.746306	0.455483	0.61512	212.353	209.346	210.823	254.646	210.447	128.465	192.553	144.834	148.372	108.28	152.597	174.236	142.834	229.526	146.091	220.198	243.978	238.213	167.154	283.486	NA	SEG: 0.17 (43/254)	NCoils: 0.19 (46/243); 0.12 (46/380)	bZIP_2 [PF07716.18]	Basic-leucine zipper domain [IPR004827]; Basic-leucine zipper domain superfamily [IPR046347]	BRLZ	NA	GO:0006355-regulation of transcription, DNA-templated(L=7),GO:0008150-biological_process(L=0),GO:0009889-regulation of biosynthetic process(L=4),GO:0010468-regulation of gene expression(L=5),GO:0010556-regulation of macromolecule biosynthetic process(L=5),GO:0019219-regulation of nucleobase-containing compound metabolic process(L=5),GO:0019222-regulation of metabolic process(L=3),GO:0031323-regul…	NA	GO:0001071-nucleic acid binding transcription factor activity(L=1),GO:0003674-molecular_function(L=0),GO:0003676-nucleic acid binding(L=3),GO:0003677-DNA binding(L=4),GO:0003700-transcription factor activity, sequence-specific DNA binding(L=2),GO:0005488-binding(L=1),GO:0043565-sequence-specific DNA binding(L=5),GO:0097159-organic cyclic compound binding(L=2),GO:1901363-heterocyclic compound bind…
Nippo_chrI.g1321	17.5572	-0.380623	0.672195	-0.566239	0.571231	0.71112	24.856	0	39.4714	21.5881	27.1123	24.7017	29.1459	6.65811	7.16522	18.2995	2.81664	2.89921	3.2129	2.05026	32.2707	39.8419	2.13675	24.1253	33.412	9.3798	SigP; TM(1x)	NA	NA	NA	NA	NA	NA	NA	NA	NA
Nippo_chrI.g1322	441.218	0.723577	0.259015	2.79358	0.00521287	0.0208975	538.428	744.302	337.559	294.928	261.771	190.546	287.075	226.506	193.215	253.241	512.849	422.231	798.997	393.747	478.433	454.25	947.823	303.366	635.988	549.098	TM(7x)	SEG: 0.08 (149/1823)	NA	Ion_trans [PF00520.34]; LSDAT_euk [PF18139.4]; LSDAT_prok [PF18171.4]	Ion transport domain [IPR005821]; TRPM, SLOG domain [IPR041491]	Ion transport protein	NA	GO:0000003-reproduction(L=1),GO:0000278-mitotic cell cycle(L=4),GO:0000280-nuclear division(L=5),GO:0003006-developmental process involved in reproduction(L=2),GO:0003008-system process(L=2),GO:0006810-transport(L=3),GO:0006811-ion transport(L=4),GO:0006812-cation transport(L=5),GO:0006996-organelle organization(L=3),GO:0007049-cell cycle(L=3),GO:0007067-mitotic nuclear division(L=5),GO:0007275-m…	GO:0005575-cellular_component(L=0),GO:0005623-cell(L=1),GO:0005886-plasma membrane(L=3),GO:0016020-membrane(L=1),GO:0016021-integral component of membrane(L=4),GO:0031224-intrinsic component of membrane(L=3),GO:0044425-membrane part(L=2),GO:0044464-cell part(L=2),GO:0071944-cell periphery(L=3),	GO:0003674-molecular_function(L=0),GO:0005215-transporter activity(L=1),GO:0005216-ion channel activity(L=5),GO:0008324-cation transmembrane transporter activity(L=5),GO:0015075-ion transmembrane transporter activity(L=4),GO:0015267-channel activity(L=4),GO:0022803-passive transmembrane transporter activity(L=3),GO:0022838-substrate-specific channel activity(L=4),GO:0022857-transmembrane transpor…
Nippo_chrI.g1323	3.71963	-1.46446	0.811181	-1.80535	0.0710204	0.16092	10.8894	0.54977	0	2.524	6.73078	4.59926	8.34881	5.95049	0	15.5758	4.19548	1.43949	0	3.44581	2.91323	1.16454	0	1.28042	3.20883	1.57643	TM(1x)	NA	NA	NA	NA	NA	NA	NA	GO:0005575-cellular_component(L=0),GO:0016020-membrane(L=1),GO:0016021-integral component of membrane(L=4),GO:0031224-intrinsic component of membrane(L=3),GO:0044425-membrane part(L=2),	NA
Nippo_chrI.g1324	0.324875	-1.88499	3.01265	-0.625692	0.531517	NA	0	0	0	0	0	0	2.24199	2.66325	1.59227	0	0	0	0	0	0	0	0	0	0	0	NA	NA	NA	NA	NA	NA	NA	NA	NA	NA
Nippo_chrI.g1325	5.33235	3.01914	1.17151	2.57713	0.00996241	0.034811	1.5132	0	0	0	3.74127	0	0	4.13443	2.47185	0	7.77345	0	19.9509	8.48756	5.06033	36.7519	12.1627	4.59939	0	0	SigP	NA	NA	NA	NA	NA	NA	NA	GO:0005575-cellular_component(L=0),GO:0016020-membrane(L=1),GO:0016021-integral component of membrane(L=4),GO:0031224-intrinsic component of membrane(L=3),GO:0044425-membrane part(L=2),	NA
Nippo_chrI.g1326	196.508	-0.368536	0.250407	-1.47175	0.141088	0.268754	368.696	171.946	144.585	139.085	117.317	167.427	200.905	452.654	203.264	251.418	133.485	239.403	186.435	109.533	248.074	192.983	171.15	1037.65	97.4916	150.154	SigP	SEG: 0.15 (67/436)	NCoils: 0.05 (26/505); 0.05 (26/501); 0.11 (47/436)	NA	NA	NA	NA	NA	NA	NA
Nippo_chrI.g1327	932.117	0.377718	0.108531	3.48029	0.000500871	0.00318648	865.573	990.336	825.049	851.322	707.631	865.589	827.296	585.914	624.966	963.336	985.825	990.563	821.432	1087.66	1071.78	926.757	1236.11	1007.55	1081.59	1326.07	TM(4x)	SEG: 0.06 (12/218)	NA	NA	NA	NA	NA	GO:0006139-nucleobase-containing compound metabolic process(L=3),GO:0006259-DNA metabolic process(L=4),GO:0006323-DNA packaging(L=6),GO:0006325-chromatin organization(L=4),GO:0006333-chromatin assembly or disassembly(L=5),GO:0006334-nucleosome assembly(L=7),GO:0006725-cellular aromatic compound metabolic process(L=3),GO:0006807-nitrogen compound metabolic process(L=2),GO:0006996-organelle organiz…	GO:0000785-chromatin(L=5),GO:0000786-nucleosome(L=3),GO:0005575-cellular_component(L=0),GO:0005622-intracellular(L=3),GO:0005623-cell(L=1),GO:0005634-nucleus(L=5),GO:0005694-chromosome(L=4),GO:0016020-membrane(L=1),GO:0016021-integral component of membrane(L=4),GO:0031224-intrinsic component of membrane(L=3),GO:0032991-macromolecular complex(L=1),GO:0032993-protein-DNA complex(L=2),GO:0043226-org…	GO:0003674-molecular_function(L=0),GO:0003676-nucleic acid binding(L=3),GO:0003677-DNA binding(L=4),GO:0005488-binding(L=1),GO:0097159-organic cyclic compound binding(L=2),GO:1901363-heterocyclic compound binding(L=2),
Nippo_chrI.g1328	599.783	0.357191	0.170799	2.0913	0.0365013	0.0965234	815.843	916.281	429.34	475.928	493.992	486.836	436.071	466.778	401.571	335.687	669.278	626.793	852.813	598.474	616.418	547.474	671.165	615.521	630.343	909.052	NA	SEG: 0.02 (20/1200)	NA	ANAPC4_WD40 [PF12894.10]; LLGL [PF08366.16]; Lgl_C [PF08596.13]; WD40 [PF00400.35]	Lethal giant larvae (Lgl)-like, C-terminal domain [IPR013905]; Lethal giant larvae homologue 2 [IPR013577]; Lethal(2) giant larvae protein [IPR000664]; WD40 repeat [IPR001680]; WD40-repeat-containing domain superfamily [IPR036322]; WD40/YVTN repeat-like-containing domain superfamily [IPR015943]; v-SNARE, coiled-coil homology domain [IPR042855]	LLGL2	NA	GO:0001505-regulation of neurotransmitter levels(L=3),GO:0002119-nematode larval development(L=5),GO:0002164-larval development(L=4),GO:0003001-obsolete generation of a signal involved in cell-cell signaling(L=),GO:0003008-system process(L=2),GO:0006461-protein complex assembly(L=5),GO:0006810-transport(L=3),GO:0006836-neurotransmitter transport(L=4),GO:0006887-exocytosis(L=4),GO:0006897-endocyto…	GO:0005575-cellular_component(L=0),GO:0005622-intracellular(L=3),GO:0005623-cell(L=1),GO:0005737-cytoplasm(L=4),GO:0016020-membrane(L=1),GO:0031201-SNARE complex(L=5),GO:0032991-macromolecular complex(L=1),GO:0043234-protein complex(L=2),GO:0044424-intracellular part(L=3),GO:0044425-membrane part(L=2),GO:0044444-cytoplasmic part(L=4),GO:0044464-cell part(L=2),	NA
Nippo_chrI.g1329	29.0117	-0.162883	0.49591	-0.328454	0.742569	0.840378	14.6212	26.9869	22.1425	37.5445	6.32621	65.8712	10.089	57.2598	13.5343	52.2842	12.2054	45.4209	19.2774	20.5026	79.21	27.7161	36.3247	4.44413	19.0925	9.3798	NA	NA	NA	NA	NA	NA	NA	NA	NA	NA
Nippo_chrI.g133	5445.39	-1.04184	0.363548	-2.86575	0.00416018	0.0174595	10341.5	4838.01	4567.13	8286.08	3664.68	4844.62	8206.82	9606.32	2947.29	16002.9	4512.26	3294.47	4592.31	6203.07	922.161	5129.21	2287.39	6247.81	890.667	1523.04	NA	SEG: 0.59 (52/88)	NA	NA	NA	NA	NA	NA	NA	NA
Nippo_chrI.g1330	1.33584	0.347676	1.90794	0.182226	0.855406	NA	0	0	0	0	0	0	2.24199	6.65811	1.59227	1.3071	0	0	9.6387	0	2.9337	0	0	0	0	2.34495	NA	NA	NA	NA	NA	Retrotransposon protein	NA	GO:0006139-nucleobase-containing compound metabolic process(L=3),GO:0006259-DNA metabolic process(L=4),GO:0006260-DNA replication(L=5),GO:0006278-RNA-dependent DNA biosynthetic process(L=7),GO:0006464-cellular protein modification process(L=5),GO:0006468-protein phosphorylation(L=6),GO:0006725-cellular aromatic compound metabolic process(L=3),GO:0006793-phosphorus metabolic process(L=3),GO:000679…	GO:0005575-cellular_component(L=0),GO:0005623-cell(L=1),GO:0005886-plasma membrane(L=3),GO:0005891-voltage-gated calcium channel complex(L=5),GO:0016020-membrane(L=1),GO:0016021-integral component of membrane(L=4),GO:0031224-intrinsic component of membrane(L=3),GO:0032991-macromolecular complex(L=1),GO:0034702-ion channel complex(L=4),GO:0034703-cation channel complex(L=5),GO:0034704-calcium chan…	GO:0000166-nucleotide binding(L=3),GO:0001882-nucleoside binding(L=3),GO:0001883-purine nucleoside binding(L=4),GO:0003674-molecular_function(L=0),GO:0003676-nucleic acid binding(L=3),GO:0003723-RNA binding(L=4),GO:0003824-catalytic activity(L=1),GO:0003964-RNA-directed DNA polymerase activity(L=6),GO:0004518-nuclease activity(L=4),GO:0004519-endonuclease activity(L=5),GO:0004521-endoribonuclease…
Nippo_chrI.g1331	1.35604	1.06984	1.25187	0.854597	0.392774	NA	0	0	0	0	2.71123	0	0	3.99487	0.796135	1.3071	2.81664	1.93281	0	0	0.977901	0.866128	1.06837	1.26975	0	9.3798	NA	NA	NA	RVT_1 [PF00078.30]	Reverse transcriptase domain [IPR000477]	NA	NA	NA	NA	NA
Nippo_chrI.g1332	8.18112	0.317834	0.631699	0.503142	0.614865	0.746865	11.6969	0	3.85087	9.38613	13.5562	4.11695	0	15.9795	3.98068	10.4568	13.1443	3.86561	5.35483	8.20105	5.86741	5.19677	3.20512	5.079	6.68239	34.0018	NA	SEG: 0.07 (14/196)	NA	NA	Endonuclease/exonuclease/phosphatase superfamily [IPR036691]; SWR1-complex protein 5/Craniofacial development protein 1/2 [IPR027124]	NA	NA	NA	NA	NA
Nippo_chrI.g1333	5826.6	0.976015	0.201944	4.83308	1.34435e-06	2.61649e-05	7350.18	6543.4	3587.86	3245.59	3530.64	2587.78	2873.03	1899.49	3746.78	3911.23	8931.38	7128.97	7092.83	7846.28	7404.23	5329.76	10062	6419.32	8942.07	8099.1	TM(1x)	NA	NA	Pmp3 [PF01679.20]	Immunoglobulin-like fold [IPR013783]; Proteolipid membrane potential modulator [IPR000612]	Required both for centrosome duplication and maturation. Required for pericentriolar material (PCM) recruitment	NA	GO:0000003-reproduction(L=1),GO:0000226-microtubule cytoskeleton organization(L=4),GO:0000278-mitotic cell cycle(L=4),GO:0002119-nematode larval development(L=5),GO:0002164-larval development(L=4),GO:0006810-transport(L=3),GO:0006897-endocytosis(L=5),GO:0006898-receptor-mediated endocytosis(L=6),GO:0006909-phagocytosis(L=4),GO:0006911-phagocytosis, engulfment(L=6),GO:0006996-organelle organizatio…	GO:0000242-pericentriolar material(L=5),GO:0005575-cellular_component(L=0),GO:0005622-intracellular(L=3),GO:0005623-cell(L=1),GO:0005737-cytoplasm(L=4),GO:0005813-centrosome(L=5),GO:0005814-centriole(L=5),GO:0005815-microtubule organizing center(L=6),GO:0005856-cytoskeleton(L=5),GO:0015630-microtubule cytoskeleton(L=6),GO:0043226-organelle(L=1),GO:0043228-non-membrane-bounded organelle(L=2),GO:00…	GO:0003674-molecular_function(L=0),GO:0005488-binding(L=1),GO:0005515-protein binding(L=2),GO:0019899-enzyme binding(L=3),GO:0019900-kinase binding(L=4),GO:0019901-protein kinase binding(L=5),
Nippo_chrI.g1334	3.94159	-2.31242	1.09761	-2.10678	0.0351363	0.0937443	0	7.83345	14.7538	6.29315	6.55949	4.26877	10.737	0	11.4172	4.06591	0	0	1.11046	0	0	7.18454	0	4.60801	0	0	SigP	SEG: 0.13 (123/931)	NA	NA	NA	NA	NA	NA	NA	GO:0003674-molecular_function(L=0),GO:0005488-binding(L=1),GO:0005515-protein binding(L=2),
Nippo_chrI.g1335	493.298	-0.921649	0.201158	-4.58171	4.61181e-06	7.18785e-05	1038.1	371.274	593.997	608.221	636.236	641.215	697.26	862.891	370.999	639.174	164.304	383.662	383.406	253.207	340.31	398.419	294.871	431.08	277.797	479.542	SigP	SEG: 0.29 (58/199)	NCoils: 0.11 (21/199)	NA	NA	NA	NA	NA	NA	NA
Nippo_chrI.g1336	360.752	0.694816	0.463654	1.49857	0.133986	0.258902	245.081	113.205	336.567	347.19	194.146	657.449	239.623	451.432	114.706	56.6209	367.578	156.386	239.718	224.928	398.155	1942.38	250.513	531.253	173.823	174.286	TM(2x); TM(8x); TM(9x)	SEG: 0.05 (33/635)	NA	STAS [PF01740.24]; Sulfate_transp [PF00916.23]	Anion transporter SULP-4/5 [IPR030339]; SLC26A/SulP transporter [IPR001902]; SLC26A/SulP transporter domain [IPR011547]; STAS domain [IPR002645]; STAS domain superfamily [IPR036513]	STAS domain	NA	GO:0006810-transport(L=3),GO:0006811-ion transport(L=4),GO:0006820-anion transport(L=5),GO:0008150-biological_process(L=0),GO:0008272-sulfate transport(L=7),GO:0009987-cellular process(L=1),GO:0015698-inorganic anion transport(L=6),GO:0034220-ion transmembrane transport(L=5),GO:0044699-single-organism process(L=1),GO:0044763-single-organism cellular process(L=2),GO:0044765-single-organism transpo…	GO:0005575-cellular_component(L=0),GO:0005623-cell(L=1),GO:0005886-plasma membrane(L=3),GO:0016020-membrane(L=1),GO:0016021-integral component of membrane(L=4),GO:0016324-apical plasma membrane(L=3),GO:0031224-intrinsic component of membrane(L=3),GO:0044425-membrane part(L=2),GO:0044459-plasma membrane part(L=3),GO:0044464-cell part(L=2),GO:0045177-apical part of cell(L=3),GO:0071944-cell periphe…	GO:0003674-molecular_function(L=0),GO:0005215-transporter activity(L=1),GO:0008271-secondary active sulfate transmembrane transporter activity(L=5),GO:0008509-anion transmembrane transporter activity(L=5),GO:0015075-ion transmembrane transporter activity(L=4),GO:0015103-inorganic anion transmembrane transporter activity(L=6),GO:0015116-sulfate transmembrane transporter activity(L=4),GO:0015291-se…
Nippo_chrI.g1337	1.84412	-0.512776	2.17482	-0.235779	0.813604	NA	0	0.817784	0	0	0	17.497	3.36299	0	0	0	0	0	0	0	2.9337	6.92902	5.34187	0	0	0	SigP	SEG: 0.29 (81/282)	NA	Col_cuticle_N [PF01484.20]; Collagen [PF01391.21]	Collagen triple helix repeat [IPR008160]; Nematode cuticle collagen, N-terminal [IPR002486]	Collagen triple helix repeat (20 copies)	NA	GO:0002009-morphogenesis of an epithelium(L=5),GO:0002119-nematode larval development(L=5),GO:0002164-larval development(L=4),GO:0007275-multicellular organism development(L=3),GO:0008150-biological_process(L=0),GO:0009653-anatomical structure morphogenesis(L=3),GO:0009791-post-embryonic development(L=4),GO:0009888-tissue development(L=3),GO:0010171-body morphogenesis(L=4),GO:0032501-multicellula…	GO:0005575-cellular_component(L=0),GO:0005576-extracellular region(L=1),GO:0005578-proteinaceous extracellular matrix(L=3),GO:0016020-membrane(L=1),GO:0016021-integral component of membrane(L=4),GO:0031012-extracellular matrix(L=2),GO:0031224-intrinsic component of membrane(L=3),GO:0044421-extracellular region part(L=2),GO:0044425-membrane part(L=2),GO:0060102-collagen and cuticulin-based cuticle…	GO:0003674-molecular_function(L=0),GO:0005198-structural molecule activity(L=1),GO:0042302-structural constituent of cuticle(L=2),GO:0042329-structural constituent of collagen and cuticulin-based cuticle(L=3),
Nippo_chrI.g1338	1.36107	-2.03752	1.83895	-1.10798	0.267868	NA	0	0	11.5526	6.57029	2.71123	0	1.121	0	0	0	0	2.89921	0	0	0	1.73226	0	0.634875	0	0	NA	NA	NA	NA	NA	NA	NA	NA	NA	NA
Nippo_chrI.g1339	0.809198	0.821745	2.9788	0.275864	0.782652	NA	0	0	0	5.63168	0	0	0	0	0	0	0	0	0	0	0	0	0	0	0	10.5523	NA	NA	NA	NA	Tissue inhibitor of metalloproteinases-like, OB-fold [IPR008993]	Tissue inhibitor of metalloproteinase	NA	GO:0008150-biological_process(L=0),GO:0010466-negative regulation of peptidase activity(L=8),GO:0010951-negative regulation of endopeptidase activity(L=7),GO:0019222-regulation of metabolic process(L=3),GO:0043086-negative regulation of catalytic activity(L=4),GO:0044092-negative regulation of molecular function(L=3),GO:0050789-regulation of biological process(L=2),GO:0050790-regulation of cataly…	GO:0005575-cellular_component(L=0),GO:0005576-extracellular region(L=1),	GO:0003674-molecular_function(L=0),GO:0004857-enzyme inhibitor activity(L=3),GO:0004866-endopeptidase inhibitor activity(L=5),GO:0008191-metalloendopeptidase inhibitor activity(L=6),GO:0030234-enzyme regulator activity(L=2),GO:0030414-peptidase inhibitor activity(L=4),GO:0061134-peptidase regulator activity(L=3),GO:0061135-endopeptidase regulator activity(L=4),
Nippo_chrI.g134	10609.5	-1.65294	0.268345	-6.15975	7.28594e-10	5.81595e-08	12790.6	8716.76	13791.9	12197.3	9689.94	11131.2	17909	29611.3	11298	33860.5	5227.69	5662.16	6116.29	8017.55	2533.74	5660.15	4467.94	6761.42	2223.33	4523.41	NA	SEG: 0.92 (71/77)	NA	NA	NA	NA	NA	NA	NA	NA
Nippo_chrI.g1340	2146.82	0.151586	0.134648	1.1258	0.260251	0.421467	2552.85	3312.84	1905.22	1970.15	1782.18	1465.64	1785.75	1680.51	1896.39	1988.11	1819.55	1955.03	2778.09	2233.76	1913.75	2230.28	2257.47	2144.61	2395.16	2869.05	NA	SEG: 0.09 (80/911)	NCoils: 0.06 (56/911)	PCI [PF01399.30]; eIF-3c_N [PF05470.15]	Cullin repeat-like-containing domain superfamily [IPR016159]; Eukaryotic translation initiation factor 3 subunit C [IPR027516]; Eukaryotic translation initiation factor 3 subunit C, N-terminal domain [IPR008905]; Proteasome component (PCI) domain [IPR000717]; Winged helix DNA-binding domain superfamily [IPR036390]; Winged helix-like DNA-binding domain superfamily [IPR036388]	Component of the eukaryotic translation initiation factor 3 (eIF-3) complex, which is involved in protein synthesis and, together with other initiation factors, stimulates binding of mRNA and methionyl-tRNAi to the 40S ribosome (By similarity)	3013	GO:0000003-reproduction(L=1),GO:0001731-formation of translation preinitiation complex(L=7),GO:0006412-translation(L=5),GO:0006413-translational initiation(L=6),GO:0006417-regulation of translation(L=7),GO:0006446-regulation of translational initiation(L=8),GO:0006915-apoptotic process(L=5),GO:0008150-biological_process(L=0),GO:0008152-metabolic process(L=1),GO:0008219-cell death(L=3),GO:0009058-…	GO:0005575-cellular_component(L=0),GO:0005622-intracellular(L=3),GO:0005623-cell(L=1),GO:0005737-cytoplasm(L=4),GO:0005852-eukaryotic translation initiation factor 3 complex(L=5),GO:0016282-eukaryotic 43S preinitiation complex(L=6),GO:0030529-intracellular ribonucleoprotein complex(L=4),GO:0032991-macromolecular complex(L=1),GO:0033290-eukaryotic 48S preinitiation complex(L=6),GO:0043234-protein …	GO:0003674-molecular_function(L=0),GO:0003676-nucleic acid binding(L=3),GO:0003723-RNA binding(L=4),GO:0003743-translation initiation factor activity(L=6),GO:0005488-binding(L=1),GO:0005515-protein binding(L=2),GO:0008135-translation factor activity, RNA binding(L=5),GO:0031369-translation initiation factor binding(L=3),GO:0097159-organic cyclic compound binding(L=2),GO:1901363-heterocyclic compo…
Nippo_chrI.g1341	929.032	-0.801776	0.381825	-2.09985	0.0357421	0.0949973	2047.97	494.857	308.13	555.768	1040.41	2435.07	747.852	2317.48	655.348	1205.96	344.637	738.477	701.621	605.972	234.215	352.583	1379.54	1417.96	549.974	446.801	NA	NA	NA	HgmA_C [PF04209.16]; HgmA_N [PF20510.1]	Homogentisate 1,2-dioxygenase [IPR005708]; Homogentisate 1,2-dioxygenase, C-terminal domain [IPR046451]; Homogentisate 1,2-dioxygenase, N-terminal domain [IPR046452]; RmlC-like cupin domain superfamily [IPR011051]; RmlC-like jelly roll fold [IPR014710]	homogentisate 1,2-dioxygenase	35064311001120	GO:0006082-organic acid metabolic process(L=3),GO:0006461-protein complex assembly(L=5),GO:0006520-cellular amino acid metabolic process(L=3),GO:0006558-L-phenylalanine metabolic process(L=5),GO:0006559-L-phenylalanine catabolic process(L=6),GO:0006570-tyrosine metabolic process(L=5),GO:0006725-cellular aromatic compound metabolic process(L=3),GO:0006807-nitrogen compound metabolic process(L=2),G…	GO:0005575-cellular_component(L=0),GO:0005622-intracellular(L=3),GO:0005623-cell(L=1),GO:0005737-cytoplasm(L=4),GO:0043226-organelle(L=1),GO:0043228-non-membrane-bounded organelle(L=2),GO:0043229-intracellular organelle(L=3),GO:0043232-intracellular non-membrane-bounded organelle(L=3),GO:0043292-contractile fiber(L=5),GO:0044422-organelle part(L=2),GO:0044424-intracellular part(L=3),GO:0044444-cy…	GO:0003674-molecular_function(L=0),GO:0003824-catalytic activity(L=1),GO:0004411-homogentisate 1,2-dioxygenase activity(L=5),GO:0016491-oxidoreductase activity(L=2),GO:0016701-oxidoreductase activity, acting on single donors with incorporation of molecular oxygen(L=3),GO:0016702-oxidoreductase activity, acting on single donors with incorporation of molecular oxygen, incorporation of two atoms of …
Nippo_chrI.g1342	0.445701	0.523626	3.02129	0.173312	0.862406	NA	0	0	0	0	0	0	0	0	0	3.92131	0	2.89921	0	1.02513	0	0	1.06837	0	0	0	NA	SEG: 0.12 (18/151)	NA	NA	NA	NA	NA	NA	NA	NA
Nippo_chrI.g1343	0	0	0	0	1	NA	0	0	0	0	0	0	0	0	0	0	0	0	0	0	0	0	0	0	0	32.8293	NA	SEG: 0.14 (17/118)	NA	NA	NA	NA	NA	NA	NA	NA
Nippo_chrI.g1344	29.9796	-0.965793	0.565762	-1.70707	0.0878097	0.188718	14.6212	39.2536	88.57	53.501	44.2834	72.0467	12.331	15.9795	25.4763	31.3705	9.3888	9.66403	11.7806	8.20105	12.7127	5.19677	23.5042	102.215	1.90925	17.5871	NA	SEG: 0.22 (23/104)	NCoils: 0.34 (35/104)	NA	NA	NA	NA	NA	NA	NA
Nippo_chrI.g1345	1.3275	-0.604162	1.20225	-0.502526	0.615298	NA	0	0.817784	0	0	2.71123	1.02924	0	9.32136	0.796135	1.3071	0.93888	1.93281	1.07097	0	0	0.866128	1.06837	0	0	4.6899	NA	NA	NA	NA	NA	NA	NA	NA	NA	NA
Nippo_chrI.g1346	131.711	-0.965692	0.204535	-4.72141	2.34215e-06	4.09941e-05	108.197	125.121	186.767	175.521	142.792	209.965	181.602	274.314	177.538	160.774	93.888	85.0435	34.2709	91.2367	123.216	71.0225	76.9229	105.389	84.0072	126.627	NA	NA	NA	NA	NA	NA	NA	NA	NA	NA
Nippo_chrI.g1347	17.3066	1.49872	0.847074	1.76929	0.0768448	0.170615	8.50842	6.78543	0	9.7825	19.9771	1.12313	0	34.2336	3.6878	7.56834	6.52352	30.2164	46.3654	7.12281	18.119	124.115	0	5.14644	10.0678	6.78882	SigP	SEG: 0.13 (12/92)	NA	DUF1674 [PF07896.15]; PCI [PF01399.30]	Eukaryotic translation initiation factor 3 subunit M eIF3m/COP9 signalosome complex subunit 7 COPS7 [IPR045237]; Proteasome component (PCI) domain [IPR000717]; Succinate dehydrogenase assembly factor 4 [IPR012875]	COP9 (constitutive photomorphogenic) homolog, subunit	NA	GO:0000075-cell cycle checkpoint(L=5),GO:0000077-DNA damage checkpoint(L=7),GO:0000338-protein deneddylation(L=6),GO:0006464-cellular protein modification process(L=5),GO:0006950-response to stress(L=2),GO:0006974-cellular response to DNA damage stimulus(L=4),GO:0007049-cell cycle(L=3),GO:0007093-mitotic cell cycle checkpoint(L=6),GO:0007095-mitotic G2 DNA damage checkpoint(L=8),GO:0007154-cell c…	GO:0005575-cellular_component(L=0),GO:0005622-intracellular(L=3),GO:0005623-cell(L=1),GO:0005634-nucleus(L=5),GO:0005737-cytoplasm(L=4),GO:0008180-COP9 signalosome(L=6),GO:0031974-membrane-enclosed lumen(L=1),GO:0031981-nuclear lumen(L=6),GO:0032991-macromolecular complex(L=1),GO:0034399-nuclear periphery(L=5),GO:0043226-organelle(L=1),GO:0043227-membrane-bounded organelle(L=2),GO:0043229-intrace…	GO:0003674-molecular_function(L=0),GO:0005488-binding(L=1),GO:0005515-protein binding(L=2),
Nippo_chrI.g1348	20478.9	-0.00853472	0.204173	-0.0418013	0.966657	0.981023	28394.3	24898.3	14377.2	19425.5	14675.9	28541.8	20043.4	26677.7	8062.46	20299.3	16402.2	19792.9	27568.8	15320.6	14671.4	16738.8	32513.8	18268.5	22708.7	20195.9	NA	NA	NA	Biotin_lipoyl_2 [PF13533.9]	NA	NA	NA	NA	NA	NA
Nippo_chrI.g1349	3371.85	-0.444575	0.093787	-4.74027	2.13436e-06	3.82631e-05	3055.78	3064.33	3975.72	3991.52	4093.9	4087.53	4316.49	4293.67	4557.99	3437.39	3166.14	2844.89	2396.8	3073.05	3124.59	3262.16	2607.95	3159.88	2636.65	2290.63	NA	SEG: 0.06 (18/308)	NCoils: 0.01 (21/1595); 0.01 (21/1620); 0.01 (21/1423)	BRCT [PF00533.29]; BRCT_2 [PF16589.8]; BRCT_3 [PF18428.4]; DUF4505 [PF14956.9]; LIG3_BRCT [PF16759.8]; NDUFB10 [PF10249.12]; PTCB-BRCT [PF12738.10]; RTT107_BRCT_5 [PF16770.8]	BRCT domain [IPR001357]; BRCT domain superfamily [IPR036420]; NADH dehydrogenase [ubiquinone] 1 beta subcomplex subunit 10 [IPR039993]; NADH-ubiquinone oxidoreductase, subunit 10 [IPR019377]; Protein of unknown function DUF4505 [IPR028108]	NADH-ubiquinone oxidoreductase subunit 10	1.9011e+18	GO:0000003-reproduction(L=1),GO:0002119-nematode larval development(L=5),GO:0002164-larval development(L=4),GO:0007275-multicellular organism development(L=3),GO:0007568-aging(L=3),GO:0008150-biological_process(L=0),GO:0008340-determination of adult lifespan(L=5),GO:0009790-embryo development(L=4),GO:0009791-post-embryonic development(L=4),GO:0009792-embryo development ending in birth or egg hatc…	NA	GO:0003674-molecular_function(L=0),GO:0003676-nucleic acid binding(L=3),GO:0005488-binding(L=1),GO:0097159-organic cyclic compound binding(L=2),GO:1901363-heterocyclic compound binding(L=2),
Nippo_chrI.g135	12.5917	-0.411802	0.823541	-0.500039	0.617048	0.748747	6.66519	0	13.1659	33.0565	6.45659	6.13884	14.7986	21.0608	33.0455	7.94475	2.08668	20.9085	13.0189	0	0.687556	3.94833	6.49371	2.89414	0.671192	58.7932	TM(1x)	SEG: 0.09 (83/890)	NCoils: 0.05 (21/429); 0.02 (21/890); 0.03 (42/1296)	C2 [PF00168.33]; CC2D2AN-C2 [PF15625.9]	C2 domain [IPR000008]; C2 domain superfamily [IPR035892]; CC2D2A, N-terminal, C2 domain [IPR028928]	C2	NA	NA	GO:0005575-cellular_component(L=0),GO:0005622-intracellular(L=3),GO:0005623-cell(L=1),GO:0005929-cilium(L=4),GO:0031514-motile cilium(L=5),GO:0035869-ciliary transition zone(L=3),GO:0042995-cell projection(L=3),GO:0043226-organelle(L=1),GO:0043227-membrane-bounded organelle(L=2),GO:0043229-intracellular organelle(L=3),GO:0043231-intracellular membrane-bounded organelle(L=4),GO:0044422-organelle p…	NA
Nippo_chrI.g1350	8962.31	-0.186485	0.0848707	-2.19728	0.0280006	0.0787991	7345.67	8188.47	10133.6	9368.3	8829.58	9799.38	9137.25	9826.04	11137.9	11641.1	10030.1	8707.29	6928.08	8059.58	8461.78	7836.73	8512.8	8238.14	9221.7	7842.68	NA	NA	NA	KH_6 [PF15985.8]	Exosome complex RNA-binding protein 1/RRP40/RRP4 [IPR026699]; K Homology domain, type 1 [IPR004088]; K Homology domain, type 1 superfamily [IPR036612]; Nucleic acid-binding, OB-fold [IPR012340]; Rrp40, S1 domain [IPR037319]	S1	3018	GO:0002119-nematode larval development(L=5),GO:0002164-larval development(L=4),GO:0006810-transport(L=3),GO:0006897-endocytosis(L=5),GO:0006898-receptor-mediated endocytosis(L=6),GO:0007275-multicellular organism development(L=3),GO:0008150-biological_process(L=0),GO:0009790-embryo development(L=4),GO:0009791-post-embryonic development(L=4),GO:0009792-embryo development ending in birth or egg hat…	GO:0000178-exosome (RNase complex)(L=4),GO:0005575-cellular_component(L=0),GO:0005622-intracellular(L=3),GO:0005623-cell(L=1),GO:0005634-nucleus(L=5),GO:0005737-cytoplasm(L=4),GO:0032991-macromolecular complex(L=1),GO:0043226-organelle(L=1),GO:0043227-membrane-bounded organelle(L=2),GO:0043229-intracellular organelle(L=3),GO:0043231-intracellular membrane-bounded organelle(L=4),GO:0043234-protein…	GO:0003674-molecular_function(L=0),GO:0003676-nucleic acid binding(L=3),GO:0003723-RNA binding(L=4),GO:0005488-binding(L=1),GO:0097159-organic cyclic compound binding(L=2),GO:1901363-heterocyclic compound binding(L=2),
Nippo_chrI.g1351	453.336	-0.557862	0.205631	-2.71292	0.00666924	0.0253753	501.506	386.812	633.468	361.366	749.204	368.467	775.73	259.666	854.253	507.157	291.992	353.704	296.658	473.611	489.928	342.987	264.957	339.658	351.303	464.3	NA	SEG: 0.05 (22/403)	NA	Hormone_recep [PF00104.33]; zf-C4 [PF00105.21]	Nuclear hormone receptor [IPR001723]; Nuclear hormone receptor, ligand-binding domain [IPR000536]; Nuclear hormone receptor-like domain superfamily [IPR035500]; Zinc finger, NHR/GATA-type [IPR013088]; Zinc finger, nuclear hormone receptor-type [IPR001628]	Ligand-binding domain of nuclear hormone receptor	NA	GO:0006139-nucleobase-containing compound metabolic process(L=3),GO:0006351-transcription, DNA-templated(L=5),GO:0006355-regulation of transcription, DNA-templated(L=7),GO:0006725-cellular aromatic compound metabolic process(L=3),GO:0006807-nitrogen compound metabolic process(L=2),GO:0007154-cell communication(L=2),GO:0007165-signal transduction(L=3),GO:0008150-biological_process(L=0),GO:0008152-…	GO:0005575-cellular_component(L=0),GO:0005622-intracellular(L=3),GO:0005623-cell(L=1),GO:0005634-nucleus(L=5),GO:0043226-organelle(L=1),GO:0043227-membrane-bounded organelle(L=2),GO:0043229-intracellular organelle(L=3),GO:0043231-intracellular membrane-bounded organelle(L=4),GO:0044424-intracellular part(L=3),GO:0044464-cell part(L=2),	GO:0001071-nucleic acid binding transcription factor activity(L=1),GO:0003674-molecular_function(L=0),GO:0003676-nucleic acid binding(L=3),GO:0003677-DNA binding(L=4),GO:0003700-transcription factor activity, sequence-specific DNA binding(L=2),GO:0003707-steroid hormone receptor activity(L=3),GO:0004871-signal transducer activity(L=1),GO:0004872-receptor activity(L=2),GO:0005488-binding(L=1),GO:0…
Nippo_chrI.g1352	2916.99	-0.375094	0.659789	-0.568507	0.569691	0.709801	6448.05	652.328	2547.65	663.876	1510.18	2435.96	9480.34	4745.65	3478.45	979.457	48.3495	1409.72	958.961	666.892	1977.36	994.919	963.375	13533.4	1998.52	2846.49	SigP	SEG: 0.04 (18/427)	NA	CAP [PF00188.29]	CAP domain [IPR014044]; CAP superfamily [IPR035940]; Cysteine-rich secretory protein-related [IPR001283]	SCP	NA	GO:0008150-biological_process(L=0),GO:0040011-locomotion(L=1),	GO:0005575-cellular_component(L=0),GO:0005576-extracellular region(L=1),	NA
Nippo_chrI.g1353	24.4233	1.29157	0.513303	2.51619	0.0118631	0.0400201	26.1367	9.74575	24.8581	18.6429	6.28259	18.3986	13.3592	10.5795	8.69711	5.19237	35.4315	32.6312	45.7341	13.2348	1.94232	110.96	8.48806	16.393	25.5973	56.1611	TM(1x)	NA	NA	Glyco_transf_11 [PF01531.19]	Glycosyl transferase, family 11 [IPR002516]	galactoside 2-alpha-L-fucosyltransferase activity	NA	GO:0005975-carbohydrate metabolic process(L=3),GO:0008150-biological_process(L=0),GO:0008152-metabolic process(L=1),GO:0036065-fucosylation(L=4),GO:0044238-primary metabolic process(L=2),GO:0044723-single-organism carbohydrate metabolic process(L=3),GO:0070085-glycosylation(L=3),GO:0071704-organic substance metabolic process(L=2),	GO:0005575-cellular_component(L=0),GO:0016020-membrane(L=1),GO:0016021-integral component of membrane(L=4),GO:0031224-intrinsic component of membrane(L=3),GO:0044425-membrane part(L=2),	GO:0003674-molecular_function(L=0),GO:0003824-catalytic activity(L=1),GO:0008107-galactoside 2-alpha-L-fucosyltransferase activity(L=7),GO:0008417-fucosyltransferase activity(L=5),GO:0016740-transferase activity(L=2),GO:0016757-transferase activity, transferring glycosyl groups(L=3),GO:0016758-transferase activity, transferring hexosyl groups(L=4),GO:0031127-alpha-(1,2)-fucosyltransferase activit…
Nippo_chrI.g1354	0.410366	2.0762	2.99826	0.692467	0.488644	NA	0	0	0	0	0	0	0	0	0	0	0	0	0	0	0	0	0	0	0	8.20732	SigP	SEG: 0.08 (10/126)	NCoils: 0.27 (34/126)	NA	NA	NA	NA	NA	NA	NA
Nippo_chrI.g1355	471.959	-0.114917	0.133726	-0.85935	0.390147	0.554828	374.406	756.437	454.914	458.278	398.644	492.68	509.379	396.808	621.309	439.44	556.714	391.104	432.337	497.003	455.707	417.041	417.852	341.501	479.424	548.21	NA	NA	NA	zf-C2H2 [PF00096.29]; zf-C2H2_4 [PF13894.9]; zf-Di19 [PF05605.15]	Zinc finger C2H2 superfamily [IPR036236]; Zinc finger C2H2-type [IPR013087]	ZnF_C2H2	NA	NA	NA	GO:0003674-molecular_function(L=0),GO:0005488-binding(L=1),GO:0008270-zinc ion binding(L=6),GO:0043167-ion binding(L=2),GO:0043169-cation binding(L=3),GO:0046872-metal ion binding(L=4),GO:0046914-transition metal ion binding(L=5),
Nippo_chrI.g1356	3.4574	2.39235	0.994997	2.40438	0.0162001	0.0510232	4.38635	1.63557	1.92544	0	0.903744	0	0	0	0	2.61421	6.57216	19.3281	0	6.15079	0	0.866128	2.13675	6.34875	5.72776	10.5523	NA	SEG: 0.15 (12/80)	NA	NA	Nucleophile aminohydrolases, N-terminal [IPR029055]; Phosphoribosyltransferase-like [IPR029057]	NA	NA	NA	NA	NA
Nippo_chrI.g1357	188.033	-0.20757	0.174787	-1.18756	0.235008	0.390961	181.356	156.029	130	195.276	233.74	159.871	263.593	240.082	261.086	195.974	162.599	155.34	102.039	178.025	146.632	140.769	180.798	271.935	221.658	183.86	NA	SEG: 0.04 (12/310)	NCoils: 0.07 (21/310); 0.06 (21/370)	Prenyltransf [PF01255.22]	Decaprenyl diphosphate synthase-like [IPR001441]; Decaprenyl diphosphate synthase-like superfamily [IPR036424]; Di-trans-poly-cis-decaprenylcistransferase-like, conserved site [IPR018520]	Putative undecaprenyl diphosphate synthase	9001110	GO:0008150-biological_process(L=0),GO:0008152-metabolic process(L=1),	NA	GO:0003674-molecular_function(L=0),GO:0003824-catalytic activity(L=1),GO:0016740-transferase activity(L=2),GO:0016765-transferase activity, transferring alkyl or aryl (other than methyl) groups(L=3),
Nippo_chrI.g1358	0.190694	1.14774	3.0244	0.379493	0.704322	NA	0	0	0	0	0	0	0	0	0	0	0	0	0	0	0	0	0	1.90463	1.90925	0	NA	NA	NA	NA	NA	NA	NA	NA	NA	NA
Nippo_chrI.g1359	85.4703	-0.109506	0.182266	-0.600806	0.547969	0.69155	95.9378	89.9828	99.1274	103.883	122.246	71.0998	97.319	79.31	65.9015	62.0158	65.2431	102.434	73.5156	114.867	110.562	69.0723	65.7881	88.4428	46.2562	86.4015	NA	NA	NA	Prenyltransf [PF01255.22]	Decaprenyl diphosphate synthase-like [IPR001441]; Decaprenyl diphosphate synthase-like superfamily [IPR036424]; Di-trans-poly-cis-decaprenylcistransferase-like, conserved site [IPR018520]	Putative undecaprenyl diphosphate synthase	9001110	GO:0008150-biological_process(L=0),GO:0008152-metabolic process(L=1),	NA	GO:0003674-molecular_function(L=0),GO:0003824-catalytic activity(L=1),GO:0016740-transferase activity(L=2),GO:0016765-transferase activity, transferring alkyl or aryl (other than methyl) groups(L=3),
Nippo_chrI.g136	26185.1	-1.97698	0.276649	-7.14617	8.92333e-13	2.39591e-10	34005.9	21277.1	31243.1	44479	24325.2	38213.6	51762	95436.1	26844.9	50033.3	11186.8	11816.2	14262.1	19415	5153.54	10697.5	8770.27	13713.3	5446.15	5622.02	NA	SEG: 0.78 (62/80)	NA	NA	NA	NA	NA	NA	NA	NA
Nippo_chrI.g1360	7.23016	-1.13941	2.82824	-0.40287	0.687044	0.801891	89.1891	0	0	10.3247	0	131.742	0	0	0	0	0	44.4545	0	0	0	0	0	92.6918	0	0	NA	SEG: 0.13 (12/92)	NA	DUF1674 [PF07896.15]	Succinate dehydrogenase assembly factor 4 [IPR012875]	Protein of unknown function (DUF1674)	NA	NA	NA	NA
Nippo_chrI.g1361	518.239	-0.479817	0.142953	-3.35647	0.000789434	0.00459654	425.476	383.054	686.1	593.292	680.694	630.899	695.706	660.16	809.255	471.631	589.903	424.197	301.458	431.409	407.875	419.489	414.941	499.063	463.814	376.362	TM(1x)	SEG: 0.05 (13/240)	NA	PCI [PF01399.30]	Eukaryotic translation initiation factor 3 subunit M eIF3m/COP9 signalosome complex subunit 7 COPS7 [IPR045237]; Proteasome component (PCI) domain [IPR000717]	COP9 (constitutive photomorphogenic) homolog, subunit	NA	GO:0000075-cell cycle checkpoint(L=5),GO:0000077-DNA damage checkpoint(L=7),GO:0000338-protein deneddylation(L=6),GO:0006464-cellular protein modification process(L=5),GO:0006950-response to stress(L=2),GO:0006974-cellular response to DNA damage stimulus(L=4),GO:0007049-cell cycle(L=3),GO:0007093-mitotic cell cycle checkpoint(L=6),GO:0007095-mitotic G2 DNA damage checkpoint(L=8),GO:0007154-cell c…	GO:0005575-cellular_component(L=0),GO:0005622-intracellular(L=3),GO:0005623-cell(L=1),GO:0005634-nucleus(L=5),GO:0005737-cytoplasm(L=4),GO:0008180-COP9 signalosome(L=6),GO:0031974-membrane-enclosed lumen(L=1),GO:0031981-nuclear lumen(L=6),GO:0032991-macromolecular complex(L=1),GO:0034399-nuclear periphery(L=5),GO:0043226-organelle(L=1),GO:0043227-membrane-bounded organelle(L=2),GO:0043229-intrace…	GO:0003674-molecular_function(L=0),GO:0005488-binding(L=1),GO:0005515-protein binding(L=2),
Nippo_chrI.g1362	558.196	-0.465162	0.144008	-3.23011	0.00123743	0.00657329	408.913	418.822	893.73	633.453	627.861	668.318	635.5	804.968	716.362	666.301	561.108	497.687	345.367	556.534	542.841	502.729	456.701	421.801	455.151	349.766	NA	SEG: 0.05 (13/287)	NA	PCI [PF01399.30]	Eukaryotic translation initiation factor 3 subunit M eIF3m/COP9 signalosome complex subunit 7 COPS7 [IPR045237]; Proteasome component (PCI) domain [IPR000717]	COP9 (constitutive photomorphogenic) homolog, subunit	NA	GO:0000075-cell cycle checkpoint(L=5),GO:0000077-DNA damage checkpoint(L=7),GO:0000338-protein deneddylation(L=6),GO:0006464-cellular protein modification process(L=5),GO:0006950-response to stress(L=2),GO:0006974-cellular response to DNA damage stimulus(L=4),GO:0007049-cell cycle(L=3),GO:0007093-mitotic cell cycle checkpoint(L=6),GO:0007095-mitotic G2 DNA damage checkpoint(L=8),GO:0007154-cell c…	GO:0005575-cellular_component(L=0),GO:0005622-intracellular(L=3),GO:0005623-cell(L=1),GO:0005634-nucleus(L=5),GO:0005737-cytoplasm(L=4),GO:0008180-COP9 signalosome(L=6),GO:0031974-membrane-enclosed lumen(L=1),GO:0031981-nuclear lumen(L=6),GO:0032991-macromolecular complex(L=1),GO:0034399-nuclear periphery(L=5),GO:0043226-organelle(L=1),GO:0043227-membrane-bounded organelle(L=2),GO:0043229-intrace…	GO:0003674-molecular_function(L=0),GO:0005488-binding(L=1),GO:0005515-protein binding(L=2),
Nippo_chrI.g1363	552.006	-0.036726	0.267952	-0.137062	0.890982	0.93924	366.05	1021.39	736.871	413.741	355.697	257.714	591.967	791.42	655.818	398.119	549.647	378.04	295.483	892.101	719.481	452.239	659.264	221.204	725.015	558.859	NA	SEG: 0.13 (12/92)	NA	DUF1674 [PF07896.15]	Succinate dehydrogenase assembly factor 4 [IPR012875]	Protein of unknown function (DUF1674)	NA	NA	NA	NA
Nippo_chrI.g1364	131.711	-0.965692	0.204535	-4.72141	2.34215e-06	4.09941e-05	108.197	125.121	186.767	175.521	142.792	209.965	181.602	274.314	177.538	160.774	93.888	85.0435	34.2709	91.2367	123.216	71.0225	76.9229	105.389	84.0072	126.627	NA	NA	NA	NA	NA	NA	NA	NA	NA	NA
Nippo_chrI.g1365	73.9264	0.270828	0.233872	1.15802	0.246857	0.405897	60.7061	64.0679	73.9639	51.965	95.3891	134.981	45.6298	48.1245	45.7148	48.3206	95.2849	79.9979	74.4002	52.2663	74.9491	63.4547	121.768	59.9493	115.412	72.1825	NA	SEG: 0.14 (18/130)	NCoils: 0.03 (21/640); 0.04 (21/573); 0.04 (21/549); 0.04 (21/552); 0.05 (21/435)	Oxysterol_BP [PF01237.21]	Oxysterol-binding protein [IPR000648]; Oxysterol-binding protein superfamily [IPR037239]; Oxysterol-binding protein, conserved site [IPR018494]; Pleckstrin homology domain [IPR001849]	Oxysterol-binding protein	NA	GO:0006810-transport(L=3),GO:0006869-lipid transport(L=4),GO:0008150-biological_process(L=0),GO:0010876-lipid localization(L=3),GO:0033036-macromolecule localization(L=2),GO:0044699-single-organism process(L=1),GO:0044765-single-organism transport(L=3),GO:0051179-localization(L=1),GO:0051234-establishment of localization(L=2),GO:0071702-organic substance transport(L=4),	NA	GO:0003674-molecular_function(L=0),GO:0005488-binding(L=1),GO:0005515-protein binding(L=2),GO:0005516-calmodulin binding(L=3),GO:0005543-phospholipid binding(L=3),GO:0008289-lipid binding(L=2),GO:0043167-ion binding(L=2),GO:0043168-anion binding(L=3),
Nippo_chrI.g1366	0.313977	0.479105	3.02474	0.158395	0.874145	NA	0	0	0	0	1.80749	0	0	0	0	0	0	0	0	0	0	0	0	0	0.954627	3.51742	NA	NA	NA	NA	NA	NA	NA	NA	NA	NA
Nippo_chrI.g1367	5.48536	0.281633	0.609172	0.46232	0.643852	0.768097	0	0.817784	10.5899	10.3247	3.61497	3.08771	6.72598	6.65811	0	7.84263	8.44992	14.496	4.28387	2.05026	6.84531	5.19677	6.41024	5.71388	1.90925	4.6899	NA	NA	NA	PH [PF00169.32]	PH-like domain superfamily [IPR011993]; Pleckstrin homology domain [IPR001849]	Oxysterol-binding protein	NA	GO:0006810-transport(L=3),GO:0006869-lipid transport(L=4),GO:0008150-biological_process(L=0),GO:0010876-lipid localization(L=3),GO:0033036-macromolecule localization(L=2),GO:0044699-single-organism process(L=1),GO:0044765-single-organism transport(L=3),GO:0051179-localization(L=1),GO:0051234-establishment of localization(L=2),GO:0071702-organic substance transport(L=4),	NA	GO:0003674-molecular_function(L=0),GO:0005488-binding(L=1),GO:0005515-protein binding(L=2),GO:0005516-calmodulin binding(L=3),GO:0005543-phospholipid binding(L=3),GO:0008289-lipid binding(L=2),GO:0043167-ion binding(L=2),GO:0043168-anion binding(L=3),
Nippo_chrI.g1368	11.7899	-0.977594	0.541859	-1.80415	0.0712081	0.161098	45.3256	3.27114	19.2544	0.938613	8.13369	4.11695	8.96798	21.306	10.3498	35.2918	8.44992	10.6304	13.9226	8.20105	7.82321	7.79515	3.20512	4.44413	3.81851	10.5523	SigP	SEG: 0.03 (10/381)	NA	NA	NA	Inherit from KOG: Tenascin	NA	NA	NA	NA
Nippo_chrI.g1369	633.767	0.642675	0.357193	1.79924	0.0719814	0.162398	841.896	1529.35	364.722	614.75	384.156	198.582	259.092	393.414	188.808	173.383	772.174	830.725	1304.93	495.503	643.768	653.778	1346.41	414.052	706.202	559.653	NA	SEG: 0.06 (258/4325)	NCoils: 0.01 (42/4282); 0.01 (42/4325); 0.01 (42/4121)	AAA [PF00004.32]; AAA_16 [PF13191.9]; AAA_18 [PF13238.9]; AAA_22 [PF13401.9]; AAA_29 [PF13555.9]; AAA_3 [PF07726.14]; AAA_5 [PF07728.17]; AAA_6 [PF12774.10]; AAA_7 [PF12775.10]; AAA_lid_5 [PF17865.4]; AAA_lid_7 [PF17867.4]; DUF815 [PF05673.16]; Dynein_heavy [PF03028.18]; IstB_IS21 [PF01695.20]; Mg_chelatase [PF01078.24]; RNA_helicase [PF00910.25]; RuvB_N [PF05496.15]; Sigma54_activ_2 [PF14532.9];…	AAA+ ATPase domain [IPR003593]; ATPase, dynein-related, AAA domain [IPR011704]; Midasin AAA lid domain 5 [IPR041190]; Midasin [IPR012099]; Midasin, AAA lid domain 7 [IPR040848]; P-loop containing nucleoside triphosphate hydrolase [IPR027417]; Sigma-54 interaction domain, ATP-binding site 1 [IPR025662]; von Willebrand factor A-like domain superfamily [IPR036465]; von Willebrand factor, type A [IPR…	Nuclear chaperone required for maturation and nuclear export of pre-60S ribosome subunits (By similarity)	3008	GO:0000003-reproduction(L=1),GO:0002119-nematode larval development(L=5),GO:0002164-larval development(L=4),GO:0006139-nucleobase-containing compound metabolic process(L=3),GO:0006152-purine nucleoside catabolic process(L=7),GO:0006163-purine nucleotide metabolic process(L=5),GO:0006195-purine nucleotide catabolic process(L=7),GO:0006200-obsolete ATP catabolic process(L=),GO:0006461-protein compl…	GO:0005575-cellular_component(L=0),GO:0005622-intracellular(L=3),GO:0005623-cell(L=1),GO:0005634-nucleus(L=5),GO:0043226-organelle(L=1),GO:0043227-membrane-bounded organelle(L=2),GO:0043229-intracellular organelle(L=3),GO:0043231-intracellular membrane-bounded organelle(L=4),GO:0044424-intracellular part(L=3),GO:0044464-cell part(L=2),	GO:0000166-nucleotide binding(L=3),GO:0001882-nucleoside binding(L=3),GO:0001883-purine nucleoside binding(L=4),GO:0003674-molecular_function(L=0),GO:0003824-catalytic activity(L=1),GO:0005488-binding(L=1),GO:0005524-ATP binding(L=7),GO:0016462-pyrophosphatase activity(L=5),GO:0016787-hydrolase activity(L=2),GO:0016817-hydrolase activity, acting on acid anhydrides(L=3),GO:0016818-hydrolase activi…
Nippo_chrI.g137	620.267	-1.83876	0.330646	-5.5611	2.68073e-08	1.02492e-06	1556.32	819.679	910.905	616.184	295.422	2150.42	1315.55	605.467	629.209	796.32	211.385	733.595	104.286	288.504	228.065	252.744	156.638	268.506	242.414	223.723	SigP	SEG: 0.03 (16/510)	NCoils: 0.04 (21/509); 0.04 (21/510)	Astacin [PF01400.27]; CUB [PF00431.23]; Peptidase_M10 [PF00413.27]	Astacin-like metallopeptidase domain [IPR034035]; Metallopeptidase, catalytic domain superfamily [IPR024079]; Metallopeptidase, nematode [IPR017050]; Peptidase M12A [IPR001506]; Peptidase, metallopeptidase [IPR006026]; Spermadhesin, CUB domain superfamily [IPR035914]	Astacin (Peptidase family M12A)	NA	GO:0006508-proteolysis(L=4),GO:0008150-biological_process(L=0),GO:0008152-metabolic process(L=1),GO:0019538-protein metabolic process(L=3),GO:0043170-macromolecule metabolic process(L=3),GO:0044238-primary metabolic process(L=2),GO:0071704-organic substance metabolic process(L=2),	NA	GO:0003674-molecular_function(L=0),GO:0003824-catalytic activity(L=1),GO:0004175-endopeptidase activity(L=5),GO:0004222-metalloendopeptidase activity(L=6),GO:0005488-binding(L=1),GO:0008233-peptidase activity(L=3),GO:0008237-metallopeptidase activity(L=5),GO:0008270-zinc ion binding(L=6),GO:0016787-hydrolase activity(L=2),GO:0043167-ion binding(L=2),GO:0043169-cation binding(L=3),GO:0046872-metal…
Nippo_chrI.g1370	76.6964	-0.535748	0.211755	-2.53004	0.0114051	0.038841	81.8785	79.325	81.831	67.5802	66.877	92.6314	73.9858	158.463	66.0792	141.167	99.5213	69.581	48.1935	55.3571	65.5194	68.4241	56.6238	46.3459	73.5063	41.0366	NA	NA	NA	LSM [PF01423.25]	LSM domain superfamily [IPR010920]; LSM domain, eukaryotic/archaea-type [IPR001163]	LSM domain	NA	NA	NA	NA
Nippo_chrI.g1371	382.848	1.03598	0.396488	2.6129	0.00897772	0.0319948	434.141	825.876	258.704	278.689	136.021	34.1847	195.522	157.632	64.3971	123.764	411.227	375.319	919.029	444.203	384.106	406.774	717.418	394.01	583.051	512.889	NA	SEG: 0.05 (75/1665)	NA	Ank [PF00023.33]; Ank_2 [PF12796.10]; Ank_3 [PF13606.9]; Ank_4 [PF13637.9]; Ank_5 [PF13857.9]; COR [PF16095.8]; LRR_4 [PF12799.10]; LRR_8 [PF13855.9]; PK_Tyr_Ser-Thr [PF07714.20]; Pkinase [PF00069.28]; Ras [PF00071.25]; Roc [PF08477.16]	Ankyrin repeat [IPR002110]; Ankyrin repeat-containing domain superfamily [IPR036770]; C-terminal of Roc (COR) domain [IPR032171]; Leucine-rich repeat [IPR001611]; Leucine-rich repeat domain superfamily [IPR032675]; Leucine-rich repeat, typical subtype [IPR003591]; P-loop containing nucleoside triphosphate hydrolase [IPR027417]; Protein kinase domain [IPR000719]; Protein kinase-like domain superfa…	LRR_TYP	NA	GO:0006464-cellular protein modification process(L=5),GO:0006468-protein phosphorylation(L=6),GO:0006793-phosphorus metabolic process(L=3),GO:0006796-phosphate-containing compound metabolic process(L=4),GO:0007154-cell communication(L=2),GO:0007165-signal transduction(L=3),GO:0007264-small GTPase mediated signal transduction(L=5),GO:0008150-biological_process(L=0),GO:0008152-metabolic process(L=1…	GO:0005575-cellular_component(L=0),GO:0005622-intracellular(L=3),GO:0005623-cell(L=1),GO:0044464-cell part(L=2),	GO:0000166-nucleotide binding(L=3),GO:0001882-nucleoside binding(L=3),GO:0001883-purine nucleoside binding(L=4),GO:0003674-molecular_function(L=0),GO:0003824-catalytic activity(L=1),GO:0004672-protein kinase activity(L=5),GO:0005488-binding(L=1),GO:0005524-ATP binding(L=7),GO:0005525-GTP binding(L=7),GO:0016301-kinase activity(L=4),GO:0016740-transferase activity(L=2),GO:0016772-transferase activ…
Nippo_chrI.g1372	0.365619	-1.05034	3.01932	-0.347872	0.727937	NA	0	0	0	0	1.80749	0	2.24199	0	0	1.3071	0	0	0	0	1.9558	0	0	0	0	0	NA	SEG: 0.06 (9/147)	NCoils: 0.14 (21/147)	NA	NA	NA	NA	NA	NA	NA
Nippo_chrI.g1373	4.55523	0.523617	1.07413	0.487479	0.625919	0.755275	0	4.06464	3.828	0	0	1.0399	7.80038	13.2371	0	7.79605	13.0663	0	1.08206	0	8.89227	8.6581	0	15.2496	2.89355	6543.31	NA	NA	NA	PK [PF00224.24]; PK_C [PF02887.19]	Pyruvate kinase [IPR001697]; Pyruvate kinase, C-terminal [IPR015795]; Pyruvate kinase, C-terminal domain superfamily [IPR036918]; Pyruvate kinase, active site [IPR018209]; Pyruvate kinase, barrel [IPR015793]; Pyruvate kinase, insert domain superfamily [IPR015806]; Pyruvate kinase-like domain superfamily [IPR040442]; Pyruvate kinase-like, insert domain superfamily [IPR011037]; Pyruvate/Phosphoenol…	Pyruvate kinase	1.02306e+34	GO:0005975-carbohydrate metabolic process(L=3),GO:0005996-monosaccharide metabolic process(L=4),GO:0006006-glucose metabolic process(L=7),GO:0006007-glucose catabolic process(L=7),GO:0006091-generation of precursor metabolites and energy(L=3),GO:0006096-glycolytic process(L=5),GO:0006793-phosphorus metabolic process(L=3),GO:0006796-phosphate-containing compound metabolic process(L=4),GO:0007275-m…	NA	GO:0000287-magnesium ion binding(L=5),GO:0003674-molecular_function(L=0),GO:0003824-catalytic activity(L=1),GO:0004743-pyruvate kinase activity(L=5),GO:0005488-binding(L=1),GO:0016301-kinase activity(L=4),GO:0016740-transferase activity(L=2),GO:0016772-transferase activity, transferring phosphorus-containing groups(L=3),GO:0016773-phosphotransferase activity, alcohol group as acceptor(L=4),GO:003…
Nippo_chrI.g1374	0	NA	NA	NA	NA	NA	0	0	0	0	0	0	0	0	0	0	0	0	0	0	0	0	0	0	0	0	NA	SEG: 0.05 (25/552)	NCoils: 0.02 (21/909); 0.04 (21/552)	AAA_12 [PF13087.9]; AAA_30 [PF13604.9]; Helicase_RecD [PF05127.17]; Viral_helicase1 [PF01443.21]	DNA2/NAM7 helicase-like, C-terminal [IPR041679]; P-loop containing nucleoside triphosphate hydrolase [IPR027417]	Regulator of nonsense transcripts	30133015	GO:0000003-reproduction(L=1),GO:0000184-nuclear-transcribed mRNA catabolic process, nonsense-mediated decay(L=8),GO:0000288-nuclear-transcribed mRNA catabolic process, deadenylation-dependent decay(L=8),GO:0000291-nuclear-transcribed mRNA catabolic process, exonucleolytic(L=8),GO:0000956-nuclear-transcribed mRNA catabolic process(L=7),GO:0001666-response to hypoxia(L=3),GO:0002181-cytoplasmic tra…	GO:0000785-chromatin(L=5),GO:0000932-P-body(L=7),GO:0005575-cellular_component(L=0),GO:0005622-intracellular(L=3),GO:0005623-cell(L=1),GO:0005634-nucleus(L=5),GO:0005681-spliceosomal complex(L=6),GO:0005694-chromosome(L=4),GO:0005737-cytoplasm(L=4),GO:0005829-cytosol(L=4),GO:0005844-polysome(L=5),GO:0030529-intracellular ribonucleoprotein complex(L=4),GO:0032991-macromolecular complex(L=1),GO:003…	GO:0000166-nucleotide binding(L=3),GO:0001882-nucleoside binding(L=3),GO:0001883-purine nucleoside binding(L=4),GO:0003674-molecular_function(L=0),GO:0003676-nucleic acid binding(L=3),GO:0003677-DNA binding(L=4),GO:0003682-chromatin binding(L=3),GO:0003723-RNA binding(L=4),GO:0003724-RNA helicase activity(L=8),GO:0003824-catalytic activity(L=1),GO:0004004-ATP-dependent RNA helicase activity(L=9),…
Nippo_chrI.g1375	4117.21	0.297277	0.103006	2.88602	0.00390152	0.0166942	5122.56	4489.53	3986.85	2649.15	3398.38	3057.32	3619.91	3465.36	3577.27	3581.11	3974.07	4607.75	4949.95	4263.93	4442.31	4554.51	5219.45	4231.37	5120.95	4032.4	NA	SEG: 0.16 (18/115)	NA	PK [PF00224.24]; PK_C [PF02887.19]	Pyruvate kinase [IPR001697]; Pyruvate kinase, C-terminal [IPR015795]; Pyruvate kinase, C-terminal domain superfamily [IPR036918]; Pyruvate kinase, active site [IPR018209]; Pyruvate kinase, barrel [IPR015793]; Pyruvate kinase, insert domain superfamily [IPR015806]; Pyruvate kinase-like domain superfamily [IPR040442]; Pyruvate kinase-like, insert domain superfamily [IPR011037]; Pyruvate/Phosphoenol…	Pyruvate kinase	1.02306e+34	GO:0005975-carbohydrate metabolic process(L=3),GO:0005996-monosaccharide metabolic process(L=4),GO:0006006-glucose metabolic process(L=7),GO:0006007-glucose catabolic process(L=7),GO:0006091-generation of precursor metabolites and energy(L=3),GO:0006096-glycolytic process(L=5),GO:0006793-phosphorus metabolic process(L=3),GO:0006796-phosphate-containing compound metabolic process(L=4),GO:0007275-m…	NA	GO:0000287-magnesium ion binding(L=5),GO:0003674-molecular_function(L=0),GO:0003824-catalytic activity(L=1),GO:0004743-pyruvate kinase activity(L=5),GO:0005488-binding(L=1),GO:0016301-kinase activity(L=4),GO:0016740-transferase activity(L=2),GO:0016772-transferase activity, transferring phosphorus-containing groups(L=3),GO:0016773-phosphotransferase activity, alcohol group as acceptor(L=4),GO:003…
Nippo_chrI.g1376	0.852342	-0.780128	1.91477	-0.407426	0.683695	NA	1.46212	0	0	1.87723	0	0	0	6.65811	0.796135	0	0	0	0	1.02513	0	0	4.27349	0	0.954627	0	NA	SEG: 0.10 (18/176)	NA	NA	NA	NA	NA	NA	NA	NA
Nippo_chrI.g1377	0.160256	0.738486	3.02611	0.244038	0.807202	NA	0	0	0	0	0	0	0	0	0	0	0	0	0	0	0	0	3.20512	0	0	0	NA	NA	NA	NA	NA	NA	NA	NA	NA	NA
Nippo_chrI.g1378	0.426854	-1.79552	3.0064	-0.597234	0.550351	NA	4.38635	0	0	1.87723	0	0	0	0	0	1.3071	0	0.966403	0	0	0	0	0	0	0	0	NA	NA	NA	NA	NA	NA	NA	NA	NA	NA
Nippo_chrI.g1379	115646	0.727592	0.179057	4.06346	4.83499e-05	0.000482437	155072	147963	75554.2	71551.6	77006.1	67760.1	76487.1	58239.6	71142.6	70096	131038	149991	183999	124430	127178	129273	195994	116754	148384	135011	NA	SEG: 0.04 (34/888)	NA	EFG_C [PF00679.27]; EFG_III [PF14492.9]; EFG_IV [PF03764.21]; GTP_EFTU [PF00009.30]; GTP_EFTU_D2 [PF03144.28]; MMR_HSR1 [PF01926.26]	EF-G domain III/V-like [IPR035647]; Elongation Factor G, domain II [IPR041095]; Elongation factor EFG, domain V-like [IPR000640]; P-loop containing nucleoside triphosphate hydrolase [IPR027417]; Ribosomal protein S5 domain 2-type fold [IPR020568]; Ribosomal protein S5 domain 2-type fold, subgroup [IPR014721]; Small GTP-binding protein domain [IPR005225]; Tr-type G domain, conserved site [IPR03115…	EFG_IV	NA	GO:0000003-reproduction(L=1),GO:0002119-nematode larval development(L=5),GO:0002164-larval development(L=4),GO:0003006-developmental process involved in reproduction(L=2),GO:0005975-carbohydrate metabolic process(L=3),GO:0005996-monosaccharide metabolic process(L=4),GO:0006006-glucose metabolic process(L=7),GO:0006007-glucose catabolic process(L=7),GO:0006091-generation of precursor metabolites a…	NA	GO:0000166-nucleotide binding(L=3),GO:0000287-magnesium ion binding(L=5),GO:0001882-nucleoside binding(L=3),GO:0001883-purine nucleoside binding(L=4),GO:0003674-molecular_function(L=0),GO:0003676-nucleic acid binding(L=3),GO:0003723-RNA binding(L=4),GO:0003746-translation elongation factor activity(L=6),GO:0003824-catalytic activity(L=1),GO:0003924-GTPase activity(L=7),GO:0004743-pyruvate kinase …
Nippo_chrI.g138	1271.06	-2.11101	0.431266	-4.8949	9.83534e-07	2.01727e-05	3641.91	1851.11	2251.04	1546.88	161.996	3783.86	2893.56	1542.39	1234.15	1735.48	476.538	1369.93	204.012	630.677	414.709	97.2457	389.174	564.527	115.48	516.569	SigP	SEG: 0.03 (16/507)	NA	Astacin [PF01400.27]	Astacin-like metallopeptidase domain [IPR034035]; CUB domain [IPR000859]; Metallopeptidase, catalytic domain superfamily [IPR024079]; Metallopeptidase, nematode [IPR017050]; Peptidase M12A [IPR001506]; Peptidase, metallopeptidase [IPR006026]; Spermadhesin, CUB domain superfamily [IPR035914]	Astacin (Peptidase family M12A)	NA	GO:0006508-proteolysis(L=4),GO:0008150-biological_process(L=0),GO:0008152-metabolic process(L=1),GO:0019538-protein metabolic process(L=3),GO:0043170-macromolecule metabolic process(L=3),GO:0044238-primary metabolic process(L=2),GO:0071704-organic substance metabolic process(L=2),	NA	GO:0003674-molecular_function(L=0),GO:0003824-catalytic activity(L=1),GO:0004175-endopeptidase activity(L=5),GO:0004222-metalloendopeptidase activity(L=6),GO:0005488-binding(L=1),GO:0008233-peptidase activity(L=3),GO:0008237-metallopeptidase activity(L=5),GO:0008270-zinc ion binding(L=6),GO:0016787-hydrolase activity(L=2),GO:0043167-ion binding(L=2),GO:0043169-cation binding(L=3),GO:0046872-metal…
Nippo_chrI.g1380	2350.79	-0.168495	0.104574	-1.61126	0.107123	0.219452	1754.73	2023.25	2819.8	2488.74	2580.06	2789.76	2535.18	2513.11	2802.51	2572.35	2292.87	2244.97	1927.95	2511.27	2478.3	2499.73	1847.83	2650.88	1997.39	1685.18	NA	SEG: 0.24 (184/774)	NA	Ribosomal_L37 [PF08561.13]	Claspin [IPR024146]; Ribosomal protein L37, mitochondrial [IPR013870]	Mitochondrial ribosomal protein L37	NA	GO:0000003-reproduction(L=1),GO:0002009-morphogenesis of an epithelium(L=5),GO:0002119-nematode larval development(L=5),GO:0002164-larval development(L=4),GO:0006810-transport(L=3),GO:0006897-endocytosis(L=5),GO:0006898-receptor-mediated endocytosis(L=6),GO:0007275-multicellular organism development(L=3),GO:0008150-biological_process(L=0),GO:0009653-anatomical structure morphogenesis(L=3),GO:0009…	NA	NA
Nippo_chrI.g1381	708.57	-0.249542	0.106005	-2.35406	0.0185695	0.0570114	617.013	713.925	598.81	683.31	767.278	802.806	706.228	889.524	1007.91	908.438	791.476	635.893	549.406	717.592	609.232	659.99	688.032	525.677	617.644	681.208	TM(1x)	SEG: 0.08 (34/416)	NA	Peptidase_C1 [PF00112.26]	Cysteine peptidase, cysteine active site [IPR000169]; Papain-like cysteine peptidase superfamily [IPR038765]; Peptidase C1A, papain C-terminal [IPR000668]	Papain family cysteine protease	NA	GO:0006508-proteolysis(L=4),GO:0008150-biological_process(L=0),GO:0008152-metabolic process(L=1),GO:0019538-protein metabolic process(L=3),GO:0043170-macromolecule metabolic process(L=3),GO:0044238-primary metabolic process(L=2),GO:0071704-organic substance metabolic process(L=2),	GO:0005575-cellular_component(L=0),GO:0016020-membrane(L=1),GO:0016021-integral component of membrane(L=4),GO:0031224-intrinsic component of membrane(L=3),GO:0044425-membrane part(L=2),	GO:0003674-molecular_function(L=0),GO:0003824-catalytic activity(L=1),GO:0008233-peptidase activity(L=3),GO:0008234-cysteine-type peptidase activity(L=5),GO:0016787-hydrolase activity(L=2),GO:0070011-peptidase activity, acting on L-amino acid peptides(L=4),
Nippo_chrI.g1382	401.373	-0.432681	0.121219	-3.56941	0.000357789	0.00245608	331.9	401.532	414.931	496.526	454.583	539.321	526.869	488.705	558.887	398.667	364.286	313.115	278.451	331.117	438.1	414.875	264.957	408.225	309.299	293.119	NA	SEG: 0.19 (40/207)	NCoils: 0.20 (42/207)	Snf7 [PF03357.24]	Snf7 family [IPR005024]	Snf7	4144	GO:0002119-nematode larval development(L=5),GO:0002164-larval development(L=4),GO:0006810-transport(L=3),GO:0007275-multicellular organism development(L=3),GO:0007568-aging(L=3),GO:0008104-protein localization(L=3),GO:0008150-biological_process(L=0),GO:0008340-determination of adult lifespan(L=5),GO:0009653-anatomical structure morphogenesis(L=3),GO:0009791-post-embryonic development(L=4),GO:0009…	NA	NA
Nippo_chrI.g1383	7034.18	0.927547	0.168074	5.5187	3.41526e-08	1.28088e-06	7572.29	8434.61	3873.97	4063.25	4629.87	4081.95	4127.51	2613.97	5081.72	3997.12	9559.67	9573.18	10191.3	8667.48	8819.68	8264.59	11676.2	8264.83	8809.29	8380.99	NA	SEG: 0.13 (93/738)	NA	DEAD [PF00270.32]; Helicase_C [PF00271.34]	ATP-dependent RNA helicase DEAD-box, conserved site [IPR000629]; DEAD/DEAH box helicase domain [IPR011545]; Ded1/Dbp1, DEAD-box helicase domain [IPR044763]; Helicase superfamily 1/2, ATP-binding domain [IPR014001]; Helicase, C-terminal [IPR001650]; P-loop containing nucleoside triphosphate hydrolase [IPR027417]; RNA helicase, DEAD-box type, Q motif [IPR014014]	DEAD/DEAH box helicase	462251615203	GO:0000003-reproduction(L=1),GO:0003006-developmental process involved in reproduction(L=2),GO:0006139-nucleobase-containing compound metabolic process(L=3),GO:0006152-purine nucleoside catabolic process(L=7),GO:0006163-purine nucleotide metabolic process(L=5),GO:0006195-purine nucleotide catabolic process(L=7),GO:0006200-obsolete ATP catabolic process(L=),GO:0006725-cellular aromatic compound me…	GO:0005575-cellular_component(L=0),GO:0005622-intracellular(L=3),GO:0005623-cell(L=1),GO:0005737-cytoplasm(L=4),GO:0030529-intracellular ribonucleoprotein complex(L=4),GO:0032991-macromolecular complex(L=1),GO:0035770-ribonucleoprotein granule(L=5),GO:0043186-P granule(L=6),GO:0043226-organelle(L=1),GO:0043228-non-membrane-bounded organelle(L=2),GO:0043229-intracellular organelle(L=3),GO:0043232-…	GO:0000166-nucleotide binding(L=3),GO:0001882-nucleoside binding(L=3),GO:0001883-purine nucleoside binding(L=4),GO:0003674-molecular_function(L=0),GO:0003676-nucleic acid binding(L=3),GO:0003824-catalytic activity(L=1),GO:0004386-helicase activity(L=7),GO:0005488-binding(L=1),GO:0005524-ATP binding(L=7),GO:0008026-ATP-dependent helicase activity(L=9),GO:0016462-pyrophosphatase activity(L=5),GO:00…
Nippo_chrI.g1384	15.0231	1.34409	0.606748	2.21523	0.0267442	0.0759478	10.6853	11.953	1.00509	13.6512	6.13388	11.8199	0	9.73164	0	20.2779	17.6437	3.02682	14.5377	14.9095	43.6159	21.702	36.2563	17.2361	8.33045	37.9465	TM(1x)	SEG: 0.03 (15/509)	NA	Glyco_transf_92 [PF01697.30]	Glycosyltransferase family 92 [IPR008166]	Pfam:DUF23	NA	GO:0008150-biological_process(L=0),	GO:0005575-cellular_component(L=0),GO:0016020-membrane(L=1),GO:0016021-integral component of membrane(L=4),GO:0031224-intrinsic component of membrane(L=3),GO:0044425-membrane part(L=2),	GO:0003674-molecular_function(L=0),
Nippo_chrI.g1385	272.907	0.713899	0.243876	2.9273	0.00341914	0.0149994	277.802	410.528	257.046	214.942	137.369	152.327	131.157	75.9025	218.141	190.837	276.97	281.223	341.638	496.164	423.431	451.253	331.196	269.187	321.709	199.321	NA	SEG: 0.11 (31/270)	NA	NA	Zinc finger C2H2-type [IPR013087]	NA	NA	NA	NA	NA
Nippo_chrI.g1386	98.5248	-0.273799	0.187547	-1.4599	0.144318	0.273583	52.6362	90.774	102.048	98.5544	109.353	111.158	93.0428	186.427	132.955	101.954	92.0103	76.3459	81.3935	82.0105	124.193	120.392	65.1708	93.3267	73.5063	83.2457	NA	NA	NA	NA	NA	NA	NA	NA	NA	NA
Nippo_chrI.g1387	508.563	0.307746	0.117549	2.61803	0.00884402	0.0315755	523.374	541.87	464.189	536.462	416.652	381.971	433.891	333.066	592.617	317.929	684.28	527.041	631.832	496.726	486.66	602.653	555.848	556.509	569.623	518.066	TM(1x)	NA	NA	Inositol_P [PF00459.28]	Crossover junction endonuclease Mus81 [IPR033309]; EME1/EME2, C-terminal domain [IPR042530]; Inositol monophosphatase, conserved site [IPR020550]; Inositol monophosphatase-like [IPR000760]	Inositol monophosphatase family	5.6292e+17	GO:0006629-lipid metabolic process(L=3),GO:0006644-phospholipid metabolic process(L=4),GO:0006650-glycerophospholipid metabolic process(L=5),GO:0006793-phosphorus metabolic process(L=3),GO:0006796-phosphate-containing compound metabolic process(L=4),GO:0008150-biological_process(L=0),GO:0008152-metabolic process(L=1),GO:0009987-cellular process(L=1),GO:0016310-phosphorylation(L=5),GO:0019637-orga…	GO:0005575-cellular_component(L=0),GO:0016020-membrane(L=1),GO:0016021-integral component of membrane(L=4),GO:0031224-intrinsic component of membrane(L=3),GO:0044425-membrane part(L=2),	NA
Nippo_chrI.g1388	12.6438	0.847114	0.402475	2.10476	0.0353118	0.0940851	8.7727	7.36006	10.5899	9.38613	8.13369	6.17543	8.96798	23.9692	6.36908	1.3071	14.0832	17.3953	9.6387	22.5529	13.6906	14.7242	20.2991	26.6648	2.86388	19.9321	NA	NA	NA	Las1 [PF04031.16]	Las1 [IPR007174]	Las1-like	NA	GO:0006810-transport(L=3),GO:0006897-endocytosis(L=5),GO:0006898-receptor-mediated endocytosis(L=6),GO:0008150-biological_process(L=0),GO:0016192-vesicle-mediated transport(L=4),GO:0040008-regulation of growth(L=3),GO:0040009-regulation of growth rate(L=4),GO:0040010-positive regulation of growth rate(L=5),GO:0045927-positive regulation of growth(L=4),GO:0048518-positive regulation of biological …	NA	NA
[truncated: 16,031 more rows]

## Sheet: Neuropeptide signal
Gene	baseMean	log2FoldChange	lfcSE	stat	pvalue	padj	01_WT	02_WT	03_WT	04_WT	05_WT	06_WT	07_WT	08_WT	09_WT	10_WT	16_S6	17_S6	18_S6	19_S6	20_S6	21_S6	22_S6	23_S6	24_S6	25_S6	Phobius	Psegs	NCoils	PFAM	InterPro	EggNOG Description	EggNOG KEGG Terms	EggNOG GO Biological	EggNOG GO Cellular	EggNOG GO Molecular
[truncated: 36 more rows]

## Sheet: FMRFamide-like
Gene	baseMean	log2FoldChange	lfcSE	stat	pvalue	padj	01_WT	02_WT	03_WT	04_WT	05_WT	06_WT	07_WT	08_WT	09_WT	10_WT	16_S6	17_S6	18_S6	19_S6	20_S6	21_S6	22_S6	23_S6	24_S6	25_S6	Phobius	Psegs	NCoils	PFAM	InterPro	EggNOG Description	EggNOG KEGG Terms	EggNOG GO Biological	EggNOG GO Cellular	EggNOG GO Molecular
[truncated: 5 more rows]

## Sheet: Cytochrome p450
Gene	baseMean	log2FoldChange	lfcSE	stat	pvalue	padj	01_WT	02_WT	03_WT	04_WT	05_WT	06_WT	07_WT	08_WT	09_WT	10_WT	16_S6	17_S6	18_S6	19_S6	20_S6	21_S6	22_S6	23_S6	24_S6	25_S6	Phobius	Psegs	NCoils	PFAM	InterPro	EggNOG Description	EggNOG KEGG Terms	EggNOG GO Biological	EggNOG GO Cellular	EggNOG GO Molecular
[truncated: 22 more rows]

[truncated: 4 more sheets: Hsp20, ES peptides, Chromosome, Gene silencing]
