# Supplementary material for: Hookworms dynamically respond to loss of Type 2 immune pressure
Source: PLoS Pathog. 2023 Dec 11;19(12):e1011797. doi: 10.1371/journal.ppat.1011797 (PMC10735188; doi:10.1371/journal.ppat.1011797)
Supplement: S3 Raw Data — (XLSX) [file ppat.1011797.s016.xlsx]

## Sheet: Sheet1
Supplementary table 1
Linear regression models for day 8 parasite burden and host selection genotype on immune cell numbers
Model	selection_genotype p-value	predictor (parasitology measurement) p-value	outcome variable	adjusted R-squared
MLN_cells ~ genotype + Adult_Nb	0.0154	0.8194	MLN total cells	0.373
MLN_cells ~ genotype + AUC	0.00711	0.75117		0.48
MLN_cells ~ genotype + D8_EPG	0.00962	0.94835		0.473
MLN_cells ~ Adult_Nb		0.218236		0.06193
MLN_cells ~ AUC		0.825		0.09439
MLN_cells ~ D8_EPG		0.462		0.03912
IL13+_Th2_cells ~ genotype + Adult_Nb	0.0254	0.9387	IL13+ Th2 cells	0.3796
IL13+_Th2_cells ~ genotype + AUC	0.0186	0.8328		0.3824
IL13+_Th2_cells ~ genotype + D8_EPG	0.0198	0.9892		0.3792
IL13+_Th2_cells ~ Adult_Nb		0.3477		-0.002673
IL13+_Th2_cells ~ AUC		0.571233		-0.06355
IL13+_Th2_cells ~ D8_EPG		0.527		-0.05479
ST2+_Th2_cells ~ genotype + Adult_Nb	0.000262	0.354152	ST2+ Th2 cells	0.76
ST2+_Th2_cells ~ genotype + AUC	0.000309	0.408591		0.755
ST2+_Th2_cells ~ genotype + D8_EPG	0.000437	0.471545		0.7503
ST2+_Th2_cells ~ Adult_Nb		0.40081		-0.02136
ST2+_Th2_cells ~ AUC		0.356		-0.005649
ST2+_Th2_cells ~ D8_EPG		0.239		0.04891
IL17+_gdT_cells ~ genotype + Adult_Nb	0.00611	0.7305	IL17+ gdT cells	0.584
IL17+_gdT_cells ~ genotype + AUC	0.00283	0.98366		0.5782
IL17+_gdT_cells ~ genotype + D8_EPG	0.00348	0.93283		0.5785
IL17+_gdT_cells ~ Adult_Nb		0.1692		0.09805
IL17+_gdT_cells ~ AUC		0.647085		-0.07603
IL17+_gdT_cells ~ D8_EPG		0.426		-0.02919
IFNg+_CD8_T_cells ~ genotype + Adult_Nb	0.0469	0.674	IFNg CD8 T cells	0.3524
IFNg+_CD8_T_cells ~ genotype + AUC	0.020745	0.732687		0.3478
IFNg+_CD8_T_cells ~ genotype + D8_EPG	0.022372	0.751843		0.3465
IFNg+_CD8_T_cells ~ Adult_Nb		0.2		0.07409
IFNg+_CD8_T_cells ~ AUC		0.89519		-0.09799
IFNg+_CD8_T_cells ~ D8_EPG		0.70363		-0.08339
Arg1+_Macrophage_cells ~ genotype + Adult_Nb	0.0321	0.1287	Arg1+ Macrophages	0.5648
Arg1+_Macrophage_cells ~ genotype + AUC	0.00246	0.07725		0.6044
Arg1+_Macrophage_cells ~ genotype + D8_EPG	0.00577	0.29357		0.4988
Arg1+_Macrophage_cells ~ Adult_Nb		0.0299		0.3291
Arg1+_Macrophage_cells ~ AUC		0.46286		0.4629
Arg1+_Macrophage_cells ~ D8_EPG		0.9673		-0.09981
IFNg_conc ~ genotype + Adult_Nb	0.00174	0.61172	IFNgamma concentration	0.6441
IFNg_conc ~ genotype + AUC	0.001479	0.979729		0.6332
IFNg_conc ~ genotype + D8_EPG	0.00189	0.8709		0.6343
IFNg_conc ~ Adult_Nb		0.36		-0.00736
IFNg_conc ~ AUC		0.637		-0.07455
IFNg_conc ~ D8_EPG		0.3876		-0.01701
PEC_total ~ genotype + Adult_Nb	0.3607	0.7238	Peritoneal cell total	-0.1074
PEC_total ~ genotype + AUC	0.428846	0.808319		-0.116
PEC_total ~ genotype + D8_EPG	0.338785	0.62336		-0.09239
PEC_total ~ Adult_Nb		0.941709		-0.09938
PEC_total ~ AUC		0.684		-0.08102
PEC_total ~ D8_EPG		0.829		-0.09463
FceR_cells ~ genotype + Adult_Nb	0.002271	0.78625	FceR+ cells	0.6328
FceR_cells ~ genotype + AUC	0.00158	0.9577		0.6298
FceR cells ~ genotype + D8_EPG	0.00211	0.55963		0.6442
FceR_cells ~ Adult_Nb		0.297		0.01861
FceR_cells ~ AUC		0.605491		-0.06958
FceR cells ~ D8_EPG		0.266		0.03412
Macrophage_cells ~ genotype + Adult_Nb	0.025392	0.852191	Macrophage cells	0.4079
Macrophage_cells ~ genotype + AUC	0.0154	0.7272		0.4139
Macrophage cells ~ genotype + D8_EPG	0.0199	0.5393		0.4312
Macrophage_cells ~ Adult_Nb		0.24922		0.04321
Macrophage_cells ~ AUC		0.5		-0.04872
Macrophage cells ~ D8_EPG		0.266		0.03401
INOS+_Macrophage_cells ~ genotype + Adult_Nb	0.149	0.896	INOS+ Macrophages	0.1118
INOS+_Macrophage_cells ~ genotype + AUC	0.0742	0.434		0.1717
INOS+_Macrophage cells ~ genotype + D8_EPG	0.0389	0.1607		0.2934
INOS+_Macrophage_cells ~ Adult_Nb		0.4		-0.0211
INOS+_Macrophage_cells ~ AUC		0.7033		-0.08335
INOS+_Macrophage cells ~ D8_EPG		0.49741		-0.04804
Eosinophils_cells ~ genotype + Adult_Nb	0.585	0.996	Eosinophils	-0.1696
Eosinophils_cells ~ genotype + AUC	0.5001	0.7088		-0.1506
Eosinophils cells ~ genotype + D8_EPG	0.3521	0.2881		-0.02452
Eosinophils_cells ~ Adult_Nb		0.7698		-0.09015
Eosinophils_cells ~ AUC		0.79626		-0.09232
Eosinophils cells ~ D8_EPG		0.3989		-0.02074
Tregs_cells ~ genotype + Adult_Nb	0.001779	0.084374	Treg cells	0.6094
Tregs_cells ~ genotype + AUC	0.0105	0.3546		0.4991
Tregs cells ~ genotype + D8_EPG	0.0143	0.3354		0.5032
Tregs_cells ~ Adult_Nb		0.989		-0.09998
Tregs_cells ~ AUC		0.275		0.02953
Tregs cells ~ D8_EPG		0.17		0.09753
