# Supplementary material for: Hookworms dynamically respond to loss of Type 2 immune pressure
Source: PLoS Pathog. 2023 Dec 11;19(12):e1011797. doi: 10.1371/journal.ppat.1011797 (PMC10735188; doi:10.1371/journal.ppat.1011797)
Supplement: S4 Raw Data — (XLSX) [file ppat.1011797.s017.xlsx]

## Sheet: AF37_DGE_WTvS6_kallisto_new_ann
	Gene	baseMean	log2FoldChange	lfcSE	stat	pvalue	padj	01_WT	03_WT	04_WT	05_WT	06_WT	07_WT	08_WT	09_WT	10_WT	22_S6	24_S6	25_S6	26_S6	27_S6	28_S6	29_S6	30_S6	Phobius	Psegs	NCoils	PFAM	InterPro	EggNOG Description	EggNOG KEGG Terms	EggNOG GO Biological	EggNOG GO Cellular	EggNOG GO Molecular	diffexpressed
13860	Nippo_chrV.g13861	43.8485	-24.2133	2.9795	-8.12664	4.41e-16	6.66e-12	0	0	0	71.6331	189.611	0	0	0	484.181	0	0	0	0	0	0	0	0	SigP	SEG: 0.06 (29/505)	NCoils: 0.12 (60/505); 0.12 (60/496)	Astacin [PF01400.27]	Astacin-like metallopeptidase domain [IPR034035]; CUB domain [IPR000859]; Metallopeptidase, catalytic domain superfamily [IPR024079]; Metallopeptidase, nematode [IPR017050]; Peptidase M12A [IPR001506]; Peptidase, metallopeptidase [IPR006026]; Spermadhesin, CUB domain superfamily [IPR035914]	Astacin (Peptidase family M12A)	NA	GO:0006508-proteolysis(L=4),GO:0008150-biological_process(L=0),GO:0008152-metabolic process(L=1),GO:0019538-protein metabolic process(L=3),GO:0043170-macromolecule metabolic process(L=3),GO:0044238-primary metabolic process(L=2),GO:0071704-organic substance metabolic process(L=2),	NA	GO:0003674-molecular_function(L=0),GO:0003824-catalytic activity(L=1),GO:0004175-endopeptidase activity(L=5),GO:0004222-metalloendopeptidase activity(L=6),GO:0005488-binding(L=1),GO:0008233-peptidase activity(L=3),GO:0008237-metallopeptidase activity(L=5),GO:0008270-zinc ion binding(L=6),GO:0016787-hydrolase activity(L=2),GO:0043167-ion binding(L=2),GO:0043169-cation binding(L=3),GO:0046872-metal…	DOWN
3209	Nippo_chrII.g3209	18.5275	-6.35435	1.88112	-3.37796	0.000730261	0.260195	0	53.2724	0.985535	169.46	0.922063	0	86.0638	0	0	0	0	2.55385	0	0.664613	0	1.04529	0	SigP; TM(6x); TM(7x)	SEG: 0.12 (16/134)	NA	7tm_1 [PF00001.24]	G protein-coupled receptor, rhodopsin-like [IPR000276]; GPCR, rhodopsin-like, 7TM [IPR017452]	7 transmembrane receptor (rhodopsin family)	NA	GO:0006139-nucleobase-containing compound metabolic process(L=3),GO:0006259-DNA metabolic process(L=4),GO:0006310-DNA recombination(L=5),GO:0006313-transposition, DNA-mediated(L=3),GO:0006725-cellular aromatic compound metabolic process(L=3),GO:0006807-nitrogen compound metabolic process(L=2),GO:0007154-cell communication(L=2),GO:0007165-signal transduction(L=3),GO:0007166-cell surface receptor s…	GO:0005575-cellular_component(L=0),GO:0016020-membrane(L=1),GO:0016021-integral component of membrane(L=4),GO:0031224-intrinsic component of membrane(L=3),GO:0044425-membrane part(L=2),	GO:0003674-molecular_function(L=0),GO:0003676-nucleic acid binding(L=3),GO:0003677-DNA binding(L=4),GO:0003824-catalytic activity(L=1),GO:0004803-transposase activity(L=2),GO:0004871-signal transducer activity(L=1),GO:0004872-receptor activity(L=2),GO:0004888-transmembrane signaling receptor activity(L=3),GO:0004930-G-protein coupled receptor activity(L=4),GO:0005488-binding(L=1),GO:0038023-signa…	NO
5729	Nippo_chrII.g5729	2.63227	-4.77399	2.98709	-1.59821	0.109996	0.999539	0	22.2694	0	7.2021	0	15.2771	0	0	0	0	0	0	0	0	0	0	0	NA	SEG: 0.09 (48/531)	NA	MutS_III [PF05192.21]; MutS_IV [PF05190.21]	DNA mismatch repair MutS family [IPR045076]; DNA mismatch repair protein MutS, clamp [IPR007861]; DNA mismatch repair protein MutS, core [IPR007696]; DNA mismatch repair protein MutS, core domain superfamily [IPR036187]	MUTSac	NA	GO:0000003-reproduction(L=1),GO:0002119-nematode larval development(L=5),GO:0002164-larval development(L=4),GO:0006139-nucleobase-containing compound metabolic process(L=3),GO:0006152-purine nucleoside catabolic process(L=7),GO:0006163-purine nucleotide metabolic process(L=5),GO:0006195-purine nucleotide catabolic process(L=7),GO:0006200-obsolete ATP catabolic process(L=),GO:0006259-DNA metabolic…	GO:0000228-nuclear chromosome(L=5),GO:0000793-condensed chromosome(L=5),GO:0000794-condensed nuclear chromosome(L=5),GO:0000795-synaptonemal complex(L=8),GO:0005575-cellular_component(L=0),GO:0005622-intracellular(L=3),GO:0005623-cell(L=1),GO:0005634-nucleus(L=5),GO:0005694-chromosome(L=4),GO:0031974-membrane-enclosed lumen(L=1),GO:0031981-nuclear lumen(L=6),GO:0043226-organelle(L=1),GO:0043227-m…	GO:0000166-nucleotide binding(L=3),GO:0001882-nucleoside binding(L=3),GO:0001883-purine nucleoside binding(L=4),GO:0003674-molecular_function(L=0),GO:0003676-nucleic acid binding(L=3),GO:0003677-DNA binding(L=4),GO:0003690-double-stranded DNA binding(L=5),GO:0003824-catalytic activity(L=1),GO:0005488-binding(L=1),GO:0005515-protein binding(L=2),GO:0005524-ATP binding(L=7),GO:0008094-DNA-dependent…	NO
15267	Nippo_chrX.g15268	2.56447	-4.73242	2.9873	-1.58418	0.113153	0.999539	0	0	0	17.8966	0	0	25.6995	0	0	0	0	0	0	0	0	0	0	NA	NA	NA	NA	NA	NA	NA	NA	NA	NA	NO
14076	Nippo_chrV.g14077	2.80106	-4.46708	1.69114	-2.64146	0.00825493	0.52775	0	33.2025	9.02936	0	0	0.855608	3.50448	0	0	0	0	0	1.02618	0	0	0	0	TM(1x)	SEG: 0.04 (12/289)	NA	NA	NA	NA	NA	NA	NA	NA	NO
14520	Nippo_chrV.g14521	52.7029	-4.25055	1.66171	-2.55794	0.0105295	0.571326	1.73913	4.42699	0	58.4621	0	0	0	363.043	428.313	0.932319	0.928933	23.3682	4.1047	2.0297	331.174	0	0	TM(1x)	SEG: 0.16 (33/205)	NA	NA	NA	NA	NA	NA	NA	NA	NO
6657	Nippo_chrIII.g6657	1.79068	-4.22798	1.52784	-2.76729	0.00565237	0.463371	2.99231	0	1.12715	0	15.4756	6.30645	0	4.54013	0	0	0	0	0	0	0	0	0	SigP	SEG: 0.26 (65/251)	NA	NA	NA	NA	NA	NA	NA	NA	NO
13524	Nippo_chrV.g13525	1.50194	-3.96297	2.99313	-1.32402	0.185496	0.999539	0	4.49392	0	0	0	9.19038	0	11.8486	0	0	0	0	46.1027	0	0	0	0	SigP	SEG: 0.05 (24/505)	NCoils: 0.08 (39/505); 0.12 (60/496); 0.05 (24/487)	Astacin [PF01400.27]	Astacin-like metallopeptidase domain [IPR034035]; CUB domain [IPR000859]; EGF-like domain [IPR000742]; Metallopeptidase, catalytic domain superfamily [IPR024079]; Metallopeptidase, nematode [IPR017050]; Peptidase M12A [IPR001506]; Peptidase, metallopeptidase [IPR006026]; Spermadhesin, CUB domain superfamily [IPR035914]	Astacin (Peptidase family M12A)	NA	GO:0006508-proteolysis(L=4),GO:0008150-biological_process(L=0),GO:0008152-metabolic process(L=1),GO:0019538-protein metabolic process(L=3),GO:0043170-macromolecule metabolic process(L=3),GO:0044238-primary metabolic process(L=2),GO:0071704-organic substance metabolic process(L=2),	NA	GO:0003674-molecular_function(L=0),GO:0003824-catalytic activity(L=1),GO:0004175-endopeptidase activity(L=5),GO:0004222-metalloendopeptidase activity(L=6),GO:0005488-binding(L=1),GO:0008233-peptidase activity(L=3),GO:0008237-metallopeptidase activity(L=5),GO:0008270-zinc ion binding(L=6),GO:0016787-hydrolase activity(L=2),GO:0043167-ion binding(L=2),GO:0043169-cation binding(L=3),GO:0046872-metal…	NO
13525	Nippo_chrV.g13526	1.50194	-3.96297	2.99313	-1.32402	0.185496	0.999539	0	4.49392	0	0	0	9.19038	0	11.8486	0	0	0	0	46.1027	0	0	0	0	SigP	SEG: 0.05 (24/505)	NCoils: 0.08 (39/505); 0.12 (60/496); 0.05 (24/487)	Astacin [PF01400.27]	Astacin-like metallopeptidase domain [IPR034035]; CUB domain [IPR000859]; EGF-like domain [IPR000742]; Metallopeptidase, catalytic domain superfamily [IPR024079]; Metallopeptidase, nematode [IPR017050]; Peptidase M12A [IPR001506]; Peptidase, metallopeptidase [IPR006026]; Spermadhesin, CUB domain superfamily [IPR035914]	Astacin (Peptidase family M12A)	NA	GO:0006508-proteolysis(L=4),GO:0008150-biological_process(L=0),GO:0008152-metabolic process(L=1),GO:0019538-protein metabolic process(L=3),GO:0043170-macromolecule metabolic process(L=3),GO:0044238-primary metabolic process(L=2),GO:0071704-organic substance metabolic process(L=2),	NA	GO:0003674-molecular_function(L=0),GO:0003824-catalytic activity(L=1),GO:0004175-endopeptidase activity(L=5),GO:0004222-metalloendopeptidase activity(L=6),GO:0005488-binding(L=1),GO:0008233-peptidase activity(L=3),GO:0008237-metallopeptidase activity(L=5),GO:0008270-zinc ion binding(L=6),GO:0016787-hydrolase activity(L=2),GO:0043167-ion binding(L=2),GO:0043169-cation binding(L=3),GO:0046872-metal…	NO
12688	Nippo_chrV.g12689	3.34692	-3.94988	2.47013	-1.59906	0.109807	0.999539	0.5857	0	0	1.20543	52.1592	0	0	63.7382	0	0	0	1.91045	1.03678	28.026	0	0	0	SigP	NA	NA	DDE_Tnp_4 [PF13359.9]; Hydrolase_4 [PF12146.11]	Alpha/Beta hydrolase fold [IPR029058]; Harbinger transposase-derived nuclease domain [IPR027806]; Serine aminopeptidase, S33 [IPR022742]	Inherit from biNOG: Abhydrolase domain containing	NA	GO:0008150-biological_process(L=0),GO:0008152-metabolic process(L=1),	GO:0005575-cellular_component(L=0),GO:0016020-membrane(L=1),GO:0016021-integral component of membrane(L=4),GO:0031224-intrinsic component of membrane(L=3),GO:0044425-membrane part(L=2),	GO:0003674-molecular_function(L=0),GO:0003824-catalytic activity(L=1),GO:0016787-hydrolase activity(L=2),GO:0016788-hydrolase activity, acting on ester bonds(L=3),GO:0052689-carboxylic ester hydrolase activity(L=4),	NO
7988	Nippo_chrIII.g7989	54.4797	-3.78776	2.84258	-1.33251	0.182693	0.999539	0	113.995	0	0	0	740.956	1.16816	0	1737.47	0	0	42.6724	489.486	0	0	0	0	SigP	SEG: 0.07 (11/147)	NA	NA	NA	NA	NA	NA	NA	NA	NO
5722	Nippo_chrII.g5722	1.32364	-3.78563	2.48724	-1.52202	0.128004	0.999539	0	0	0	7.20937	0	15.2925	0	0	0	0	0	0	0	0	0	0	0	NA	SEG: 0.09 (48/531)	NA	MutS_III [PF05192.21]; MutS_IV [PF05190.21]	DNA mismatch repair MutS family [IPR045076]; DNA mismatch repair protein MutS, clamp [IPR007861]; DNA mismatch repair protein MutS, core [IPR007696]; DNA mismatch repair protein MutS, core domain superfamily [IPR036187]	MUTSac	NA	GO:0000003-reproduction(L=1),GO:0002119-nematode larval development(L=5),GO:0002164-larval development(L=4),GO:0006139-nucleobase-containing compound metabolic process(L=3),GO:0006152-purine nucleoside catabolic process(L=7),GO:0006163-purine nucleotide metabolic process(L=5),GO:0006195-purine nucleotide catabolic process(L=7),GO:0006200-obsolete ATP catabolic process(L=),GO:0006259-DNA metabolic…	GO:0000228-nuclear chromosome(L=5),GO:0000793-condensed chromosome(L=5),GO:0000794-condensed nuclear chromosome(L=5),GO:0000795-synaptonemal complex(L=8),GO:0005575-cellular_component(L=0),GO:0005622-intracellular(L=3),GO:0005623-cell(L=1),GO:0005634-nucleus(L=5),GO:0005694-chromosome(L=4),GO:0031974-membrane-enclosed lumen(L=1),GO:0031981-nuclear lumen(L=6),GO:0043226-organelle(L=1),GO:0043227-m…	GO:0000166-nucleotide binding(L=3),GO:0001882-nucleoside binding(L=3),GO:0001883-purine nucleoside binding(L=4),GO:0003674-molecular_function(L=0),GO:0003676-nucleic acid binding(L=3),GO:0003677-DNA binding(L=4),GO:0003690-double-stranded DNA binding(L=5),GO:0003824-catalytic activity(L=1),GO:0005488-binding(L=1),GO:0005515-protein binding(L=2),GO:0005524-ATP binding(L=7),GO:0008094-DNA-dependent…	NO
26	Nippo_chrI.g1020	1.73129	-3.76817	2.9916	-1.25958	0.207819	0.999539	28.4057	0	0	0	55.3803	0	0	0	0	0	0	0	1.02618	0	0	0	0	NA	NA	NA	NA	NA	NA	NA	NA	NA	NA	NO
4620	Nippo_chrII.g4620	2.3891	-3.60499	1.27282	-2.83228	0.00462178	0.446085	0	91.9449	0	3.5307	0.543923	6.5871	4.91777	18.1159	3.92555	0	0	0	1.78393	0	0	0	0	TM(2x)	SEG: 0.21 (14/67)	NA	NA	NA	Neurotransmitter-gated ion-channel transmembrane region	NA	GO:0006810-transport(L=3),GO:0006811-ion transport(L=4),GO:0008150-biological_process(L=0),GO:0009987-cellular process(L=1),GO:0034220-ion transmembrane transport(L=5),GO:0044699-single-organism process(L=1),GO:0044763-single-organism cellular process(L=2),GO:0044765-single-organism transport(L=3),GO:0051179-localization(L=1),GO:0051234-establishment of localization(L=2),GO:0055085-transmembrane …	GO:0005575-cellular_component(L=0),GO:0005623-cell(L=1),GO:0005886-plasma membrane(L=3),GO:0016020-membrane(L=1),GO:0016021-integral component of membrane(L=4),GO:0030054-cell junction(L=1),GO:0031224-intrinsic component of membrane(L=3),GO:0044425-membrane part(L=2),GO:0044456-synapse part(L=2),GO:0044464-cell part(L=2),GO:0045202-synapse(L=1),GO:0045211-postsynaptic membrane(L=3),GO:0071944-cel…	GO:0003674-molecular_function(L=0),GO:0005215-transporter activity(L=1),GO:0005216-ion channel activity(L=5),GO:0005230-extracellular ligand-gated ion channel activity(L=6),GO:0015075-ion transmembrane transporter activity(L=4),GO:0015267-channel activity(L=4),GO:0015276-ligand-gated ion channel activity(L=5),GO:0022803-passive transmembrane transporter activity(L=3),GO:0022834-ligand-gated chann…	NO
10731	Nippo_chrIV.g8975	1.78206	-3.36973	0.947421	-3.55674	0.000375482	0.225668	4.05796	5.53374	5.01631	1.1931	3.7546	0.855608	2.33632	2.38061	2.54948	0	0	0	0	0	0	0	2.6173	NA	NA	NA	NA	NA	NA	NA	NA	NA	NA	NO
14718	Nippo_chrV.g14719	1.78206	-3.36973	0.947421	-3.55674	0.000375482	0.225668	4.05796	5.53374	5.01631	1.1931	3.7546	0.855608	2.33632	2.38061	2.54948	0	0	0	0	0	0	0	2.6173	NA	NA	NA	NA	NA	NA	NA	NA	NA	NA	NO
13092	Nippo_chrV.g13093	5.35825	-3.32615	0.993377	-3.34832	0.000813017	0.260195	16.2921	11.1086	1.00699	2.39506	20.7269	0	1.17249	29.8681	1.27947	0.935779	0	0	1.02998	2.03724	3.23769	0	0	SigP	NA	NA	EB [PF01683.21]	Cysteine-rich repeat [IPR006150]; EB domain [IPR006149]	WR1	NA	NA	GO:0005575-cellular_component(L=0),GO:0016020-membrane(L=1),GO:0016021-integral component of membrane(L=4),GO:0031224-intrinsic component of membrane(L=3),GO:0044425-membrane part(L=2),	NA	NO
2515	Nippo_chrI.g758	15.1288	-3.27569	0.604478	-5.41904	5.99e-08	0.000246561	56.2317	3.32025	9.02936	42.9517	35.6687	45.3472	17.5224	8.33213	17.8464	6.52623	1.85787	1.01601	3.07853	6.08911	0	1.0641	1.30865	TM(7x)	NA	NA	7tm_1 [PF00001.24]	G protein-coupled receptor, rhodopsin-like [IPR000276]; GPCR, rhodopsin-like, 7TM [IPR017452]	NA	NA	GO:0007154-cell communication(L=2),GO:0007165-signal transduction(L=3),GO:0007166-cell surface receptor signaling pathway(L=4),GO:0007186-G-protein coupled receptor signaling pathway(L=4),GO:0008150-biological_process(L=0),GO:0009987-cellular process(L=1),GO:0023052-signaling(L=1),GO:0044699-single-organism process(L=1),GO:0044700-single organism signaling(L=2),GO:0044763-single-organism cellular…	GO:0005575-cellular_component(L=0),GO:0016020-membrane(L=1),GO:0016021-integral component of membrane(L=4),GO:0031224-intrinsic component of membrane(L=3),GO:0044425-membrane part(L=2),	GO:0003674-molecular_function(L=0),GO:0004871-signal transducer activity(L=1),GO:0004872-receptor activity(L=2),GO:0004888-transmembrane signaling receptor activity(L=3),GO:0004930-G-protein coupled receptor activity(L=4),GO:0038023-signaling receptor activity(L=2),GO:0060089-molecular transducer activity(L=1),	DOWN
14003	Nippo_chrV.g14004	1.47761	-3.22082	1.17336	-2.74497	0.00605166	0.472774	11.5615	0.909805	3.33479	0.980793	3.12002	1.40671	0	0	2.0958	0	0	0.835213	0	0	0	0.874742	0	NA	SEG: 0.10 (40/404)	NA	VWA [PF00092.31]; VWA_2 [PF13519.9]	von Willebrand factor A-like domain superfamily [IPR036465]; von Willebrand factor, type A [IPR002035]	Notch ligand involved in the mediation of Notch signaling (By similarity)	433050000000	GO:0000003-reproduction(L=1),GO:0000187-activation of MAPK activity(L=11),GO:0000578-embryonic axis specification(L=6),GO:0001501-skeletal system development(L=5),GO:0001525-angiogenesis(L=4),GO:0001568-blood vessel development(L=5),GO:0001570-vasculogenesis(L=5),GO:0001655-urogenital system development(L=5),GO:0001657-ureteric bud development(L=5),GO:0001658-branching involved in ureteric bud mo…	GO:0005575-cellular_component(L=0),GO:0005576-extracellular region(L=1),GO:0005578-proteinaceous extracellular matrix(L=3),GO:0005581-collagen trimer(L=3),GO:0005604-basement membrane(L=4),GO:0005615-extracellular space(L=3),GO:0005622-intracellular(L=3),GO:0005623-cell(L=1),GO:0005634-nucleus(L=5),GO:0005635-nuclear envelope(L=4),GO:0005737-cytoplasm(L=4),GO:0005794-Golgi apparatus(L=4),GO:00058…	GO:0001871-pattern binding(L=2),GO:0003674-molecular_function(L=0),GO:0003824-catalytic activity(L=1),GO:0004447-iodide peroxidase activity(L=3),GO:0004601-peroxidase activity(L=2),GO:0004871-signal transducer activity(L=1),GO:0004872-receptor activity(L=2),GO:0005044-scavenger receptor activity(L=4),GO:0005102-receptor binding(L=3),GO:0005112-Notch binding(L=4),GO:0005198-structural molecule act…	NO
5538	Nippo_chrII.g5538	1292.4	-3.16731	1.36352	-2.32289	0.020185	0.761175	3.41887	103.464	6.90295	1840.75	22.5357	9.25102	89.9569	3175	14741.8	14.8046	13.8643	155.808	311.773	1421.6	51.2223	7.32152	1.28631	SigP	SEG: 0.07 (26/382)	NA	Glyco_hydro_56 [PF01630.21]	Aldolase-type TIM barrel [IPR013785]; EGF-like domain [IPR000742]; Glycoside hydrolase superfamily [IPR017853]; Hyaluronidase [IPR018155]	Hyaluronidase	5311100	GO:0005975-carbohydrate metabolic process(L=3),GO:0006022-aminoglycan metabolic process(L=4),GO:0006026-aminoglycan catabolic process(L=5),GO:0006027-glycosaminoglycan catabolic process(L=6),GO:0006029-proteoglycan metabolic process(L=5),GO:0006082-organic acid metabolic process(L=3),GO:0006790-sulfur compound metabolic process(L=3),GO:0006807-nitrogen compound metabolic process(L=2),GO:0008150-b…	NA	GO:0003674-molecular_function(L=0),GO:0003824-catalytic activity(L=1),GO:0004415-hyalurononglucosaminidase activity(L=6),GO:0004553-hydrolase activity, hydrolyzing O-glycosyl compounds(L=4),GO:0015929-hexosaminidase activity(L=5),GO:0016787-hydrolase activity(L=2),GO:0016798-hydrolase activity, acting on glycosyl bonds(L=3),	NO
15171	Nippo_chrX.g15172	1.48889	-3.08567	1.11841	-2.75899	0.0057981	0.468372	2.89854	1.10675	0	2.38621	3.7546	0.855608	0	9.52244	2.54948	0	0.928933	0	0	0	0	0	1.30865	NA	SEG: 0.09 (28/310)	NA	Forkhead [PF00250.21]	Fork head domain [IPR001766]; Fork head domain conserved site 2 [IPR030456]; Fork head domain conserved site1 [IPR018122]; Winged helix DNA-binding domain superfamily [IPR036390]; Winged helix-like DNA-binding domain superfamily [IPR036388]	forkhead box J1	NA	GO:0000003-reproduction(L=1),GO:0000122-negative regulation of transcription from RNA polymerase II promoter(L=8),GO:0000902-cell morphogenesis(L=5),GO:0000904-cell morphogenesis involved in differentiation(L=5),GO:0001655-urogenital system development(L=5),GO:0001656-metanephros development(L=7),GO:0001657-ureteric bud development(L=5),GO:0001708-cell fate specification(L=5),GO:0001817-regulatio…	GO:0005575-cellular_component(L=0),GO:0005622-intracellular(L=3),GO:0005623-cell(L=1),GO:0005634-nucleus(L=5),GO:0005654-nucleoplasm(L=5),GO:0005667-transcription factor complex(L=4),GO:0031974-membrane-enclosed lumen(L=1),GO:0031981-nuclear lumen(L=6),GO:0032991-macromolecular complex(L=1),GO:0043226-organelle(L=1),GO:0043227-membrane-bounded organelle(L=2),GO:0043229-intracellular organelle(L=3…	GO:0000975-regulatory region DNA binding(L=5),GO:0000976-transcription regulatory region sequence-specific DNA binding(L=7),GO:0000981-RNA polymerase II transcription factor activity, sequence-specific DNA binding(L=3),GO:0001067-regulatory region nucleic acid binding(L=4),GO:0001071-nucleic acid binding transcription factor activity(L=1),GO:0003674-molecular_function(L=0),GO:0003676-nucleic acid…	NO
4394	Nippo_chrII.g4394	1.10792	-3.06988	1.03449	-2.96752	0.00300209	0.390376	1.15942	3.32025	2.00653	0	2.81595	3.42243	2.33632	1.1903	1.27474	0	0	0	0	0	0	0	1.30865	SigP	SEG: 0.41 (63/154)	NA	NA	NA	NA	NA	NA	NA	NA	NO
15416	Nippo_chrX.g15417	1.44025	-3.05265	1.4288	-2.13652	0.0326372	0.89672	1.73913	0	0	0	1.8773	6.84486	9.34527	0	2.54948	0	0	0	0	0	0	2.12819	0	NA	NA	NA	DDE_3 [PF13358.9]	Ribonuclease H superfamily [IPR036397]; Tc1-like transposase, DDE domain [IPR038717]	to transposase-like Hydra magnipapillata	NA	NA	NA	NA	NO
6096	Nippo_chrIII.g6096	1.04195	-3.00098	1.65848	-1.80947	0.070378	0.999539	0	4.42699	0	8.35172	1.8773	0	0	2.38061	0	0	0	0	0	0.676568	0	0	0	SigP	SEG: 0.35 (130/367)	NA	NA	NA	NA	NA	NA	NA	NA	NO
2314	Nippo_chrI.g577	2.15124	-2.98241	1.06705	-2.79502	0.0051897	0.460589	4.94474	0	2.13938	0	3.00239	12.7716	3.73651	6.34558	0	0	0.990439	0	0.900369	0.593623	1.14643	0	0	TM(1x); TM(2x)	NA	NA	RINGv [PF12906.10]	Zinc finger, RING-CH-type [IPR011016]; Zinc finger, RING-type [IPR001841]; Zinc finger, RING/FYVE/PHD-type [IPR013083]	Zinc finger, C3HC4 type (RING finger)	NA	NA	GO:0005575-cellular_component(L=0),GO:0016020-membrane(L=1),GO:0016021-integral component of membrane(L=4),GO:0031224-intrinsic component of membrane(L=3),GO:0044425-membrane part(L=2),	GO:0003674-molecular_function(L=0),GO:0005488-binding(L=1),GO:0008270-zinc ion binding(L=6),GO:0043167-ion binding(L=2),GO:0043169-cation binding(L=3),GO:0046872-metal ion binding(L=4),GO:0046914-transition metal ion binding(L=5),	NO
4423	Nippo_chrII.g4423	2.62224	-2.91985	1.73787	-1.68013	0.0929324	0.999539	24.153	0	0	0.322934	0	0	6.08379	3.42174	0	0	0	0	0.373459	0	0	0	10.2232	TM(1x)	SEG: 0.04 (26/590)	NA	NA	Gamma-glutamyltranspeptidase, small subunit [IPR043137]	NA	NA	NA	NA	NA	NO
1107	Nippo_chrI.g1995	2.23855	-2.88014	0.870573	-3.30832	0.000938568	0.262173	3.24235	2.28368	1.03507	2.22437	3.49995	3.53094	4.82079	3.68414	9.50627	0.961879	0	0	1.05871	0	1.10933	1.09783	0	SigP+TM(1x); TM(1x)	SEG: 0.05 (22/457)	NA	Gal_Lectin [PF02140.21]	D-galactoside/L-rhamnose binding SUEL lectin domain [IPR000922]; D-galactoside/L-rhamnose binding SUEL lectin domain superfamily [IPR043159]	Galactose binding lectin domain	NA	NA	GO:0005575-cellular_component(L=0),GO:0005576-extracellular region(L=1),GO:0005578-proteinaceous extracellular matrix(L=3),GO:0005581-collagen trimer(L=3),GO:0005622-intracellular(L=3),GO:0005623-cell(L=1),GO:0005737-cytoplasm(L=4),GO:0016020-membrane(L=1),GO:0016021-integral component of membrane(L=4),GO:0030016-myofibril(L=6),GO:0030017-sarcomere(L=6),GO:0030054-cell junction(L=1),GO:0031012-ex…	GO:0003674-molecular_function(L=0),GO:0005488-binding(L=1),GO:0030246-carbohydrate binding(L=2),	NO
12965	Nippo_chrV.g12966	10.3001	-2.85744	0.852853	-3.35045	0.000806813	0.260195	1.73913	2.2135	5.01631	81.131	45.9938	11.1229	2.33632	2.38061	3.82422	0.932319	1.85787	3.04803	0	2.70627	0	4.25638	6.54325	SigP	SEG: 0.18 (41/229)	NA	NA	NA	NA	NA	NA	NA	NA	NO
12762	Nippo_chrV.g12763	0.699666	-2.8563	1.23747	-2.30817	0.0209897	0.772502	1.15942	2.2135	0	1.1931	1.8773	1.71122	0	1.1903	2.54948	0	0	0	0	0	0	0	0	SigP	SEG: 0.12 (19/165)	NA	NA	NA	NA	NA	NA	NA	NA	NO
15564	Nippo_chrX.g15565	2.0754	-2.80041	0.94227	-2.97198	0.00295884	0.390376	0.607264	4.63743	3.15285	1.24982	2.9498	3.58511	4.89475	7.48131	2.67067	0	0	0	0	0.708728	0	3.34403	0	SigP	SEG: 0.02 (10/544)	NA	DB [PF01682.22]; fn3 [PF00041.24]	Domain of unknown function DB [IPR002602]; Fibronectin type III [IPR003961]; Fibronectin type III superfamily [IPR036116]; Immunoglobulin-like domain [IPR007110]; Immunoglobulin-like domain superfamily [IPR036179]; Immunoglobulin-like fold [IPR013783]	DB module	NA	NA	NA	NA	NO
10139	Nippo_chrIV.g11591	1.16886	-2.73522	1.1752	-2.32744	0.0199417	0.759597	3.47825	2.2135	4.01305	1.1931	1.8773	0	0	0	5.09896	0.932319	0	0	0	0	0	1.0641	0	TM(1x)	SEG: 0.31 (106/338)	NA	Col_cuticle_N [PF01484.20]; Collagen [PF01391.21]	Collagen triple helix repeat [IPR008160]; Nematode cuticle collagen, N-terminal [IPR002486]	Col_cuticle_N	NA	NA	GO:0005575-cellular_component(L=0),GO:0016020-membrane(L=1),GO:0016021-integral component of membrane(L=4),GO:0031224-intrinsic component of membrane(L=3),GO:0044425-membrane part(L=2),	GO:0003674-molecular_function(L=0),GO:0005198-structural molecule activity(L=1),GO:0042302-structural constituent of cuticle(L=2),	NO
12686	Nippo_chrV.g12687	0.645217	-2.72856	2.7356	-0.997425	0.318558	0.999539	0	3.32025	0	0	0	0	0	0	7.64844	0	0	0	0	0	0	0	0	NA	NA	NA	NA	NA	NA	NA	NA	NA	NA	NO
6924	Nippo_chrIII.g6924	5.22838	-2.69889	1.193	-2.26227	0.0236809	0.811826	33.0434	8.85399	0	0	0	0	33.8766	2.38061	0	0.932319	1.85787	2.03202	3.07853	0.676568	2.15048	0	0	SigP	SEG: 0.61 (282/466)	NA	NA	NA	NA	NA	NA	NA	NA	NO
13927	Nippo_chrV.g13928	1.5635	-2.69695	1.32681	-2.03266	0.0420865	0.979606	0.610597	2.23007	0.527503	0	0	0	1.44093	17.6195	0.670242	0	1.87178	1.25325	0	0.355731	0	0	0	SigP; SigP+TM(1x)	SEG: 0.04 (26/649)	NA	Abhydrolase_3 [PF07859.16]; Abhydrolase_6 [PF12697.10]; DUF676 [PF05057.17]; Lipase_3 [PF01764.28]; Mbeg1-like [PF11187.11]	Alpha/Beta hydrolase fold [IPR029058]; Fungal lipase-like domain [IPR002921]	Lipase (class 3)	NA	GO:0006629-lipid metabolic process(L=3),GO:0008150-biological_process(L=0),GO:0008152-metabolic process(L=1),GO:0044238-primary metabolic process(L=2),GO:0044710-single-organism metabolic process(L=2),GO:0071704-organic substance metabolic process(L=2),	NA	GO:0003674-molecular_function(L=0),GO:0003824-catalytic activity(L=1),GO:0004806-triglyceride lipase activity(L=5),GO:0016298-lipase activity(L=4),GO:0016787-hydrolase activity(L=2),GO:0016788-hydrolase activity, acting on ester bonds(L=3),GO:0052689-carboxylic ester hydrolase activity(L=4),	NO
12512	Nippo_chrV.g12513	0.874172	-2.6965	1.91444	-1.40851	0.158981	0.999539	0	5.53374	0	3.57931	0	0	4.67264	0	0	0	0	0	0	0	1.07524	0	0	NA	SEG: 0.04 (11/299)	NA	Kinase-like [PF14531.9]; PK_Tyr_Ser-Thr [PF07714.20]; Pkinase [PF00069.28]	Protein kinase domain [IPR000719]; Protein kinase, ATP binding site [IPR017441]; Protein kinase-like domain superfamily [IPR011009]; Serine-threonine/tyrosine-protein kinase, catalytic domain [IPR001245]; Serine/threonine-protein kinase, active site [IPR008271]	Protein tyrosine kinase	NA	GO:0000003-reproduction(L=1),GO:0002009-morphogenesis of an epithelium(L=5),GO:0003006-developmental process involved in reproduction(L=2),GO:0006464-cellular protein modification process(L=5),GO:0006468-protein phosphorylation(L=6),GO:0006497-protein lipidation(L=6),GO:0006505-GPI anchor metabolic process(L=7),GO:0006506-GPI anchor biosynthetic process(L=7),GO:0006629-lipid metabolic process(L=3…	GO:0005575-cellular_component(L=0),GO:0005622-intracellular(L=3),GO:0005623-cell(L=1),GO:0005737-cytoplasm(L=4),GO:0005783-endoplasmic reticulum(L=4),GO:0005789-endoplasmic reticulum membrane(L=3),GO:0012505-endomembrane system(L=3),GO:0016020-membrane(L=1),GO:0031090-organelle membrane(L=3),GO:0042175-nuclear outer membrane-endoplasmic reticulum membrane network(L=3),GO:0043226-organelle(L=1),GO…	GO:0000166-nucleotide binding(L=3),GO:0001882-nucleoside binding(L=3),GO:0001883-purine nucleoside binding(L=4),GO:0003674-molecular_function(L=0),GO:0003824-catalytic activity(L=1),GO:0004672-protein kinase activity(L=5),GO:0004674-protein serine/threonine kinase activity(L=6),GO:0005488-binding(L=1),GO:0005524-ATP binding(L=7),GO:0016301-kinase activity(L=4),GO:0016740-transferase activity(L=2)…	NO
13402	Nippo_chrV.g13403	1.13502	-2.68939	1.72345	-1.56047	0.118648	0.999539	0	0	0	0	2.81595	0	4.67264	0	10.1979	0.932319	0	0	0	0.676568	0	0	0	NA	SEG: 0.21 (235/1116)	NA	NA	NA	NA	NA	NA	NA	NA	NO
4003	Nippo_chrII.g4003	0.862383	-2.67792	1.64763	-1.62531	0.104096	0.999539	0	0	3.06814	4.86494	0	0	3.57242	2.2046	0	0.950395	0	0	0	0	0	0	0	NA	SEG: 0.45 (73/161)	NA	NA	NA	NA	NA	NA	NA	NA	NO
7989	Nippo_chrIII.g7990	151.558	-2.64984	2.89166	-0.916372	0.359472	0.999539	0	189.254	0	0	0	874.431	0	0	1193.16	0	0	52.8325	266.806	0	0	0	0	SigP	NA	NCoils: 0.14 (21/149)	NA	NA	NA	NA	NA	NA	NA	NO
10607	Nippo_chrIV.g8851	1.38258	-2.64426	1.21778	-2.17139	0.0299019	0.877581	1.15942	3.32025	6.01958	1.1931	0	6.84486	0	0	2.54948	0	0	0	0	1.35314	0	1.0641	0	NA	SEG: 0.05 (11/238)	NA	NA	NA	Reverse transcriptase (RNA-dependent DNA polymerase)	NA	GO:0006139-nucleobase-containing compound metabolic process(L=3),GO:0006259-DNA metabolic process(L=4),GO:0006260-DNA replication(L=5),GO:0006278-RNA-dependent DNA biosynthetic process(L=7),GO:0006725-cellular aromatic compound metabolic process(L=3),GO:0006807-nitrogen compound metabolic process(L=2),GO:0008150-biological_process(L=0),GO:0008152-metabolic process(L=1),GO:0009058-biosynthetic pro…	NA	GO:0003674-molecular_function(L=0),GO:0003676-nucleic acid binding(L=3),GO:0003723-RNA binding(L=4),GO:0003824-catalytic activity(L=1),GO:0003964-RNA-directed DNA polymerase activity(L=6),GO:0004518-nuclease activity(L=4),GO:0004519-endonuclease activity(L=5),GO:0005488-binding(L=1),GO:0016740-transferase activity(L=2),GO:0016772-transferase activity, transferring phosphorus-containing groups(L=3…	NO
13766	Nippo_chrV.g13767	63.9608	-2.64342	0.627704	-4.21126	2.54e-05	0.0348242	100.528	104.724	109.57	225.435	81.0005	150.202	73.8755	56.3191	50.8513	100.297	6.49639	6.1369	5.12562	10.0767	2.16488	3.21367	1.31742	SigP	SEG: 0.05 (16/333)	NCoils: 0.13 (42/326); 0.13 (42/333)	NA	Zinc finger, RING-type [IPR001841]; Zip3/RNF212-like [IPR042123]	RING	NA	NA	NA	GO:0003674-molecular_function(L=0),GO:0005488-binding(L=1),GO:0008270-zinc ion binding(L=6),GO:0043167-ion binding(L=2),GO:0043169-cation binding(L=3),GO:0046872-metal ion binding(L=4),GO:0046914-transition metal ion binding(L=5),	DOWN
12600	Nippo_chrV.g12601	0.841075	-2.64062	1.46562	-1.80171	0.0715917	0.999539	2.31883	6.64049	2.00653	0	0	0.855608	1.16816	0	0	0	0	0	0	0	0	0	1.30865	TM(10x)	NA	NCoils: 0.04 (21/583); 0.04 (21/521)	PHO4 [PF01384.23]	Phosphate transporter [IPR001204]	Phosphate transporter family	NA	GO:0006810-transport(L=3),GO:0006811-ion transport(L=4),GO:0006817-phosphate ion transport(L=7),GO:0006820-anion transport(L=5),GO:0008150-biological_process(L=0),GO:0009987-cellular process(L=1),GO:0015698-inorganic anion transport(L=6),GO:0044699-single-organism process(L=1),GO:0044763-single-organism cellular process(L=2),GO:0044765-single-organism transport(L=3),GO:0051179-localization(L=1),G…	GO:0005575-cellular_component(L=0),GO:0016020-membrane(L=1),GO:0016021-integral component of membrane(L=4),GO:0031224-intrinsic component of membrane(L=3),GO:0044425-membrane part(L=2),	GO:0003674-molecular_function(L=0),GO:0005215-transporter activity(L=1),GO:0005315-inorganic phosphate transmembrane transporter activity(L=4),GO:0015291-secondary active transmembrane transporter activity(L=4),GO:0022804-active transmembrane transporter activity(L=3),GO:0022857-transmembrane transporter activity(L=2),GO:1901677-phosphate transmembrane transporter activity(L=3),	NO
14089	Nippo_chrV.g14090	31.9941	-2.63706	2.61872	-1.007	0.313933	0.999539	0	116.209	97.3165	0	0	55.6145	206.764	0	0	17.7141	0	0	50.2826	0	0	0	0	TM(1x)	NA	NA	Glyco_transf_11 [PF01531.19]	Glycosyl transferase, family 11 [IPR002516]	Glycosyl transferase family 11	NA	GO:0005975-carbohydrate metabolic process(L=3),GO:0008150-biological_process(L=0),GO:0008152-metabolic process(L=1),GO:0036065-fucosylation(L=4),GO:0044238-primary metabolic process(L=2),GO:0044723-single-organism carbohydrate metabolic process(L=3),GO:0070085-glycosylation(L=3),GO:0071704-organic substance metabolic process(L=2),	GO:0005575-cellular_component(L=0),GO:0016020-membrane(L=1),GO:0016021-integral component of membrane(L=4),GO:0031224-intrinsic component of membrane(L=3),GO:0044425-membrane part(L=2),	GO:0003674-molecular_function(L=0),GO:0003824-catalytic activity(L=1),GO:0008107-galactoside 2-alpha-L-fucosyltransferase activity(L=7),GO:0008417-fucosyltransferase activity(L=5),GO:0016740-transferase activity(L=2),GO:0016757-transferase activity, transferring glycosyl groups(L=3),GO:0016758-transferase activity, transferring hexosyl groups(L=4),GO:0031127-alpha-(1,2)-fucosyltransferase activit…	NO
3068	Nippo_chrII.g3068	0.807049	-2.63022	1.90229	-1.38266	0.166768	0.999539	5.79709	2.2135	0	0	4.69324	0	0	0	0	0	0	1.01601	0	0	0	0	0	NA	NA	NA	RVT_1 [PF00078.30]	Reverse transcriptase domain [IPR000477]	NA	NA	NA	NA	NA	NO
13069	Nippo_chrV.g13070	0.602253	-2.62802	2.24032	-1.17305	0.240775	0.999539	2.21748	4.34	0	0	3.68081	0	0	0	0	0	0	0	0	0	0	0	0	SigP; TM(1x)	SEG: 0.05 (15/297)	NA	DDE_Tnp_4 [PF13359.9]	Harbinger transposase-derived nuclease domain [IPR027806]; Putative nuclease HARBI1-like [IPR045249]	Inherit from biNOG: to conserved	NA	NA	NA	GO:0003674-molecular_function(L=0),GO:0003676-nucleic acid binding(L=3),GO:0005488-binding(L=1),GO:0097159-organic cyclic compound binding(L=2),GO:1901363-heterocyclic compound binding(L=2),	NO
245	Nippo_chrI.g1218	1.88789	-2.58218	1.05064	-2.45771	0.0139824	0.648957	0	4.42699	8.0261	2.38621	0.938649	4.27804	0	1.1903	6.3737	0	0	0	1.02618	0	1.07524	1.0641	1.30865	NA	SEG: 0.24 (29/121)	NA	NA	NA	NA	NA	NA	NA	NA	NO
10620	Nippo_chrIV.g8864	1.07835	-2.58113	1.33731	-1.93009	0.0535957	0.999539	1.15942	0	0	3.57931	0.938649	3.42243	0	7.14183	0	0	0	0	1.02618	0	0	1.0641	0	TM(12x)	SEG: 0.10 (50/508)	NA	MFS_1 [PF07690.19]; Sugar_tr [PF00083.27]	Glucose transporter GLUT [IPR045263]; MFS transporter superfamily [IPR036259]; Major facilitator superfamily domain [IPR020846]; Major facilitator, sugar transporter-like [IPR005828]; Sugar transporter, conserved site [IPR005829]; Sugar/inositol transporter [IPR003663]	Sugar (and other) transporter	NA	GO:0006810-transport(L=3),GO:0008150-biological_process(L=0),GO:0009987-cellular process(L=1),GO:0044699-single-organism process(L=1),GO:0044763-single-organism cellular process(L=2),GO:0044765-single-organism transport(L=3),GO:0051179-localization(L=1),GO:0051234-establishment of localization(L=2),GO:0055085-transmembrane transport(L=4),	GO:0005575-cellular_component(L=0),GO:0016020-membrane(L=1),GO:0016021-integral component of membrane(L=4),GO:0031224-intrinsic component of membrane(L=3),GO:0044425-membrane part(L=2),	GO:0003674-molecular_function(L=0),GO:0005215-transporter activity(L=1),GO:0022857-transmembrane transporter activity(L=2),GO:0022891-substrate-specific transmembrane transporter activity(L=3),GO:0022892-substrate-specific transporter activity(L=2),	NO
10587	Nippo_chrIV.g8831	1.09423	-2.57251	1.11664	-2.30379	0.0212345	0.779323	1.19209	1.13794	0	3.38577	0.887895	0	3.60325	2.4477	3.932	0	0	1.04465	0.970689	0	0	0	0	TM(7x)	SEG: 0.12 (36/308)	NA	7TM_GPCR_Srx [PF10328.12]; 7tm_1 [PF00001.24]	7TM GPCR, serpentine receptor class x (Srx) [IPR019430]; GPCR, rhodopsin-like, 7TM [IPR017452]	Serpentine type 7TM GPCR chemoreceptor Srx	NA	GO:0007154-cell communication(L=2),GO:0007165-signal transduction(L=3),GO:0007166-cell surface receptor signaling pathway(L=4),GO:0007186-G-protein coupled receptor signaling pathway(L=4),GO:0008150-biological_process(L=0),GO:0009987-cellular process(L=1),GO:0023052-signaling(L=1),GO:0044699-single-organism process(L=1),GO:0044700-single organism signaling(L=2),GO:0044763-single-organism cellular…	GO:0005575-cellular_component(L=0),GO:0016020-membrane(L=1),GO:0016021-integral component of membrane(L=4),GO:0031224-intrinsic component of membrane(L=3),GO:0044425-membrane part(L=2),	GO:0003674-molecular_function(L=0),GO:0004871-signal transducer activity(L=1),GO:0004872-receptor activity(L=2),GO:0004888-transmembrane signaling receptor activity(L=3),GO:0004930-G-protein coupled receptor activity(L=4),GO:0038023-signaling receptor activity(L=2),GO:0060089-molecular transducer activity(L=1),	NO
2829	Nippo_chrII.g2829	0.608604	-2.57157	1.49455	-1.72063	0.0853185	0.999539	1.1085	2.1163	0	0.899894	0.707972	0	0	4.55214	0.961468	0	0	0	0	0	0	0	0	NA	NA	NA	NA	NA	phosphotransferase activity, alcohol group as acceptor	NA	GO:0006464-cellular protein modification process(L=5),GO:0006468-protein phosphorylation(L=6),GO:0006793-phosphorus metabolic process(L=3),GO:0006796-phosphate-containing compound metabolic process(L=4),GO:0008150-biological_process(L=0),GO:0008152-metabolic process(L=1),GO:0009987-cellular process(L=1),GO:0016310-phosphorylation(L=5),GO:0019538-protein metabolic process(L=3),GO:0036211-protein m…	NA	GO:0000166-nucleotide binding(L=3),GO:0001882-nucleoside binding(L=3),GO:0001883-purine nucleoside binding(L=4),GO:0003674-molecular_function(L=0),GO:0003824-catalytic activity(L=1),GO:0004672-protein kinase activity(L=5),GO:0005488-binding(L=1),GO:0005524-ATP binding(L=7),GO:0016301-kinase activity(L=4),GO:0016740-transferase activity(L=2),GO:0016772-transferase activity, transferring phosphorus…	NO
3129	Nippo_chrII.g3129	1.41835	-2.56895	1.43636	-1.78851	0.0736931	0.999539	0	2.2135	0	2.38621	0	0	4.67264	11.903	0	0.932319	0.928933	0	0	0	1.07524	0	0	TM(7x)	SEG: 0.07 (30/404)	NA	NA	GPCR, rhodopsin-like, 7TM [IPR017452]	NA	NA	GO:0007154-cell communication(L=2),GO:0007165-signal transduction(L=3),GO:0007166-cell surface receptor signaling pathway(L=4),GO:0007186-G-protein coupled receptor signaling pathway(L=4),GO:0008150-biological_process(L=0),GO:0009987-cellular process(L=1),GO:0023052-signaling(L=1),GO:0044699-single-organism process(L=1),GO:0044700-single organism signaling(L=2),GO:0044763-single-organism cellular…	GO:0005575-cellular_component(L=0),GO:0016020-membrane(L=1),GO:0016021-integral component of membrane(L=4),GO:0031224-intrinsic component of membrane(L=3),GO:0044425-membrane part(L=2),	GO:0003674-molecular_function(L=0),GO:0004871-signal transducer activity(L=1),GO:0004872-receptor activity(L=2),GO:0004888-transmembrane signaling receptor activity(L=3),GO:0004930-G-protein coupled receptor activity(L=4),GO:0038023-signaling receptor activity(L=2),GO:0060089-molecular transducer activity(L=1),	NO
11580	Nippo_chrIV.g9824	0.932823	-2.56717	1.90674	-1.34636	0.178186	0.999539	3.49741	0	4.03516	0	0	0	0	7.18118	0	0	0	0	0	0	0	0	1.14423	TM(1x)	SEG: 0.45 (139/308)	NA	Col_cuticle_N [PF01484.20]; Collagen [PF01391.21]	Collagen triple helix repeat [IPR008160]; Nematode cuticle collagen, N-terminal [IPR002486]	collagen, type	NA	GO:0002009-morphogenesis of an epithelium(L=5),GO:0002119-nematode larval development(L=5),GO:0002164-larval development(L=4),GO:0006810-transport(L=3),GO:0006897-endocytosis(L=5),GO:0006898-receptor-mediated endocytosis(L=6),GO:0007275-multicellular organism development(L=3),GO:0008150-biological_process(L=0),GO:0008152-metabolic process(L=1),GO:0009056-catabolic process(L=2),GO:0009057-macromol…	GO:0005575-cellular_component(L=0),GO:0005576-extracellular region(L=1),GO:0005578-proteinaceous extracellular matrix(L=3),GO:0005581-collagen trimer(L=3),GO:0016020-membrane(L=1),GO:0016021-integral component of membrane(L=4),GO:0031012-extracellular matrix(L=2),GO:0031224-intrinsic component of membrane(L=3),GO:0044420-extracellular matrix component(L=3),GO:0044421-extracellular region part(L=2…	GO:0003674-molecular_function(L=0),GO:0005198-structural molecule activity(L=1),GO:0005201-extracellular matrix structural constituent(L=2),GO:0042302-structural constituent of cuticle(L=2),GO:0042329-structural constituent of collagen and cuticulin-based cuticle(L=3),	NO
4635	Nippo_chrII.g4635	1.04899	-2.56131	1.44442	-1.77324	0.0761884	0.999539	0.579709	2.2135	11.0359	1.1931	0	0.855608	0	0	0	0	0.928933	0	1.02618	0	0	0	0	TM(1x)	SEG: 0.38 (110/287)	NA	Col_cuticle_N [PF01484.20]; Collagen [PF01391.21]	Collagen triple helix repeat [IPR008160]; Nematode cuticle collagen, N-terminal [IPR002486]	Col_cuticle_N	NA	GO:0008150-biological_process(L=0),GO:0009653-anatomical structure morphogenesis(L=3),GO:0010171-body morphogenesis(L=4),GO:0032502-developmental process(L=1),GO:0044699-single-organism process(L=1),GO:0044767-single-organism developmental process(L=2),GO:0048856-anatomical structure development(L=2),	GO:0005575-cellular_component(L=0),GO:0016020-membrane(L=1),GO:0016021-integral component of membrane(L=4),GO:0031224-intrinsic component of membrane(L=3),GO:0044425-membrane part(L=2),	GO:0003674-molecular_function(L=0),GO:0005198-structural molecule activity(L=1),GO:0042302-structural constituent of cuticle(L=2),	NO
15383	Nippo_chrX.g15384	3.02112	-2.55032	0.909308	-2.80468	0.00503661	0.460589	5.79709	2.2135	4.01305	0	2.81595	10.2673	8.17712	1.1903	10.1979	0	4.64466	1.01601	1.02618	0	0	0	0	NA	NA	NA	NA	Acyl-CoA N-acyltransferase [IPR016181]; Glycine N-acyltransferase [IPR010313]	Inherit from NOG: glycine N-acyltransferase activity	NA	GO:0008150-biological_process(L=0),GO:0008152-metabolic process(L=1),	GO:0005575-cellular_component(L=0),GO:0005622-intracellular(L=3),GO:0005623-cell(L=1),GO:0005737-cytoplasm(L=4),GO:0005783-endoplasmic reticulum(L=4),GO:0043226-organelle(L=1),GO:0043227-membrane-bounded organelle(L=2),GO:0043229-intracellular organelle(L=3),GO:0043231-intracellular membrane-bounded organelle(L=4),GO:0044424-intracellular part(L=3),GO:0044444-cytoplasmic part(L=4),GO:0044464-cell…	GO:0003674-molecular_function(L=0),GO:0003824-catalytic activity(L=1),GO:0008080-N-acetyltransferase activity(L=6),GO:0016407-acetyltransferase activity(L=5),GO:0016410-N-acyltransferase activity(L=5),GO:0016740-transferase activity(L=2),GO:0016746-transferase activity, transferring acyl groups(L=3),GO:0016747-transferase activity, transferring acyl groups other than amino-acyl groups(L=4),	NO
721	Nippo_chrI.g1647	0.559782	-2.53685	2.78344	-0.91141	0.362079	0.999539	0	4.10029	5.416	0	0	0	0	0	0	0	0	0	0	0	0	0	0	SigP	SEG: 0.02 (12/637)	NA	An_peroxidase [PF03098.18]	Haem peroxidase domain superfamily, animal type [IPR037120]; Haem peroxidase superfamily [IPR010255]; Haem peroxidase, animal-type [IPR019791]	Animal haem peroxidase	NA	GO:0006950-response to stress(L=2),GO:0006979-response to oxidative stress(L=3),GO:0008150-biological_process(L=0),GO:0008152-metabolic process(L=1),GO:0044710-single-organism metabolic process(L=2),GO:0050896-response to stimulus(L=1),GO:0055114-oxidation-reduction process(L=3),	NA	GO:0003674-molecular_function(L=0),GO:0003824-catalytic activity(L=1),GO:0004601-peroxidase activity(L=2),GO:0005488-binding(L=1),GO:0016209-antioxidant activity(L=1),GO:0016491-oxidoreductase activity(L=2),GO:0016684-oxidoreductase activity, acting on peroxide as acceptor(L=3),GO:0020037-heme binding(L=4),GO:0046906-tetrapyrrole binding(L=3),GO:0097159-organic cyclic compound binding(L=2),GO:190…	NO
14200	Nippo_chrV.g14201	1.00553	-2.53344	1.36801	-1.85192	0.0640369	0.999539	0	2.89473	0	0.898688	0	4.47573	1.52768	0.89658	5.00118	0	1.39941	0	0	0	0	0	0	TM(4x); TM(8x)	SEG: 0.08 (15/195)	NA	7TM_GPCR_Sru [PF10322.12]; Srg [PF02118.24]	7TM GPCR, serpentine receptor class u (Sru) [IPR003839]	Serpentine Receptor, class U family member	NA	NA	GO:0005575-cellular_component(L=0),GO:0016020-membrane(L=1),GO:0016021-integral component of membrane(L=4),GO:0031224-intrinsic component of membrane(L=3),GO:0044425-membrane part(L=2),	NA	NO
10995	Nippo_chrIV.g9239	1.35539	-2.53087	1.14508	-2.21021	0.0270903	0.842536	1.73913	1.10675	0	2.38621	0	7.70047	3.50448	3.57091	0	0.932319	0	0	1.02618	0	1.07524	0	0	SigP	SEG: 0.12 (29/239)	NA	NA	NA	NA	NA	GO:0000003-reproduction(L=1),GO:0008150-biological_process(L=0),	GO:0005575-cellular_component(L=0),GO:0016020-membrane(L=1),GO:0016021-integral component of membrane(L=4),GO:0031224-intrinsic component of membrane(L=3),GO:0044425-membrane part(L=2),	NA	NO
13067	Nippo_chrV.g13068	1.36126	-2.52903	1.62311	-1.55813	0.119202	0.999539	2.31883	0	0	0	5.63189	5.13365	7.00896	0	0	0	0	3.04803	0	0	0	0	0	NA	SEG: 0.05 (13/244)	NCoils: 0.09 (21/244)	MADF_DNA_bdg [PF10545.12]	MADF domain [IPR006578]; Transcription factor Adf-1 [IPR039353]	Inherit from euNOG: anatomical structure morphogenesis	NA	NA	NA	NA	NO
6049	Nippo_chrIII.g6049	1.06977	-2.52638	1.06707	-2.36758	0.0179046	0.739928	1.20921	2.30856	0.687155	4.97737	0.978961	0	2.43666	2.48285	1.32949	0	0	0	1.07025	0.705624	0	0	0	TM(1x); TM(2x)	NA	NA	NA	G protein-coupled receptor, rhodopsin-like [IPR000276]; GPCR, rhodopsin-like, 7TM [IPR017452]	7 transmembrane receptor (rhodopsin family)	4080	GO:0003008-system process(L=2),GO:0007154-cell communication(L=2),GO:0007165-signal transduction(L=3),GO:0007166-cell surface receptor signaling pathway(L=4),GO:0007186-G-protein coupled receptor signaling pathway(L=4),GO:0007213-G-protein coupled acetylcholine receptor signaling pathway(L=5),GO:0007267-cell-cell signaling(L=3),GO:0007268-chemical synaptic transmission(L=7),GO:0008150-biological_…	GO:0005575-cellular_component(L=0),GO:0005623-cell(L=1),GO:0005886-plasma membrane(L=3),GO:0005887-integral component of plasma membrane(L=4),GO:0016020-membrane(L=1),GO:0016021-integral component of membrane(L=4),GO:0031224-intrinsic component of membrane(L=3),GO:0031226-intrinsic component of plasma membrane(L=3),GO:0044425-membrane part(L=2),GO:0044459-plasma membrane part(L=3),GO:0044464-cell…	GO:0003674-molecular_function(L=0),GO:0004871-signal transducer activity(L=1),GO:0004872-receptor activity(L=2),GO:0004888-transmembrane signaling receptor activity(L=3),GO:0004930-G-protein coupled receptor activity(L=4),GO:0008227-G-protein coupled amine receptor activity(L=5),GO:0015464-acetylcholine receptor activity(L=4),GO:0016907-G-protein coupled acetylcholine receptor activity(L=5),GO:00…	NO
2148	Nippo_chrI.g427	0.664065	-2.50851	1.90164	-1.31913	0.187126	0.999539	0	6.14272	0.755815	0	2.2929	0	0	2.09766	0	0	0	0	0	0	0	0	0	SigP	SEG: 0.02 (10/640)	NA	Lectin_C [PF00059.24]; RVT_1 [PF00078.30]	C-type lectin fold [IPR016187]; C-type lectin, conserved site [IPR018378]; C-type lectin-like [IPR001304]; C-type lectin-like/link domain superfamily [IPR016186]; DNA/RNA polymerase superfamily [IPR043502]; Endonuclease/exonuclease/phosphatase superfamily [IPR036691]; Reverse transcriptase domain [IPR000477]	Inherit from KOG: Cytochrome p450	NA	GO:0006139-nucleobase-containing compound metabolic process(L=3),GO:0006259-DNA metabolic process(L=4),GO:0006260-DNA replication(L=5),GO:0006278-RNA-dependent DNA biosynthetic process(L=7),GO:0006725-cellular aromatic compound metabolic process(L=3),GO:0006807-nitrogen compound metabolic process(L=2),GO:0008150-biological_process(L=0),GO:0008152-metabolic process(L=1),GO:0009058-biosynthetic pro…	NA	GO:0003674-molecular_function(L=0),GO:0003676-nucleic acid binding(L=3),GO:0003723-RNA binding(L=4),GO:0003824-catalytic activity(L=1),GO:0003964-RNA-directed DNA polymerase activity(L=6),GO:0004518-nuclease activity(L=4),GO:0004519-endonuclease activity(L=5),GO:0005488-binding(L=1),GO:0005506-iron ion binding(L=6),GO:0009055-electron carrier activity(L=1),GO:0016491-oxidoreductase activity(L=2),…	NO
6494	Nippo_chrIII.g6494	4.98557	-2.50375	0.977389	-2.56167	0.010417	0.571326	3.47825	2.2135	2.00653	47.7241	8.44784	5.98925	2.33632	1.1903	0	3.72927	0	0	0	2.0297	4.30096	0	1.30865	SigP+TM(5x); TM(6x)	SEG: 0.02 (10/463)	NA	PQ-loop [PF04193.17]	Lysosomal cystine transporter [IPR005282]; PQ-loop repeat [IPR006603]	phagocytosis	4142	GO:0006810-transport(L=3),GO:0006897-endocytosis(L=5),GO:0006909-phagocytosis(L=4),GO:0008150-biological_process(L=0),GO:0016192-vesicle-mediated transport(L=4),GO:0044699-single-organism process(L=1),GO:0044765-single-organism transport(L=3),GO:0051179-localization(L=1),GO:0051234-establishment of localization(L=2),	GO:0000323-lytic vacuole(L=6),GO:0005575-cellular_component(L=0),GO:0005622-intracellular(L=3),GO:0005623-cell(L=1),GO:0005737-cytoplasm(L=4),GO:0005764-lysosome(L=7),GO:0005765-lysosomal membrane(L=7),GO:0005773-vacuole(L=5),GO:0005774-vacuolar membrane(L=6),GO:0016020-membrane(L=1),GO:0016021-integral component of membrane(L=4),GO:0030139-endocytic vesicle(L=6),GO:0031090-organelle membrane(L=3…	GO:0003674-molecular_function(L=0),	NO
14231	Nippo_chrV.g14232	0.529997	-2.44941	1.46252	-1.67479	0.093975	0.999539	1.15942	0	1.00326	0	0	0.855608	2.33632	2.38061	1.27474	0	0	0	0	0	0	0	0	SigP+TM(1x); TM(1x)	NA	NA	NA	NA	NA	NA	NA	NA	NA	NO
3778	Nippo_chrII.g3778	1.01111	-2.44366	1.37886	-1.77223	0.076357	0.999539	0	0	2.00653	2.38621	1.8773	0	0	1.1903	7.64844	0	0	1.01601	0	0	0	1.0641	0	SigP	SEG: 0.08 (79/1013)	NCoils: 0.04 (42/1013); 0.06 (42/763)	NA	NA	NA	NA	NA	NA	NA	NO
9775	Nippo_chrIV.g11227	4.91938	-2.44131	1.92135	-1.27062	0.203863	0.999539	31.3043	0	2.00653	0	0	0	38.5493	0	0	0	6.50253	0	2.05235	0	2.15048	54.2689	0	SigP+TM(1x)	NA	NA	Glyco_tran_28_C [PF04101.19]; UDPGT [PF00201.21]	UDP-glucuronosyl/UDP-glucosyltransferase [IPR002213]	Glycosyltransferase family 28 C-terminal domain	NA	GO:0008150-biological_process(L=0),GO:0008152-metabolic process(L=1),GO:0010876-lipid localization(L=3),GO:0019915-lipid storage(L=4),GO:0033036-macromolecule localization(L=2),GO:0051179-localization(L=1),	GO:0005575-cellular_component(L=0),GO:0016020-membrane(L=1),GO:0016021-integral component of membrane(L=4),GO:0031224-intrinsic component of membrane(L=3),GO:0044425-membrane part(L=2),	GO:0003674-molecular_function(L=0),GO:0003824-catalytic activity(L=1),GO:0016740-transferase activity(L=2),GO:0016757-transferase activity, transferring glycosyl groups(L=3),GO:0016758-transferase activity, transferring hexosyl groups(L=4),	NO
7293	Nippo_chrIII.g7294	1.21757	-2.44104	1.07182	-2.27747	0.0227584	0.790984	4.63767	3.32025	5.01631	0	0.938649	1.71122	1.16816	0	1.27474	0	0.928933	0	1.02618	0.676568	0	0	0	NA	SEG: 0.02 (15/613)	NA	RVT_1 [PF00078.30]	DNA/RNA polymerase superfamily [IPR043502]; Reverse transcriptase domain [IPR000477]; Reverse transcriptase/Diguanylate cyclase domain [IPR043128]	Inherit from KOG: Cytochrome p450	NA	GO:0006139-nucleobase-containing compound metabolic process(L=3),GO:0006259-DNA metabolic process(L=4),GO:0006260-DNA replication(L=5),GO:0006278-RNA-dependent DNA biosynthetic process(L=7),GO:0006725-cellular aromatic compound metabolic process(L=3),GO:0006807-nitrogen compound metabolic process(L=2),GO:0008150-biological_process(L=0),GO:0008152-metabolic process(L=1),GO:0009058-biosynthetic pro…	NA	GO:0003674-molecular_function(L=0),GO:0003676-nucleic acid binding(L=3),GO:0003723-RNA binding(L=4),GO:0003824-catalytic activity(L=1),GO:0003964-RNA-directed DNA polymerase activity(L=6),GO:0004518-nuclease activity(L=4),GO:0004519-endonuclease activity(L=5),GO:0005488-binding(L=1),GO:0005506-iron ion binding(L=6),GO:0009055-electron carrier activity(L=1),GO:0016491-oxidoreductase activity(L=2),…	NO
9027	Nippo_chrIV.g10479	1.75133	-2.44015	1.56781	-1.55641	0.119611	0.999539	0.579709	0	3.00979	0	12.2024	8.55608	1.16816	0	0	0	0	0	0	0	0	4.25638	0	NA	SEG: 0.14 (16/111)	NA	NA	NA	NA	NA	NA	NA	NA	NO
789	Nippo_chrI.g1708	0.538231	-2.43739	1.5088	-1.61545	0.106214	0.999539	0	1.10675	0	2.38621	0	0.855608	2.33632	1.1903	1.27474	0	0	0	0	0	0	0	0	NA	SEG: 0.19 (52/267)	NCoils: 0.10 (28/267)	zf-CCHC [PF00098.26]	Zinc finger, CCHC-type [IPR001878]; Zinc finger, CCHC-type superfamily [IPR036875]	NA	NA	NA	NA	NA	NO
13316	Nippo_chrV.g13317	21.9619	-2.43559	0.81056	-3.00482	0.00265735	0.374612	20.9205	19.2123	5.0277	12.0847	96.9782	11.2661	1.1832	141.196	12.9115	0.944324	0.940894	1.02909	0	19.8731	3.26725	10.778	15.7395	TM(1x)	SEG: 0.02 (10/429)	NA	Lipase_GDSL [PF00657.25]; Lipase_GDSL_2 [PF13472.9]	GDSL lipase/esterase [IPR001087]; Phospholipase B [IPR035547]; Phospholipase B1, membrane-associated [IPR038885]; SGNH hydrolase superfamily [IPR036514]	Phospholipase B1	3.01e+26	GO:0006412-translation(L=5),GO:0006629-lipid metabolic process(L=3),GO:0008150-biological_process(L=0),GO:0008152-metabolic process(L=1),GO:0009058-biosynthetic process(L=2),GO:0009059-macromolecule biosynthetic process(L=4),GO:0009987-cellular process(L=1),GO:0010467-gene expression(L=4),GO:0010876-lipid localization(L=3),GO:0019538-protein metabolic process(L=3),GO:0019915-lipid storage(L=4),GO…	GO:0005575-cellular_component(L=0),GO:0005622-intracellular(L=3),GO:0005623-cell(L=1),GO:0005737-cytoplasm(L=4),GO:0005840-ribosome(L=5),GO:0016020-membrane(L=1),GO:0016021-integral component of membrane(L=4),GO:0030529-intracellular ribonucleoprotein complex(L=4),GO:0031224-intrinsic component of membrane(L=3),GO:0032991-macromolecular complex(L=1),GO:0043226-organelle(L=1),GO:0043228-non-membra…	GO:0003674-molecular_function(L=0),GO:0003735-structural constituent of ribosome(L=2),GO:0003824-catalytic activity(L=1),GO:0004620-phospholipase activity(L=5),GO:0004622-lysophospholipase activity(L=5),GO:0005198-structural molecule activity(L=1),GO:0005488-binding(L=1),GO:0008270-zinc ion binding(L=6),GO:0016298-lipase activity(L=4),GO:0016740-transferase activity(L=2),GO:0016757-transferase ac…	NO
9196	Nippo_chrIV.g10648	0.510425	-2.4298	2.01917	-1.20336	0.228835	0.999539	0.712667	0	0.683394	0	0	5.81785	0	1.4633	0	0	0	0	0	0	0	0	0	SigP	SEG: 0.13 (52/411)	NA	NA	NA	NA	NA	NA	NA	NA	NO
9669	Nippo_chrIV.g11121	0.509971	-2.42578	1.69224	-1.43347	0.151723	0.999539	2.89854	1.10675	1.00326	2.38621	0	0	0	0	1.27474	0	0	0	0	0	0	0	0	NA	NA	NA	NA	NA	NA	NA	NA	NA	NA	NO
11247	Nippo_chrIV.g9491	0.501463	-2.38298	1.9474	-1.22367	0.221076	0.999539	1.73913	0	2.00653	0	0	0	3.50448	0	1.27474	0	0	0	0	0	0	0	0	TM(1x)	SEG: 0.54 (168/309)	NA	Col_cuticle_N [PF01484.20]; Collagen [PF01391.21]	Collagen triple helix repeat [IPR008160]; Nematode cuticle collagen, N-terminal [IPR002486]	collagen, type	NA	GO:0002009-morphogenesis of an epithelium(L=5),GO:0002119-nematode larval development(L=5),GO:0002164-larval development(L=4),GO:0006810-transport(L=3),GO:0006897-endocytosis(L=5),GO:0006898-receptor-mediated endocytosis(L=6),GO:0007275-multicellular organism development(L=3),GO:0008150-biological_process(L=0),GO:0008152-metabolic process(L=1),GO:0009056-catabolic process(L=2),GO:0009057-macromol…	GO:0005575-cellular_component(L=0),GO:0005576-extracellular region(L=1),GO:0005578-proteinaceous extracellular matrix(L=3),GO:0005581-collagen trimer(L=3),GO:0016020-membrane(L=1),GO:0016021-integral component of membrane(L=4),GO:0031012-extracellular matrix(L=2),GO:0031224-intrinsic component of membrane(L=3),GO:0044420-extracellular matrix component(L=3),GO:0044421-extracellular region part(L=2…	GO:0003674-molecular_function(L=0),GO:0005198-structural molecule activity(L=1),GO:0005201-extracellular matrix structural constituent(L=2),GO:0042302-structural constituent of cuticle(L=2),GO:0042329-structural constituent of collagen and cuticulin-based cuticle(L=3),	NO
1032	Nippo_chrI.g1927	0.944215	-2.3819	1.13098	-2.10604	0.0352005	0.929206	1.15942	2.2135	2.00653	2.38621	0	1.71122	2.33632	2.38061	0	0	1.85787	0	0	0	0	0	0	NA	SEG: 0.04 (5/112)	NA	CDK2AP [PF09806.12]	Cyclin-dependent kinase 2-associated protein 1/2 [IPR017266]	Cyclin-dependent kinase 2-associated protein	NA	GO:0006793-phosphorus metabolic process(L=3),GO:0006796-phosphate-containing compound metabolic process(L=4),GO:0008150-biological_process(L=0),GO:0008152-metabolic process(L=1),GO:0009987-cellular process(L=1),GO:0016310-phosphorylation(L=5),GO:0044237-cellular metabolic process(L=2),	NA	GO:0003674-molecular_function(L=0),GO:0003824-catalytic activity(L=1),GO:0016301-kinase activity(L=4),GO:0016740-transferase activity(L=2),GO:0016772-transferase activity, transferring phosphorus-containing groups(L=3),	NO
5617	Nippo_chrII.g5617	0.50351	-2.37683	1.98979	-1.19451	0.232278	0.999539	0	1.10675	3.00979	0	0.938649	0	3.50448	0	0	0	0	0	0	0	0	0	0	TM(8x)	SEG: 0.11 (49/457)	NA	Presenilin [PF01080.20]	Peptidase A22A, presenilin [IPR001108]; Presenilin, C-terminal [IPR042524]; Presenilin/signal peptide peptidase [IPR006639]	presenilin	4310430000000000	GO:0000041-transition metal ion transport(L=7),GO:0000902-cell morphogenesis(L=5),GO:0003002-regionalization(L=5),GO:0006508-proteolysis(L=4),GO:0006509-membrane protein ectodomain proteolysis(L=6),GO:0006518-peptide metabolic process(L=4),GO:0006807-nitrogen compound metabolic process(L=2),GO:0006810-transport(L=3),GO:0006811-ion transport(L=4),GO:0006812-cation transport(L=5),GO:0006816-calcium…	GO:0000323-lytic vacuole(L=6),GO:0005575-cellular_component(L=0),GO:0005622-intracellular(L=3),GO:0005623-cell(L=1),GO:0005634-nucleus(L=5),GO:0005737-cytoplasm(L=4),GO:0005739-mitochondrion(L=5),GO:0005740-mitochondrial envelope(L=6),GO:0005743-mitochondrial inner membrane(L=5),GO:0005764-lysosome(L=7),GO:0005765-lysosomal membrane(L=7),GO:0005773-vacuole(L=5),GO:0005774-vacuolar membrane(L=6),G…	GO:0003674-molecular_function(L=0),GO:0003824-catalytic activity(L=1),GO:0004175-endopeptidase activity(L=5),GO:0004190-aspartic-type endopeptidase activity(L=6),GO:0005488-binding(L=1),GO:0005515-protein binding(L=2),GO:0008233-peptidase activity(L=3),GO:0016787-hydrolase activity(L=2),GO:0042802-identical protein binding(L=3),GO:0042803-protein homodimerization activity(L=4),GO:0046983-protein …	NO
3617	Nippo_chrII.g3617	0.505026	-2.37199	2.84099	-0.834917	0.403764	0.999539	0	0	0	0	0	0	0	4.76122	3.82422	0	0	0	0	0	0	0	0	NA	SEG: 0.07 (19/290)	NCoils: 0.29 (84/290); 0.29 (125/437)	NA	NA	NA	NA	NA	NA	NA	NO
42	Nippo_chrI.g1035	4.04165	-2.36244	0.692927	-3.40936	0.000651155	0.260195	5.25344	5.10319	12.8889	7.70192	12.9843	4.84605	5.7066	0	4.33198	0	1.05227	0	2.32485	3.11964	0	0.981304	2.41366	SigP	SEG: 0.18 (28/159)	NA	NA	NA	NA	NA	NA	NA	NA	NO
5173	Nippo_chrII.g5173	5.1212	-2.36132	0.918808	-2.56999	0.0101702	0.56608	0	1.10675	6.01958	7.15862	5.63189	0.855608	15.1861	3.57091	34.418	0	0	3.04803	3.07853	0.676568	1.07524	0	5.2346	SigP	SEG: 0.06 (7/116)	NA	NA	NA	NA	NA	GO:0007275-multicellular organism development(L=3),GO:0008150-biological_process(L=0),GO:0009790-embryo development(L=4),GO:0009792-embryo development ending in birth or egg hatching(L=5),GO:0032501-multicellular organismal process(L=1),GO:0032502-developmental process(L=1),GO:0044699-single-organism process(L=1),GO:0044707-single-multicellular organism process(L=2),GO:0044767-single-organism dev…	NA	NA	NO
4087	Nippo_chrII.g4087	0.497227	-2.35181	1.74455	-1.34809	0.177629	0.999539	0.579709	4.42699	1.00326	0	0	0	1.16816	0	1.27474	0	0	0	0	0	0	0	0	NA	NA	NA	GST_C [PF00043.28]; GST_C_3 [PF14497.9]; GST_N [PF02798.23]	Glutathione S-transferase, C-terminal [IPR004046]; Glutathione S-transferase, C-terminal domain superfamily [IPR036282]; Glutathione S-transferase, C-terminal-like [IPR010987]; Glutathione S-transferase, N-terminal [IPR004045]; Thioredoxin-like superfamily [IPR036249]	Glutathione S-transferase, N-terminal domain	4809810000000	GO:0008150-biological_process(L=0),	GO:0005575-cellular_component(L=0),	NA	NO
5979	Nippo_chrIII.g5979	0.921297	-2.35141	1.13359	-2.0743	0.0380514	0.942476	0.610866	2.72899	2.1326	1.25723	0	1.80319	0	1.26509	4.02976	0.990897	0	0	0.843437	0	0	0	0	NA	SEG: 0.24 (43/182)	NCoils: 0.24 (36/149); 0.20 (36/182); 0.21 (31/148)	NA	NA	NA	NA	NA	NA	NA	NO
3047	Nippo_chrII.g3047	4.68359	-2.34141	1.17397	-1.99443	0.0461048	0.993492	6.9565	14.3877	0	0	40.3619	2.56682	2.33632	0	1.27474	8.39087	0.928933	0	0	1.35314	0	1.0641	0	NA	NA	NA	GST_C [PF00043.28]; GST_C_3 [PF14497.9]; GST_N [PF02798.23]; GST_N_3 [PF13417.9]	Glutathione S-transferase, C-terminal [IPR004046]; Glutathione S-transferase, C-terminal domain superfamily [IPR036282]; Glutathione S-transferase, C-terminal-like [IPR010987]; Glutathione S-transferase, N-terminal [IPR004045]; Glutathione transferase family [IPR040079]; Thioredoxin-like superfamily [IPR036249]	Glutathione S-transferase, N-terminal domain	4809810000000	GO:0008150-biological_process(L=0),	GO:0005575-cellular_component(L=0),	NA	NO
15829	Nippo_chrX.g15830	0.878675	-2.33954	1.22368	-1.91189	0.0558904	0.999539	4.57198	0	2.05708	2.31934	0	0.83163	1.19759	2.3139	0	0	0.952339	0	0	0.693615	0	0	0	TM(7x)	SEG: 0.04 (17/398)	NA	NA	G protein-coupled receptor, rhodopsin-like [IPR000276]; GPCR, rhodopsin-like, 7TM [IPR017452]	NA	NA	GO:0007154-cell communication(L=2),GO:0007165-signal transduction(L=3),GO:0007166-cell surface receptor signaling pathway(L=4),GO:0007186-G-protein coupled receptor signaling pathway(L=4),GO:0008150-biological_process(L=0),GO:0009987-cellular process(L=1),GO:0023052-signaling(L=1),GO:0044699-single-organism process(L=1),GO:0044700-single organism signaling(L=2),GO:0044763-single-organism cellular…	GO:0005575-cellular_component(L=0),GO:0016020-membrane(L=1),GO:0016021-integral component of membrane(L=4),GO:0031224-intrinsic component of membrane(L=3),GO:0044425-membrane part(L=2),	GO:0003674-molecular_function(L=0),GO:0004871-signal transducer activity(L=1),GO:0004872-receptor activity(L=2),GO:0004888-transmembrane signaling receptor activity(L=3),GO:0004930-G-protein coupled receptor activity(L=4),GO:0038023-signaling receptor activity(L=2),GO:0060089-molecular transducer activity(L=1),	NO
4908	Nippo_chrII.g4908	21.4154	-2.33892	0.835563	-2.79922	0.00512261	0.460589	4.63767	7.74724	13.0424	0	0.938649	22.2458	10.5134	134.504	116.001	12.1201	7.43146	7.11207	3.07853	0	5.37619	12.7692	6.54325	NA	SEG: 0.08 (12/157)	NCoils: 0.16 (35/213); 0.22 (35/157)	NA	Basic-leucine zipper domain [IPR004827]; Basic-leucine zipper domain superfamily [IPR046347]	NA	NA	NA	NA	NA	NO
2997	Nippo_chrII.g2997	0.473775	-2.32413	1.96416	-1.18327	0.236703	0.999539	0.581203	0	2.00481	0	3.76428	1.70388	0	0	0	0	0	0	0	0	0	0	0	NA	SEG: 0.23 (73/322)	NA	HLH [PF00010.29]	Helix-loop-helix DNA-binding domain superfamily [IPR036638]; Myc-type, basic helix-loop-helix (bHLH) domain [IPR011598]; Myogenic factor [IPR039704]	muscle organ development	NA	GO:0000003-reproduction(L=1),GO:0002119-nematode larval development(L=5),GO:0002164-larval development(L=4),GO:0006139-nucleobase-containing compound metabolic process(L=3),GO:0006351-transcription, DNA-templated(L=5),GO:0006355-regulation of transcription, DNA-templated(L=7),GO:0006357-regulation of transcription from RNA polymerase II promoter(L=8),GO:0006366-transcription from RNA polymerase I…	GO:0005575-cellular_component(L=0),GO:0005576-extracellular region(L=1),GO:0005578-proteinaceous extracellular matrix(L=3),GO:0005581-collagen trimer(L=3),GO:0005622-intracellular(L=3),GO:0005623-cell(L=1),GO:0005634-nucleus(L=5),GO:0031012-extracellular matrix(L=2),GO:0043226-organelle(L=1),GO:0043227-membrane-bounded organelle(L=2),GO:0043229-intracellular organelle(L=3),GO:0043231-intracellula…	GO:0000975-regulatory region DNA binding(L=5),GO:0000976-transcription regulatory region sequence-specific DNA binding(L=7),GO:0000977-RNA polymerase II regulatory region sequence-specific DNA binding(L=8),GO:0000981-RNA polymerase II transcription factor activity, sequence-specific DNA binding(L=3),GO:0001012-RNA polymerase II regulatory region DNA binding(L=7),GO:0001067-regulatory region nucle…	NO
8012	Nippo_chrIII.g8013	1.61828	-2.32347	1.6049	-1.44773	0.147692	0.999539	0.579709	1.10675	0	0	0	10.2673	0	0	11.4727	0	0	2.03202	2.05235	0	0	0	0	SigP	NA	NA	NA	NA	NA	NA	NA	NA	NA	NO
14404	Nippo_chrV.g14405	0.485409	-2.31914	2.85818	-0.811407	0.417132	0.999539	0	0	0	3.57931	0	0	4.67264	0	0	0	0	0	0	0	0	0	0	NA	SEG: 0.11 (15/132)	NA	NA	NA	NA	NA	NA	NA	NA	NO
12905	Nippo_chrV.g12906	1.21284	-2.31467	1.50978	-1.53312	0.125247	0.999539	0	0	0	0	7.50919	1.71122	4.67264	3.57091	0	0	0	0	1.02618	0	0	2.12819	0	TM(5x)	NA	NA	Ion_trans_2 [PF07885.19]	Potassium channel domain [IPR013099]; Two pore domain potassium channel [IPR003280]	Ion channel	NA	GO:0006810-transport(L=3),GO:0006811-ion transport(L=4),GO:0006812-cation transport(L=5),GO:0006813-potassium ion transport(L=7),GO:0008150-biological_process(L=0),GO:0009987-cellular process(L=1),GO:0015672-monovalent inorganic cation transport(L=6),GO:0030001-metal ion transport(L=6),GO:0034220-ion transmembrane transport(L=5),GO:0044699-single-organism process(L=1),GO:0044763-single-organism c…	GO:0005575-cellular_component(L=0),GO:0016020-membrane(L=1),GO:0016021-integral component of membrane(L=4),GO:0031224-intrinsic component of membrane(L=3),GO:0044425-membrane part(L=2),	GO:0003674-molecular_function(L=0),GO:0005215-transporter activity(L=1),GO:0005216-ion channel activity(L=5),GO:0005261-cation channel activity(L=6),GO:0005267-potassium channel activity(L=7),GO:0008324-cation transmembrane transporter activity(L=5),GO:0015075-ion transmembrane transporter activity(L=4),GO:0015077-monovalent inorganic cation transmembrane transporter activity(L=7),GO:0015079-pota…	NO
10057	Nippo_chrIV.g11509	0.663724	-2.30266	2.79232	-0.824641	0.409576	0.999539	0	0	0	0	0	10.2673	0	0	0	0	0	1.01601	0	0	0	0	0	SigP	SEG: 0.30 (182/600)	NA	NA	NA	NA	NA	NA	NA	NA	NO
7995	Nippo_chrIII.g7996	1.2006	-2.29883	1.57261	-1.46179	0.143799	0.999539	0.579709	0	2.00653	2.38621	0	0	1.16816	0	11.4727	2.79696	0	0	0	0	0	0	0	SigP	SEG: 0.09 (14/149)	NA	NA	NA	NA	NA	NA	NA	NA	NO
2200	Nippo_chrI.g474	0.903673	-2.29673	1.75444	-1.30909	0.190502	0.999539	0	0	0	0	9.38649	2.56682	1.16816	0	0	0.932319	0	0	0	0	0	0	1.30865	NA	NA	NA	Motile_Sperm [PF00635.29]	Immunoglobulin-like fold [IPR013783]; Major sperm protein (MSP) domain [IPR000535]; PapD-like superfamily [IPR008962]	NA	NA	NA	NA	NA	NO
11492	Nippo_chrIV.g9736	0.91889	-2.28816	1.18655	-1.92842	0.0538033	0.999539	1.79606	3.14668	0	0	0.889582	2.43265	1.2064	3.68782	0	0	0	0	0	0	1.11044	0	1.35149	TM(7x)	NA	NA	NA	NA	NA	NA	NA	GO:0005575-cellular_component(L=0),GO:0005623-cell(L=1),GO:0005886-plasma membrane(L=3),GO:0016020-membrane(L=1),GO:0016021-integral component of membrane(L=4),GO:0031224-intrinsic component of membrane(L=3),GO:0044425-membrane part(L=2),GO:0044464-cell part(L=2),GO:0071944-cell periphery(L=3),	NA	NO
3831	Nippo_chrII.g3831	1.86185	-2.28508	0.912941	-2.50299	0.0123148	0.61912	2.89854	4.42699	0	0	2.81595	3.42243	4.67264	5.95152	2.54948	1.86464	0	0	0	0.676568	0	1.0641	1.30865	TM(2x)	SEG: 0.07 (52/748)	NA	ASC [PF00858.27]	Degenerin [IPR004726]; Epithelial sodium channel [IPR001873]; Epithelial sodium channel, conserved site [IPR020903]	sodium channel activity	47424960	GO:0006810-transport(L=3),GO:0006811-ion transport(L=4),GO:0006812-cation transport(L=5),GO:0006814-sodium ion transport(L=7),GO:0007610-behavior(L=1),GO:0007638-mechanosensory behavior(L=4),GO:0008150-biological_process(L=0),GO:0008219-cell death(L=3),GO:0009605-response to external stimulus(L=2),GO:0009612-response to mechanical stimulus(L=3),GO:0009628-response to abiotic stimulus(L=2),GO:0009…	GO:0005575-cellular_component(L=0),GO:0005623-cell(L=1),GO:0005886-plasma membrane(L=3),GO:0005887-integral component of plasma membrane(L=4),GO:0016020-membrane(L=1),GO:0016021-integral component of membrane(L=4),GO:0031224-intrinsic component of membrane(L=3),GO:0031226-intrinsic component of plasma membrane(L=3),GO:0031252-cell leading edge(L=3),GO:0031253-cell projection membrane(L=3),GO:0031…	GO:0003674-molecular_function(L=0),GO:0005215-transporter activity(L=1),GO:0005216-ion channel activity(L=5),GO:0005261-cation channel activity(L=6),GO:0005272-sodium channel activity(L=7),GO:0008324-cation transmembrane transporter activity(L=5),GO:0015075-ion transmembrane transporter activity(L=4),GO:0015077-monovalent inorganic cation transmembrane transporter activity(L=7),GO:0015081-sodium …	NO
2596	Nippo_chrI.g830	1.16844	-2.2825	2.22708	-1.02488	0.305418	0.999539	6.29842	0	0	0	0	10.5244	0	0	0	0	0	0	3.04069	0	0	0	0	NA	SEG: 0.10 (26/265)	NA	NA	NA	NA	NA	NA	NA	NA	NO
12768	Nippo_chrV.g12769	0.882483	-2.28139	1.12282	-2.03184	0.04217	0.979606	1.93838	1.03788	0	1.11887	0.880244	3.20948	2.19095	0	2.39085	0	0	0	0	0	1.00834	0	1.22722	NA	SEG: 0.04 (10/276)	NCoils: 0.04 (21/467); 0.08 (21/276)	Amino_oxidase [PF01593.27]; NAD_binding_8 [PF13450.9]	Amine oxidase [IPR002937]; FAD/NAD(P)-binding domain superfamily [IPR036188]	Inherit from opiNOG: UDP-galactopyranose mutase	NA	GO:0000271-polysaccharide biosynthetic process(L=5),GO:0002119-nematode larval development(L=5),GO:0002164-larval development(L=4),GO:0005975-carbohydrate metabolic process(L=3),GO:0005976-polysaccharide metabolic process(L=4),GO:0006810-transport(L=3),GO:0006897-endocytosis(L=5),GO:0006909-phagocytosis(L=4),GO:0006911-phagocytosis, engulfment(L=6),GO:0007275-multicellular organism development(L=…	GO:0005575-cellular_component(L=0),GO:0005622-intracellular(L=3),GO:0005623-cell(L=1),GO:0005737-cytoplasm(L=4),GO:0044424-intracellular part(L=3),GO:0044464-cell part(L=2),	GO:0003674-molecular_function(L=0),GO:0003824-catalytic activity(L=1),GO:0008767-UDP-galactopyranose mutase activity(L=4),GO:0016491-oxidoreductase activity(L=2),GO:0016853-isomerase activity(L=2),GO:0016866-intramolecular transferase activity(L=3),	NO
512	Nippo_chrI.g1459	1.54094	-2.2733	0.981649	-2.3158	0.0205694	0.765004	0.579709	4.42699	3.00979	1.1931	1.8773	2.56682	4.67264	0	3.82422	0	0.928933	0	2.05235	0	0	1.0641	0	SigP+TM(1x); TM(1x)	SEG: 0.03 (17/666)	NA	CUB [PF00431.23]; Ldl_recept_a [PF00057.21]	CUB domain [IPR000859]; LDL receptor-like superfamily [IPR036055]; Low-density lipoprotein (LDL) receptor class A repeat [IPR002172]; Spermadhesin, CUB domain superfamily [IPR035914]	Low-density lipoprotein receptor domain class A	NA	NA	NA	NA	NO
13849	Nippo_chrV.g13850	0.460221	-2.26537	2.04118	-1.10983	0.267072	0.999539	0	1.10675	0	0	4.69324	0.855608	1.16816	0	0	0	0	0	0	0	0	0	0	NA	NA	NA	AAA_11 [PF13086.9]; AAA_12 [PF13087.9]; AAA_19 [PF13245.9]; AAA_30 [PF13604.9]; Viral_helicase1 [PF01443.21]	DNA2/NAM7 helicase, helicase domain [IPR041677]; DNA2/NAM7 helicase-like, C-terminal [IPR041679]; P-loop containing nucleoside triphosphate hydrolase [IPR027417]	tRNA-splicing endonuclease positive	30133015	GO:0000003-reproduction(L=1),GO:0003006-developmental process involved in reproduction(L=2),GO:0006139-nucleobase-containing compound metabolic process(L=3),GO:0006152-purine nucleoside catabolic process(L=7),GO:0006163-purine nucleotide metabolic process(L=5),GO:0006195-purine nucleotide catabolic process(L=7),GO:0006200-obsolete ATP catabolic process(L=),GO:0006259-DNA metabolic process(L=4),GO…	GO:0005575-cellular_component(L=0),GO:0005622-intracellular(L=3),GO:0005623-cell(L=1),GO:0005634-nucleus(L=5),GO:0005654-nucleoplasm(L=5),GO:0005657-replication fork(L=5),GO:0005694-chromosome(L=4),GO:0005730-nucleolus(L=5),GO:0005737-cytoplasm(L=4),GO:0005856-cytoskeleton(L=5),GO:0005875-microtubule associated complex(L=6),GO:0005911-cell-cell junction(L=2),GO:0009506-plasmodesma(L=3),GO:0015630…	GO:0000166-nucleotide binding(L=3),GO:0000981-RNA polymerase II transcription factor activity, sequence-specific DNA binding(L=3),GO:0001071-nucleic acid binding transcription factor activity(L=1),GO:0001882-nucleoside binding(L=3),GO:0001883-purine nucleoside binding(L=4),GO:0002161-aminoacyl-tRNA editing activity(L=5),GO:0003674-molecular_function(L=0),GO:0003676-nucleic acid binding(L=3),GO:00…	NO
9468	Nippo_chrIV.g10920	2.22768	-2.25995	0.830769	-2.72031	0.00652212	0.482482	5.15237	5.59337	2.02815	7.23576	2.84629	1.72966	4.72299	0	2.57695	1.88473	0.938943	0	2.07447	0	1.08683	0	0	TM(3x)	SEG: 0.03 (16/612)	NA	PK_Tyr_Ser-Thr [PF07714.20]; Pkinase [PF00069.28]	Protein kinase domain [IPR000719]; Protein kinase-like domain superfamily [IPR011009]; Serine/threonine-protein kinase, active site [IPR008271]	STYKc	NA	GO:0000003-reproduction(L=1),GO:0002119-nematode larval development(L=5),GO:0002164-larval development(L=4),GO:0006464-cellular protein modification process(L=5),GO:0006468-protein phosphorylation(L=6),GO:0006793-phosphorus metabolic process(L=3),GO:0006796-phosphate-containing compound metabolic process(L=4),GO:0007275-multicellular organism development(L=3),GO:0008150-biological_process(L=0),GO…	GO:0005575-cellular_component(L=0),GO:0016020-membrane(L=1),GO:0016021-integral component of membrane(L=4),GO:0031224-intrinsic component of membrane(L=3),GO:0044425-membrane part(L=2),	GO:0000166-nucleotide binding(L=3),GO:0001882-nucleoside binding(L=3),GO:0001883-purine nucleoside binding(L=4),GO:0003674-molecular_function(L=0),GO:0003824-catalytic activity(L=1),GO:0004672-protein kinase activity(L=5),GO:0005488-binding(L=1),GO:0005524-ATP binding(L=7),GO:0016301-kinase activity(L=4),GO:0016740-transferase activity(L=2),GO:0016772-transferase activity, transferring phosphorus…	NO
9943	Nippo_chrIV.g11395	27.5146	-2.25749	1.01793	-2.21772	0.026574	0.836832	1.15942	25.4552	32.1044	103.8	14.0797	0	79.4348	104.747	33.1432	3.72927	0	1.01601	7.18323	0.676568	18.2791	1.0641	41.8768	NA	NA	NA	CAP [PF00188.29]	CAP domain [IPR014044]; CAP superfamily [IPR035940]; Cysteine-rich secretory protein-related [IPR001283]	SCP	NA	GO:0008150-biological_process(L=0),GO:0040011-locomotion(L=1),	GO:0005575-cellular_component(L=0),GO:0005576-extracellular region(L=1),	NA	NO
4614	Nippo_chrII.g4614	18.9613	-2.25139	1.46182	-1.54013	0.123529	0.999539	0.580009	46.5076	5.01892	40.5866	0	26.5376	40.9068	45.255	66.3209	0	25.0942	0	25.5349	0	0	0	0	NA	SEG: 0.05 (14/311)	NA	Galactosyl_T [PF01762.24]	Glycosyl transferase, family 31 [IPR002659]	Galactosyltransferase	533	GO:0005975-carbohydrate metabolic process(L=3),GO:0006464-cellular protein modification process(L=5),GO:0006486-protein glycosylation(L=6),GO:0008150-biological_process(L=0),GO:0008152-metabolic process(L=1),GO:0009058-biosynthetic process(L=2),GO:0009059-macromolecule biosynthetic process(L=4),GO:0009100-glycoprotein metabolic process(L=4),GO:0009101-glycoprotein biosynthetic process(L=5),GO:000…	GO:0005575-cellular_component(L=0),GO:0005622-intracellular(L=3),GO:0005623-cell(L=1),GO:0005737-cytoplasm(L=4),GO:0005794-Golgi apparatus(L=4),GO:0016020-membrane(L=1),GO:0016021-integral component of membrane(L=4),GO:0031224-intrinsic component of membrane(L=3),GO:0043226-organelle(L=1),GO:0043227-membrane-bounded organelle(L=2),GO:0043229-intracellular organelle(L=3),GO:0043231-intracellular m…	GO:0003674-molecular_function(L=0),GO:0003824-catalytic activity(L=1),GO:0008194-UDP-glycosyltransferase activity(L=4),GO:0008378-galactosyltransferase activity(L=5),GO:0008499-UDP-galactose:beta-N-acetylglucosamine beta-1,3-galactosyltransferase activity(L=6),GO:0016740-transferase activity(L=2),GO:0016757-transferase activity, transferring glycosyl groups(L=3),GO:0016758-transferase activity, t…	NO
1586	Nippo_chrI.g2425	12.6987	-2.25113	0.848627	-2.65267	0.00798572	0.522591	28.9854	7.74724	0	60.8483	38.4846	18.8234	23.3632	1.1903	2.54948	6.52623	15.7919	4.06404	5.13088	0	0	1.0641	1.30865	NA	NA	NA	Ldh_2 [PF02615.17]	Malate/L-lactate dehydrogenase-like [IPR003767]; Malate/L-sulfolactate/L-lactate dehydrogenase-like superfamily [IPR036111]; Malate/L-sulfolactate/L-lactate dehydrogenase-like, NADPH binding domain [IPR043143]; Malate/L-sulfolactate/L-lactate dehydrogenase-like, alpha-helical domain [IPR043144]	Malate/L-lactate dehydrogenase	NA	GO:0000003-reproduction(L=1),GO:0007610-behavior(L=1),GO:0008150-biological_process(L=0),GO:0008152-metabolic process(L=1),GO:0018991-oviposition(L=3),GO:0019098-reproductive behavior(L=2),GO:0022414-reproductive process(L=2),GO:0032501-multicellular organismal process(L=1),GO:0032504-multicellular organism reproduction(L=2),GO:0040011-locomotion(L=1),GO:0044706-multi-multicellular organism proce…	NA	GO:0003674-molecular_function(L=0),GO:0003824-catalytic activity(L=1),GO:0016491-oxidoreductase activity(L=2),	NO
3730	Nippo_chrII.g3730	1.32403	-2.24934	1.10857	-2.02904	0.0424544	0.979865	4.05796	0	2.00653	3.57931	0	2.56682	1.16816	4.76122	1.27474	0	0	0	0	2.0297	0	1.0641	0	NA	NA	NA	DDE_3 [PF13358.9]	Ribonuclease H superfamily [IPR036397]; Tc1-like transposase, DDE domain [IPR038717]	to H28G03.4 Hydra magnipapillata	NA	GO:0006139-nucleobase-containing compound metabolic process(L=3),GO:0006259-DNA metabolic process(L=4),GO:0006310-DNA recombination(L=5),GO:0006313-transposition, DNA-mediated(L=3),GO:0006355-regulation of transcription, DNA-templated(L=7),GO:0006725-cellular aromatic compound metabolic process(L=3),GO:0006807-nitrogen compound metabolic process(L=2),GO:0007154-cell communication(L=2),GO:0007165-…	GO:0005575-cellular_component(L=0),GO:0016020-membrane(L=1),GO:0016021-integral component of membrane(L=4),GO:0031224-intrinsic component of membrane(L=3),GO:0044425-membrane part(L=2),	GO:0003674-molecular_function(L=0),GO:0003676-nucleic acid binding(L=3),GO:0003677-DNA binding(L=4),GO:0003824-catalytic activity(L=1),GO:0004803-transposase activity(L=2),GO:0004871-signal transducer activity(L=1),GO:0004872-receptor activity(L=2),GO:0004888-transmembrane signaling receptor activity(L=3),GO:0004930-G-protein coupled receptor activity(L=4),GO:0005488-binding(L=1),GO:0038023-signa…	NO
13390	Nippo_chrV.g13391	0.664115	-2.24348	2.78654	-0.805113	0.420754	0.999539	0	0	0	0	9.92911	0	0	0	0	0	0	0	0	0	0	0	1.36085	NA	SEG: 0.04 (9/232)	NCoils: 0.11 (28/265); 0.12 (28/232); 0.12 (28/228); 0.13 (28/215)	bZIP_1 [PF00170.24]; bZIP_2 [PF07716.18]	Basic-leucine zipper domain [IPR004827]; Basic-leucine zipper domain superfamily [IPR046347]; PAR basic leucine zipper protein [IPR040223]	Basic region leucine zipper	NA	GO:0006355-regulation of transcription, DNA-templated(L=7),GO:0008150-biological_process(L=0),GO:0009889-regulation of biosynthetic process(L=4),GO:0010468-regulation of gene expression(L=5),GO:0010556-regulation of macromolecule biosynthetic process(L=5),GO:0019219-regulation of nucleobase-containing compound metabolic process(L=5),GO:0019222-regulation of metabolic process(L=3),GO:0031323-regul…	NA	GO:0001071-nucleic acid binding transcription factor activity(L=1),GO:0003674-molecular_function(L=0),GO:0003676-nucleic acid binding(L=3),GO:0003677-DNA binding(L=4),GO:0003700-transcription factor activity, sequence-specific DNA binding(L=2),GO:0005488-binding(L=1),GO:0043565-sequence-specific DNA binding(L=5),GO:0097159-organic cyclic compound binding(L=2),GO:1901363-heterocyclic compound bind…	NO
5141	Nippo_chrII.g5141	0.645489	-2.23964	1.48005	-1.51321	0.130225	0.999539	1.15942	3.32025	3.00979	1.1931	0	0	0	0	1.27474	0	0	1.01601	0	0	0	0	0	SigP	SEG: 0.14 (20/139)	NA	Self-incomp_S1 [PF05938.14]	Plant self-incompatibility S1 [IPR010264]	NA	NA	NA	NA	NA	NO
12405	Nippo_chrV.g12406	0.65912	-2.2396	1.55172	-1.44331	0.148934	0.999539	0.579709	0	6.01958	0	0.938649	0	1.16816	1.1903	0	0	0	0	0	0	0	0	1.30865	NA	NA	NA	DDE_3 [PF13358.9]	Ribonuclease H superfamily [IPR036397]; Tc1-like transposase, DDE domain [IPR038717]	to transposase-like Hydra magnipapillata	NA	NA	NA	NA	NO
8698	Nippo_chrIV.g10150	0.457221	-2.23346	2.36948	-0.942595	0.345888	0.999539	0	2.2135	3.00979	0	0	0	0	0	2.54948	0	0	0	0	0	0	0	0	NA	SEG: 0.15 (18/122)	NA	NA	NA	NA	NA	NA	NA	NA	NO
3923	Nippo_chrII.g3923	0.863523	-2.23293	1.58366	-1.40998	0.158546	0.999539	0.579709	8.85399	0	0	0.938649	0	1.16816	0	1.27474	1.86464	0	0	0	0	0	0	0	NA	SEG: 0.06 (11/194)	NA	GST_C [PF00043.28]; GST_C_3 [PF14497.9]; GST_N [PF02798.23]; GST_N_3 [PF13417.9]	Glutathione S-transferase, C-terminal [IPR004046]; Glutathione S-transferase, C-terminal domain superfamily [IPR036282]; Glutathione S-transferase, C-terminal-like [IPR010987]; Glutathione S-transferase, N-terminal [IPR004045]; Glutathione transferase family [IPR040079]; Thioredoxin-like superfamily [IPR036249]	Glutathione S-transferase, N-terminal domain	4809810000000	GO:0008150-biological_process(L=0),	GO:0005575-cellular_component(L=0),	NA	NO
10445	Nippo_chrIV.g8689	0.819745	-2.22897	1.43438	-1.55396	0.120195	0.999539	1.15942	2.2135	4.01305	0	2.81595	0	0	2.38061	0	0	0	0	0	1.35314	0	0	0	SigP+TM(1x)	SEG: 0.25 (109/435)	NCoils: 0.06 (24/435)	NA	NA	NA	NA	NA	NA	NA	NO
4906	Nippo_chrII.g4906	0.639038	-2.22624	1.32726	-1.67732	0.0934802	0.999539	1.15942	3.32025	0	1.1931	0.938649	0.855608	0	2.38061	0	0	0	1.01601	0	0	0	0	0	NA	SEG: 0.01 (6/446)	NA	Arrestin_C [PF02752.25]; Arrestin_N [PF00339.32]	Arrestin C-terminal-like domain [IPR011022]; Arrestin-like, C-terminal [IPR014752]; Arrestin-like, N-terminal [IPR011021]; Immunoglobulin E-set [IPR014756]	Arrestin (or S-antigen), N-terminal domain	NA	GO:0007154-cell communication(L=2),GO:0007165-signal transduction(L=3),GO:0008150-biological_process(L=0),GO:0009987-cellular process(L=1),GO:0023052-signaling(L=1),GO:0044699-single-organism process(L=1),GO:0044700-single organism signaling(L=2),GO:0044763-single-organism cellular process(L=2),GO:0050789-regulation of biological process(L=2),GO:0050794-regulation of cellular process(L=3),GO:0050…	NA	NA	NO
3203	Nippo_chrII.g3203	0.45077	-2.21628	2.37337	-0.933809	0.350403	0.999539	0	3.32025	2.00653	0	0	0	2.33632	0	0	0	0	0	0	0	0	0	0	SigP	SEG: 0.22 (52/238)	NA	NA	NA	NA	NA	NA	NA	NA	NO
13739	Nippo_chrV.g13740	5.25799	-2.21366	2.60424	-0.850021	0.395313	0.999539	0	0	0	0	0	13.6897	0	49.9928	11.4727	0	0	0	2.05235	12.1782	0	0	0	NA	NA	NA	NA	NA	NA	NA	NA	NA	NA	NO
8910	Nippo_chrIV.g10362	1.1789	-2.21242	1.53041	-1.44564	0.148278	0.999539	0	5.53374	0	0	3.7546	0	1.16816	5.95152	0	0	0	1.01601	0	0	0	0	2.6173	NA	SEG: 0.03 (10/298)	NA	RVT_1 [PF00078.30]	Reverse transcriptase domain [IPR000477]	NA	NA	NA	NA	NA	NO
11253	Nippo_chrIV.g9497	1.21447	-2.20901	1.21177	-1.82296	0.0683101	0.999539	0.995207	0.949998	7.7681	0	1.61141	2.93771	0	3.06516	0	1.60055	0	0	0	0	0	1.71794	0	TM(3x); TM(4x)	SEG: 0.06 (17/267)	NA	7TM_GPCR_Srd [PF10317.12]; 7TM_GPCR_Srh [PF10318.12]; 7TM_GPCR_Sri [PF10327.12]; ADI [PF02274.20]; DDAH_eukar [PF19420.2]	7TM GPCR, serpentine receptor class h (Srh) [IPR019422]	Amidinotransferase	NA	GO:0008150-biological_process(L=0),GO:0008152-metabolic process(L=1),GO:0040011-locomotion(L=1),	GO:0005575-cellular_component(L=0),GO:0005622-intracellular(L=3),GO:0005623-cell(L=1),GO:0005737-cytoplasm(L=4),GO:0044424-intracellular part(L=3),GO:0044464-cell part(L=2),	GO:0003674-molecular_function(L=0),GO:0003824-catalytic activity(L=1),GO:0016787-hydrolase activity(L=2),GO:0016810-hydrolase activity, acting on carbon-nitrogen (but not peptide) bonds(L=3),GO:0016813-hydrolase activity, acting on carbon-nitrogen (but not peptide) bonds, in linear amidines(L=4),	NO
12899	Nippo_chrV.g12900	0.441717	-2.20628	3.02634	-0.729025	0.465986	0.999539	0	0	0	0	7.50919	0	0	0	0	0	0	0	0	0	0	0	0	SigP	SEG: 0.13 (23/182)	NA	Kunitz_BPTI [PF00014.26]	Pancreatic trypsin inhibitor Kunitz domain [IPR002223]; Pancreatic trypsin inhibitor Kunitz domain superfamily [IPR036880]; Proteinase inhibitor I2, Kunitz, conserved site [IPR020901]	PLAC (protease and lacunin) domain	NA	GO:0006022-aminoglycan metabolic process(L=4),GO:0006030-chitin metabolic process(L=5),GO:0006040-amino sugar metabolic process(L=4),GO:0006807-nitrogen compound metabolic process(L=2),GO:0008150-biological_process(L=0),GO:0008152-metabolic process(L=1),GO:0009987-cellular process(L=1),GO:0010466-negative regulation of peptidase activity(L=8),GO:0010951-negative regulation of endopeptidase activi…	GO:0005575-cellular_component(L=0),GO:0005576-extracellular region(L=1),GO:0005578-proteinaceous extracellular matrix(L=3),GO:0005604-basement membrane(L=4),GO:0031012-extracellular matrix(L=2),GO:0044420-extracellular matrix component(L=3),GO:0044421-extracellular region part(L=2),	GO:0003674-molecular_function(L=0),GO:0003824-catalytic activity(L=1),GO:0004175-endopeptidase activity(L=5),GO:0004222-metalloendopeptidase activity(L=6),GO:0004857-enzyme inhibitor activity(L=3),GO:0004866-endopeptidase inhibitor activity(L=5),GO:0004867-serine-type endopeptidase inhibitor activity(L=6),GO:0005198-structural molecule activity(L=1),GO:0005201-extracellular matrix structural cons…	NO
1226	Nippo_chrI.g2100	1.52009	-2.20108	1.51045	-1.45723	0.145053	0.999539	0	0	3.00979	0	0	5.13365	0	7.14183	6.3737	0	0	2.03202	0	0	2.15048	0	0	NA	SEG: 0.07 (29/432)	NA	NA	NA	NA	NA	NA	NA	NA	NO
11130	Nippo_chrIV.g9374	0.629511	-2.19953	1.74037	-1.26383	0.206291	0.999539	0	1.10675	1.00326	0	0	1.71122	0	5.95152	0	0	0.928933	0	0	0	0	0	0	SigP	SEG: 0.08 (39/481)	NA	Astacin [PF01400.27]	Astacin-like metallopeptidase domain [IPR034035]; CUB domain [IPR000859]; EGF-like domain [IPR000742]; Metallopeptidase, catalytic domain superfamily [IPR024079]; Metallopeptidase, nematode [IPR017050]; Peptidase M12A [IPR001506]; Peptidase, metallopeptidase [IPR006026]	Astacin (Peptidase family M12A)	NA	GO:0006508-proteolysis(L=4),GO:0008150-biological_process(L=0),GO:0008152-metabolic process(L=1),GO:0019538-protein metabolic process(L=3),GO:0043170-macromolecule metabolic process(L=3),GO:0044238-primary metabolic process(L=2),GO:0071704-organic substance metabolic process(L=2),	NA	GO:0003674-molecular_function(L=0),GO:0003824-catalytic activity(L=1),GO:0004175-endopeptidase activity(L=5),GO:0004222-metalloendopeptidase activity(L=6),GO:0005488-binding(L=1),GO:0008233-peptidase activity(L=3),GO:0008237-metallopeptidase activity(L=5),GO:0008270-zinc ion binding(L=6),GO:0016787-hydrolase activity(L=2),GO:0043167-ion binding(L=2),GO:0043169-cation binding(L=3),GO:0046872-metal…	NO
5034	Nippo_chrII.g5034	1.09859	-2.18955	1.17295	-1.86671	0.0619425	0.999539	0.579709	1.10675	3.00979	0	0	5.98925	0	2.38061	2.54948	0	0	0	0	0.676568	1.07524	0	1.30865	SigP+TM(1x); TM(1x)	SEG: 0.07 (10/146)	NA	NA	NA	NA	NA	NA	NA	NA	NO
10582	Nippo_chrIV.g8826	0.620111	-2.1885	2.34466	-0.933397	0.350615	0.999539	0	0	2.00653	0	7.50919	0	0	0	0	0	0	0	1.02618	0	0	0	0	NA	SEG: 0.34 (52/153)	NA	NA	NA	NA	NA	NA	NA	NA	NO
9951	Nippo_chrIV.g11403	0.451772	-2.1871	1.54236	-1.41802	0.156185	0.999539	0	1.25934	1.14159	0	0	0.660821	1.32922	1.83864	1.4505	0	0	0	0	0	0	0	0	NA	NA	NA	Globin [PF00042.25]	Globin [IPR000971]; Globin-like superfamily [IPR009050]; Globin/Protoglobin [IPR012292]; Myoglobin-like, M family globin domain [IPR044399]	Inherit from KOG: Involved in oxygen transport from the lung to the various peripheral tissues	NA	GO:0006810-transport(L=3),GO:0008150-biological_process(L=0),GO:0015669-gas transport(L=4),GO:0015671-oxygen transport(L=6),GO:0044699-single-organism process(L=1),GO:0044765-single-organism transport(L=3),GO:0051179-localization(L=1),GO:0051234-establishment of localization(L=2),	NA	GO:0003674-molecular_function(L=0),GO:0005215-transporter activity(L=1),GO:0005344-oxygen transporter activity(L=3),GO:0005488-binding(L=1),GO:0005506-iron ion binding(L=6),GO:0019825-oxygen binding(L=2),GO:0020037-heme binding(L=4),GO:0022892-substrate-specific transporter activity(L=2),GO:0043167-ion binding(L=2),GO:0043169-cation binding(L=3),GO:0046872-metal ion binding(L=4),GO:0046906-tetrap…	NO
4224	Nippo_chrII.g4224	0.425775	-2.18516	2.38264	-0.917115	0.359082	0.999539	3.47825	0	0	1.1931	0	2.56682	0	0	0	0	0	0	0	0	0	0	0	TM(7x)	SEG: 0.07 (26/350)	NA	7TM_GPCR_Srab [PF10292.12]; Sre [PF03125.21]	7TM GPCR, serpentine receptor class e (Sre) [IPR004151]	C. elegans Sre G protein-coupled chemoreceptor	NA	GO:0003008-system process(L=2),GO:0007154-cell communication(L=2),GO:0007165-signal transduction(L=3),GO:0007600-sensory perception(L=4),GO:0007606-sensory perception of chemical stimulus(L=5),GO:0008150-biological_process(L=0),GO:0009987-cellular process(L=1),GO:0023052-signaling(L=1),GO:0032501-multicellular organismal process(L=1),GO:0044699-single-organism process(L=1),GO:0044700-single organ…	GO:0005575-cellular_component(L=0),GO:0016020-membrane(L=1),GO:0016021-integral component of membrane(L=4),GO:0031224-intrinsic component of membrane(L=3),GO:0044425-membrane part(L=2),	GO:0003674-molecular_function(L=0),GO:0004871-signal transducer activity(L=1),GO:0004872-receptor activity(L=2),GO:0004888-transmembrane signaling receptor activity(L=3),GO:0038023-signaling receptor activity(L=2),GO:0060089-molecular transducer activity(L=1),	NO
9909	Nippo_chrIV.g11361	3.99071	-2.18108	1.00381	-2.1728	0.0297956	0.877581	6.9565	16.6012	14.0457	8.35172	0	6.84486	0	0	3.82422	1.86464	0.928933	3.04803	0	0	5.37619	0	0	TM(1x)	SEG: 0.32 (73/225)	NCoils: 0.18 (41/225)	NA	NA	NA	NA	NA	NA	NA	NO
8394	Nippo_chrIII.g8395	0.609319	-2.1743	1.68574	-1.28982	0.197112	0.999539	1.15942	0	0	0	0.938649	2.56682	0	4.76122	0	0.932319	0	0	0	0	0	0	0	TM(7x)	SEG: 0.12 (44/363)	NA	7tm_1 [PF00001.24]	G protein-coupled receptor, rhodopsin-like [IPR000276]; GPCR, rhodopsin-like, 7TM [IPR017452]	7 transmembrane receptor (rhodopsin family)	NA	GO:0003008-system process(L=2),GO:0007154-cell communication(L=2),GO:0007165-signal transduction(L=3),GO:0007166-cell surface receptor signaling pathway(L=4),GO:0007186-G-protein coupled receptor signaling pathway(L=4),GO:0007275-multicellular organism development(L=3),GO:0007600-sensory perception(L=4),GO:0007606-sensory perception of chemical stimulus(L=5),GO:0007608-sensory perception of smell…	GO:0005575-cellular_component(L=0),GO:0005623-cell(L=1),GO:0005886-plasma membrane(L=3),GO:0016020-membrane(L=1),GO:0016021-integral component of membrane(L=4),GO:0031224-intrinsic component of membrane(L=3),GO:0044425-membrane part(L=2),GO:0044464-cell part(L=2),GO:0071944-cell periphery(L=3),	GO:0003674-molecular_function(L=0),GO:0004871-signal transducer activity(L=1),GO:0004872-receptor activity(L=2),GO:0004888-transmembrane signaling receptor activity(L=3),GO:0004930-G-protein coupled receptor activity(L=4),GO:0004984-olfactory receptor activity(L=4),GO:0005488-binding(L=1),GO:0008270-zinc ion binding(L=6),GO:0038023-signaling receptor activity(L=2),GO:0043167-ion binding(L=2),GO:0…	NO
10188	Nippo_chrIV.g11640	0.423981	-2.17038	1.4981	-1.44876	0.147405	0.999539	0.664951	1.26949	1.52505	0	1.42683	0.981419	1.33993	0	0	0	0	0	0	0	0	0	0	TM(1x)	SEG: 0.05 (12/250)	NA	KR [PF08659.13]; adh_short [PF00106.28]; adh_short_C2 [PF13561.9]	NAD(P)-binding domain superfamily [IPR036291]; Short-chain dehydrogenase/reductase SDR [IPR002347]	short chain dehydrogenase	NA	GO:0008150-biological_process(L=0),GO:0008152-metabolic process(L=1),GO:0044710-single-organism metabolic process(L=2),GO:0055114-oxidation-reduction process(L=3),	NA	GO:0003674-molecular_function(L=0),GO:0003824-catalytic activity(L=1),GO:0016491-oxidoreductase activity(L=2),	NO
10140	Nippo_chrIV.g11592	2.50195	-2.16476	0.782234	-2.76741	0.00565032	0.463371	4.63767	2.2135	4.01305	2.38621	0.938649	2.56682	3.50448	2.38061	12.7474	0	0	2.03202	2.05235	0.676568	1.07524	0	1.30865	SigP+TM(1x)	SEG: 0.19 (15/80)	NA	NA	NA	NA	NA	NA	NA	NA	NO
10875	Nippo_chrIV.g9119	0.833513	-2.15572	1.26774	-1.70045	0.089047	0.999539	0.579709	0	0	0	0.938649	3.42243	4.67264	1.1903	1.27474	0	0	1.01601	24.6282	0	1.07524	0	0	SigP	SEG: 0.05 (25/524)	NA	Glyco_hydro_30 [PF02055.19]; Glyco_hydro_30C [PF17189.7]	Glycoside hydrolase family 30 [IPR001139]; Glycoside hydrolase superfamily [IPR017853]; Glycosyl hydrolase family 30, TIM-barrel domain [IPR033453]; Glycosyl hydrolase family 30, beta sandwich domain [IPR033452]	O-Glycosyl hydrolase family 30	51160000000000	GO:0005975-carbohydrate metabolic process(L=3),GO:0006629-lipid metabolic process(L=3),GO:0006643-membrane lipid metabolic process(L=4),GO:0006665-sphingolipid metabolic process(L=4),GO:0006807-nitrogen compound metabolic process(L=2),GO:0008150-biological_process(L=0),GO:0008152-metabolic process(L=1),GO:0009987-cellular process(L=1),GO:0044237-cellular metabolic process(L=2),GO:0044238-primary …	NA	GO:0003674-molecular_function(L=0),GO:0003824-catalytic activity(L=1),GO:0004348-glucosylceramidase activity(L=5),GO:0004553-hydrolase activity, hydrolyzing O-glycosyl compounds(L=4),GO:0016787-hydrolase activity(L=2),GO:0016798-hydrolase activity, acting on glycosyl bonds(L=3),	NO
8196	Nippo_chrIII.g8197	0.425516	-2.15537	1.9841	-1.08632	0.277338	0.999539	1.73913	0	2.00653	0	0.938649	0	0	0	2.54948	0	0	0	0	0	0	0	0	NA	SEG: 0.06 (21/363)	NA	Branch [PF02485.24]	Glycosyl transferase, family 14 [IPR003406]	acetylglucosaminyltransferase activity	NA	GO:0008150-biological_process(L=0),GO:0008152-metabolic process(L=1),	GO:0005575-cellular_component(L=0),GO:0016020-membrane(L=1),GO:0016021-integral component of membrane(L=4),GO:0031224-intrinsic component of membrane(L=3),GO:0044425-membrane part(L=2),	GO:0003674-molecular_function(L=0),GO:0003824-catalytic activity(L=1),GO:0008194-UDP-glycosyltransferase activity(L=4),GO:0008375-acetylglucosaminyltransferase activity(L=5),GO:0016740-transferase activity(L=2),GO:0016757-transferase activity, transferring glycosyl groups(L=3),GO:0016758-transferase activity, transferring hexosyl groups(L=4),	NO
5062	Nippo_chrII.g5062	0.430138	-2.13867	2.95473	-0.723813	0.46918	0.999539	0	0	0	0	0.938649	0	0	0	6.3737	0	0	0	0	0	0	0	0	TM(1x)	SEG: 0.53 (157/297)	NA	Col_cuticle_N [PF01484.20]; Collagen [PF01391.21]	Collagen triple helix repeat [IPR008160]; Nematode cuticle collagen, N-terminal [IPR002486]	Col_cuticle_N	NA	GO:0008150-biological_process(L=0),GO:0009653-anatomical structure morphogenesis(L=3),GO:0010171-body morphogenesis(L=4),GO:0032502-developmental process(L=1),GO:0044699-single-organism process(L=1),GO:0044767-single-organism developmental process(L=2),GO:0048856-anatomical structure development(L=2),	GO:0005575-cellular_component(L=0),GO:0016020-membrane(L=1),GO:0016021-integral component of membrane(L=4),GO:0031224-intrinsic component of membrane(L=3),GO:0044425-membrane part(L=2),	GO:0003674-molecular_function(L=0),GO:0005198-structural molecule activity(L=1),GO:0042302-structural constituent of cuticle(L=2),	NO
2587	Nippo_chrI.g822	0.622322	-2.13707	1.66596	-1.28279	0.199567	0.999539	0	2.2135	3.00979	0	0	1.71122	2.33632	0	0	0	0	0	0	0	0	0	1.30865	NA	SEG: 0.05 (20/432)	NA	PK_Tyr_Ser-Thr [PF07714.20]; Pkinase [PF00069.28]; SH2 [PF00017.27]	Fes/Fps/Fer, SH2 domain [IPR035849]; Protein kinase domain [IPR000719]; Protein kinase, ATP binding site [IPR017441]; Protein kinase-like domain superfamily [IPR011009]; SH2 domain [IPR000980]; SH2 domain superfamily [IPR036860]; Serine-threonine/tyrosine-protein kinase, catalytic domain [IPR001245]; Tyrosine-protein kinase, active site [IPR008266]; Tyrosine-protein kinase, catalytic domain [IPR0…	Fer (Fps fes related) tyrosine kinase	NA	GO:0006464-cellular protein modification process(L=5),GO:0006468-protein phosphorylation(L=6),GO:0006793-phosphorus metabolic process(L=3),GO:0006796-phosphate-containing compound metabolic process(L=4),GO:0008150-biological_process(L=0),GO:0008152-metabolic process(L=1),GO:0009987-cellular process(L=1),GO:0016310-phosphorylation(L=5),GO:0019538-protein metabolic process(L=3),GO:0036211-protein m…	NA	GO:0000166-nucleotide binding(L=3),GO:0001882-nucleoside binding(L=3),GO:0001883-purine nucleoside binding(L=4),GO:0003674-molecular_function(L=0),GO:0003824-catalytic activity(L=1),GO:0004672-protein kinase activity(L=5),GO:0004713-protein tyrosine kinase activity(L=6),GO:0005488-binding(L=1),GO:0005524-ATP binding(L=7),GO:0008270-zinc ion binding(L=6),GO:0016301-kinase activity(L=4),GO:0016740-…	NO
7584	Nippo_chrIII.g7585	7.6648	-2.13623	0.715475	-2.98575	0.00282884	0.380985	6.3768	9.96074	9.02936	21.4759	18.773	0.855608	0	19.0449	22.9453	2.79696	1.85787	0	4.1047	1.35314	2.15048	9.57686	0	NA	SEG: 0.04 (10/275)	NA	KR [PF08659.13]; adh_short [PF00106.28]; adh_short_C2 [PF13561.9]	NAD(P)-binding domain superfamily [IPR036291]; Short-chain dehydrogenase/reductase SDR [IPR002347]; Short-chain dehydrogenase/reductase, conserved site [IPR020904]	KR domain	NA	GO:0007275-multicellular organism development(L=3),GO:0008150-biological_process(L=0),GO:0008152-metabolic process(L=1),GO:0009790-embryo development(L=4),GO:0009792-embryo development ending in birth or egg hatching(L=5),GO:0032501-multicellular organismal process(L=1),GO:0032502-developmental process(L=1),GO:0044699-single-organism process(L=1),GO:0044707-single-multicellular organism process(L…	NA	GO:0003674-molecular_function(L=0),GO:0003824-catalytic activity(L=1),GO:0016491-oxidoreductase activity(L=2),	NO
8517	Nippo_chrIII.g8518	0.42018	-2.1185	2.02878	-1.04422	0.296384	0.999539	0.579709	1.10675	0	3.57931	1.8773	0	0	0	0	0	0	0	0	0	0	0	0	NA	NA	NA	Nucleotid_trans [PF03407.19]	Nucleotide-diphospho-sugar transferase [IPR005069]	Nucleotide-diphospho-sugar transferase	NA	NA	GO:0005575-cellular_component(L=0),GO:0016020-membrane(L=1),GO:0016021-integral component of membrane(L=4),GO:0031224-intrinsic component of membrane(L=3),GO:0044425-membrane part(L=2),	NA	NO
14296	Nippo_chrV.g14297	0.600709	-2.1109	1.49105	-1.41572	0.156858	0.999539	0.579709	0	0	0	0.938649	1.71122	2.33632	3.57091	0	0	0	0	0	0	1.07524	0	0	SigP+TM(1x)	SEG: 0.33 (93/281)	NA	NA	NA	NA	NA	NA	NA	NA	NO
12440	Nippo_chrV.g12441	1.18526	-2.10965	1.18784	-1.77603	0.0757275	0.999539	2.45424	0	4.24738	0	3.77424	2.58025	0	0	3.84423	0.937196	0	0	1.03154	0	0	0	1.28042	SigP; SigP+TM(1x)	SEG: 0.29 (95/332)	NA	ShK [PF01549.27]	EGF-like domain [IPR000742]; ShKT domain [IPR003582]	ShK domain-like	NA	NA	NA	NA	NO
544	Nippo_chrI.g1488	34.3303	-2.10727	0.715747	-2.94416	0.00323833	0.402347	8.11592	5.53374	110.359	8.35172	0.938649	225.025	71.2577	13.0934	40.7917	5.59391	18.5787	21.3362	2.05235	5.41254	11.8276	17.0255	18.3211	TM(1x)	SEG: 0.15 (17/111)	NA	NA	NA	NA	NA	NA	NA	NA	NO
4750	Nippo_chrII.g4750	30.421	-2.10124	0.473197	-4.44053	8.97e-06	0.0150401	34.8773	57.8847	15.9581	73.859	25.5904	9.85797	34.9936	120.455	55.8108	10.337	11.7731	11.7061	9.48277	23.7733	3.97389	1.22601	15.5977	NA	SEG: 0.14 (28/198)	NA	HTH_23 [PF13384.9]; HTH_38 [PF13936.9]; HTH_7 [PF02796.18]; PAX [PF00292.21]	Homeobox-like domain superfamily [IPR009057]; PAX family [IPR043565]; Paired domain [IPR001523]; Winged helix-like DNA-binding domain superfamily [IPR036388]	PAX	NA	GO:0006139-nucleobase-containing compound metabolic process(L=3),GO:0006351-transcription, DNA-templated(L=5),GO:0006355-regulation of transcription, DNA-templated(L=7),GO:0006725-cellular aromatic compound metabolic process(L=3),GO:0006807-nitrogen compound metabolic process(L=2),GO:0007275-multicellular organism development(L=3),GO:0008150-biological_process(L=0),GO:0008152-metabolic process(L=…	GO:0005575-cellular_component(L=0),GO:0005622-intracellular(L=3),GO:0005623-cell(L=1),GO:0005634-nucleus(L=5),GO:0043226-organelle(L=1),GO:0043227-membrane-bounded organelle(L=2),GO:0043229-intracellular organelle(L=3),GO:0043231-intracellular membrane-bounded organelle(L=4),GO:0044424-intracellular part(L=3),GO:0044464-cell part(L=2),	GO:0003674-molecular_function(L=0),GO:0003676-nucleic acid binding(L=3),GO:0003677-DNA binding(L=4),GO:0005488-binding(L=1),GO:0097159-organic cyclic compound binding(L=2),GO:1901363-heterocyclic compound binding(L=2),	DOWN
15819	Nippo_chrX.g15820	3.35374	-2.09911	0.669114	-3.13714	0.00170604	0.302751	2.89854	5.53374	6.01958	0	4.69324	5.13365	5.8408	7.14183	10.1979	0.932319	3.71573	0	1.02618	0.676568	1.07524	2.12819	0	NA	SEG: 0.11 (17/151)	NA	Homeodomain [PF00046.32]	Homeobox domain [IPR001356]; Homeobox, conserved site [IPR017970]; Homeobox-like domain superfamily [IPR009057]	Homeobox domain	NA	GO:0003008-system process(L=2),GO:0006355-regulation of transcription, DNA-templated(L=7),GO:0007588-excretion(L=3),GO:0008150-biological_process(L=0),GO:0009889-regulation of biosynthetic process(L=4),GO:0010468-regulation of gene expression(L=5),GO:0010556-regulation of macromolecule biosynthetic process(L=5),GO:0019219-regulation of nucleobase-containing compound metabolic process(L=5),GO:0019…	GO:0005575-cellular_component(L=0),GO:0005622-intracellular(L=3),GO:0005623-cell(L=1),GO:0005634-nucleus(L=5),GO:0043226-organelle(L=1),GO:0043227-membrane-bounded organelle(L=2),GO:0043229-intracellular organelle(L=3),GO:0043231-intracellular membrane-bounded organelle(L=4),GO:0044424-intracellular part(L=3),GO:0044464-cell part(L=2),	GO:0001071-nucleic acid binding transcription factor activity(L=1),GO:0003674-molecular_function(L=0),GO:0003676-nucleic acid binding(L=3),GO:0003677-DNA binding(L=4),GO:0003700-transcription factor activity, sequence-specific DNA binding(L=2),GO:0005488-binding(L=1),GO:0043565-sequence-specific DNA binding(L=5),GO:0097159-organic cyclic compound binding(L=2),GO:1901363-heterocyclic compound bind…	NO
13214	Nippo_chrV.g13215	0.796934	-2.09755	1.32628	-1.58153	0.113757	0.999539	2.31883	2.2135	0	0	0	0.855608	0	2.38061	3.82422	0	0.928933	0	1.02618	0	0	0	0	NA	NA	NA	Transposase_1 [PF01359.21]	Ribonuclease H superfamily [IPR036397]; Transposase, type 1 [IPR001888]	SET domain and mariner transposase fusion	310	GO:0000729-DNA double-strand break processing(L=8),GO:0000737-DNA catabolic process, endonucleolytic(L=7),GO:0000738-DNA catabolic process, exonucleolytic(L=7),GO:0006139-nucleobase-containing compound metabolic process(L=3),GO:0006259-DNA metabolic process(L=4),GO:0006281-DNA repair(L=5),GO:0006282-regulation of DNA repair(L=7),GO:0006302-double-strand break repair(L=7),GO:0006308-DNA catabolic …	GO:0005575-cellular_component(L=0),GO:0005622-intracellular(L=3),GO:0005623-cell(L=1),GO:0005634-nucleus(L=5),GO:0005694-chromosome(L=4),GO:0043226-organelle(L=1),GO:0043227-membrane-bounded organelle(L=2),GO:0043228-non-membrane-bounded organelle(L=2),GO:0043229-intracellular organelle(L=3),GO:0043231-intracellular membrane-bounded organelle(L=4),GO:0043232-intracellular non-membrane-bounded org…	GO:0003674-molecular_function(L=0),GO:0003676-nucleic acid binding(L=3),GO:0003677-DNA binding(L=4),GO:0003824-catalytic activity(L=1),GO:0004518-nuclease activity(L=4),GO:0004519-endonuclease activity(L=5),GO:0004803-transposase activity(L=2),GO:0005488-binding(L=1),GO:0008168-methyltransferase activity(L=4),GO:0008170-N-methyltransferase activity(L=5),GO:0008270-zinc ion binding(L=6),GO:0008276…	NO
5527	Nippo_chrII.g5527	0.605974	-2.09512	1.51465	-1.38324	0.166592	0.999539	0.579709	0	1.00326	0	3.7546	0	0	2.38061	1.27474	0	0	0	0	0	0	0	1.30865	NA	NA	NA	NA	NA	NA	NA	NA	NA	NA	NO
11862	Nippo_chrV.g11863	2.38106	-2.09439	0.802985	-2.60826	0.0091005	0.543706	2.31883	3.32025	7.02284	4.77241	5.63189	4.27804	4.67264	1.1903	0	0	0.928933	3.04803	0	0.676568	0	0	2.6173	TM(1x)	NA	NA	NA	Mpv17/PMP22 [IPR007248]	MPV17 mitochondrial membrane protein-like 2	4146	GO:0000002-mitochondrial genome maintenance(L=5),GO:0000302-response to reactive oxygen species(L=4),GO:0001655-urogenital system development(L=5),GO:0001822-kidney development(L=5),GO:0006950-response to stress(L=2),GO:0006979-response to oxidative stress(L=3),GO:0006996-organelle organization(L=3),GO:0007005-mitochondrion organization(L=4),GO:0007275-multicellular organism development(L=3),GO:0…	GO:0005575-cellular_component(L=0),GO:0005622-intracellular(L=3),GO:0005623-cell(L=1),GO:0005737-cytoplasm(L=4),GO:0005739-mitochondrion(L=5),GO:0005740-mitochondrial envelope(L=6),GO:0005743-mitochondrial inner membrane(L=5),GO:0005777-peroxisome(L=6),GO:0005778-peroxisomal membrane(L=7),GO:0005779-integral component of peroxisomal membrane(L=5),GO:0016020-membrane(L=1),GO:0016021-integral compo…	GO:0003674-molecular_function(L=0),	NO
16395	Nippo_chrX.g16396	0.803688	-2.0914	1.77258	-1.17986	0.238056	0.999539	1.15942	0	0	0	0.938649	0	0	9.52244	0	0	0	1.01601	1.02618	0	0	0	0	NA	SEG: 0.02 (14/704)	NCoils: 0.05 (35/643); 0.05 (35/704)	Guanylate_cyc [PF00211.23]; HNOB [PF07700.18]; HNOBA [PF07701.17]	Adenylyl cyclase class-3/4/guanylyl cyclase [IPR001054]; Adenylyl cyclase class-4/guanylyl cyclase, conserved site [IPR018297]; H-NOX domain superfamily [IPR038158]; Haem NO binding associated [IPR011645]; Haem NO binding associated domain superfamily [IPR042463]; Heme NO-binding [IPR011644]; NO signalling/Golgi transport ligand-binding domain superfamily [IPR024096]; Nucleotide cyclase [IPR02978…	Heme NO binding	2.3e+22	GO:0006139-nucleobase-containing compound metabolic process(L=3),GO:0006163-purine nucleotide metabolic process(L=5),GO:0006164-purine nucleotide biosynthetic process(L=7),GO:0006182-cGMP biosynthetic process(L=8),GO:0006725-cellular aromatic compound metabolic process(L=3),GO:0006753-nucleoside phosphate metabolic process(L=4),GO:0006793-phosphorus metabolic process(L=3),GO:0006796-phosphate-con…	NA	GO:0003674-molecular_function(L=0),GO:0003824-catalytic activity(L=1),GO:0004383-guanylate cyclase activity(L=3),GO:0005488-binding(L=1),GO:0009975-cyclase activity(L=2),GO:0016829-lyase activity(L=2),GO:0016849-phosphorus-oxygen lyase activity(L=3),GO:0019825-oxygen binding(L=2),GO:0019826-oxygen sensor activity(L=3),GO:0020037-heme binding(L=4),GO:0043167-ion binding(L=2),GO:0043169-cation bind…	NO
8075	Nippo_chrIII.g8076	0.408666	-2.08269	1.73811	-1.19825	0.23082	0.999539	0.579709	2.2135	0	0	0	1.71122	1.16816	0	1.27474	0	0	0	0	0	0	0	0	NA	NA	NA	Motile_Sperm [PF00635.29]	Immunoglobulin-like fold [IPR013783]; Major sperm protein (MSP) domain [IPR000535]; PapD-like superfamily [IPR008962]	Central component in molecular interactions underlying sperm crawling. Forms an extensive filament system that extends from sperm villipoda, along the leading edge of the pseudopod (By similarity)	NA	GO:0007275-multicellular organism development(L=3),GO:0008150-biological_process(L=0),GO:0009790-embryo development(L=4),GO:0009792-embryo development ending in birth or egg hatching(L=5),GO:0032501-multicellular organismal process(L=1),GO:0032502-developmental process(L=1),GO:0044699-single-organism process(L=1),GO:0044707-single-multicellular organism process(L=2),GO:0044767-single-organism dev…	GO:0005575-cellular_component(L=0),GO:0005622-intracellular(L=3),GO:0005623-cell(L=1),GO:0005856-cytoskeleton(L=5),GO:0043226-organelle(L=1),GO:0043228-non-membrane-bounded organelle(L=2),GO:0043229-intracellular organelle(L=3),GO:0043232-intracellular non-membrane-bounded organelle(L=3),GO:0044424-intracellular part(L=3),GO:0044464-cell part(L=2),	GO:0003674-molecular_function(L=0),GO:0005198-structural molecule activity(L=1),	NO
3246	Nippo_chrII.g3246	361.363	-2.08006	0.53764	-3.86887	0.000109343	0.109955	155.362	126.169	268.874	128.855	214.012	733.256	1359.74	94.0341	1996.24	149.171	149.558	125.985	265.779	139.373	66.6648	79.8072	90.2968	TM(1x)	NA	NA	Glyco_trans_1_2 [PF13524.9]; Glyco_trans_1_4 [PF13692.9]; Glyco_trans_4_4 [PF13579.9]; Glyco_transf_4 [PF13439.9]; Glycos_transf_1 [PF00534.23]	Glycosyl transferase, family 1 [IPR001296]; Glycosyltransferase subfamily 4-like, N-terminal domain [IPR028098]; Mannosyltransferase ALG2 [IPR027054]	Glycosyl transferases group 1	5105131100	GO:0000003-reproduction(L=1),GO:0002119-nematode larval development(L=5),GO:0002164-larval development(L=4),GO:0006915-apoptotic process(L=5),GO:0007275-multicellular organism development(L=3),GO:0007276-gamete generation(L=3),GO:0007292-female gamete generation(L=5),GO:0008150-biological_process(L=0),GO:0008152-metabolic process(L=1),GO:0008219-cell death(L=3),GO:0009058-biosynthetic process(L=2…	NA	GO:0000009-alpha-1,6-mannosyltransferase activity(L=6),GO:0000030-mannosyltransferase activity(L=5),GO:0003674-molecular_function(L=0),GO:0003824-catalytic activity(L=1),GO:0004376-glycolipid mannosyltransferase activity(L=6),GO:0004378-GDP-Man:Man1GlcNAc2-PP-Dol alpha-1,3-mannosyltransferase activity(L=7),GO:0016491-oxidoreductase activity(L=2),GO:0016740-transferase activity(L=2),GO:0016757-tra…	NO
12	Nippo_chrI.g1008	0.750647	-2.07133	1.16257	-1.78168	0.0748007	0.999539	3.47825	0	1.00326	0	0.938649	1.71122	1.16816	1.1903	1.27474	0.932319	0	0	0	0	0	1.0641	0	SigP	SEG: 0.05 (12/253)	NA	NA	NA	NA	NA	NA	NA	NA	NO
8905	Nippo_chrIV.g10357	1.70409	-2.06574	0.940829	-2.19566	0.0281161	0.853747	2.14086	0.980583	9.22687	1.10153	0	2.36981	3.2355	1.99487	2.9309	0.86076	1.06791	0	0	1.55558	0	0	1.50443	TM(6x)	SEG: 0.03 (13/503)	NA	Bestrophin [PF01062.24]	Bestrophin [IPR000615]; Bestrophin/UPF0187 [IPR021134]	Bestrophin, RFP-TM, chloride channel	NA	GO:0005975-carbohydrate metabolic process(L=3),GO:0006629-lipid metabolic process(L=3),GO:0006643-membrane lipid metabolic process(L=4),GO:0006665-sphingolipid metabolic process(L=4),GO:0006807-nitrogen compound metabolic process(L=2),GO:0008150-biological_process(L=0),GO:0008152-metabolic process(L=1),GO:0009987-cellular process(L=1),GO:0044237-cellular metabolic process(L=2),GO:0044238-primary …	GO:0005575-cellular_component(L=0),GO:0016020-membrane(L=1),GO:0016021-integral component of membrane(L=4),GO:0031224-intrinsic component of membrane(L=3),GO:0044425-membrane part(L=2),	GO:0003674-molecular_function(L=0),GO:0003824-catalytic activity(L=1),GO:0004348-glucosylceramidase activity(L=5),GO:0004553-hydrolase activity, hydrolyzing O-glycosyl compounds(L=4),GO:0016787-hydrolase activity(L=2),GO:0016798-hydrolase activity, acting on glycosyl bonds(L=3),	NO
5940	Nippo_chrIII.g5940	0.403704	-2.06072	1.53659	-1.3411	0.179888	0.999539	1.15942	1.10675	0	1.1931	0.938649	0	0	1.1903	1.27474	0	0	0	0	0	0	0	0	NA	SEG: 0.14 (21/147)	NA	NA	NA	NA	NA	NA	NA	NA	NO
15495	Nippo_chrX.g15496	0.790227	-2.05754	1.22619	-1.67799	0.0933499	0.999539	1.15942	2.2135	1.00326	0	0.938649	0	2.33632	0	3.82422	0.932319	0	0	1.02618	0	0	0	0	NA	NA	NA	NA	NA	NA	NA	NA	NA	NA	NO
9744	Nippo_chrIV.g11196	0.396391	-2.04832	2.98987	-0.685085	0.49329	0.999539	0	1.10675	0	0	5.63189	0	0	0	0	0	0	0	0	0	0	0	0	SigP	SEG: 0.32 (86/271)	NA	TIL [PF01826.20]	Serine protease inhibitor-like superfamily [IPR036084]; Trypsin Inhibitor-like, cysteine rich domain [IPR002919]	Trypsin Inhibitor like cysteine rich domain	NA	NA	NA	NA	NO
7685	Nippo_chrIII.g7686	1.32947	-2.04802	1.24848	-1.64041	0.10092	0.999539	7.18715	2.22854	0	0	1.89006	0	3.5283	3.59519	0	0	0.935248	0	0	0	2.1651	1.07133	0	TM(7x); TM(8x)	SEG: 0.07 (58/847)	NA	MMPL [PF03176.18]; Patched [PF02460.21]; Sterol-sensing [PF12349.11]	Protein patched/dispatched [IPR003392]; Sterol-sensing domain [IPR000731]	MMPL family	NA	GO:0007154-cell communication(L=2),GO:0007165-signal transduction(L=3),GO:0008150-biological_process(L=0),GO:0009987-cellular process(L=1),GO:0018996-molting cycle, collagen and cuticulin-based cuticle(L=4),GO:0023052-signaling(L=1),GO:0032501-multicellular organismal process(L=1),GO:0040008-regulation of growth(L=3),GO:0040011-locomotion(L=1),GO:0040014-regulation of multicellular organism growt…	GO:0005575-cellular_component(L=0),GO:0016020-membrane(L=1),GO:0016021-integral component of membrane(L=4),GO:0031224-intrinsic component of membrane(L=3),GO:0044425-membrane part(L=2),	GO:0003674-molecular_function(L=0),GO:0004871-signal transducer activity(L=1),GO:0004872-receptor activity(L=2),GO:0004888-transmembrane signaling receptor activity(L=3),GO:0008158-hedgehog receptor activity(L=4),GO:0038023-signaling receptor activity(L=2),GO:0060089-molecular transducer activity(L=1),	NO
13564	Nippo_chrV.g13565	0.557769	-2.04757	1.33527	-1.53346	0.125163	0.999539	0.579709	2.2135	1.00326	0	1.8773	1.71122	1.16816	0	0	0	0.928933	0	0	0	0	0	0	SigP	NA	NA	NA	NA	NA	NA	NA	NA	NA	NO
5841	Nippo_chrIII.g5841	1.32762	-2.04482	1.3336	-1.53331	0.1252	0.999539	0	0	3.00979	2.38621	2.81595	6.84486	3.50448	0	0	0	1.85787	0	0	0	2.15048	0	0	SigP	NA	NA	NA	NA	NA	NA	NA	NA	NA	NO
14268	Nippo_chrV.g14269	0.565968	-2.04278	1.99882	-1.02199	0.306784	0.999539	1.76471	0	0	5.72844	0	0	1.18535	0	0	0.942954	0	0	0	0	0	0	0	SigP	NA	NCoils: 0.06 (21/340); 0.06 (21/339); 0.06 (21/341); 0.05 (21/404)	PK_Tyr_Ser-Thr [PF07714.20]; Pkinase [PF00069.28]	Protein kinase domain [IPR000719]; Protein kinase, ATP binding site [IPR017441]; Protein kinase-like domain superfamily [IPR011009]	phosphotransferase activity, alcohol group as acceptor	NA	GO:0006464-cellular protein modification process(L=5),GO:0006468-protein phosphorylation(L=6),GO:0006793-phosphorus metabolic process(L=3),GO:0006796-phosphate-containing compound metabolic process(L=4),GO:0008150-biological_process(L=0),GO:0008152-metabolic process(L=1),GO:0009987-cellular process(L=1),GO:0016310-phosphorylation(L=5),GO:0019538-protein metabolic process(L=3),GO:0036211-protein m…	NA	GO:0000166-nucleotide binding(L=3),GO:0001882-nucleoside binding(L=3),GO:0001883-purine nucleoside binding(L=4),GO:0003674-molecular_function(L=0),GO:0003824-catalytic activity(L=1),GO:0004672-protein kinase activity(L=5),GO:0005488-binding(L=1),GO:0005524-ATP binding(L=7),GO:0016301-kinase activity(L=4),GO:0016740-transferase activity(L=2),GO:0016772-transferase activity, transferring phosphorus…	NO
9092	Nippo_chrIV.g10544	0.782984	-2.04251	1.24951	-1.63465	0.102122	0.999539	0.579709	4.42699	1.00326	0	0.938649	1.71122	0	0	2.54948	0	0	0	1.02618	0	1.07524	0	0	SigP; TM(2x)	NA	NA	NA	NA	NA	NA	NA	NA	NA	NO
13715	Nippo_chrV.g13716	0.385564	-2.03543	2.02879	-1.00327	0.31573	0.999539	2.31883	0	0	0	1.8773	0	1.16816	1.1903	0	0	0	0	0	0	0	0	0	TM(3x)	SEG: 0.07 (15/200)	NA	7TM_GPCR_Srab [PF10292.12]; Sre [PF03125.21]	7TM GPCR, serpentine receptor class ab (Srab) [IPR019408]	C. elegans Sre G protein-coupled chemoreceptor	NA	NA	GO:0005575-cellular_component(L=0),GO:0016020-membrane(L=1),GO:0016021-integral component of membrane(L=4),GO:0031224-intrinsic component of membrane(L=3),GO:0044425-membrane part(L=2),	NA	NO
4381	Nippo_chrII.g4381	3.18922	-2.03391	2.9358	-0.692795	0.488438	0.999539	0	0	0	0	0	0	0	19.0449	25.4948	0	0	0	0	0	9.67715	0	0	NA	SEG: 0.08 (22/260)	NCoils: 0.11 (28/260)	SHNi-TPR [PF10516.12]; TPR_1 [PF00515.31]; TPR_11 [PF13414.9]; TPR_12 [PF13424.9]; TPR_14 [PF13428.9]; TPR_16 [PF13432.9]; TPR_17 [PF13431.9]; TPR_19 [PF14559.9]; TPR_2 [PF07719.20]; TPR_7 [PF13176.9]; TPR_8 [PF13181.9]	Tetratricopeptide repeat 1 [IPR001440]; Tetratricopeptide repeat [IPR019734]; Tetratricopeptide-like helical domain superfamily [IPR011990]	Tetratricopeptide repeat	NA	GO:0000003-reproduction(L=1),GO:0002119-nematode larval development(L=5),GO:0002164-larval development(L=4),GO:0005975-carbohydrate metabolic process(L=3),GO:0006464-cellular protein modification process(L=5),GO:0006486-protein glycosylation(L=6),GO:0007275-multicellular organism development(L=3),GO:0008150-biological_process(L=0),GO:0008152-metabolic process(L=1),GO:0009058-biosynthetic process(…	GO:0005575-cellular_component(L=0),GO:0005622-intracellular(L=3),GO:0005623-cell(L=1),GO:0005737-cytoplasm(L=4),GO:0005794-Golgi apparatus(L=4),GO:0016020-membrane(L=1),GO:0016021-integral component of membrane(L=4),GO:0031224-intrinsic component of membrane(L=3),GO:0043226-organelle(L=1),GO:0043227-membrane-bounded organelle(L=2),GO:0043229-intracellular organelle(L=3),GO:0043231-intracellular m…	GO:0003674-molecular_function(L=0),GO:0003824-catalytic activity(L=1),GO:0005488-binding(L=1),GO:0005515-protein binding(L=2),GO:0008378-galactosyltransferase activity(L=5),GO:0016740-transferase activity(L=2),GO:0016757-transferase activity, transferring glycosyl groups(L=3),GO:0016758-transferase activity, transferring hexosyl groups(L=4),GO:0016874-ligase activity(L=2),GO:0016879-ligase activi…	NO
16418	Nippo_chrX.g16419	0.39265	-2.03274	1.73904	-1.16889	0.242447	0.999539	1.15942	0	1.00326	1.1931	0.938649	0	0	2.38061	0	0	0	0	0	0	0	0	0	TM(3x)	SEG: 0.07 (13/186)	NA	7TM_GPCR_Srv [PF10323.12]	7TM GPCR, serpentine receptor class v (Srv) [IPR019426]	Serpentine type 7TM GPCR chemoreceptor Srv	NA	NA	GO:0005575-cellular_component(L=0),GO:0016020-membrane(L=1),GO:0016021-integral component of membrane(L=4),GO:0031224-intrinsic component of membrane(L=3),GO:0044425-membrane part(L=2),	NA	NO
4691	Nippo_chrII.g4691	1.0847	-2.03238	1.72107	-1.18088	0.237651	0.999539	0	4.42699	2.00653	0	0.938649	0	0	7.14183	0	0	0	0	0	0	0	0	3.92595	SigP+TM(2x)	SEG: 0.06 (19/345)	NA	Sulfotransfer_2 [PF03567.17]	Carbohydrate sulfotransferase Chst-1 [IPR007669]; Sulfotransferase [IPR005331]	Sulfotransferase family	NA	GO:0008150-biological_process(L=0),GO:0008152-metabolic process(L=1),	GO:0005575-cellular_component(L=0),GO:0016020-membrane(L=1),GO:0016021-integral component of membrane(L=4),GO:0031224-intrinsic component of membrane(L=3),GO:0044425-membrane part(L=2),	GO:0003674-molecular_function(L=0),GO:0003824-catalytic activity(L=1),GO:0008146-sulfotransferase activity(L=4),GO:0016740-transferase activity(L=2),GO:0016782-transferase activity, transferring sulfur-containing groups(L=3),	NO
13854	Nippo_chrV.g13855	0.404144	-2.03083	2.02739	-1.0017	0.31649	0.999539	0	0	0	1.79881	1.24516	1.28998	0	0	2.53651	0	0	0	0	0	0	0	0	TM(1x)	SEG: 0.25 (74/292)	NCoils: 0.03 (21/623); 0.04 (21/567)	TUDOR [PF00567.27]	Tudor domain [IPR002999]	NA	NA	NA	NA	NA	NO
9907	Nippo_chrIV.g11359	0.971262	-2.02978	1.00496	-2.01977	0.0434077	0.979865	2.35167	2.24484	1.74333	2.42	0.95194	1.73545	1.1847	1.20716	0	0.94552	0	0	1.04071	0.686148	0	0	0	TM(6x); TM(7x)	NA	NA	7TM_GPCR_Sra [PF02117.19]; 7TM_GPCR_Srab [PF10292.12]; 7TM_GPCR_Srb [PF02175.19]	7TM GPCR, serpentine receptor class a (Sra) [IPR000344]; 7TM GPCR, serpentine receptor class ab (Srab) [IPR019408]; 7TM GPCR, serpentine receptor class b (Srb) [IPR002184]	Serpentine type 7TM GPCR chemoreceptor Srb	NA	GO:0003008-system process(L=2),GO:0007154-cell communication(L=2),GO:0007165-signal transduction(L=3),GO:0007600-sensory perception(L=4),GO:0007606-sensory perception of chemical stimulus(L=5),GO:0008150-biological_process(L=0),GO:0009987-cellular process(L=1),GO:0023052-signaling(L=1),GO:0032501-multicellular organismal process(L=1),GO:0044699-single-organism process(L=1),GO:0044700-single organ…	GO:0005575-cellular_component(L=0),GO:0016020-membrane(L=1),GO:0016021-integral component of membrane(L=4),GO:0031224-intrinsic component of membrane(L=3),GO:0044425-membrane part(L=2),	GO:0003674-molecular_function(L=0),GO:0004871-signal transducer activity(L=1),GO:0004872-receptor activity(L=2),GO:0004888-transmembrane signaling receptor activity(L=3),GO:0038023-signaling receptor activity(L=2),GO:0060089-molecular transducer activity(L=1),	NO
6611	Nippo_chrIII.g6611	1.31252	-2.0291	1.28	-1.58523	0.112915	0.999539	5.33015	0.672102	6.1497	2.17363	0.570019	0	0	0	3.90688	2.85742	0	0	0	0	0.652967	0	0	NA	NA	NA	ASPRs [PF17641.5]; CAP [PF00188.29]	CAP domain [IPR014044]; CAP superfamily [IPR035940]; Cysteine-rich secretory protein-related [IPR001283]	SCP	NA	GO:0008150-biological_process(L=0),GO:0040011-locomotion(L=1),	GO:0005575-cellular_component(L=0),GO:0005576-extracellular region(L=1),	NA	NO
15991	Nippo_chrX.g15992	1.60251	-2.02729	1.27511	-1.58989	0.111859	0.999539	0	4.42699	0	1.1931	0	6.84486	0	2.38061	7.64844	1.86464	1.85787	0	1.02618	0	0	0	0	TM(4x)	SEG: 0.06 (15/235)	NA	Solute_trans_a [PF03619.19]	Organic solute transporter subunit alpha/Transmembrane protein 184 [IPR005178]	Inherit from meNOG: Organic solute transporter	4976	GO:0006810-transport(L=3),GO:0008150-biological_process(L=0),GO:0051179-localization(L=1),GO:0051234-establishment of localization(L=2),	GO:0005575-cellular_component(L=0),GO:0016020-membrane(L=1),GO:0016021-integral component of membrane(L=4),GO:0031224-intrinsic component of membrane(L=3),GO:0044425-membrane part(L=2),	GO:0003674-molecular_function(L=0),GO:0005215-transporter activity(L=1),	NO
3694	Nippo_chrII.g3694	0.571477	-2.01501	2.01076	-1.00212	0.316287	0.999539	1.15942	1.10675	0	0	0	0	0	0	6.3737	0	0	0	0	0	1.07524	0	0	SigP	SEG: 0.05 (47/906)	NA	NA	P-loop containing nucleoside triphosphate hydrolase [IPR027417]	tRNA-splicing endonuclease positive	30133015	GO:0000003-reproduction(L=1),GO:0003006-developmental process involved in reproduction(L=2),GO:0006139-nucleobase-containing compound metabolic process(L=3),GO:0006152-purine nucleoside catabolic process(L=7),GO:0006163-purine nucleotide metabolic process(L=5),GO:0006195-purine nucleotide catabolic process(L=7),GO:0006200-obsolete ATP catabolic process(L=),GO:0006259-DNA metabolic process(L=4),GO…	GO:0005575-cellular_component(L=0),GO:0005622-intracellular(L=3),GO:0005623-cell(L=1),GO:0005634-nucleus(L=5),GO:0005654-nucleoplasm(L=5),GO:0005657-replication fork(L=5),GO:0005694-chromosome(L=4),GO:0005730-nucleolus(L=5),GO:0005737-cytoplasm(L=4),GO:0005856-cytoskeleton(L=5),GO:0005875-microtubule associated complex(L=6),GO:0005911-cell-cell junction(L=2),GO:0009506-plasmodesma(L=3),GO:0015630…	GO:0000166-nucleotide binding(L=3),GO:0000981-RNA polymerase II transcription factor activity, sequence-specific DNA binding(L=3),GO:0001071-nucleic acid binding transcription factor activity(L=1),GO:0001882-nucleoside binding(L=3),GO:0001883-purine nucleoside binding(L=4),GO:0002161-aminoacyl-tRNA editing activity(L=5),GO:0003674-molecular_function(L=0),GO:0003676-nucleic acid binding(L=3),GO:00…	NO
7358	Nippo_chrIII.g7359	1.85741	-1.99364	1.087	-1.83407	0.066643	0.999539	4.02782	10.2307	2.614	1.03621	4.74601	3.58305	0	0	0	3.23888	0	0	0	1.1752	0	0.924167	0	TM(1x)	SEG: 0.05 (17/317)	NA	Aldo_ket_red [PF00248.24]	Aldo-keto reductase [IPR020471]; L-galactose dehydrogenase-like [IPR044479]; NADP-dependent oxidoreductase domain [IPR023210]; NADP-dependent oxidoreductase domain superfamily [IPR036812]	Aldo/keto reductase family	NA	GO:0002119-nematode larval development(L=5),GO:0002164-larval development(L=4),GO:0007275-multicellular organism development(L=3),GO:0008150-biological_process(L=0),GO:0009653-anatomical structure morphogenesis(L=3),GO:0009791-post-embryonic development(L=4),GO:0010171-body morphogenesis(L=4),GO:0032501-multicellular organismal process(L=1),GO:0032502-developmental process(L=1),GO:0040007-growth(…	NA	NA	NO
4362	Nippo_chrII.g4362	3.64414	-1.98786	0.807247	-2.46251	0.0137966	0.648313	15.0724	2.2135	0	2.38621	8.44784	0.855608	7.00896	8.33213	6.3737	1.86464	4.64466	3.04803	1.02618	0.676568	0	0	0	NA	SEG: 0.10 (24/238)	NA	NA	NA	NA	NA	NA	NA	NA	NO
15385	Nippo_chrX.g15386	0.376852	-1.98647	2.45049	-0.810642	0.417571	0.999539	0	1.10675	0	0	1.8773	3.42243	0	0	0	0	0	0	0	0	0	0	0	TM(1x)	SEG: 0.18 (26/147)	NA	NA	NA	NA	NA	NA	GO:0005575-cellular_component(L=0),GO:0016020-membrane(L=1),GO:0016021-integral component of membrane(L=4),GO:0031224-intrinsic component of membrane(L=3),GO:0044425-membrane part(L=2),	NA	NO
8005	Nippo_chrIII.g8006	219.889	-1.9843	1.18269	-1.67778	0.0933895	0.999539	7.53621	166.012	281.917	1930.44	49.7484	235.292	88.7801	292.815	0	262.914	237.807	1.01601	77.9893	6.76568	10.7524	88.32	0	TM(1x)	SEG: 0.21 (42/197)	NA	NA	NA	NA	NA	NA	NA	NA	NO
4284	Nippo_chrII.g4284	0.746662	-1.98181	1.08174	-1.83205	0.0669444	0.999539	1.16724	1.11421	1.99322	1.20115	0.944981	1.67699	1.17604	1.19833	0	0.938608	0	0	0	0	0	0	1.28247	SigP; SigP+TM(1x)	SEG: 0.06 (28/435)	NA	NA	Zona pellucida domain [IPR001507]	Zona pellucida-like domain	NA	NA	GO:0005575-cellular_component(L=0),GO:0016020-membrane(L=1),GO:0016021-integral component of membrane(L=4),GO:0031224-intrinsic component of membrane(L=3),GO:0044425-membrane part(L=2),	NA	NO
6586	Nippo_chrIII.g6586	0.718233	-1.97064	1.47425	-1.3367	0.181321	0.999539	2.89854	0	1.00326	0	0	1.71122	1.16816	3.57091	0	0	1.85787	0	0	0	0	0	0	TM(7x)	SEG: 0.17 (118/701)	NA	Ion_trans [PF00520.34]; Ion_trans_2 [PF07885.19]	Potassium channel domain [IPR013099]; Two pore domain potassium channel [IPR003280]; Two pore domain potassium channel, TASK family [IPR003092]	Ion channel	NA	GO:0006810-transport(L=3),GO:0006811-ion transport(L=4),GO:0006812-cation transport(L=5),GO:0006813-potassium ion transport(L=7),GO:0008150-biological_process(L=0),GO:0009987-cellular process(L=1),GO:0015672-monovalent inorganic cation transport(L=6),GO:0030001-metal ion transport(L=6),GO:0034220-ion transmembrane transport(L=5),GO:0044699-single-organism process(L=1),GO:0044763-single-organism c…	GO:0005575-cellular_component(L=0),GO:0016020-membrane(L=1),GO:0016021-integral component of membrane(L=4),GO:0031224-intrinsic component of membrane(L=3),GO:0044425-membrane part(L=2),	GO:0003674-molecular_function(L=0),GO:0005215-transporter activity(L=1),GO:0005216-ion channel activity(L=5),GO:0005261-cation channel activity(L=6),GO:0005267-potassium channel activity(L=7),GO:0008324-cation transmembrane transporter activity(L=5),GO:0015075-ion transmembrane transporter activity(L=4),GO:0015077-monovalent inorganic cation transmembrane transporter activity(L=7),GO:0015079-pota…	NO
4111	Nippo_chrII.g4111	0.739097	-1.96145	1.72657	-1.13604	0.255939	0.999539	0	0	1.0162	0	0	2.59993	5.72959	1.20566	0	0	0	0	2.01327	0	0	0	0	NA	NA	NCoils: 0.08 (21/254); 0.09 (21/247)	NA	NA	Inherit from KOG: (ABC) transporter	NA	GO:0006139-nucleobase-containing compound metabolic process(L=3),GO:0006259-DNA metabolic process(L=4),GO:0006260-DNA replication(L=5),GO:0006278-RNA-dependent DNA biosynthetic process(L=7),GO:0006725-cellular aromatic compound metabolic process(L=3),GO:0006807-nitrogen compound metabolic process(L=2),GO:0008150-biological_process(L=0),GO:0008152-metabolic process(L=1),GO:0009058-biosynthetic pro…	NA	GO:0003674-molecular_function(L=0),GO:0003676-nucleic acid binding(L=3),GO:0003723-RNA binding(L=4),GO:0003824-catalytic activity(L=1),GO:0003964-RNA-directed DNA polymerase activity(L=6),GO:0005488-binding(L=1),GO:0016740-transferase activity(L=2),GO:0016772-transferase activity, transferring phosphorus-containing groups(L=3),GO:0016779-nucleotidyltransferase activity(L=4),GO:0034061-DNA polymer…	NO
12172	Nippo_chrV.g12173	1.54203	-1.95887	0.92724	-2.11258	0.0346368	0.922197	2.31883	2.2135	5.01631	2.38621	0.938649	2.56682	2.33632	3.57091	0	0	2.7868	1.01601	0	0	0	1.0641	0	TM(1x)	NA	NA	DSL [PF01414.22]; EGF [PF00008.30]; EGF_2 [PF07974.16]	Delta/Serrate/lag-2 (DSL) protein [IPR001774]; EGF-like calcium-binding domain [IPR001881]; EGF-like domain [IPR000742]	Notch ligand involved in the mediation of Notch signaling (By similarity)	4330	GO:0001654-eye development(L=7),GO:0002164-larval development(L=4),GO:0002165-instar larval or pupal development(L=4),GO:0002168-instar larval development(L=5),GO:0002376-immune system process(L=1),GO:0002520-immune system development(L=5),GO:0002682-regulation of immune system process(L=3),GO:0003002-regionalization(L=5),GO:0007154-cell communication(L=2),GO:0007165-signal transduction(L=3),GO:0…	GO:0005575-cellular_component(L=0),GO:0005623-cell(L=1),GO:0005886-plasma membrane(L=3),GO:0005887-integral component of plasma membrane(L=4),GO:0009986-cell surface(L=3),GO:0016020-membrane(L=1),GO:0016021-integral component of membrane(L=4),GO:0016324-apical plasma membrane(L=3),GO:0030424-axon(L=5),GO:0030673-axolemma(L=5),GO:0031224-intrinsic component of membrane(L=3),GO:0031226-intrinsic co…	GO:0003674-molecular_function(L=0),GO:0003824-catalytic activity(L=1),GO:0005102-receptor binding(L=3),GO:0005112-Notch binding(L=4),GO:0005154-epidermal growth factor receptor binding(L=5),GO:0005488-binding(L=1),GO:0005509-calcium ion binding(L=5),GO:0005515-protein binding(L=2),GO:0016491-oxidoreductase activity(L=2),GO:0016705-oxidoreductase activity, acting on paired donors, with incorporati…	NO
6335	Nippo_chrIII.g6335	0.54083	-1.95861	2.87838	-0.680456	0.496216	0.999539	0	8.24768	0	0	0	0	0	0	0	16.1165	0	0.946435	0	0	0	0	0	TM(2x)	NA	NA	NA	NA	NA	NA	NA	NA	NA	NO
5552	Nippo_chrII.g5552	10.636	-1.95749	0.760995	-2.57228	0.0101032	0.56608	70.7245	11.0675	23.075	4.77241	1.8773	20.5346	3.50448	1.1903	10.1979	0	11.1472	2.03202	0	6.08911	3.22572	7.44867	3.92595	TM(1x)	SEG: 0.06 (17/268)	NA	GILT [PF03227.19]	Gamma interferon inducible lysosomal thiol reductase GILT [IPR004911]	Gamma interferon inducible lysosomal thiol reductase (GILT)	NA	NA	NA	NA	NO
1538	Nippo_chrI.g2382	3.02119	-1.95525	0.72231	-2.70694	0.00679072	0.488823	5.21738	7.74724	6.01958	3.57931	3.7546	9.41169	1.16816	3.57091	1.27474	0	3.71573	2.03202	0	0.676568	0	3.19229	0	TM(10x)	NA	NA	TMEM144 [PF07857.15]	Sugar transport protein [IPR010651]; TMEM144 [IPR012435]	Sugar transport protein	NA	GO:0000003-reproduction(L=1),GO:0007275-multicellular organism development(L=3),GO:0007276-gamete generation(L=3),GO:0008150-biological_process(L=0),GO:0009790-embryo development(L=4),GO:0009792-embryo development ending in birth or egg hatching(L=5),GO:0019953-sexual reproduction(L=2),GO:0022414-reproductive process(L=2),GO:0032501-multicellular organismal process(L=1),GO:0032502-developmental p…	GO:0005575-cellular_component(L=0),GO:0016020-membrane(L=1),GO:0016021-integral component of membrane(L=4),GO:0031224-intrinsic component of membrane(L=3),GO:0044425-membrane part(L=2),	NA	NO
9234	Nippo_chrIV.g10686	1.24471	-1.95483	1.2459	-1.569	0.116647	0.999539	1.73913	1.10675	1.00326	0	0	2.56682	1.16816	4.76122	5.09896	0	3.71573	0	0	0	0	0	0	TM(7x)	SEG: 0.10 (32/334)	NA	7TM_GPCR_Sra [PF02117.19]; 7TM_GPCR_Srab [PF10292.12]; 7TM_GPCR_Srb [PF02175.19]; Sre [PF03125.21]	7TM GPCR, serpentine receptor class a (Sra) [IPR000344]; 7TM GPCR, serpentine receptor class b (Srb) [IPR002184]	Serpentine type 7TM GPCR chemoreceptor Srb	NA	GO:0003008-system process(L=2),GO:0007154-cell communication(L=2),GO:0007165-signal transduction(L=3),GO:0007600-sensory perception(L=4),GO:0007606-sensory perception of chemical stimulus(L=5),GO:0008150-biological_process(L=0),GO:0009987-cellular process(L=1),GO:0023052-signaling(L=1),GO:0032501-multicellular organismal process(L=1),GO:0044699-single-organism process(L=1),GO:0044700-single organ…	GO:0005575-cellular_component(L=0),GO:0016020-membrane(L=1),GO:0016021-integral component of membrane(L=4),GO:0031224-intrinsic component of membrane(L=3),GO:0044425-membrane part(L=2),	GO:0003674-molecular_function(L=0),GO:0004871-signal transducer activity(L=1),GO:0004872-receptor activity(L=2),GO:0004888-transmembrane signaling receptor activity(L=3),GO:0038023-signaling receptor activity(L=2),GO:0060089-molecular transducer activity(L=1),	NO
2572	Nippo_chrI.g809	0.985972	-1.95206	1.2134	-1.60876	0.107669	0.999539	1.76719	2.24922	2.6909	1.21233	0	0.869402	4.74804	0	0	1.8947	0	0	0	0	0	0	1.32975	NA	NA	NA	PK_Tyr_Ser-Thr [PF07714.20]; Pkinase [PF00069.28]	Protein kinase domain [IPR000719]; Protein kinase, ATP binding site [IPR017441]; Protein kinase-like domain superfamily [IPR011009]	STYKc	NA	GO:0006464-cellular protein modification process(L=5),GO:0006468-protein phosphorylation(L=6),GO:0006793-phosphorus metabolic process(L=3),GO:0006796-phosphate-containing compound metabolic process(L=4),GO:0008150-biological_process(L=0),GO:0008152-metabolic process(L=1),GO:0009987-cellular process(L=1),GO:0016310-phosphorylation(L=5),GO:0019538-protein metabolic process(L=3),GO:0036211-protein m…	NA	GO:0000166-nucleotide binding(L=3),GO:0001882-nucleoside binding(L=3),GO:0001883-purine nucleoside binding(L=4),GO:0003674-molecular_function(L=0),GO:0003824-catalytic activity(L=1),GO:0004672-protein kinase activity(L=5),GO:0005488-binding(L=1),GO:0005524-ATP binding(L=7),GO:0016301-kinase activity(L=4),GO:0016740-transferase activity(L=2),GO:0016772-transferase activity, transferring phosphorus…	NO
6347	Nippo_chrIII.g6347	0.375981	-1.95135	2.06299	-0.945884	0.344208	0.999539	0	1.10675	0	1.1931	0	1.71121	0	2.38062	0	0	0	0	0	0	0	0	0	TM(7x)	SEG: 0.20 (77/382)	NA	Bax1-I [PF01027.23]	Bax inhibitor 1-related [IPR006214]	Pfam:UPF0005	NA	NA	GO:0005575-cellular_component(L=0),GO:0016020-membrane(L=1),GO:0016021-integral component of membrane(L=4),GO:0031224-intrinsic component of membrane(L=3),GO:0044425-membrane part(L=2),	NA	NO
5073	Nippo_chrII.g5073	0.542023	-1.9509	1.27111	-1.53481	0.124831	0.999539	0.579709	1.10675	0	0	0.938649	0.855608	2.33632	1.1903	1.27474	0.932319	0	0	0	0	0	0	0	TM(1x)	NA	NA	NA	NA	NA	NA	NA	GO:0005575-cellular_component(L=0),GO:0016020-membrane(L=1),GO:0016021-integral component of membrane(L=4),GO:0031224-intrinsic component of membrane(L=3),GO:0044425-membrane part(L=2),	NA	NO
8959	Nippo_chrIV.g10411	1.56793	-1.94411	1.3192	-1.4737	0.140562	0.999539	2.20341	0	2.29431	0	0	0	0	3.39317	13.8442	1.77182	0	1.16173	0.975097	0	0	1.01113	0	TM(6x); TM(7x)	SEG: 0.03 (8/273)	NA	7TM_GPCR_Srsx [PF10320.12]	G protein-coupled receptor, rhodopsin-like [IPR000276]; GPCR, rhodopsin-like, 7TM [IPR017452]; Serpentine type 7TM GPCR chemoreceptor Srsx [IPR019424]	Serpentine type 7TM GPCR chemoreceptor Srsx	NA	NA	GO:0005575-cellular_component(L=0),GO:0016020-membrane(L=1),GO:0016021-integral component of membrane(L=4),GO:0031224-intrinsic component of membrane(L=3),GO:0044425-membrane part(L=2),	NA	NO
12199	Nippo_chrV.g12200	2.85742	-1.94242	0.73638	-2.6378	0.00834467	0.52775	9.27534	2.2135	5.01631	3.57931	2.81595	2.56682	5.8408	1.1903	6.3737	2.79696	0	0	0	0	3.22572	1.0641	2.6173	NA	NA	NA	RVT_1 [PF00078.30]	DNA/RNA polymerase superfamily [IPR043502]; Reverse transcriptase domain [IPR000477]	Reverse transcriptase (RNA-dependent DNA polymerase)	NA	GO:0006139-nucleobase-containing compound metabolic process(L=3),GO:0006259-DNA metabolic process(L=4),GO:0006260-DNA replication(L=5),GO:0006278-RNA-dependent DNA biosynthetic process(L=7),GO:0006725-cellular aromatic compound metabolic process(L=3),GO:0006807-nitrogen compound metabolic process(L=2),GO:0008150-biological_process(L=0),GO:0008152-metabolic process(L=1),GO:0009058-biosynthetic pro…	NA	GO:0003674-molecular_function(L=0),GO:0003676-nucleic acid binding(L=3),GO:0003723-RNA binding(L=4),GO:0003824-catalytic activity(L=1),GO:0003964-RNA-directed DNA polymerase activity(L=6),GO:0004518-nuclease activity(L=4),GO:0004519-endonuclease activity(L=5),GO:0005488-binding(L=1),GO:0016740-transferase activity(L=2),GO:0016772-transferase activity, transferring phosphorus-containing groups(L=3…	NO
2079	Nippo_chrI.g365	0.549076	-1.94222	2.02208	-0.960504	0.336801	0.999539	0	2.17771	0	0	0	0	0	4.79528	1.28386	0	0	0	0	0	1.07744	0	0	NA	SEG: 0.14 (55/382)	NA	CAP [PF00188.29]	Allergen V5/Tpx-1-related, conserved site [IPR018244]; CAP domain [IPR014044]; CAP superfamily [IPR035940]; Cysteine-rich secretory protein-related [IPR001283]; Venom allergen 5-like [IPR002413]	SCP	NA	NA	NA	NA	NO
13286	Nippo_chrV.g13287	0.535936	-1.93997	1.27029	-1.5272	0.126713	0.999539	0.579709	0	1.00326	0	0.938649	0.855608	2.33632	1.1903	1.27474	0.932319	0	0	0	0	0	0	0	SigP	SEG: 0.05 (14/311)	NA	Homeodomain [PF00046.32]	Homeobox domain [IPR001356]; Homeobox domain, metazoa [IPR020479]; Homeobox, conserved site [IPR017970]; Homeobox-like domain superfamily [IPR009057]	sequence-specific DNA binding	NA	GO:0000003-reproduction(L=1),GO:0006139-nucleobase-containing compound metabolic process(L=3),GO:0006351-transcription, DNA-templated(L=5),GO:0006355-regulation of transcription, DNA-templated(L=7),GO:0006357-regulation of transcription from RNA polymerase II promoter(L=8),GO:0006366-transcription from RNA polymerase II promoter(L=6),GO:0006725-cellular aromatic compound metabolic process(L=3),GO…	GO:0005575-cellular_component(L=0),GO:0005622-intracellular(L=3),GO:0005623-cell(L=1),GO:0005634-nucleus(L=5),GO:0043226-organelle(L=1),GO:0043227-membrane-bounded organelle(L=2),GO:0043229-intracellular organelle(L=3),GO:0043231-intracellular membrane-bounded organelle(L=4),GO:0044424-intracellular part(L=3),GO:0044464-cell part(L=2),	GO:0000981-RNA polymerase II transcription factor activity, sequence-specific DNA binding(L=3),GO:0001071-nucleic acid binding transcription factor activity(L=1),GO:0003674-molecular_function(L=0),GO:0003676-nucleic acid binding(L=3),GO:0003677-DNA binding(L=4),GO:0003700-transcription factor activity, sequence-specific DNA binding(L=2),GO:0005488-binding(L=1),GO:0043565-sequence-specific DNA bin…	NO
7870	Nippo_chrIII.g7871	1.54907	-1.93951	1.12289	-1.72725	0.0841219	0.999539	1.15942	0	2.00653	2.38621	0	0	5.8408	3.57091	6.3737	0	0	0	1.02618	1.35314	0	0	2.6173	SigP	SEG: 0.58 (42/72)	NA	NA	NA	NA	NA	NA	NA	NA	NO
11382	Nippo_chrIV.g9626	1.13363	-1.93824	1.61022	-1.20371	0.228701	0.999539	0	0	8.0261	0	0.938649	0	7.00896	0	0	0	0.928933	1.01601	0	1.35314	0	0	0	NA	NA	NA	NA	NA	NA	NA	NA	NA	NA	NO
675	Nippo_chrI.g1605	17.754	-1.93682	1.16964	-1.65591	0.0977404	0.999539	31.3043	5.53374	40.1305	1.1931	2.81595	2.56682	0	7.14183	154.244	0.932319	0.928933	4.06404	34.89	0	10.7524	5.32048	0	NA	SEG: 0.11 (17/160)	NA	SL4P [PF17618.5]	Uncharacterized strongylid L4 protein [IPR035127]	NA	NA	NA	NA	NA	NO
13981	Nippo_chrV.g13982	1.08465	-1.9328	1.27781	-1.51259	0.130383	0.999539	0	0	0.633458	2.93902	0	2.70115	5.75515	0	2.41461	0	0	0.641507	2.52782	0	0	0	0.826279	TM(1x)	SEG: 0.15 (15/103)	NA	NA	NA	NA	NA	NA	NA	NA	NO
14763	Nippo_chrX.g14764	0.96407	-1.91948	1.24276	-1.54453	0.122461	0.999539	0	1.22989	4.45954	2.6517	1.04308	1.53989	0	2.14226	0	0	0	0	0	0	0.967585	0	2.35525	TM(1x); TM(2x)	SEG: 0.13 (24/181)	NA	NA	NA	NA	NA	GO:0008150-biological_process(L=0),GO:0010646-regulation of cell communication(L=4),GO:0010647-positive regulation of cell communication(L=5),GO:0023051-regulation of signaling(L=3),GO:0023056-positive regulation of signaling(L=4),GO:0031644-regulation of neurological system process(L=5),GO:0031646-positive regulation of neurological system process(L=6),GO:0044057-regulation of system process(L=4…	GO:0005575-cellular_component(L=0),GO:0016020-membrane(L=1),GO:0016021-integral component of membrane(L=4),GO:0031224-intrinsic component of membrane(L=3),GO:0044425-membrane part(L=2),	NA	NO
3431	Nippo_chrII.g3431	1.84488	-1.91667	1.24212	-1.54306	0.122815	0.999539	0	0	6.51713	0	3.48423	0	1.58617	5.52296	8.28062	0	1.72408	2.34325	1.90456	0	0	0	0	NA	SEG: 0.06 (15/263)	NA	BACK [PF07707.18]; BTB [PF00651.34]	BTB/Kelch-associated [IPR011705]; BTB/POZ domain [IPR000210]; Kelch repeat type 1 [IPR006652]; Kelch-type beta propeller [IPR015915]; SKP1/BTB/POZ domain superfamily [IPR011333]	BACK	NA	GO:0006082-organic acid metabolic process(L=3),GO:0006139-nucleobase-containing compound metabolic process(L=3),GO:0006399-tRNA metabolic process(L=7),GO:0006412-translation(L=5),GO:0006418-tRNA aminoacylation for protein translation(L=6),GO:0006435-threonyl-tRNA aminoacylation(L=7),GO:0006520-cellular amino acid metabolic process(L=3),GO:0006725-cellular aromatic compound metabolic process(L=3),…	GO:0005575-cellular_component(L=0),GO:0005622-intracellular(L=3),GO:0005623-cell(L=1),GO:0005737-cytoplasm(L=4),GO:0044424-intracellular part(L=3),GO:0044464-cell part(L=2),	GO:0000166-nucleotide binding(L=3),GO:0001882-nucleoside binding(L=3),GO:0001883-purine nucleoside binding(L=4),GO:0003674-molecular_function(L=0),GO:0003824-catalytic activity(L=1),GO:0004812-aminoacyl-tRNA ligase activity(L=5),GO:0004829-threonine-tRNA ligase activity(L=6),GO:0005488-binding(L=1),GO:0005524-ATP binding(L=7),GO:0016874-ligase activity(L=2),GO:0016875-ligase activity, forming car…	NO
7872	Nippo_chrIII.g7873	0.356626	-1.906	2.4595	-0.774956	0.438366	0.999539	1.73913	3.32025	1.00326	0	0	0	0	0	0	0	0	0	0	0	0	0	0	TM(5x)	SEG: 0.21 (33/154)	NA	NA	NA	NA	NA	NA	NA	NA	NO
9822	Nippo_chrIV.g11274	0.360946	-1.90492	2.49948	-0.762126	0.445985	0.999539	0	1.10675	0	0	3.7546	0	0	0	1.27474	0	0	0	0	0	0	0	0	TM(1x)	SEG: 0.27 (38/140)	NA	NA	NA	NA	NA	NA	NA	NA	NO
14051	Nippo_chrV.g14052	0.509412	-1.90374	1.7334	-1.09827	0.272086	0.999539	1.15942	0	1.00326	1.1931	0	4.27804	0	0	0	0	0	0	1.02618	0	0	0	0	TM(1x)	SEG: 0.23 (42/183)	NA	NA	NA	NA	NA	NA	GO:0005575-cellular_component(L=0),GO:0016020-membrane(L=1),GO:0016021-integral component of membrane(L=4),GO:0031224-intrinsic component of membrane(L=3),GO:0044425-membrane part(L=2),	NA	NO
14033	Nippo_chrV.g14034	0.361337	-1.90286	2.49827	-0.761672	0.446256	0.999539	0.604919	1.15488	0	4.38292	0	0	0	0	0	0	0	0	0	0	0	0	0	SigP	SEG: 0.21 (20/94)	NA	NA	NA	NA	NA	NA	NA	NA	NO
3656	Nippo_chrII.g3656	0.707863	-1.89201	1.40154	-1.34995	0.177034	0.999539	0.579709	1.10675	0	2.38621	4.69324	0	0	0	1.27474	0	0.928933	0	0	0	0	1.0641	0	TM(12x)	SEG: 0.03 (28/804)	NA	Patched [PF02460.21]; Sterol-sensing [PF12349.11]	Protein patched/dispatched [IPR003392]; Sterol-sensing domain [IPR000731]	Protein export membrane protein	NA	GO:0007154-cell communication(L=2),GO:0007165-signal transduction(L=3),GO:0008150-biological_process(L=0),GO:0009987-cellular process(L=1),GO:0018996-molting cycle, collagen and cuticulin-based cuticle(L=4),GO:0023052-signaling(L=1),GO:0032501-multicellular organismal process(L=1),GO:0040008-regulation of growth(L=3),GO:0040011-locomotion(L=1),GO:0040014-regulation of multicellular organism growt…	GO:0005575-cellular_component(L=0),GO:0016020-membrane(L=1),GO:0016021-integral component of membrane(L=4),GO:0031224-intrinsic component of membrane(L=3),GO:0044425-membrane part(L=2),	GO:0003674-molecular_function(L=0),GO:0004871-signal transducer activity(L=1),GO:0004872-receptor activity(L=2),GO:0004888-transmembrane signaling receptor activity(L=3),GO:0008158-hedgehog receptor activity(L=4),GO:0038023-signaling receptor activity(L=2),GO:0060089-molecular transducer activity(L=1),	NO
7380	Nippo_chrIII.g7381	0.514787	-1.89172	1.36369	-1.38721	0.165379	0.999539	1.15942	0	1.00326	1.1931	0	0.855608	2.33632	0	1.27474	0	0.928933	0	0	0	0	0	0	TM(11x)	SEG: 0.08 (51/622)	NA	MFS_1 [PF07690.19]; MFS_1_like [PF12832.10]; Nuc_H_symport [PF03825.19]	MFS transporter superfamily [IPR036259]; Major facilitator superfamily associated domain [IPR024989]; Major facilitator superfamily domain [IPR020846]	Major Facilitator Superfamily	NA	GO:0006810-transport(L=3),GO:0008150-biological_process(L=0),GO:0009987-cellular process(L=1),GO:0044699-single-organism process(L=1),GO:0044763-single-organism cellular process(L=2),GO:0044765-single-organism transport(L=3),GO:0051179-localization(L=1),GO:0051234-establishment of localization(L=2),GO:0055085-transmembrane transport(L=4),	GO:0005575-cellular_component(L=0),GO:0016020-membrane(L=1),GO:0016021-integral component of membrane(L=4),GO:0031224-intrinsic component of membrane(L=3),GO:0044425-membrane part(L=2),	NA	NO
11173	Nippo_chrIV.g9417	0.946035	-1.89128	1.95489	-0.96746	0.333314	0.999539	0	4.42699	2.00653	0	6.57054	0	0	0	0	0	0	0	3.07853	0	0	0	0	NA	NA	NA	DDE_Tnp_4 [PF13359.9]	Harbinger transposase-derived nuclease domain [IPR027806]; Putative nuclease HARBI1-like [IPR045249]	Inherit from biNOG: to conserved	NA	NA	NA	GO:0003674-molecular_function(L=0),GO:0003676-nucleic acid binding(L=3),GO:0005488-binding(L=1),GO:0097159-organic cyclic compound binding(L=2),GO:1901363-heterocyclic compound binding(L=2),	NO
9750	Nippo_chrIV.g11202	0.956446	-1.88768	1.19165	-1.58409	0.113174	0.999539	0.583048	4.22815	1.00904	3.59993	0	0	0	1.19716	2.56417	0	0	0	0	0.680466	1.08143	0	1.31619	TM(4x); TM(6x)	SEG: 0.06 (16/277)	NA	NA	NA	NA	NA	NA	NA	NA	NO
11042	Nippo_chrIV.g9286	1.74677	-1.88554	0.893808	-2.10956	0.0348964	0.926721	3.47825	0	5.01631	3.57931	2.81595	4.27804	2.33632	2.38061	0	0.932319	2.7868	1.01601	0	0	1.07524	0	0	NA	SEG: 0.05 (29/548)	NA	Forkhead [PF00250.21]	Fork head domain [IPR001766]; Fork head domain conserved site 2 [IPR030456]; Winged helix DNA-binding domain superfamily [IPR036390]; Winged helix-like DNA-binding domain superfamily [IPR036388]	forkhead box	NA	GO:0001776-leukocyte homeostasis(L=2),GO:0002260-lymphocyte homeostasis(L=3),GO:0002376-immune system process(L=1),GO:0002682-regulation of immune system process(L=3),GO:0002694-regulation of leukocyte activation(L=4),GO:0006139-nucleobase-containing compound metabolic process(L=3),GO:0006351-transcription, DNA-templated(L=5),GO:0006355-regulation of transcription, DNA-templated(L=7),GO:0006725-c…	GO:0005575-cellular_component(L=0),GO:0005622-intracellular(L=3),GO:0005623-cell(L=1),GO:0005634-nucleus(L=5),GO:0043226-organelle(L=1),GO:0043227-membrane-bounded organelle(L=2),GO:0043229-intracellular organelle(L=3),GO:0043231-intracellular membrane-bounded organelle(L=4),GO:0044424-intracellular part(L=3),GO:0044464-cell part(L=2),	GO:0001071-nucleic acid binding transcription factor activity(L=1),GO:0003674-molecular_function(L=0),GO:0003676-nucleic acid binding(L=3),GO:0003677-DNA binding(L=4),GO:0003700-transcription factor activity, sequence-specific DNA binding(L=2),GO:0005488-binding(L=1),GO:0043565-sequence-specific DNA binding(L=5),GO:0097159-organic cyclic compound binding(L=2),GO:1901363-heterocyclic compound bind…	NO
372	Nippo_chrI.g1332	1.16487	-1.88479	1.08089	-1.74374	0.081204	0.999539	1.73913	4.42699	2.00653	4.77241	0.938649	0	1.16816	1.1903	0	0	1.85787	0	1.02618	0.676568	0	0	0	NA	SEG: 0.07 (14/196)	NA	NA	Endonuclease/exonuclease/phosphatase superfamily [IPR036691]; SWR1-complex protein 5/Craniofacial development protein 1/2 [IPR027124]	NA	NA	NA	NA	NA	NO
12216	Nippo_chrV.g12217	0.941253	-1.88326	1.58627	-1.18723	0.235139	0.999539	0	2.32315	8.42371	0	1.9703	0	0	0	0	0	0	1.06634	0	0	0.844329	0	1.37348	TM(1x)	SEG: 0.03 (13/445)	NA	Glyco_transf_92 [PF01697.30]	Glycosyltransferase family 92 [IPR008166]	UPF0392 protein	513	GO:0000003-reproduction(L=1),GO:0000271-polysaccharide biosynthetic process(L=5),GO:0002119-nematode larval development(L=5),GO:0002164-larval development(L=4),GO:0003006-developmental process involved in reproduction(L=2),GO:0005975-carbohydrate metabolic process(L=3),GO:0005976-polysaccharide metabolic process(L=4),GO:0006139-nucleobase-containing compound metabolic process(L=3),GO:0006259-DNA …	GO:0005575-cellular_component(L=0),GO:0005622-intracellular(L=3),GO:0005623-cell(L=1),GO:0005634-nucleus(L=5),GO:0005737-cytoplasm(L=4),GO:0005773-vacuole(L=5),GO:0005794-Golgi apparatus(L=4),GO:0016020-membrane(L=1),GO:0016021-integral component of membrane(L=4),GO:0031224-intrinsic component of membrane(L=3),GO:0043226-organelle(L=1),GO:0043227-membrane-bounded organelle(L=2),GO:0043229-intrace…	GO:0001071-nucleic acid binding transcription factor activity(L=1),GO:0003674-molecular_function(L=0),GO:0003676-nucleic acid binding(L=3),GO:0003677-DNA binding(L=4),GO:0003700-transcription factor activity, sequence-specific DNA binding(L=2),GO:0003707-steroid hormone receptor activity(L=3),GO:0003723-RNA binding(L=4),GO:0003824-catalytic activity(L=1),GO:0003964-RNA-directed DNA polymerase act…	NO
7582	Nippo_chrIII.g7583	27.2679	-1.88237	1.10415	-1.70481	0.0882306	0.999539	22.0289	36.5227	18.0587	64.4276	72.276	0	0	58.3249	101.979	13.9848	0	0	23.602	12.8548	11.8276	27.6665	0	NA	NA	NA	KR [PF08659.13]; adh_short [PF00106.28]; adh_short_C2 [PF13561.9]	NAD(P)-binding domain superfamily [IPR036291]; Short-chain dehydrogenase/reductase SDR [IPR002347]; Short-chain dehydrogenase/reductase, conserved site [IPR020904]	short chain dehydrogenase	NA	GO:0007275-multicellular organism development(L=3),GO:0007568-aging(L=3),GO:0008150-biological_process(L=0),GO:0008152-metabolic process(L=1),GO:0008340-determination of adult lifespan(L=5),GO:0010259-multicellular organism aging(L=4),GO:0032501-multicellular organismal process(L=1),GO:0032502-developmental process(L=1),GO:0044699-single-organism process(L=1),GO:0044707-single-multicellular organ…	NA	GO:0003674-molecular_function(L=0),GO:0003824-catalytic activity(L=1),GO:0016491-oxidoreductase activity(L=2),	NO
3618	Nippo_chrII.g3618	0.360023	-1.87988	3.02669	-0.621099	0.534534	0.999539	0	0	0	0	0	0	0	3.57091	2.54948	0	0	0	0	0	0	0	0	NA	SEG: 0.07 (10/142)	NCoils: 0.15 (21/142)	NA	NA	NA	NA	NA	NA	NA	NO
11849	Nippo_chrV.g11850	0.711293	-1.87429	1.73327	-1.08136	0.279537	0.999539	0	0	0	0	0.938649	0.855608	3.50448	4.76122	0	0	0	2.03202	0	0	0	0	0	NA	NA	NA	Y_phosphatase [PF00102.30]	Protein-tyrosine phosphatase, active site [IPR016130]; Protein-tyrosine phosphatase, catalytic [IPR003595]; Protein-tyrosine phosphatase-like [IPR029021]; Tyrosine-specific protein phosphatase, PTPase domain [IPR000242]; Tyrosine-specific protein phosphatases domain [IPR000387]	PTPc	NA	GO:0006464-cellular protein modification process(L=5),GO:0006470-protein dephosphorylation(L=6),GO:0006793-phosphorus metabolic process(L=3),GO:0006796-phosphate-containing compound metabolic process(L=4),GO:0008150-biological_process(L=0),GO:0008152-metabolic process(L=1),GO:0009987-cellular process(L=1),GO:0016311-dephosphorylation(L=5),GO:0019538-protein metabolic process(L=3),GO:0035335-pepti…	NA	GO:0003674-molecular_function(L=0),GO:0003824-catalytic activity(L=1),GO:0004721-phosphoprotein phosphatase activity(L=6),GO:0004725-protein tyrosine phosphatase activity(L=7),GO:0016787-hydrolase activity(L=2),GO:0016788-hydrolase activity, acting on ester bonds(L=3),GO:0016791-phosphatase activity(L=5),GO:0042578-phosphoric ester hydrolase activity(L=4),	NO
2019	Nippo_chrI.g310	0.887497	-1.87407	1.23978	-1.51161	0.130633	0.999539	0.579709	0	1.00326	2.38621	2.81595	0	3.50448	2.38061	0	0	0	0	0	1.35314	0	1.0641	0	NA	NA	NA	NA	NA	NA	NA	NA	NA	NA	NO
12521	Nippo_chrV.g12522	0.70287	-1.87234	1.366	-1.37067	0.170477	0.999539	1.15942	4.42699	0	0	1.8773	0	1.16816	0	1.27474	0	0	1.01601	1.02618	0	0	0	0	NA	SEG: 0.15 (46/311)	NA	Homeobox_KN [PF05920.14]; Homeodomain [PF00046.32]; LIM [PF00412.25]	Homeobox domain [IPR001356]; Homeobox, conserved site [IPR017970]; Homeobox-like domain superfamily [IPR009057]; Zinc finger, LIM-type [IPR001781]	Homeobox domain	NA	GO:0000003-reproduction(L=1),GO:0000902-cell morphogenesis(L=5),GO:0000904-cell morphogenesis involved in differentiation(L=5),GO:0002119-nematode larval development(L=5),GO:0002164-larval development(L=4),GO:0003008-system process(L=2),GO:0006355-regulation of transcription, DNA-templated(L=7),GO:0007275-multicellular organism development(L=3),GO:0007399-nervous system development(L=5),GO:000740…	GO:0005575-cellular_component(L=0),GO:0005622-intracellular(L=3),GO:0005623-cell(L=1),GO:0005634-nucleus(L=5),GO:0043226-organelle(L=1),GO:0043227-membrane-bounded organelle(L=2),GO:0043229-intracellular organelle(L=3),GO:0043231-intracellular membrane-bounded organelle(L=4),GO:0044424-intracellular part(L=3),GO:0044464-cell part(L=2),	GO:0001071-nucleic acid binding transcription factor activity(L=1),GO:0003674-molecular_function(L=0),GO:0003676-nucleic acid binding(L=3),GO:0003677-DNA binding(L=4),GO:0003700-transcription factor activity, sequence-specific DNA binding(L=2),GO:0005488-binding(L=1),GO:0008270-zinc ion binding(L=6),GO:0043167-ion binding(L=2),GO:0043169-cation binding(L=3),GO:0043565-sequence-specific DNA bindin…	NO
896	Nippo_chrI.g1804	3.07703	-1.86949	1.0732	-1.74199	0.081511	0.999539	4.63767	0	0	0	4.69324	3.42243	1.16816	0	28.0443	34.4958	0.928933	0	0	1.35314	1.07524	2.12819	3.92595	NA	NA	NA	Metallophos [PF00149.31]	Calcineurin-like phosphoesterase domain, ApaH type [IPR004843]; Metallo-dependent phosphatase-like [IPR029052]; Serine/threonine-specific protein phosphatase/bis(5-nucleosyl)-tetraphosphatase [IPR006186]	PP2Ac	NA	GO:0006793-phosphorus metabolic process(L=3),GO:0006796-phosphate-containing compound metabolic process(L=4),GO:0008150-biological_process(L=0),GO:0008152-metabolic process(L=1),GO:0009987-cellular process(L=1),GO:0016311-dephosphorylation(L=5),GO:0044237-cellular metabolic process(L=2),	NA	GO:0003674-molecular_function(L=0),GO:0003824-catalytic activity(L=1),GO:0004721-phosphoprotein phosphatase activity(L=6),GO:0016787-hydrolase activity(L=2),GO:0016788-hydrolase activity, acting on ester bonds(L=3),GO:0016791-phosphatase activity(L=5),GO:0042578-phosphoric ester hydrolase activity(L=4),	NO
1370	Nippo_chrI.g2230	0.352526	-1.86676	1.78843	-1.0438	0.296577	0.999539	0.579709	0	1.00326	2.38621	0	0.855608	1.16816	0	0	0	0	0	0	0	0	0	0	NA	NA	NA	HAD [PF12710.10]; HAD_2 [PF13419.9]; Hydrolase [PF00702.29]; Hydrolase_like [PF13242.9]	HAD hydrolase, subfamily IA [IPR006439]; HAD superfamily [IPR023214]; HAD-like superfamily [IPR036412]; Phosphoglycolate phosphatase-like, domain 2 [IPR023198]	haloacid dehalogenase-like hydrolase	NA	GO:0006793-phosphorus metabolic process(L=3),GO:0006796-phosphate-containing compound metabolic process(L=4),GO:0008150-biological_process(L=0),GO:0008152-metabolic process(L=1),GO:0009987-cellular process(L=1),GO:0016311-dephosphorylation(L=5),GO:0044237-cellular metabolic process(L=2),	NA	GO:0003674-molecular_function(L=0),GO:0003824-catalytic activity(L=1),GO:0008967-phosphoglycolate phosphatase activity(L=6),GO:0016787-hydrolase activity(L=2),GO:0016788-hydrolase activity, acting on ester bonds(L=3),GO:0016791-phosphatase activity(L=5),GO:0042578-phosphoric ester hydrolase activity(L=4),	NO
981	Nippo_chrI.g1881	0.348554	-1.85693	1.79006	-1.03736	0.299569	0.999539	0.579709	2.2135	1.00326	0	0.938649	0	0	1.1903	0	0	0	0	0	0	0	0	0	NA	NA	NA	TK [PF00265.21]	P-loop containing nucleoside triphosphate hydrolase [IPR027417]; Thymidine kinase [IPR001267]; Thymidine kinase, conserved site [IPR020633]	THymidine Kinase	2409831100	GO:0006139-nucleobase-containing compound metabolic process(L=3),GO:0006259-DNA metabolic process(L=4),GO:0006260-DNA replication(L=5),GO:0006725-cellular aromatic compound metabolic process(L=3),GO:0006753-nucleoside phosphate metabolic process(L=4),GO:0006793-phosphorus metabolic process(L=3),GO:0006796-phosphate-containing compound metabolic process(L=4),GO:0006807-nitrogen compound metabolic …	NA	GO:0000166-nucleotide binding(L=3),GO:0001882-nucleoside binding(L=3),GO:0001883-purine nucleoside binding(L=4),GO:0003674-molecular_function(L=0),GO:0003824-catalytic activity(L=1),GO:0004797-thymidine kinase activity(L=8),GO:0005488-binding(L=1),GO:0005524-ATP binding(L=7),GO:0016301-kinase activity(L=4),GO:0016740-transferase activity(L=2),GO:0016772-transferase activity, transferring phosphor…	NO
14159	Nippo_chrV.g14160	4.31441	-1.85463	0.802535	-2.31096	0.020835	0.772173	0	7.76669	4.02313	9.56879	3.76402	0.857756	10.5398	3.57988	19.1691	3.73864	3.72506	3.94358	0	1.35653	0	0	1.31193	NA	SEG: 0.02 (7/375)	NA	Serpin [PF00079.23]	Serpin domain [IPR023796]; Serpin family [IPR000215]; Serpin superfamily [IPR036186]; Serpin superfamily, domain 1 [IPR042178]; Serpin superfamily, domain 2 [IPR042185]	SERPIN	5146	GO:0008150-biological_process(L=0),GO:0010466-negative regulation of peptidase activity(L=8),GO:0010951-negative regulation of endopeptidase activity(L=7),GO:0019222-regulation of metabolic process(L=3),GO:0030162-regulation of proteolysis(L=6),GO:0043086-negative regulation of catalytic activity(L=4),GO:0044092-negative regulation of molecular function(L=3),GO:0050789-regulation of biological pr…	NA	GO:0003674-molecular_function(L=0),GO:0004857-enzyme inhibitor activity(L=3),GO:0004866-endopeptidase inhibitor activity(L=5),GO:0004867-serine-type endopeptidase inhibitor activity(L=6),GO:0030234-enzyme regulator activity(L=2),GO:0030414-peptidase inhibitor activity(L=4),GO:0061134-peptidase regulator activity(L=3),GO:0061135-endopeptidase regulator activity(L=4),	NO
13561	Nippo_chrV.g13562	29.828	-1.85238	1.92633	-0.961609	0.336246	0.999539	0.579709	11.0675	139.454	2.38621	99.4968	143.742	0	0	10.1979	92.2995	0	0	0	0	0	0	7.8519	NA	SEG: 0.07 (20/279)	NA	TIL [PF01826.20]	Serine protease inhibitor-like superfamily [IPR036084]; Trypsin Inhibitor-like, cysteine rich domain [IPR002919]	Inhibitor	5146	GO:0000003-reproduction(L=1),GO:0002682-regulation of immune system process(L=3),GO:0002697-regulation of immune effector process(L=4),GO:0002700-regulation of production of molecular mediator of immune response(L=5),GO:0002759-regulation of antimicrobial humoral response(L=6),GO:0002784-regulation of antimicrobial peptide production(L=6),GO:0002831-regulation of response to biotic stimulus(L=4),…	GO:0005575-cellular_component(L=0),GO:0005576-extracellular region(L=1),GO:0005615-extracellular space(L=3),GO:0044421-extracellular region part(L=2),	GO:0003674-molecular_function(L=0),GO:0003676-nucleic acid binding(L=3),GO:0003677-DNA binding(L=4),GO:0003824-catalytic activity(L=1),GO:0004857-enzyme inhibitor activity(L=3),GO:0004866-endopeptidase inhibitor activity(L=5),GO:0004867-serine-type endopeptidase inhibitor activity(L=6),GO:0005488-binding(L=1),GO:0008233-peptidase activity(L=3),GO:0016740-transferase activity(L=2),GO:0016787-hydro…	NO
9443	Nippo_chrIV.g10895	1.57287	-1.85131	1.76557	-1.04856	0.29438	0.999539	7.53621	0	0	0	0.938649	0	12.8498	0	0	2.79696	0	0	0	0	0	0	2.6173	NA	NA	NA	NA	NA	NA	NA	NA	NA	NA	NO
14774	Nippo_chrX.g14775	0.911716	-1.84786	1.24485	-1.4844	0.137703	0.999539	2.31883	0	0	4.77241	0.938649	0.855608	0	1.1903	2.54948	0	1.85787	1.01601	0	0	0	0	0	TM(1x)	SEG: 0.10 (25/261)	NA	NA	NA	NA	NA	NA	GO:0005575-cellular_component(L=0),GO:0016020-membrane(L=1),GO:0016021-integral component of membrane(L=4),GO:0031224-intrinsic component of membrane(L=3),GO:0044425-membrane part(L=2),	NA	NO
7218	Nippo_chrIII.g7218	0.341592	-1.84598	2.47968	-0.744445	0.456607	0.999539	2.31883	2.2135	0	0	0	0	0	0	1.27474	0	0	0	0	0	0	0	0	NA	NA	NA	RVT_1 [PF00078.30]	DNA/RNA polymerase superfamily [IPR043502]; Reverse transcriptase domain [IPR000477]; Reverse transcriptase/Diguanylate cyclase domain [IPR043128]	cholinergic receptor, nicotinic	NA	GO:0000003-reproduction(L=1),GO:0003008-system process(L=2),GO:0006139-nucleobase-containing compound metabolic process(L=3),GO:0006152-purine nucleoside catabolic process(L=7),GO:0006163-purine nucleotide metabolic process(L=5),GO:0006184-obsolete GTP catabolic process(L=),GO:0006195-purine nucleotide catabolic process(L=7),GO:0006259-DNA metabolic process(L=4),GO:0006260-DNA replication(L=5),GO…	GO:0005575-cellular_component(L=0),GO:0005623-cell(L=1),GO:0005886-plasma membrane(L=3),GO:0005887-integral component of plasma membrane(L=4),GO:0016020-membrane(L=1),GO:0016021-integral component of membrane(L=4),GO:0030054-cell junction(L=1),GO:0031224-intrinsic component of membrane(L=3),GO:0031226-intrinsic component of plasma membrane(L=3),GO:0044425-membrane part(L=2),GO:0044456-synapse par…	GO:0000166-nucleotide binding(L=3),GO:0001882-nucleoside binding(L=3),GO:0001883-purine nucleoside binding(L=4),GO:0003674-molecular_function(L=0),GO:0003676-nucleic acid binding(L=3),GO:0003677-DNA binding(L=4),GO:0003723-RNA binding(L=4),GO:0003824-catalytic activity(L=1),GO:0003924-GTPase activity(L=7),GO:0003964-RNA-directed DNA polymerase activity(L=6),GO:0004672-protein kinase activity(L=5)…	NO
14675	Nippo_chrV.g14676	0.506011	-1.83596	1.75171	-1.0481	0.294593	0.999539	0.5807	0	0	3.55492	0	0	2.34032	1.19234	0	0.933913	0	0	0	0	0	0	0	NA	SEG: 0.17 (45/267)	NA	Homeodomain [PF00046.32]	Homeobox domain [IPR001356]; Homeobox, conserved site [IPR017970]; Homeobox-like domain superfamily [IPR009057]	Homeobox domain	NA	GO:0000003-reproduction(L=1),GO:0006139-nucleobase-containing compound metabolic process(L=3),GO:0006351-transcription, DNA-templated(L=5),GO:0006355-regulation of transcription, DNA-templated(L=7),GO:0006366-transcription from RNA polymerase II promoter(L=6),GO:0006725-cellular aromatic compound metabolic process(L=3),GO:0006807-nitrogen compound metabolic process(L=2),GO:0007610-behavior(L=1),G…	GO:0005575-cellular_component(L=0),GO:0005622-intracellular(L=3),GO:0005623-cell(L=1),GO:0005634-nucleus(L=5),GO:0043226-organelle(L=1),GO:0043227-membrane-bounded organelle(L=2),GO:0043229-intracellular organelle(L=3),GO:0043231-intracellular membrane-bounded organelle(L=4),GO:0044424-intracellular part(L=3),GO:0044464-cell part(L=2),	GO:0001071-nucleic acid binding transcription factor activity(L=1),GO:0003674-molecular_function(L=0),GO:0003676-nucleic acid binding(L=3),GO:0003677-DNA binding(L=4),GO:0003700-transcription factor activity, sequence-specific DNA binding(L=2),GO:0005488-binding(L=1),GO:0005515-protein binding(L=2),GO:0043565-sequence-specific DNA binding(L=5),GO:0097159-organic cyclic compound binding(L=2),GO:19…	NO
6056	Nippo_chrIII.g6056	100.757	-1.83064	0.338794	-5.40342	6.54e-08	0.000246561	68.9853	126.169	150.489	200.441	124.84	57.3257	106.302	284.483	251.124	12.1201	40.873	36.5764	60.5443	42.6238	30.1067	47.8843	71.9757	TM(8x)	SEG: 0.04 (18/471)	NA	SDF [PF00375.21]	Sodium:dicarboxylate symporter [IPR001991]; Sodium:dicarboxylate symporter superfamily [IPR036458]	Sodium:dicarboxylate symporter family	NA	GO:0006810-transport(L=3),GO:0006811-ion transport(L=4),GO:0006812-cation transport(L=5),GO:0006814-sodium ion transport(L=7),GO:0006820-anion transport(L=5),GO:0006835-dicarboxylic acid transport(L=7),GO:0008150-biological_process(L=0),GO:0009987-cellular process(L=1),GO:0015672-monovalent inorganic cation transport(L=6),GO:0015711-organic anion transport(L=5),GO:0015849-organic acid transport(L…	GO:0005575-cellular_component(L=0),GO:0016020-membrane(L=1),GO:0016021-integral component of membrane(L=4),GO:0031224-intrinsic component of membrane(L=3),GO:0044425-membrane part(L=2),	GO:0003674-molecular_function(L=0),GO:0005215-transporter activity(L=1),GO:0005310-dicarboxylic acid transmembrane transporter activity(L=6),GO:0005342-organic acid transmembrane transporter activity(L=4),GO:0005343-organic acid:sodium symporter activity(L=5),GO:0008324-cation transmembrane transporter activity(L=5),GO:0008509-anion transmembrane transporter activity(L=5),GO:0008514-organic anion…	NO
9444	Nippo_chrIV.g10896	0.694205	-1.82903	1.50802	-1.21287	0.225178	0.999539	1.73913	2.2135	0	0	0.938649	0	4.67264	0	0	0	0.928933	0	0	0	0	0	1.30865	SigP+TM(2x)	NA	NA	SNF [PF00209.21]	Sodium:neurotransmitter symporter [IPR000175]; Sodium:neurotransmitter symporter superfamily [IPR037272]	Transporter	NA	GO:0001504-neurotransmitter uptake(L=4),GO:0001505-regulation of neurotransmitter levels(L=3),GO:0003008-system process(L=2),GO:0006810-transport(L=3),GO:0006811-ion transport(L=4),GO:0006812-cation transport(L=5),GO:0006814-sodium ion transport(L=7),GO:0006836-neurotransmitter transport(L=4),GO:0007154-cell communication(L=2),GO:0007267-cell-cell signaling(L=3),GO:0007268-chemical synaptic trans…	GO:0005575-cellular_component(L=0),GO:0016020-membrane(L=1),GO:0016021-integral component of membrane(L=4),GO:0031224-intrinsic component of membrane(L=3),GO:0044425-membrane part(L=2),GO:0044456-synapse part(L=2),GO:0045202-synapse(L=1),GO:0045211-postsynaptic membrane(L=3),GO:0097060-synaptic membrane(L=2),	GO:0003674-molecular_function(L=0),GO:0005215-transporter activity(L=1),GO:0005277-acetylcholine transmembrane transporter activity(L=3),GO:0005326-neurotransmitter transporter activity(L=2),GO:0005328-neurotransmitter:sodium symporter activity(L=3),GO:0005488-binding(L=1),GO:0005515-protein binding(L=2),GO:0008324-cation transmembrane transporter activity(L=5),GO:0015075-ion transmembrane transp…	NO
13930	Nippo_chrV.g13931	0.862142	-1.82891	1.79692	-1.0178	0.308773	0.999539	0	0	1.00583	0	0	0	2.3423	0	8.94601	0	0	1.00568	0	1.3566	0	0	0	SigP	SEG: 0.03 (11/347)	NA	Lipase_3 [PF01764.28]	Alpha/Beta hydrolase fold [IPR029058]; Fungal lipase-like domain [IPR002921]	Lipase (class 3)	NA	GO:0006629-lipid metabolic process(L=3),GO:0008150-biological_process(L=0),GO:0008152-metabolic process(L=1),GO:0044238-primary metabolic process(L=2),GO:0044710-single-organism metabolic process(L=2),GO:0071704-organic substance metabolic process(L=2),	NA	GO:0003674-molecular_function(L=0),GO:0003824-catalytic activity(L=1),GO:0004806-triglyceride lipase activity(L=5),GO:0016298-lipase activity(L=4),GO:0016787-hydrolase activity(L=2),GO:0016788-hydrolase activity, acting on ester bonds(L=3),GO:0052689-carboxylic ester hydrolase activity(L=4),	NO
9675	Nippo_chrIV.g11127	0.674231	-1.8241	1.23904	-1.47218	0.140972	0.999539	1.06781	3.35952	2.03026	1.20721	0.949751	0.865727	0	0	0	0.943346	0	0	1.03831	0	0	0	0	NA	NA	NA	Metallophos [PF00149.31]	Calcineurin-like phosphoesterase domain, ApaH type [IPR004843]; Metallo-dependent phosphatase-like [IPR029052]; Serine/threonine-specific protein phosphatase/bis(5-nucleosyl)-tetraphosphatase [IPR006186]	serine threonine-protein phosphatase	NA	GO:0006793-phosphorus metabolic process(L=3),GO:0006796-phosphate-containing compound metabolic process(L=4),GO:0008150-biological_process(L=0),GO:0008152-metabolic process(L=1),GO:0009987-cellular process(L=1),GO:0016311-dephosphorylation(L=5),GO:0044237-cellular metabolic process(L=2),	NA	GO:0003674-molecular_function(L=0),GO:0003824-catalytic activity(L=1),GO:0004721-phosphoprotein phosphatase activity(L=6),GO:0016787-hydrolase activity(L=2),GO:0016788-hydrolase activity, acting on ester bonds(L=3),GO:0016791-phosphatase activity(L=5),GO:0042578-phosphoric ester hydrolase activity(L=4),	NO
13892	Nippo_chrV.g13893	8.4201	-1.82312	0.898468	-2.02914	0.0424437	0.979865	2.8613	15.2954	11.2037	0	7.4127	0	3.55775	19.9752	54.1095	0.946492	8.48749	0	9.11691	0.686853	0	4.32109	5.16734	SigP+TM(1x)	SEG: 0.10 (77/792)	NCoils: 0.05 (41/792); 0.05 (41/771)	EGF [PF00008.30]; EGF_3 [PF12947.10]; EGF_CA [PF07645.18]; Kunitz_BPTI [PF00014.26]; cEGF [PF12662.10]; hEGF [PF12661.10]	EGF domain [IPR024731]; EGF-like calcium-binding domain [IPR001881]; EGF-like calcium-binding, conserved site [IPR018097]; EGF-like domain [IPR000742]; EGF-like, conserved site [IPR013032]; EGF-type aspartate/asparagine hydroxylation site [IPR000152]; Growth factor receptor cysteine-rich domain superfamily [IPR009030]; Pancreatic trypsin inhibitor Kunitz domain [IPR002223]; Pancreatic trypsin inh…	KU	NA	GO:0007610-behavior(L=1),GO:0007638-mechanosensory behavior(L=4),GO:0008150-biological_process(L=0),GO:0009605-response to external stimulus(L=2),GO:0009612-response to mechanical stimulus(L=3),GO:0009628-response to abiotic stimulus(L=2),GO:0010466-negative regulation of peptidase activity(L=8),GO:0010951-negative regulation of endopeptidase activity(L=7),GO:0019222-regulation of metabolic proce…	GO:0005575-cellular_component(L=0),GO:0005576-extracellular region(L=1),	GO:0003674-molecular_function(L=0),GO:0004857-enzyme inhibitor activity(L=3),GO:0004866-endopeptidase inhibitor activity(L=5),GO:0004867-serine-type endopeptidase inhibitor activity(L=6),GO:0005488-binding(L=1),GO:0005509-calcium ion binding(L=5),GO:0030234-enzyme regulator activity(L=2),GO:0030414-peptidase inhibitor activity(L=4),GO:0043167-ion binding(L=2),GO:0043169-cation binding(L=3),GO:004…	NO
2388	Nippo_chrI.g643	1.84587	-1.82245	1.1654	-1.56379	0.117866	0.999539	1.73913	0	17.0555	0	2.81595	0.855608	1.16816	1.1903	0	0	0	2.03202	0	0	2.15048	1.0641	1.30865	SigP	SEG: 0.02 (12/614)	NA	PAS [PF00989.28]; PAS_11 [PF14598.9]; PAS_3 [PF08447.15]; PAS_9 [PF13426.10]	Aryl hydrocarbon receptor/Aryl hydrocarbon receptor repressor [IPR039091]; Helix-loop-helix DNA-binding domain superfamily [IPR036638]; Myc-type, basic helix-loop-helix (bHLH) domain [IPR011598]; PAS domain [IPR000014]; PAS domain superfamily [IPR035965]; PAS fold [IPR013767]	PAS fold	NA	GO:0006139-nucleobase-containing compound metabolic process(L=3),GO:0006351-transcription, DNA-templated(L=5),GO:0006355-regulation of transcription, DNA-templated(L=7),GO:0006725-cellular aromatic compound metabolic process(L=3),GO:0006807-nitrogen compound metabolic process(L=2),GO:0007154-cell communication(L=2),GO:0007165-signal transduction(L=3),GO:0008150-biological_process(L=0),GO:0008152-…	GO:0005575-cellular_component(L=0),GO:0005622-intracellular(L=3),GO:0005623-cell(L=1),GO:0005634-nucleus(L=5),GO:0043226-organelle(L=1),GO:0043227-membrane-bounded organelle(L=2),GO:0043229-intracellular organelle(L=3),GO:0043231-intracellular membrane-bounded organelle(L=4),GO:0044424-intracellular part(L=3),GO:0044464-cell part(L=2),	GO:0001085-RNA polymerase II transcription factor binding(L=4),GO:0003674-molecular_function(L=0),GO:0003676-nucleic acid binding(L=3),GO:0003677-DNA binding(L=4),GO:0004871-signal transducer activity(L=1),GO:0004872-receptor activity(L=2),GO:0004874-aryl hydrocarbon receptor activity(L=3),GO:0005488-binding(L=1),GO:0005515-protein binding(L=2),GO:0008134-transcription factor binding(L=3),GO:0038…	NO
10621	Nippo_chrIV.g8865	0.671573	-1.82055	1.38227	-1.31707	0.187814	0.999539	0.579709	0	0	0	1.8773	0	2.33632	1.1903	3.82422	0.932319	0	0	0	0.676568	0	0	0	NA	NA	NA	NA	NA	NA	NA	NA	NA	NA	NO
2220	Nippo_chrI.g492	5.79686	-1.81727	0.557382	-3.26037	0.00111266	0.271708	8.60749	7.46952	18.959	19.3256	3.70065	4.61964	6.30719	4.82007	5.16198	35.2368	0	2.40339	3.23658	3.73434	0	4.309	1.03188	SigP; TM(2x)	SEG: 0.80 (73/91)	NA	NA	NA	NA	NA	NA	NA	NA	NO
8210	Nippo_chrIII.g8211	3.70829	-1.81714	0.949283	-1.91423	0.055591	0.999539	1.75486	16.062	2.02468	0	0.947139	0.863347	1.17873	27.6395	0	30.6693	0.937335	4.1008	3.10637	1.36538	1.08496	1.07372	0	SigP	SEG: 0.08 (21/275)	NA	NA	NA	NA	NA	NA	NA	NA	NO
13076	Nippo_chrV.g13077	13.5553	-1.81473	0.724928	-2.50332	0.0123034	0.61912	2.89854	2.2135	2.00653	2.38621	103.251	43.636	9.34527	14.2837	3.82422	4.66159	4.64466	8.12808	2.05235	6.08911	6.45143	10.641	3.92595	NA	NA	NA	Kunitz_BPTI [PF00014.26]	Pancreatic trypsin inhibitor Kunitz domain [IPR002223]; Pancreatic trypsin inhibitor Kunitz domain superfamily [IPR036880]; Proteinase inhibitor I2, Kunitz, conserved site [IPR020901]	Kunitz/Bovine pancreatic trypsin inhibitor domain	NA	GO:0008150-biological_process(L=0),GO:0010466-negative regulation of peptidase activity(L=8),GO:0010951-negative regulation of endopeptidase activity(L=7),GO:0019222-regulation of metabolic process(L=3),GO:0043086-negative regulation of catalytic activity(L=4),GO:0044092-negative regulation of molecular function(L=3),GO:0050789-regulation of biological process(L=2),GO:0050790-regulation of cataly…	NA	GO:0003674-molecular_function(L=0),GO:0004857-enzyme inhibitor activity(L=3),GO:0004866-endopeptidase inhibitor activity(L=5),GO:0004867-serine-type endopeptidase inhibitor activity(L=6),GO:0030234-enzyme regulator activity(L=2),GO:0030414-peptidase inhibitor activity(L=4),GO:0061134-peptidase regulator activity(L=3),GO:0061135-endopeptidase regulator activity(L=4),	NO
13367	Nippo_chrV.g13368	3.22544	-1.80916	0.903999	-2.00129	0.0453614	0.985906	0.579709	3.32025	2.00653	1.1931	0.938649	3.42243	1.16816	27.377	3.82422	1.86464	0	2.03202	0	0.676568	4.30096	2.12819	0	NA	SEG: 0.22 (44/197)	NA	NA	NA	NA	NA	NA	NA	NA	NO
8560	Nippo_chrIV.g10012	1.89753	-1.80656	0.889312	-2.03141	0.0422132	0.979606	0	3.35699	3.0431	0	3.79615	6.05554	3.54327	3.61044	2.5777	0	1.87843	0	2.07507	1.36811	0	0.953186	0	TM(1x); TM(5x); TM(6x)	SEG: 0.04 (12/335)	NA	NA	Post-GPI attachment to proteins factor 2 [IPR039545]	NA	NA	NA	GO:0005575-cellular_component(L=0),GO:0016020-membrane(L=1),GO:0016021-integral component of membrane(L=4),GO:0031224-intrinsic component of membrane(L=3),GO:0044425-membrane part(L=2),	NA	NO
9580	Nippo_chrIV.g11032	0.331711	-1.80289	3.04137	-0.592789	0.553322	0.999539	2.31883	3.32025	0	0	0	0	0	0	0	0	0	0	0	0	0	0	0	SigP+TM(1x)	SEG: 0.12 (78/648)	NA	NA	NA	NA	NA	NA	GO:0005575-cellular_component(L=0),GO:0016020-membrane(L=1),GO:0016021-integral component of membrane(L=4),GO:0031224-intrinsic component of membrane(L=3),GO:0044425-membrane part(L=2),	NA	NO
3581	Nippo_chrII.g3581	0.341447	-1.79974	2.52607	-0.712466	0.476176	0.999539	0	0	0	1.20804	0	0.866317	0	0	3.73025	0	0	0	0	0	0	0	0	TM(4x)	NA	NA	7TM_GPCR_Srx [PF10328.12]	7TM GPCR, serpentine receptor class x (Srx) [IPR019430]	NA	NA	NA	NA	NA	NO
7859	Nippo_chrIII.g7860	1.12583	-1.79767	1.09298	-1.64474	0.100023	0.999539	0.579709	1.10675	0	1.1931	4.69324	1.71122	0	3.57091	2.54948	0	0	2.03202	1.02618	0.676568	0	0	0	NA	SEG: 0.75 (74/99)	NA	NA	NA	NA	NA	NA	NA	NA	NO
5633	Nippo_chrII.g5633	1.1931	-1.7957	1.16491	-1.54149	0.123198	0.999539	0.584693	4.13396	2.02378	1.20336	3.78687	1.72593	0	1.20054	1.2857	0	0	0	0	0	4.33793	0	0	TM(9x)	SEG: 0.11 (50/469)	NA	MgtE [PF01769.19]	SLC41A divalent cation transporter [IPR045349]; SLC41A/MgtE divalent cation transporters, integral membrane domain superfamily [IPR036739]; SLC41A/MgtE, integral membrane domain [IPR006667]	Divalent cation transporter	NA	GO:0006810-transport(L=3),GO:0006811-ion transport(L=4),GO:0006812-cation transport(L=5),GO:0008150-biological_process(L=0),GO:0009987-cellular process(L=1),GO:0034220-ion transmembrane transport(L=5),GO:0044699-single-organism process(L=1),GO:0044763-single-organism cellular process(L=2),GO:0044765-single-organism transport(L=3),GO:0051179-localization(L=1),GO:0051234-establishment of localizati…	GO:0005575-cellular_component(L=0),GO:0016020-membrane(L=1),GO:0016021-integral component of membrane(L=4),GO:0031224-intrinsic component of membrane(L=3),GO:0044425-membrane part(L=2),	GO:0003674-molecular_function(L=0),GO:0005215-transporter activity(L=1),GO:0008324-cation transmembrane transporter activity(L=5),GO:0015075-ion transmembrane transporter activity(L=4),GO:0022857-transmembrane transporter activity(L=2),GO:0022891-substrate-specific transmembrane transporter activity(L=3),GO:0022892-substrate-specific transporter activity(L=2),	NO
7181	Nippo_chrIII.g7181	0.340664	-1.79127	2.50829	-0.714138	0.475142	0.999539	0	0	0	2.38621	0	0.855608	0	0	2.54948	0	0	0	0	0	0	0	0	NA	NA	NA	NA	NA	NA	NA	NA	NA	NA	NO
15039	Nippo_chrX.g15040	0.337654	-1.79006	2.51154	-0.712733	0.476011	0.999539	0	2.2135	0	0	0	0	2.33632	1.1903	0	0	0	0	0	0	0	0	0	TM(1x)	NA	NA	7TM_GPCR_Str [PF10326.12]	7TM GPCR, serpentine receptor class r (Str) [IPR019428]	NA	NA	NA	NA	NA	NO
12951	Nippo_chrV.g12952	0.894969	-1.78987	1.12475	-1.59135	0.11153	0.999539	1.16635	2.20296	0	2.37485	0	1.70307	2.3252	0	2.53735	0.937895	0.934489	0	1.03231	0	0	0	0	SigP; SigP+TM(1x)	SEG: 0.02 (6/313)	NA	MOLO1 [PF17175.7]	Modulator of levamisole receptor-1 [IPR033438]	NA	NA	GO:0008150-biological_process(L=0),GO:0040011-locomotion(L=1),	GO:0005575-cellular_component(L=0),GO:0016020-membrane(L=1),GO:0016021-integral component of membrane(L=4),GO:0031224-intrinsic component of membrane(L=3),GO:0044425-membrane part(L=2),	NA	NO
12761	Nippo_chrV.g12762	1.15532	-1.78555	1.78603	-0.999731	0.317441	0.999539	0.492207	0	0	6.2146	7.82273	0	0	1.24001	0	0	3.87088	0	0	0	0	0	0	TM(4x)	SEG: 0.04 (9/208)	NA	NA	NA	NA	NA	NA	GO:0005575-cellular_component(L=0),GO:0016020-membrane(L=1),GO:0016021-integral component of membrane(L=4),GO:0031224-intrinsic component of membrane(L=3),GO:0044425-membrane part(L=2),	NA	NO
1208	Nippo_chrI.g2085	0.48612	-1.78459	1.562	-1.14251	0.253243	0.999539	0	1.10675	0	1.1931	0	2.56682	0	1.1903	1.27474	0.932319	0	0	0	0	0	0	0	NA	SEG: 0.11 (28/249)	NA	Acetyltransf_1 [PF00583.28]; Acetyltransf_10 [PF13673.10]; Acetyltransf_7 [PF13508.10]; FR47 [PF08445.13]	Acyl-CoA N-acyltransferase [IPR016181]; GNAT domain [IPR000182]; N-alpha-acetyltransferase 60-like [IPR045141]	FR47-like protein	NA	GO:0008150-biological_process(L=0),GO:0008152-metabolic process(L=1),	NA	GO:0003674-molecular_function(L=0),GO:0003824-catalytic activity(L=1),GO:0008080-N-acetyltransferase activity(L=6),GO:0016407-acetyltransferase activity(L=5),GO:0016410-N-acyltransferase activity(L=5),GO:0016740-transferase activity(L=2),GO:0016746-transferase activity, transferring acyl groups(L=3),GO:0016747-transferase activity, transferring acyl groups other than amino-acyl groups(L=4),	NO
5065	Nippo_chrII.g5065	0.939773	-1.78401	1.54173	-1.15715	0.247211	0.999539	0	1.10675	5.01631	0	0	0	2.33632	0	3.82422	0	0	0	0	0	1.07524	0	2.6173	TM(1x)	SEG: 0.52 (153/297)	NA	Col_cuticle_N [PF01484.20]; Collagen [PF01391.21]	Collagen triple helix repeat [IPR008160]; Nematode cuticle collagen, N-terminal [IPR002486]	Col_cuticle_N	NA	GO:0008150-biological_process(L=0),GO:0009653-anatomical structure morphogenesis(L=3),GO:0010171-body morphogenesis(L=4),GO:0032502-developmental process(L=1),GO:0044699-single-organism process(L=1),GO:0044767-single-organism developmental process(L=2),GO:0048856-anatomical structure development(L=2),	GO:0005575-cellular_component(L=0),GO:0016020-membrane(L=1),GO:0016021-integral component of membrane(L=4),GO:0031224-intrinsic component of membrane(L=3),GO:0044425-membrane part(L=2),	GO:0003674-molecular_function(L=0),GO:0005198-structural molecule activity(L=1),GO:0042302-structural constituent of cuticle(L=2),	NO
11204	Nippo_chrIV.g9448	1.21435	-1.78045	1.08201	-1.64551	0.099865	0.999539	0.53322	0	2.76842	0	0.863375	0.882853	3.61607	1.22821	6.57666	0	0.958513	1.04836	1.05885	0	1.10948	0	0	TM(1x)	SEG: 0.04 (29/778)	NA	Peptidase_M13_N [PF05649.16]	Metallopeptidase, catalytic domain superfamily [IPR024079]; Peptidase M13 [IPR000718]; Peptidase M13, N-terminal domain [IPR008753]; Peptidase M13, domain 2 [IPR042089]	Peptidase family M13	NA	GO:0000003-reproduction(L=1),GO:0003006-developmental process involved in reproduction(L=2),GO:0006508-proteolysis(L=4),GO:0007275-multicellular organism development(L=3),GO:0007548-sex differentiation(L=3),GO:0008150-biological_process(L=0),GO:0008152-metabolic process(L=1),GO:0019538-protein metabolic process(L=3),GO:0022414-reproductive process(L=2),GO:0032501-multicellular organismal process(…	GO:0005575-cellular_component(L=0),GO:0016020-membrane(L=1),GO:0016021-integral component of membrane(L=4),GO:0031224-intrinsic component of membrane(L=3),GO:0044425-membrane part(L=2),	GO:0003674-molecular_function(L=0),GO:0003824-catalytic activity(L=1),GO:0004175-endopeptidase activity(L=5),GO:0004222-metalloendopeptidase activity(L=6),GO:0008233-peptidase activity(L=3),GO:0008237-metallopeptidase activity(L=5),GO:0016787-hydrolase activity(L=2),GO:0070011-peptidase activity, acting on L-amino acid peptides(L=4),	NO
6177	Nippo_chrIII.g6177	0.47275	-1.77732	1.51515	-1.17303	0.240783	0.999539	1.73913	1.10675	0	0	0.938649	0.855608	0	2.38061	0	0	0	1.01601	0	0	0	0	0	SigP	SEG: 0.53 (57/108)	NA	NA	NA	NA	NA	NA	NA	NA	NO
13101	Nippo_chrV.g13102	0.659715	-1.77533	1.56538	-1.13412	0.256743	0.999539	0	0	1.00326	1.1931	4.69324	0	0	2.38061	0	0	0.928933	1.01601	0	0	0	0	0	NA	NA	NA	NA	NA	NA	NA	NA	NA	NA	NO
10005	Nippo_chrIV.g11457	0.325949	-1.77339	2.08802	-0.849318	0.395704	0.999539	1.15942	1.10675	0	0	0.938649	0	2.33632	0	0	0	0	0	0	0	0	0	0	NA	SEG: 0.22 (142/632)	NA	Scramblase [PF03803.18]	Scramblase [IPR005552]	Scramblase	NA	NA	GO:0005575-cellular_component(L=0),GO:0005623-cell(L=1),GO:0005886-plasma membrane(L=3),GO:0016020-membrane(L=1),GO:0044464-cell part(L=2),GO:0071944-cell periphery(L=3),	GO:0003674-molecular_function(L=0),GO:0005488-binding(L=1),GO:0005515-protein binding(L=2),	NO
2227	Nippo_chrI.g499	0.676678	-1.77163	1.36765	-1.29538	0.195189	0.999539	0.579709	0	3.00979	0	0	0.855607	1.16816	1.19031	2.54948	0	0	0	0	0	2.15048	0	0	TM(6x)	SEG: 0.07 (49/712)	NA	CaMBD [PF02888.19]; Ion_trans_2 [PF07885.19]; SK_channel [PF03530.17]	Calmodulin-binding domain [IPR004178]; Potassium channel domain [IPR013099]; Potassium channel, calcium-activated, SK [IPR015449]; SK, calmodulin-binding domain superfamily [IPR036122]	Calmodulin binding domain	NA	GO:0006810-transport(L=3),GO:0006811-ion transport(L=4),GO:0006812-cation transport(L=5),GO:0006813-potassium ion transport(L=7),GO:0008150-biological_process(L=0),GO:0009987-cellular process(L=1),GO:0015672-monovalent inorganic cation transport(L=6),GO:0030001-metal ion transport(L=6),GO:0034220-ion transmembrane transport(L=5),GO:0044699-single-organism process(L=1),GO:0044763-single-organism c…	GO:0005575-cellular_component(L=0),GO:0016020-membrane(L=1),GO:0016021-integral component of membrane(L=4),GO:0031224-intrinsic component of membrane(L=3),GO:0044425-membrane part(L=2),	GO:0003674-molecular_function(L=0),GO:0005215-transporter activity(L=1),GO:0005216-ion channel activity(L=5),GO:0005227-calcium activated cation channel activity(L=7),GO:0005261-cation channel activity(L=6),GO:0005267-potassium channel activity(L=7),GO:0005488-binding(L=1),GO:0005515-protein binding(L=2),GO:0005516-calmodulin binding(L=3),GO:0008324-cation transmembrane transporter activity(L=5),…	NO
14048	Nippo_chrV.g14049	0.670371	-1.77104	1.49992	-1.18076	0.237699	0.999539	0	3.33146	2.0133	0	1.88364	0.849856	1.16031	0	0	0	0	0	0	0	2.15774	0	0	SigP	SEG: 0.50 (163/327)	NCoils: 0.06 (21/327)	Ground-like [PF04155.21]	Ground-like domain [IPR007284]	Ground-like domain	NA	NA	NA	NA	NO
13114	Nippo_chrV.g13115	6.47778	-1.76813	0.809669	-2.18377	0.028979	0.869024	0.583145	22.8332	4.03684	2.40035	14.1632	39.5068	2.29526	1.19736	0	1.87569	3.73776	1.02203	3.09677	168.163	1.08161	1.0704	7.89844	SigP+TM(1x)	SEG: 0.03 (14/460)	NA	DAO [PF01266.27]; FAD_binding_3 [PF01494.22]; SE [PF08491.13]	FAD-binding domain [IPR002938]; FAD/NAD(P)-binding domain superfamily [IPR036188]; Kynurenine 3-monooxygenase [IPR027545]	Catalyzes the hydroxylation of L-kynurenine (L-Kyn) to form 3-hydroxy-L-kynurenine (L-3OHKyn). Required for synthesis of quinolinic acid (By similarity)	3801100	GO:0006082-organic acid metabolic process(L=3),GO:0006139-nucleobase-containing compound metabolic process(L=3),GO:0006520-cellular amino acid metabolic process(L=3),GO:0006568-tryptophan metabolic process(L=5),GO:0006569-tryptophan catabolic process(L=6),GO:0006576-cellular biogenic amine metabolic process(L=5),GO:0006586-indolalkylamine metabolic process(L=5),GO:0006725-cellular aromatic compou…	GO:0005575-cellular_component(L=0),GO:0005622-intracellular(L=3),GO:0005623-cell(L=1),GO:0005737-cytoplasm(L=4),GO:0005739-mitochondrion(L=5),GO:0005740-mitochondrial envelope(L=6),GO:0005741-mitochondrial outer membrane(L=5),GO:0016020-membrane(L=1),GO:0016021-integral component of membrane(L=4),GO:0019867-outer membrane(L=2),GO:0031090-organelle membrane(L=3),GO:0031224-intrinsic component of m…	GO:0000166-nucleotide binding(L=3),GO:0003674-molecular_function(L=0),GO:0003824-catalytic activity(L=1),GO:0004497-monooxygenase activity(L=3),GO:0004502-kynurenine 3-monooxygenase activity(L=5),GO:0005488-binding(L=1),GO:0016491-oxidoreductase activity(L=2),GO:0016705-oxidoreductase activity, acting on paired donors, with incorporation or reduction of molecular oxygen(L=3),GO:0016709-oxidoreduc…	NO
5678	Nippo_chrII.g5678	2.21653	-1.76691	0.875062	-2.01919	0.0434679	0.979865	2.73145	7.05977	1.59991	0	2.99375	2.68762	0.917349	0	11.9942	0	1.45897	1.62024	0	1.07893	0.814272	1.69693	1.02768	SigP	SEG: 0.21 (67/325)	NCoils: 0.08 (55/649); 0.17 (55/325); 0.09 (55/627)	Nucleotid_trans [PF03407.19]	Nucleotide-diphospho-sugar transferase [IPR005069]	NA	NA	NA	NA	NA	NO
4759	Nippo_chrII.g4759	0.329127	-1.76615	3.04274	-0.580445	0.561614	0.999539	0	4.42699	0	0	0	0	1.16816	0	0	0	0	0	0	0	0	0	0	SigP	SEG: 0.05 (13/251)	NA	DOMON [PF03351.20]	NA	ferric-chelate reductase 1 homolog	NA	NA	GO:0005575-cellular_component(L=0),GO:0016020-membrane(L=1),GO:0016021-integral component of membrane(L=4),GO:0031224-intrinsic component of membrane(L=3),GO:0044425-membrane part(L=2),	NA	NO
11146	Nippo_chrIV.g9390	2.09687	-1.76551	1.02461	-1.72309	0.084872	0.999539	10.4348	1.10675	2.00653	1.1931	0.938649	2.56682	1.16816	8.33213	0	0	0	0	49.2564	0	0	4.25638	2.6173	NA	SEG: 0.10 (29/299)	NCoils: 0.07 (21/299)	NA	NA	NA	NA	NA	GO:0005575-cellular_component(L=0),GO:0016020-membrane(L=1),GO:0016021-integral component of membrane(L=4),GO:0031224-intrinsic component of membrane(L=3),GO:0044425-membrane part(L=2),	NA	NO
1134	Nippo_chrI.g2018	5.53088	-1.76358	0.845937	-2.08477	0.0370902	0.941037	1.73957	5.5352	4.01406	0	0.938875	1.71163	12.8531	27.3515	20.3768	0	2.78756	1.01625	0	1.35187	2.15101	9.57958	2.61793	SigP	SEG: 0.21 (153/734)	NCoils: 0.04 (28/734); 0.04 (28/733)	NA	NA	NA	NA	NA	NA	NA	NO
11403	Nippo_chrIV.g9647	0.678503	-1.76237	1.34119	-1.31403	0.188835	0.999539	0	0.766311	0.694658	0.826103	1.29984	0	2.92827	2.4725	0	0	0	2.54687	0	0	0	0	0	SigP	SEG: 0.04 (15/423)	NA	Glyco_tranf_2_4 [PF13704.9]; Glyco_transf_92 [PF01697.30]	Glycosyltransferase family 92 [IPR008166]	UPF0392 protein	513	GO:0000003-reproduction(L=1),GO:0000271-polysaccharide biosynthetic process(L=5),GO:0002119-nematode larval development(L=5),GO:0002164-larval development(L=4),GO:0003006-developmental process involved in reproduction(L=2),GO:0005975-carbohydrate metabolic process(L=3),GO:0005976-polysaccharide metabolic process(L=4),GO:0006139-nucleobase-containing compound metabolic process(L=3),GO:0006259-DNA …	GO:0005575-cellular_component(L=0),GO:0005622-intracellular(L=3),GO:0005623-cell(L=1),GO:0005634-nucleus(L=5),GO:0005737-cytoplasm(L=4),GO:0005773-vacuole(L=5),GO:0005794-Golgi apparatus(L=4),GO:0016020-membrane(L=1),GO:0016021-integral component of membrane(L=4),GO:0031224-intrinsic component of membrane(L=3),GO:0043226-organelle(L=1),GO:0043227-membrane-bounded organelle(L=2),GO:0043229-intrace…	GO:0001071-nucleic acid binding transcription factor activity(L=1),GO:0003674-molecular_function(L=0),GO:0003676-nucleic acid binding(L=3),GO:0003677-DNA binding(L=4),GO:0003700-transcription factor activity, sequence-specific DNA binding(L=2),GO:0003707-steroid hormone receptor activity(L=3),GO:0003723-RNA binding(L=4),GO:0003824-catalytic activity(L=1),GO:0003964-RNA-directed DNA polymerase act…	NO
9131	Nippo_chrIV.g10583	0.850405	-1.7591	1.5191	-1.15799	0.246869	0.999539	5.21738	3.32025	2.00653	0	0	0.855608	0	0	0	0	0.928933	0	0	0	0	2.12819	0	NA	NA	NA	NA	NA	NA	NA	NA	NA	NA	NO
5307	Nippo_chrII.g5307	0.668355	-1.75684	2.06506	-0.850742	0.394913	0.999539	0	0	0	0	0.938649	0	0	8.33213	0	0	0	1.01601	0	0	1.07524	0	0	NA	SEG: 0.11 (82/752)	NCoils: 0.08 (63/752)	NA	NA	NA	NA	NA	NA	NA	NO
16167	Nippo_chrX.g16168	0.655013	-1.7555	1.27214	-1.37996	0.167598	0.999539	0	1.10675	3.00979	1.1931	0.938649	1.71122	1.16816	0	0	0.932319	0	0	0	0	1.07524	0	0	TM(2x)	SEG: 0.08 (28/365)	NA	NA	NA	NA	NA	NA	GO:0005575-cellular_component(L=0),GO:0016020-membrane(L=1),GO:0016021-integral component of membrane(L=4),GO:0031224-intrinsic component of membrane(L=3),GO:0044425-membrane part(L=2),	NA	NO
763	Nippo_chrI.g1685	0.468537	-1.75269	2.0607	-0.850532	0.395029	0.999539	0	0	0	0	0	0	1.16816	3.57091	2.54948	0	0	0	0	0.676568	0	0	0	NA	SEG: 0.13 (12/92)	NA	NA	NA	NA	NA	NA	NA	NA	NO
6976	Nippo_chrIII.g6976	0.331171	-1.75072	2.12372	-0.824365	0.409732	0.999539	0	1.17682	1.06679	0	0	0	0	1.26567	2.12063	0	0	0	0	0	0	0	0	SigP	SEG: 0.09 (11/129)	NA	NA	NA	NA	NA	NA	NA	NA	NO
15332	Nippo_chrX.g15333	0.326494	-1.74991	2.54322	-0.68807	0.491409	0.999539	0	0	0	0	0	0.855608	3.50448	1.1903	0	0	0	0	0	0	0	0	0	TM(1x)	SEG: 0.04 (14/385)	NA	NA	Zona pellucida domain [IPR001507]	Zona pellucida-like domain	NA	NA	GO:0005575-cellular_component(L=0),GO:0016020-membrane(L=1),GO:0016021-integral component of membrane(L=4),GO:0031224-intrinsic component of membrane(L=3),GO:0044425-membrane part(L=2),	NA	NO
14026	Nippo_chrV.g14027	0.328119	-1.74972	2.12647	-0.822829	0.410605	0.999539	0	2.2135	1.00326	1.1931	0	0	1.16816	0	0	0	0	0	0	0	0	0	0	TM(1x)	SEG: 0.50 (149/297)	NA	Col_cuticle_N [PF01484.20]; Collagen [PF01391.21]	Collagen triple helix repeat [IPR008160]; Nematode cuticle collagen, N-terminal [IPR002486]	collagen, type	NA	GO:0002164-larval development(L=4),GO:0007275-multicellular organism development(L=3),GO:0008150-biological_process(L=0),GO:0008152-metabolic process(L=1),GO:0009653-anatomical structure morphogenesis(L=3),GO:0009791-post-embryonic development(L=4),GO:0010171-body morphogenesis(L=4),GO:0032501-multicellular organismal process(L=1),GO:0032502-developmental process(L=1),GO:0044699-single-organism p…	GO:0005575-cellular_component(L=0),GO:0005576-extracellular region(L=1),GO:0005578-proteinaceous extracellular matrix(L=3),GO:0005581-collagen trimer(L=3),GO:0016020-membrane(L=1),GO:0016021-integral component of membrane(L=4),GO:0031012-extracellular matrix(L=2),GO:0031224-intrinsic component of membrane(L=3),GO:0044420-extracellular matrix component(L=3),GO:0044421-extracellular region part(L=2…	GO:0003674-molecular_function(L=0),GO:0003824-catalytic activity(L=1),GO:0005198-structural molecule activity(L=1),GO:0005201-extracellular matrix structural constituent(L=2),GO:0005488-binding(L=1),GO:0016787-hydrolase activity(L=2),GO:0030246-carbohydrate binding(L=2),GO:0042302-structural constituent of cuticle(L=2),	NO
1502	Nippo_chrI.g235	27.3261	-1.74918	0.612401	-2.85627	0.00428651	0.442651	6.9565	13.281	21.0685	103.8	141.736	27.3794	12.8498	27.377	12.7474	17.7141	5.5736	4.06404	9.23558	4.73598	4.30096	42.5638	9.16055	SigP	SEG: 0.36 (63/177)	NA	NA	NA	NA	NA	NA	NA	NA	NO
13011	Nippo_chrV.g13012	0.49003	-1.74714	2.01964	-0.865072	0.386999	0.999539	0	0	0	0	0	0	2.33632	2.38061	2.54948	0	0	0	0	0	0	1.0641	0	NA	NA	NA	NA	Reverse transcriptase domain [IPR000477]	NA	NA	NA	NA	NA	NO
13012	Nippo_chrV.g13013	0.49003	-1.74714	2.01964	-0.865072	0.386999	0.999539	0	0	0	0	0	0	2.33632	2.38061	2.54948	0	0	0	0	0	0	1.0641	0	NA	NA	NA	NA	Reverse transcriptase domain [IPR000477]	NA	NA	NA	NA	NA	NO
4632	Nippo_chrII.g4632	0.482603	-1.74651	1.57487	-1.10899	0.267435	0.999539	0	0	0	1.04446	1.0722	0	1.02272	2.71932	1.45611	0	0	0.88943	0	0	0	0	0	NA	NA	NA	Abhydrolase_1 [PF00561.23]; Abhydrolase_6 [PF12697.10]; Hydrolase_4 [PF12146.11]; LIP [PF03583.17]; Ser_hydrolase [PF06821.16]; UPF0227 [PF05728.15]	Alpha/Beta hydrolase fold [IPR029058]; Serine aminopeptidase, S33 [IPR022742]	Serine hydrolase (FSH1)	NA	NA	NA	NA	NO
9499	Nippo_chrIV.g10951	1.6611	-1.74494	1.34372	-1.29859	0.194083	0.999539	1.19815	0	17.6253	0	1.94002	1.47721	0	0	0	0	0	1.04996	1.06046	1.39834	0	0	2.48932	TM(4x)	SEG: 0.14 (33/240)	NA	NA	NA	NA	NA	NA	GO:0005575-cellular_component(L=0),GO:0016020-membrane(L=1),GO:0016021-integral component of membrane(L=4),GO:0031224-intrinsic component of membrane(L=3),GO:0044425-membrane part(L=2),	NA	NO
3908	Nippo_chrII.g3908	0.884896	-1.74163	2.03952	-0.853942	0.393137	0.999539	0.580335	9.9715	0	0	0	0	0	0	1.27612	0	0	0	0	0	3.21528	0	0	NA	SEG: 0.19 (136/728)	NCoils: 0.06 (44/725); 0.03 (21/728)	NA	NA	NA	NA	NA	NA	NA	NO
13746	Nippo_chrV.g13747	3.68941	-1.74123	0.742989	-2.34355	0.0191012	0.758217	9.95483	0	7.76107	4.82073	1.8963	6.61883	2.35997	8.41649	7.39588	1.88352	2.81501	1.0263	0	0	0	6.44922	1.3219	NA	NA	NA	APH [PF01636.26]; DUF1679 [PF07914.14]; EcKL [PF02958.23]	CHK kinase-like [IPR015897]; Protein kinase-like domain superfamily [IPR011009]; Uncharacterised oxidoreductase Dhs-27 [IPR012877]	transferase activity, transferring phosphorus-containing groups	NA	GO:0008150-biological_process(L=0),GO:0008152-metabolic process(L=1),	NA	GO:0003674-molecular_function(L=0),GO:0003824-catalytic activity(L=1),GO:0016740-transferase activity(L=2),GO:0016772-transferase activity, transferring phosphorus-containing groups(L=3),	NO
12135	Nippo_chrV.g12136	0.655325	-1.73906	1.34455	-1.29341	0.195869	0.999539	0.579709	2.2135	2.00653	0	0	1.71122	0	0	2.54948	0	0	1.01601	0	0	0	1.0641	0	NA	NA	NA	NA	NA	NA	NA	NA	NA	NA	NO
15065	Nippo_chrX.g15066	0.328301	-1.73765	2.12492	-0.817749	0.413501	0.999539	0	1.10675	2.00653	1.1931	0	0	0	0	1.27474	0	0	0	0	0	0	0	0	SigP+TM(1x); TM(1x)	SEG: 0.16 (64/408)	NA	MOLO1 [PF17175.7]	Modulator of levamisole receptor-1 [IPR033438]	NA	NA	NA	GO:0005575-cellular_component(L=0),GO:0016020-membrane(L=1),GO:0016021-integral component of membrane(L=4),GO:0031224-intrinsic component of membrane(L=3),GO:0044425-membrane part(L=2),	NA	NO
14145	Nippo_chrV.g14146	239.441	-1.73351	0.506096	-3.42527	0.000614194	0.260195	35.3622	205.855	279.91	1043.97	549.11	59.8925	297.881	226.158	513.72	78.3148	116.117	32.5123	218.575	89.307	101.072	32.987	189.754	TM(1x)	SEG: 0.03 (12/363)	NA	Serpin [PF00079.23]	Serpin domain [IPR023796]; Serpin family [IPR000215]; Serpin superfamily [IPR036186]; Serpin superfamily, domain 1 [IPR042178]; Serpin superfamily, domain 2 [IPR042185]	SERPIN	NA	GO:0008150-biological_process(L=0),GO:0010466-negative regulation of peptidase activity(L=8),GO:0010951-negative regulation of endopeptidase activity(L=7),GO:0019222-regulation of metabolic process(L=3),GO:0030162-regulation of proteolysis(L=6),GO:0043086-negative regulation of catalytic activity(L=4),GO:0044092-negative regulation of molecular function(L=3),GO:0050789-regulation of biological pr…	NA	GO:0003674-molecular_function(L=0),GO:0003676-nucleic acid binding(L=3),GO:0004857-enzyme inhibitor activity(L=3),GO:0004866-endopeptidase inhibitor activity(L=5),GO:0004867-serine-type endopeptidase inhibitor activity(L=6),GO:0005488-binding(L=1),GO:0005515-protein binding(L=2),GO:0008270-zinc ion binding(L=6),GO:0030234-enzyme regulator activity(L=2),GO:0030414-peptidase inhibitor activity(L=4)…	NO
4647	Nippo_chrII.g4647	0.313781	-1.73185	2.09652	-0.826062	0.408769	0.999539	1.15942	0	0	0	0.938649	0.855608	0	2.38061	0	0	0	0	0	0	0	0	0	TM(1x)	SEG: 0.39 (110/280)	NA	Col_cuticle_N [PF01484.20]; Collagen [PF01391.21]	Collagen triple helix repeat [IPR008160]; Nematode cuticle collagen, N-terminal [IPR002486]	Col_cuticle_N	NA	GO:0008150-biological_process(L=0),GO:0009653-anatomical structure morphogenesis(L=3),GO:0010171-body morphogenesis(L=4),GO:0032502-developmental process(L=1),GO:0044699-single-organism process(L=1),GO:0044767-single-organism developmental process(L=2),GO:0048856-anatomical structure development(L=2),	GO:0005575-cellular_component(L=0),GO:0016020-membrane(L=1),GO:0016021-integral component of membrane(L=4),GO:0031224-intrinsic component of membrane(L=3),GO:0044425-membrane part(L=2),	GO:0003674-molecular_function(L=0),GO:0005198-structural molecule activity(L=1),GO:0042302-structural constituent of cuticle(L=2),	NO
2050	Nippo_chrI.g339	0.821158	-1.73091	1.21382	-1.426	0.15387	0.999539	1.89054	3.60932	0.872951	2.07627	1.02037	1.8602	0	0	0	1.01349	1.61655	0	0	0	0	0	0	TM(3x); TM(6x)	SEG: 0.06 (28/503)	NA	7TM_GPCR_Srv [PF10323.12]; 7tm_1 [PF00001.24]; 7tm_4 [PF13853.9]	G protein-coupled receptor, rhodopsin-like [IPR000276]; GPCR, rhodopsin-like, 7TM [IPR017452]	7 transmembrane receptor (rhodopsin family)	4020410000000000	GO:0007154-cell communication(L=2),GO:0007165-signal transduction(L=3),GO:0007166-cell surface receptor signaling pathway(L=4),GO:0007186-G-protein coupled receptor signaling pathway(L=4),GO:0008150-biological_process(L=0),GO:0009987-cellular process(L=1),GO:0023052-signaling(L=1),GO:0044699-single-organism process(L=1),GO:0044700-single organism signaling(L=2),GO:0044763-single-organism cellular…	GO:0005575-cellular_component(L=0),GO:0016020-membrane(L=1),GO:0016021-integral component of membrane(L=4),GO:0031224-intrinsic component of membrane(L=3),GO:0044425-membrane part(L=2),	GO:0003674-molecular_function(L=0),GO:0004871-signal transducer activity(L=1),GO:0004872-receptor activity(L=2),GO:0004888-transmembrane signaling receptor activity(L=3),GO:0004930-G-protein coupled receptor activity(L=4),GO:0038023-signaling receptor activity(L=2),GO:0060089-molecular transducer activity(L=1),	NO
5580	Nippo_chrII.g5580	0.813346	-1.72906	1.22349	-1.41321	0.157593	0.999539	1.15942	2.2135	0	2.38621	0	0.855608	0	2.38061	2.54948	0	0.928933	0	0	1.35314	0	0	0	NA	NA	NA	Acetyltransf_1 [PF00583.28]; Acetyltransf_18 [PF18014.4]	Acyl-CoA N-acyltransferase [IPR016181]; GNAT domain [IPR000182]; YitH, acetyltransferase (GNAT) domain [IPR041496]	NA	NA	GO:0008150-biological_process(L=0),GO:0008152-metabolic process(L=1),	NA	GO:0003674-molecular_function(L=0),GO:0003824-catalytic activity(L=1),GO:0008080-N-acetyltransferase activity(L=6),GO:0016407-acetyltransferase activity(L=5),GO:0016410-N-acyltransferase activity(L=5),GO:0016740-transferase activity(L=2),GO:0016746-transferase activity, transferring acyl groups(L=3),GO:0016747-transferase activity, transferring acyl groups other than amino-acyl groups(L=4),	NO
8970	Nippo_chrIV.g10422	1.76988	-1.72837	1.31806	-1.31129	0.189759	0.999539	1.16143	0	14.0701	0	0	1.71419	1.17019	5.96186	0	0.933938	0	0	0	4.01041	0	1.06594	0	TM(2x)	SEG: 0.11 (154/1463)	NA	NA	NA	NA	NA	NA	NA	NA	NO
8838	Nippo_chrIV.g10290	30.2774	-1.72783	0.679717	-2.54199	0.0110223	0.585424	3.47825	6.64049	89.2904	10.7379	142.675	38.5023	96.9572	9.52244	7.64844	0.932319	15.7919	18.2882	5.13088	10.1485	5.37619	28.7306	24.8643	NA	SEG: 0.03 (13/403)	NA	Hormone_recep [PF00104.33]; zf-C4 [PF00105.21]	Nuclear hormone receptor, ligand-binding domain [IPR000536]; Nuclear hormone receptor-like domain superfamily [IPR035500]; Zinc finger, NHR/GATA-type [IPR013088]; Zinc finger, nuclear hormone receptor-type [IPR001628]	Zinc finger, C4 type (two domains)	NA	GO:0006139-nucleobase-containing compound metabolic process(L=3),GO:0006152-purine nucleoside catabolic process(L=7),GO:0006163-purine nucleotide metabolic process(L=5),GO:0006184-obsolete GTP catabolic process(L=),GO:0006195-purine nucleotide catabolic process(L=7),GO:0006351-transcription, DNA-templated(L=5),GO:0006355-regulation of transcription, DNA-templated(L=7),GO:0006725-cellular aromatic…	GO:0005575-cellular_component(L=0),GO:0005622-intracellular(L=3),GO:0005623-cell(L=1),GO:0005634-nucleus(L=5),GO:0043226-organelle(L=1),GO:0043227-membrane-bounded organelle(L=2),GO:0043229-intracellular organelle(L=3),GO:0043231-intracellular membrane-bounded organelle(L=4),GO:0044424-intracellular part(L=3),GO:0044464-cell part(L=2),	GO:0000166-nucleotide binding(L=3),GO:0001071-nucleic acid binding transcription factor activity(L=1),GO:0001882-nucleoside binding(L=3),GO:0001883-purine nucleoside binding(L=4),GO:0003674-molecular_function(L=0),GO:0003676-nucleic acid binding(L=3),GO:0003677-DNA binding(L=4),GO:0003700-transcription factor activity, sequence-specific DNA binding(L=2),GO:0003707-steroid hormone receptor activit…	NO
13745	Nippo_chrV.g13746	4.94631	-1.71596	0.598323	-2.86795	0.0041314	0.437532	4.05796	7.74724	10.0326	3.57931	4.69324	5.98925	1.16816	16.6643	12.7474	0	0.928933	1.01601	1.02618	5.41254	2.15048	4.25638	2.6173	SigP	SEG: 0.45 (59/130)	NA	NA	NA	NA	NA	NA	NA	NA	NO
11620	Nippo_chrIV.g9864	2.48789	-1.71083	1.13797	-1.5034	0.132735	0.999539	1.15966	0.539298	2.19808	22.901	1.87769	0	2.33681	1.19055	0.621157	1.86503	5.57476	0	0	2.03013	0	0	0	NA	NA	NA	GST_C [PF00043.28]; GST_C_3 [PF14497.9]; GST_N [PF02798.23]	Glutathione S-transferase, C-terminal [IPR004046]; Glutathione S-transferase, C-terminal domain superfamily [IPR036282]; Glutathione S-transferase, C-terminal-like [IPR010987]; Glutathione S-transferase, N-terminal [IPR004045]; Glutathione transferase family [IPR040079]; Thioredoxin-like superfamily [IPR036249]	Glutathione S-transferase, N-terminal domain	4809810000000	GO:0006915-apoptotic process(L=5),GO:0007275-multicellular organism development(L=3),GO:0007568-aging(L=3),GO:0008150-biological_process(L=0),GO:0008219-cell death(L=3),GO:0008340-determination of adult lifespan(L=5),GO:0009987-cellular process(L=1),GO:0010259-multicellular organism aging(L=4),GO:0012501-programmed cell death(L=4),GO:0016265-obsolete death(L=),GO:0032501-multicellular organismal …	GO:0005575-cellular_component(L=0),	NA	NO
13186	Nippo_chrV.g13187	2.67478	-1.70939	0.655108	-2.60932	0.00907225	0.543706	1.84004	4.68388	4.24592	1.26234	2.97935	3.62103	4.00995	8.81562	4.04613	0	0.982836	2.14993	1.08572	0.715827	1.13763	1.12584	2.76917	SigP; TM(3x)	SEG: 0.45 (35/77)	NA	NA	NA	NA	NA	NA	NA	NA	NO
14897	Nippo_chrX.g14898	0.789185	-1.7083	1.29618	-1.31795	0.187519	0.999539	0	0	1.00326	1.1931	0.938649	4.27804	1.16816	0	2.54948	0.932319	0	0	0	1.35314	0	0	0	TM(7x)	NA	NA	TMEM164 [PF14808.9]	Transmembrane protein 164 [IPR026508]	Inherit from biNOG: transmembrane protein 164	NA	NA	GO:0005575-cellular_component(L=0),GO:0016020-membrane(L=1),GO:0016021-integral component of membrane(L=4),GO:0031224-intrinsic component of membrane(L=3),GO:0044425-membrane part(L=2),	NA	NO
15818	Nippo_chrX.g15819	1.57508	-1.70248	1.21144	-1.40534	0.159921	0.999539	2.33538	3.28114	2.02084	8.41131	0	2.53659	0	0	2.56767	0	4.58996	0	1.0335	0	0	0	0	TM(7x)	SEG: 0.09 (39/458)	NA	7tm_2 [PF00002.27]; HRM [PF02793.25]	GPCR family 2, extracellular hormone receptor domain superfamily [IPR036445]; GPCR, family 2, extracellular hormone receptor domain [IPR001879]; GPCR, family 2, secretin-like [IPR000832]; GPCR, family 2, secretin-like, conserved site [IPR017983]; GPCR, family 2-like [IPR017981]	Hormone receptor domain	4080	GO:0007154-cell communication(L=2),GO:0007165-signal transduction(L=3),GO:0007166-cell surface receptor signaling pathway(L=4),GO:0007186-G-protein coupled receptor signaling pathway(L=4),GO:0008150-biological_process(L=0),GO:0009987-cellular process(L=1),GO:0023052-signaling(L=1),GO:0044699-single-organism process(L=1),GO:0044700-single organism signaling(L=2),GO:0044763-single-organism cellular…	GO:0005575-cellular_component(L=0),GO:0005623-cell(L=1),GO:0005886-plasma membrane(L=3),GO:0016020-membrane(L=1),GO:0016021-integral component of membrane(L=4),GO:0031224-intrinsic component of membrane(L=3),GO:0044425-membrane part(L=2),GO:0044464-cell part(L=2),GO:0071944-cell periphery(L=3),	GO:0003674-molecular_function(L=0),GO:0004871-signal transducer activity(L=1),GO:0004872-receptor activity(L=2),GO:0004888-transmembrane signaling receptor activity(L=3),GO:0004930-G-protein coupled receptor activity(L=4),GO:0038023-signaling receptor activity(L=2),GO:0060089-molecular transducer activity(L=1),	NO
15646	Nippo_chrX.g15647	0.83086	-1.69964	2.01602	-0.843066	0.399192	0.999539	0	0	0	0	0	0	6.98109	4.26806	0	0	0	0	0	0	0	1.78057	1.09489	SigP	SEG: 0.15 (42/284)	NA	Lustrin_cystein [PF14625.9]	Cysteine-rich repeat [IPR006150]; Lustrin, cysteine-rich repeated [IPR028150]	WR1	NA	GO:0008150-biological_process(L=0),GO:0010876-lipid localization(L=3),GO:0019915-lipid storage(L=4),GO:0033036-macromolecule localization(L=2),GO:0051179-localization(L=1),	GO:0005575-cellular_component(L=0),GO:0016020-membrane(L=1),GO:0016021-integral component of membrane(L=4),GO:0031224-intrinsic component of membrane(L=3),GO:0044425-membrane part(L=2),	NA	NO
11455	Nippo_chrIV.g9699	0.334039	-1.69853	3.04522	-0.557768	0.577003	0.999539	0.579708	0	0	0	0	0	0	0	5.09896	0	0	0	0	0	0	0	0	NA	NA	NA	Glyco_transf_92 [PF01697.30]	Glycosyltransferase family 92 [IPR008166]	Pfam:DUF23	NA	NA	GO:0005575-cellular_component(L=0),GO:0016020-membrane(L=1),GO:0016021-integral component of membrane(L=4),GO:0031224-intrinsic component of membrane(L=3),GO:0044425-membrane part(L=2),	NA	NO
13522	Nippo_chrV.g13523	2.40269	-1.69228	1.5839	-1.06843	0.285328	0.999539	0	0	0	0	0	13.0542	12.4202	0	6.48298	0.948304	0	0	0	2.6158	0	0	5.32435	SigP	SEG: 0.10 (39/394)	NCoils: 0.10 (39/404); 0.06 (24/376); 0.06 (24/394)	Astacin [PF01400.27]	Astacin-like metallopeptidase domain [IPR034035]; EGF-like domain [IPR000742]; Metallopeptidase, catalytic domain superfamily [IPR024079]; Metallopeptidase, nematode [IPR017050]; Peptidase M12A [IPR001506]; Peptidase, metallopeptidase [IPR006026]	Astacin (Peptidase family M12A)	NA	GO:0006508-proteolysis(L=4),GO:0008150-biological_process(L=0),GO:0008152-metabolic process(L=1),GO:0019538-protein metabolic process(L=3),GO:0043170-macromolecule metabolic process(L=3),GO:0044238-primary metabolic process(L=2),GO:0071704-organic substance metabolic process(L=2),	NA	GO:0003674-molecular_function(L=0),GO:0003824-catalytic activity(L=1),GO:0004175-endopeptidase activity(L=5),GO:0004222-metalloendopeptidase activity(L=6),GO:0005488-binding(L=1),GO:0008233-peptidase activity(L=3),GO:0008237-metallopeptidase activity(L=5),GO:0008270-zinc ion binding(L=6),GO:0016787-hydrolase activity(L=2),GO:0043167-ion binding(L=2),GO:0043169-cation binding(L=3),GO:0046872-metal…	NO
1986	Nippo_chrI.g281	0.464384	-1.69168	2.44448	-0.692043	0.48891	0.999539	0	0	1.16893	0	5.63932	0	0	0	0	1.08627	0	0	0	0	0	0	0	SigP	SEG: 0.23 (91/404)	NA	CAP [PF00188.29]	Allergen V5/Tpx-1-related, conserved site [IPR018244]; CAP domain [IPR014044]; CAP superfamily [IPR035940]; Cysteine-rich secretory protein-related [IPR001283]	SCP	NA	GO:0008150-biological_process(L=0),GO:0040011-locomotion(L=1),	GO:0005575-cellular_component(L=0),GO:0005576-extracellular region(L=1),	NA	NO
6363	Nippo_chrIII.g6363	0.301979	-1.68842	3.0455	-0.554397	0.579307	0.999539	0	0	0	0	0	5.13365	0	0	0	0	0	0	0	0	0	14.8973	0	SigP	SEG: 0.10 (58/595)	NCoils: 0.04 (21/595); 0.04 (21/574)	Astacin [PF01400.27]	Astacin-like metallopeptidase domain [IPR034035]; EGF-like domain [IPR000742]; Metallopeptidase, catalytic domain superfamily [IPR024079]; Metallopeptidase, nematode [IPR017050]; Peptidase M12A [IPR001506]; Peptidase, metallopeptidase [IPR006026]	Astacin (Peptidase family M12A)	NA	GO:0006508-proteolysis(L=4),GO:0008150-biological_process(L=0),GO:0008152-metabolic process(L=1),GO:0019538-protein metabolic process(L=3),GO:0043170-macromolecule metabolic process(L=3),GO:0044238-primary metabolic process(L=2),GO:0071704-organic substance metabolic process(L=2),	NA	GO:0003674-molecular_function(L=0),GO:0003824-catalytic activity(L=1),GO:0004175-endopeptidase activity(L=5),GO:0004222-metalloendopeptidase activity(L=6),GO:0005488-binding(L=1),GO:0008233-peptidase activity(L=3),GO:0008237-metallopeptidase activity(L=5),GO:0008270-zinc ion binding(L=6),GO:0016787-hydrolase activity(L=2),GO:0043167-ion binding(L=2),GO:0043169-cation binding(L=3),GO:0046872-metal…	NO
13582	Nippo_chrV.g13583	0.854144	-1.68693	2.05789	-0.819737	0.412366	0.999539	0	0	0	0	0.938649	0	10.5134	0	0	0	0	1.01601	2.05235	0	0	0	0	SigP	SEG: 0.61 (103/170)	NA	NA	NA	NA	NA	NA	NA	NA	NO
9633	Nippo_chrIV.g11085	0.34783	-1.68576	2.09039	-0.806435	0.419992	0.999539	0.501941	0	0	1.03305	1.17814	0	0	0	3.19998	0	138.427	0	0	0	0	0	0	SigP	SEG: 0.09 (36/406)	NCoils: 0.10 (77/738); 0.19 (77/406)	Lipase_3 [PF01764.28]	Alpha/Beta hydrolase fold [IPR029058]; Fungal lipase-like domain [IPR002921]	Lipase (class 3)	NA	GO:0006629-lipid metabolic process(L=3),GO:0008150-biological_process(L=0),GO:0008152-metabolic process(L=1),GO:0044238-primary metabolic process(L=2),GO:0044710-single-organism metabolic process(L=2),GO:0071704-organic substance metabolic process(L=2),	GO:0005575-cellular_component(L=0),GO:0016020-membrane(L=1),GO:0016021-integral component of membrane(L=4),GO:0031224-intrinsic component of membrane(L=3),GO:0044425-membrane part(L=2),	GO:0003674-molecular_function(L=0),GO:0003824-catalytic activity(L=1),GO:0004806-triglyceride lipase activity(L=5),GO:0016298-lipase activity(L=4),GO:0016787-hydrolase activity(L=2),GO:0016788-hydrolase activity, acting on ester bonds(L=3),GO:0052689-carboxylic ester hydrolase activity(L=4),	NO
8343	Nippo_chrIII.g8344	0.30974	-1.68215	2.54184	-0.661783	0.50811	0.999539	0	0	0	2.38621	0	1.71122	1.16816	0	0	0	0	0	0	0	0	0	0	SigP	SEG: 0.15 (36/242)	NA	Gp-FAR-1 [PF05823.15]	Nematode fatty acid retinoid binding [IPR008632]	Nematode fatty acid retinoid binding protein (Gp-FAR-1)	NA	NA	NA	GO:0003674-molecular_function(L=0),GO:0005488-binding(L=1),GO:0008289-lipid binding(L=2),	NO
9036	Nippo_chrIV.g10488	0.476882	-1.68112	1.57209	-1.06935	0.284911	0.999539	0	1.10675	1.00326	1.1931	0	0	0	1.1903	2.54948	0	0	0	0	0	0	1.0641	0	NA	NA	NA	NA	NA	NA	NA	NA	NA	NA	NO
3206	Nippo_chrII.g3206	0.586241	-1.68086	1.50887	-1.11398	0.265286	0.999539	1.15942	0	1.00326	0	0	1.71122	1.16816	3.57091	0	0	0	0	0	1.35314	0	0	0	TM(1x)	NA	NA	QVR [PF17064.8]	Protein quiver [IPR031424]	NA	NA	NA	NA	NA	NO
9504	Nippo_chrIV.g10956	2.3605	-1.68021	1.00715	-1.66829	0.095259	0.999539	9.27534	2.2135	2.00653	0	0.938649	11.9785	2.33632	1.1903	1.27474	3.72927	0.928933	0	0	0	0	4.25638	0	SigP	SEG: 0.06 (25/420)	NA	TGF_beta [PF00019.23]	Cystine-knot cytokine [IPR029034]; Transforming growth factor beta, conserved site [IPR017948]; Transforming growth factor-beta, C-terminal [IPR001839]; Transforming growth factor-beta-related [IPR015615]	TGFB	NA	GO:0000902-cell morphogenesis(L=5),GO:0000904-cell morphogenesis involved in differentiation(L=5),GO:0006928-movement of cell or subcellular component(L=3),GO:0006935-chemotaxis(L=3),GO:0007275-multicellular organism development(L=3),GO:0007399-nervous system development(L=5),GO:0007409-axonogenesis(L=7),GO:0007411-axon guidance(L=7),GO:0008045-motor neuron axon guidance(L=6),GO:0008150-biologica…	GO:0005575-cellular_component(L=0),GO:0005576-extracellular region(L=1),	GO:0003674-molecular_function(L=0),GO:0005102-receptor binding(L=3),GO:0005126-cytokine receptor binding(L=4),GO:0005160-transforming growth factor beta receptor binding(L=5),GO:0005488-binding(L=1),GO:0005515-protein binding(L=2),GO:0008083-growth factor activity(L=4),	NO
16015	Nippo_chrX.g16016	1.91424	-1.6781	0.905342	-1.85356	0.0638026	0.999539	2.89854	5.53374	4.01305	1.1931	1.8773	2.56682	4.67264	0	2.54948	0.932319	0.928933	0	0	0	5.37619	0	0	SigP+TM(1x)	SEG: 0.08 (86/1071)	NCoils: 0.03 (28/1071)	ANF_receptor [PF01094.31]; Guanylate_cyc [PF00211.23]; PK_Tyr_Ser-Thr [PF07714.20]; Pkinase [PF00069.28]	Adenylyl cyclase class-3/4/guanylyl cyclase [IPR001054]; Adenylyl cyclase class-4/guanylyl cyclase, conserved site [IPR018297]; Nucleotide cyclase [IPR029787]; Periplasmic binding protein-like I [IPR028082]; Protein kinase domain [IPR000719]; Protein kinase-like domain superfamily [IPR011009]; Receptor, ligand binding region [IPR001828]; Serine-threonine/tyrosine-protein kinase, catalytic domain …	guanylate cyclase	NA	GO:0006139-nucleobase-containing compound metabolic process(L=3),GO:0006163-purine nucleotide metabolic process(L=5),GO:0006164-purine nucleotide biosynthetic process(L=7),GO:0006182-cGMP biosynthetic process(L=8),GO:0006464-cellular protein modification process(L=5),GO:0006468-protein phosphorylation(L=6),GO:0006725-cellular aromatic compound metabolic process(L=3),GO:0006753-nucleoside phosphat…	GO:0005575-cellular_component(L=0),GO:0016020-membrane(L=1),GO:0016021-integral component of membrane(L=4),GO:0031224-intrinsic component of membrane(L=3),GO:0044425-membrane part(L=2),	GO:0000166-nucleotide binding(L=3),GO:0001882-nucleoside binding(L=3),GO:0001883-purine nucleoside binding(L=4),GO:0003674-molecular_function(L=0),GO:0003824-catalytic activity(L=1),GO:0004383-guanylate cyclase activity(L=3),GO:0004672-protein kinase activity(L=5),GO:0005488-binding(L=1),GO:0005524-ATP binding(L=7),GO:0009975-cyclase activity(L=2),GO:0016301-kinase activity(L=4),GO:0016740-transf…	NO
3874	Nippo_chrII.g3874	1.65963	-1.67782	0.970266	-1.72924	0.083767	0.999539	1.15942	1.10675	3.00979	0	2.81595	0.855608	4.67264	7.14183	1.27474	0.932319	0	0	2.05235	0	0	3.19229	0	NA	NA	NA	Peptidase_S10 [PF00450.25]	Alpha/Beta hydrolase fold [IPR029058]; Peptidase S10, serine carboxypeptidase [IPR001563]	Serine carboxypeptidase	41424614	GO:0006508-proteolysis(L=4),GO:0008150-biological_process(L=0),GO:0008152-metabolic process(L=1),GO:0019538-protein metabolic process(L=3),GO:0043170-macromolecule metabolic process(L=3),GO:0044238-primary metabolic process(L=2),GO:0071704-organic substance metabolic process(L=2),	NA	GO:0003674-molecular_function(L=0),GO:0003824-catalytic activity(L=1),GO:0004180-carboxypeptidase activity(L=6),GO:0004185-serine-type carboxypeptidase activity(L=6),GO:0008233-peptidase activity(L=3),GO:0008236-serine-type peptidase activity(L=4),GO:0008238-exopeptidase activity(L=5),GO:0016787-hydrolase activity(L=2),GO:0017171-serine hydrolase activity(L=3),GO:0070008-serine-type exopeptidase …	NO
14772	Nippo_chrX.g14773	0.322803	-1.67586	2.12303	-0.789373	0.429894	0.999539	0.579709	0	0	0	0	0	1.16816	1.1903	2.54948	0	0	0	0	0	0	0	0	NA	NA	NA	NA	NA	NA	NA	NA	GO:0005575-cellular_component(L=0),GO:0016020-membrane(L=1),GO:0016021-integral component of membrane(L=4),GO:0031224-intrinsic component of membrane(L=3),GO:0044425-membrane part(L=2),	NA	NO
6921	Nippo_chrIII.g6921	1.45367	-1.6756	1.47803	-1.13367	0.256932	0.999539	2.15753	0	3.7339	0	0	3.54806	6.0552	3.70199	0	0	0	0	0	0	0	5.51578	0	SigP	SEG: 0.57 (241/426)	NA	NA	NA	NA	NA	NA	NA	NA	NO
9229	Nippo_chrIV.g10681	1.09192	-1.67518	1.17937	-1.4204	0.155492	0.999539	0	1.11131	1.0074	7.18815	0.942521	0.859137	1.17298	1.19522	1.28	2.80849	0	0.997362	0	0	71.7742	0	0	TM(1x)	SEG: 0.54 (161/300)	NA	Col_cuticle_N [PF01484.20]; Collagen [PF01391.21]	Collagen triple helix repeat [IPR008160]; Nematode cuticle collagen, N-terminal [IPR002486]	Col_cuticle_N	NA	GO:0002119-nematode larval development(L=5),GO:0002164-larval development(L=4),GO:0007275-multicellular organism development(L=3),GO:0008150-biological_process(L=0),GO:0009653-anatomical structure morphogenesis(L=3),GO:0009790-embryo development(L=4),GO:0009791-post-embryonic development(L=4),GO:0009792-embryo development ending in birth or egg hatching(L=5),GO:0010171-body morphogenesis(L=4),GO:…	GO:0005575-cellular_component(L=0),GO:0016020-membrane(L=1),GO:0016021-integral component of membrane(L=4),GO:0031224-intrinsic component of membrane(L=3),GO:0044425-membrane part(L=2),	GO:0003674-molecular_function(L=0),GO:0005198-structural molecule activity(L=1),GO:0042302-structural constituent of cuticle(L=2),	NO
4651	Nippo_chrII.g4651	0.324157	-1.6684	2.53877	-0.657169	0.511072	0.999539	0.579709	1.10675	0	0	0	0	0	0	3.82422	0	0	0	0	0	0	0	0	NA	SEG: 0.03 (13/401)	NA	DDE_Tnp_4 [PF13359.9]	Harbinger transposase-derived nuclease domain [IPR027806]; Putative nuclease HARBI1-like [IPR045249]	to conserved	NA	NA	NA	NA	NO
11619	Nippo_chrIV.g9863	1.04582	-1.66394	1.43161	-1.16229	0.245119	0.999539	0	0	2.00653	0	0.938649	1.71122	8.17712	1.1903	0	0	0	0	3.07853	0.676568	0	0	0	NA	SEG: 0.04 (19/500)	NA	NA	NA	NA	NA	NA	NA	NA	NO
8536	Nippo_chrIII.g8537	1.60626	-1.66368	0.944878	-1.76074	0.0782824	0.999539	3.17998	0	2.75169	3.27237	0	3.91118	0	7.06284	1.72985	1.70474	0.63029	0.928884	0.938177	0	0	0	1.19643	NA	SEG: 0.04 (14/363)	NA	PK_Tyr_Ser-Thr [PF07714.20]; Pkinase [PF00069.28]; Pkinase_fungal [PF17667.4]	Protein kinase domain [IPR000719]; Protein kinase, ATP binding site [IPR017441]; Protein kinase-like domain superfamily [IPR011009]; Serine/threonine-protein kinase, active site [IPR008271]	S_TKc	49205034	GO:0001932-regulation of protein phosphorylation(L=7),GO:0001934-positive regulation of protein phosphorylation(L=8),GO:0006139-nucleobase-containing compound metabolic process(L=3),GO:0006351-transcription, DNA-templated(L=5),GO:0006355-regulation of transcription, DNA-templated(L=7),GO:0006464-cellular protein modification process(L=5),GO:0006468-protein phosphorylation(L=6),GO:0006725-cellular…	GO:0005575-cellular_component(L=0),GO:0005622-intracellular(L=3),GO:0005623-cell(L=1),GO:0005634-nucleus(L=5),GO:0005737-cytoplasm(L=4),GO:0043226-organelle(L=1),GO:0043227-membrane-bounded organelle(L=2),GO:0043229-intracellular organelle(L=3),GO:0043231-intracellular membrane-bounded organelle(L=4),GO:0044424-intracellular part(L=3),GO:0044464-cell part(L=2),	GO:0000166-nucleotide binding(L=3),GO:0001882-nucleoside binding(L=3),GO:0001883-purine nucleoside binding(L=4),GO:0003674-molecular_function(L=0),GO:0003824-catalytic activity(L=1),GO:0004672-protein kinase activity(L=5),GO:0004674-protein serine/threonine kinase activity(L=6),GO:0004683-calmodulin-dependent protein kinase activity(L=7),GO:0005488-binding(L=1),GO:0005515-protein binding(L=2),GO:…	NO
933	Nippo_chrI.g1838	0.306652	-1.66145	2.1385	-0.776924	0.437204	0.999539	0.579709	1.10675	0	0	0	0	2.33632	1.1903	0	0	0	0	0	0	0	0	0	NA	NA	NA	CBF_beta [PF02312.20]	Core-binding factor, beta subunit [IPR003417]; Core-binding factor, beta subunit superfamily [IPR036552]	Core binding factor beta subunit	NA	GO:0008150-biological_process(L=0),GO:0009653-anatomical structure morphogenesis(L=3),GO:0009889-regulation of biosynthetic process(L=4),GO:0010556-regulation of macromolecule biosynthetic process(L=5),GO:0019219-regulation of nucleobase-containing compound metabolic process(L=5),GO:0019222-regulation of metabolic process(L=3),GO:0031323-regulation of cellular metabolic process(L=4),GO:0031326-re…	GO:0005575-cellular_component(L=0),GO:0005622-intracellular(L=3),GO:0005623-cell(L=1),GO:0005634-nucleus(L=5),GO:0043226-organelle(L=1),GO:0043227-membrane-bounded organelle(L=2),GO:0043229-intracellular organelle(L=3),GO:0043231-intracellular membrane-bounded organelle(L=4),GO:0044424-intracellular part(L=3),GO:0044464-cell part(L=2),	GO:0000988-transcription factor activity, protein binding(L=1),GO:0000989-transcription factor activity, transcription factor binding(L=2),GO:0003674-molecular_function(L=0),GO:0003712-transcription cofactor activity(L=3),GO:0003713-transcription coactivator activity(L=4),	NO
16205	Nippo_chrX.g16206	1.05528	-1.66019	1.23919	-1.33974	0.180331	0.999539	4.05796	3.32025	0	2.38621	0	1.71122	1.16816	1.1903	0	2.79696	0	0	0	0	0	0	1.30865	SigP+TM(4x); TM(4x)	SEG: 0.03 (17/547)	NA	Neur_chan_LBD [PF02931.26]; Neur_chan_memb [PF02932.19]	Neuronal acetylcholine receptor [IPR038050]; Neurotransmitter-gated ion-channel [IPR006201]; Neurotransmitter-gated ion-channel ligand-binding domain [IPR006202]; Neurotransmitter-gated ion-channel ligand-binding domain superfamily [IPR036734]; Neurotransmitter-gated ion-channel transmembrane domain [IPR006029]; Neurotransmitter-gated ion-channel transmembrane domain superfamily [IPR036719]; Neur…	Neurotransmitter-gated ion-channel ligand binding domain	NA	GO:0006810-transport(L=3),GO:0006811-ion transport(L=4),GO:0006812-cation transport(L=5),GO:0008150-biological_process(L=0),GO:0009987-cellular process(L=1),GO:0034220-ion transmembrane transport(L=5),GO:0040011-locomotion(L=1),GO:0044699-single-organism process(L=1),GO:0044763-single-organism cellular process(L=2),GO:0044765-single-organism transport(L=3),GO:0051179-localization(L=1),GO:0051234-…	GO:0005575-cellular_component(L=0),GO:0005623-cell(L=1),GO:0005886-plasma membrane(L=3),GO:0016020-membrane(L=1),GO:0016021-integral component of membrane(L=4),GO:0030054-cell junction(L=1),GO:0031224-intrinsic component of membrane(L=3),GO:0044425-membrane part(L=2),GO:0044456-synapse part(L=2),GO:0044464-cell part(L=2),GO:0045202-synapse(L=1),GO:0045211-postsynaptic membrane(L=3),GO:0071944-cel…	GO:0003674-molecular_function(L=0),GO:0005215-transporter activity(L=1),GO:0005216-ion channel activity(L=5),GO:0005230-extracellular ligand-gated ion channel activity(L=6),GO:0005231-excitatory extracellular ligand-gated ion channel activity(L=4),GO:0005261-cation channel activity(L=6),GO:0008324-cation transmembrane transporter activity(L=5),GO:0015075-ion transmembrane transporter activity(L=4…	NO
11180	Nippo_chrIV.g9424	0.615093	-1.65643	1.7669	-0.937476	0.348514	0.999539	0	1.10675	0	0	2.81595	0	4.67264	0	0	0.932319	0.928933	0	0	0	0	0	0	TM(2x)	NA	NA	ASC [PF00858.27]	Epithelial sodium channel [IPR001873]	Amiloride-sensitive sodium channel	NA	GO:0006810-transport(L=3),GO:0006811-ion transport(L=4),GO:0006812-cation transport(L=5),GO:0006814-sodium ion transport(L=7),GO:0008150-biological_process(L=0),GO:0009987-cellular process(L=1),GO:0015672-monovalent inorganic cation transport(L=6),GO:0030001-metal ion transport(L=6),GO:0034220-ion transmembrane transport(L=5),GO:0035725-sodium ion transmembrane transport(L=8),GO:0044699-single-or…	GO:0005575-cellular_component(L=0),GO:0016020-membrane(L=1),GO:0016021-integral component of membrane(L=4),GO:0031224-intrinsic component of membrane(L=3),GO:0044425-membrane part(L=2),	GO:0003674-molecular_function(L=0),GO:0005215-transporter activity(L=1),GO:0005216-ion channel activity(L=5),GO:0005261-cation channel activity(L=6),GO:0005272-sodium channel activity(L=7),GO:0008324-cation transmembrane transporter activity(L=5),GO:0015075-ion transmembrane transporter activity(L=4),GO:0015077-monovalent inorganic cation transmembrane transporter activity(L=7),GO:0015081-sodium …	NO
13070	Nippo_chrV.g13071	0.621864	-1.65434	1.35314	-1.22259	0.221484	0.999539	1.73913	1.10675	0	1.1931	0	0.855608	2.33632	1.1903	0	0	0	0	0	0	2.15048	0	0	NA	SEG: 0.12 (30/258)	NA	MADF_DNA_bdg [PF10545.12]	MADF domain [IPR006578]; Transcription factor Adf-1 [IPR039353]	NA	NA	NA	NA	NA	NO
13442	Nippo_chrV.g13443	0.295077	-1.65028	3.04641	-0.541714	0.588016	0.999539	0	0	5.01631	0	0	0	0	0	0	0	0	0	0	0	0	0	0	NA	SEG: 0.10 (32/332)	NA	NA	Endonuclease/exonuclease/phosphatase superfamily [IPR036691]	NA	NA	NA	NA	NA	NO
2231	Nippo_chrI.g501	0.625247	-1.6498	1.53445	-1.07517	0.282297	0.999539	0	3.32025	1.00326	2.38621	1.8773	0	0	0	0	0	0	1.01601	1.02618	0	0	0	0	TM(5x)	SEG: 0.06 (24/436)	NA	Neur_chan_LBD [PF02931.26]; Neur_chan_memb [PF02932.19]	Gamma-aminobutyric acid A receptor/Glycine receptor alpha [IPR006028]; Glutamate gated chloride channel, transmembrane domain [IPR044721]; Glutamate-Gated Chloride Channel [IPR015680]; Neuronal acetylcholine receptor [IPR038050]; Neurotransmitter-gated ion-channel [IPR006201]; Neurotransmitter-gated ion-channel ligand-binding domain [IPR006202]; Neurotransmitter-gated ion-channel ligand-binding d…	Neurotransmitter-gated ion-channel transmembrane region	NA	GO:0006810-transport(L=3),GO:0006811-ion transport(L=4),GO:0007275-multicellular organism development(L=3),GO:0008150-biological_process(L=0),GO:0009790-embryo development(L=4),GO:0009792-embryo development ending in birth or egg hatching(L=5),GO:0009987-cellular process(L=1),GO:0032501-multicellular organismal process(L=1),GO:0032502-developmental process(L=1),GO:0034220-ion transmembrane transp…	GO:0005575-cellular_component(L=0),GO:0005623-cell(L=1),GO:0005886-plasma membrane(L=3),GO:0016020-membrane(L=1),GO:0016021-integral component of membrane(L=4),GO:0030054-cell junction(L=1),GO:0031224-intrinsic component of membrane(L=3),GO:0044425-membrane part(L=2),GO:0044456-synapse part(L=2),GO:0044464-cell part(L=2),GO:0045202-synapse(L=1),GO:0045211-postsynaptic membrane(L=3),GO:0071944-cel…	GO:0003674-molecular_function(L=0),GO:0005215-transporter activity(L=1),GO:0005216-ion channel activity(L=5),GO:0005230-extracellular ligand-gated ion channel activity(L=6),GO:0015075-ion transmembrane transporter activity(L=4),GO:0015267-channel activity(L=4),GO:0015276-ligand-gated ion channel activity(L=5),GO:0022803-passive transmembrane transporter activity(L=3),GO:0022834-ligand-gated chann…	NO
12138	Nippo_chrV.g12139	0.633865	-1.64648	1.37842	-1.19447	0.232295	0.999539	0.579709	1.10675	0	0	0.938649	0	1.16816	2.38061	2.54948	0	0	0	2.05235	0	0	0	0	TM(1x)	NA	NA	NA	NA	NA	NA	NA	NA	NA	NO
10186	Nippo_chrIV.g11638	1.13011	-1.64639	1.27324	-1.29306	0.195989	0.999539	0.516224	1.82423	0.893395	0	5.47732	4.45792	0	1.05995	0	1.66044	0	0	0	0	0	0	3.32235	NA	SEG: 0.13 (37/287)	NA	NA	NA	NA	NA	NA	NA	NA	NO
11252	Nippo_chrIV.g9496	4.16908	-1.63791	0.870504	-1.88156	0.0598953	0.999539	1.15942	0	2.00652	1.19309	1.87728	4.278	16.3542	11.9034	16.5718	0	4.64469	6.09599	0	1.35313	0	2.12821	1.30864	TM(1x)	SEG: 0.03 (31/971)	NA	PAN_1 [PF00024.29]	PAN/Apple domain [IPR003609]; Zona pellucida domain [IPR001507]	ZP	NA	NA	GO:0005575-cellular_component(L=0),GO:0016020-membrane(L=1),GO:0016021-integral component of membrane(L=4),GO:0031224-intrinsic component of membrane(L=3),GO:0044425-membrane part(L=2),	NA	NO
3567	Nippo_chrII.g3567	0.413299	-1.63417	2.07852	-0.786216	0.431741	0.999539	0	2.59877	0	0	0	1.00453	0	2.79497	0	0	0	0.627817	0	0	0	0	0	NA	NA	NA	NA	NA	NA	NA	NA	NA	NA	NO
12208	Nippo_chrV.g12209	0.780147	-1.63406	1.39154	-1.17428	0.240282	0.999539	1.18988	0	0	0	0.833424	1.75617	0	1.38628	5.65919	0	1.64959	0	0	0.787961	0	0	0	NA	NA	NA	NA	NA	Trypsin Inhibitor like cysteine rich domain	NA	NA	NA	NA	NO
7998	Nippo_chrIII.g7999	226.078	-1.62823	0.924727	-1.76077	0.0782772	0.999539	19.1304	116.209	31.1011	66.8138	229.03	726.411	16.3542	28.5673	1751.49	51.2775	149.558	84.3289	460.753	24.3564	45.16	7.44867	35.3335	SigP	SEG: 0.08 (12/150)	NA	NA	NA	NA	NA	NA	NA	NA	NO
6896	Nippo_chrIII.g6896	0.824589	-1.62811	1.4885	-1.09379	0.274046	0.999539	1.15942	0	3.00979	0	1.8773	0	3.50448	0	1.27474	0	0	0	0	0	0	3.19229	0	NA	NA	NA	NA	NA	NA	NA	NA	NA	NA	NO
14889	Nippo_chrX.g14890	0.417644	-1.62698	1.74156	-0.934211	0.350195	0.999539	1.15942	0	1.00326	0	0	1.71122	0	0	2.54948	0	0	0	0	0.676568	0	0	0	NA	NA	NA	EF-hand_1 [PF00036.35]; EF-hand_4 [PF12763.10]; EF-hand_5 [PF13202.9]; EF-hand_6 [PF13405.9]; EF-hand_7 [PF13499.9]; EF-hand_8 [PF13833.9]; SPARC_Ca_bdg [PF10591.12]	EF-Hand 1, calcium-binding site [IPR018247]; EF-hand domain [IPR002048]; EF-hand domain pair [IPR011992]	Pfam:efhand	NA	NA	NA	GO:0003674-molecular_function(L=0),GO:0005488-binding(L=1),GO:0005509-calcium ion binding(L=5),GO:0043167-ion binding(L=2),GO:0043169-cation binding(L=3),GO:0046872-metal ion binding(L=4),	NO
398	Nippo_chrI.g1356	1.58761	-1.62331	0.825852	-1.96561	0.0493432	0.999539	1.15942	4.42699	2.00653	3.57931	1.8773	1.71122	0	2.38061	3.82422	0.932319	0	1.01601	1.02618	0.676568	0	1.0641	1.30865	NA	SEG: 0.15 (12/80)	NA	NA	Nucleophile aminohydrolases, N-terminal [IPR029055]; Phosphoribosyltransferase-like [IPR029057]	NA	NA	NA	NA	NA	NO
15589	Nippo_chrX.g15590	0.312777	-1.62291	2.12135	-0.765035	0.44425	0.999539	0	1.33697	1.18686	1.41144	0	0	1.38193	0	0	0	0	0	0	0	0	0	0	NA	SEG: 0.04 (14/363)	NA	Phage_integrase [PF00589.25]	DNA breaking-rejoining enzyme, catalytic core [IPR011010]; Integrase, catalytic domain [IPR002104]; Integrase-like, catalytic domain superfamily [IPR013762]	Integrase	NA	GO:0006139-nucleobase-containing compound metabolic process(L=3),GO:0006259-DNA metabolic process(L=4),GO:0006310-DNA recombination(L=5),GO:0006725-cellular aromatic compound metabolic process(L=3),GO:0006807-nitrogen compound metabolic process(L=2),GO:0008150-biological_process(L=0),GO:0008152-metabolic process(L=1),GO:0009987-cellular process(L=1),GO:0015074-DNA integration(L=5),GO:0034641-cell…	NA	GO:0003674-molecular_function(L=0),GO:0003676-nucleic acid binding(L=3),GO:0003677-DNA binding(L=4),GO:0005488-binding(L=1),GO:0097159-organic cyclic compound binding(L=2),GO:1901363-heterocyclic compound binding(L=2),	NO
12713	Nippo_chrV.g12714	1.08104	-1.62245	1.26614	-1.28142	0.200048	0.999539	0	1.10675	2.00653	0	1.8773	4.27804	0	1.1903	3.82422	0	0	1.01601	3.07853	0	0	0	0	SigP	NA	NA	NA	NA	NA	NA	NA	NA	NA	NO
10263	Nippo_chrIV.g11715	944.416	-1.6214	0.675529	-2.40019	0.0163867	0.702209	318.48	1562.11	187.166	3017.55	294.515	88.6343	153.592	1932.59	4901.88	260.026	459.869	213.538	618.783	313.371	288.105	993.331	451.532	NA	NA	NA	CAP [PF00188.29]	CAP domain [IPR014044]; CAP superfamily [IPR035940]	cysteine-rich secretory protein LCCL domain containing	NA	GO:0007275-multicellular organism development(L=3),GO:0007568-aging(L=3),GO:0008150-biological_process(L=0),GO:0008340-determination of adult lifespan(L=5),GO:0009987-cellular process(L=1),GO:0010259-multicellular organism aging(L=4),GO:0016043-cellular component organization(L=2),GO:0030198-extracellular matrix organization(L=4),GO:0030323-respiratory tube development(L=6),GO:0030324-lung develo…	GO:0005575-cellular_component(L=0),GO:0005576-extracellular region(L=1),GO:0005622-intracellular(L=3),GO:0005623-cell(L=1),GO:0005737-cytoplasm(L=4),GO:0030133-transport vesicle(L=5),GO:0031012-extracellular matrix(L=2),GO:0031410-cytoplasmic vesicle(L=4),GO:0031982-vesicle(L=3),GO:0043226-organelle(L=1),GO:0043227-membrane-bounded organelle(L=2),GO:0043229-intracellular organelle(L=3),GO:0043231…	GO:0003674-molecular_function(L=0),GO:0005488-binding(L=1),GO:0005539-glycosaminoglycan binding(L=3),GO:0008201-heparin binding(L=3),GO:0043167-ion binding(L=2),GO:0043168-anion binding(L=3),GO:0043169-cation binding(L=3),GO:0046872-metal ion binding(L=4),GO:0097367-carbohydrate derivative binding(L=2),GO:1901681-sulfur compound binding(L=2),	NO
921	Nippo_chrI.g1827	0.807481	-1.6208	1.34278	-1.20705	0.227413	0.999539	2.63481	1.80937	1.79206	3.61516	0	0.699397	0	0	0	0	0	0	0.838823	0	0	0	2.33755	TM(1x)	SEG: 0.32 (122/386)	NCoils: 0.09 (34/386); 0.10 (34/356); 0.15 (34/223)	NA	NA	NA	NA	NA	NA	NA	NO
960	Nippo_chrI.g1862	1.05077	-1.61681	1.09218	-1.48035	0.138779	0.999539	2.89854	2.2135	1.00326	2.38621	3.7546	0	0	0	1.27474	0.932319	0	1.01601	0	0	1.07524	0	1.30865	NA	NA	NA	NUDIX [PF00293.31]	Coenzyme A pyrophosphatase [IPR045121]; NUDIX hydrolase domain [IPR000086]; NUDIX hydrolase, conserved site [IPR020084]; NUDIX hydrolase-like domain superfamily [IPR015797]	NUDIX domain	NA	GO:0006139-nucleobase-containing compound metabolic process(L=3),GO:0006152-purine nucleoside catabolic process(L=7),GO:0006163-purine nucleotide metabolic process(L=5),GO:0006195-purine nucleotide catabolic process(L=7),GO:0006725-cellular aromatic compound metabolic process(L=3),GO:0006732-coenzyme metabolic process(L=4),GO:0006753-nucleoside phosphate metabolic process(L=4),GO:0006793-phosphor…	GO:0005575-cellular_component(L=0),GO:0005622-intracellular(L=3),GO:0005623-cell(L=1),GO:0005737-cytoplasm(L=4),GO:0005777-peroxisome(L=6),GO:0016020-membrane(L=1),GO:0016021-integral component of membrane(L=4),GO:0031224-intrinsic component of membrane(L=3),GO:0042579-microbody(L=5),GO:0043226-organelle(L=1),GO:0043227-membrane-bounded organelle(L=2),GO:0043229-intracellular organelle(L=3),GO:00…	GO:0003674-molecular_function(L=0),GO:0003824-catalytic activity(L=1),GO:0003986-acetyl-CoA hydrolase activity(L=6),GO:0004778-succinyl-CoA hydrolase activity(L=6),GO:0016289-CoA hydrolase activity(L=5),GO:0016787-hydrolase activity(L=2),GO:0016788-hydrolase activity, acting on ester bonds(L=3),GO:0016790-thiolester hydrolase activity(L=4),GO:0047994-hydroxymethylglutaryl-CoA hydrolase activity(L…	NO
9483	Nippo_chrIV.g10935	0.795852	-1.61337	1.25131	-1.28935	0.197277	0.999539	1.15942	0	4.01305	2.38621	1.8773	0	1.16816	0	0	0.932319	0.928933	0	0	0	0	1.0641	0	TM(6x)	SEG: 0.07 (24/338)	NA	NA	NA	NA	NA	NA	GO:0005575-cellular_component(L=0),GO:0016020-membrane(L=1),GO:0016021-integral component of membrane(L=4),GO:0031224-intrinsic component of membrane(L=3),GO:0044425-membrane part(L=2),	NA	NO
4021	Nippo_chrII.g4021	1.33123	-1.61063	1.35935	-1.18485	0.236076	0.999539	3.51768	2.23859	0	0	0.949288	0	3.5442	7.22278	0	0	0	0	0	0	2.17485	2.98355	0	TM(1x)	NA	NA	QVR [PF17064.8]	NA	NA	NA	NA	NA	NA	NO
10058	Nippo_chrIV.g11510	0.279348	-1.60987	3.04736	-0.528282	0.597303	0.999539	1.73913	0	3.00979	0	0	0	0	0	0	0	0	0	0	0	0	0	0	SigP	SEG: 0.26 (113/437)	NA	NA	NA	NA	NA	NA	NA	NA	NO
13030	Nippo_chrV.g13031	1.27486	-1.60953	1.23668	-1.30149	0.193092	0.999539	5.8005	0	2.00765	2.38753	3.75668	0	1.16882	0	1.27547	0	0	0	0	1.34775	0	0	3.92826	SigP	SEG: 0.07 (17/251)	NA	CUB [PF00431.23]; CUB_2 [PF02408.23]	CUB domain [IPR000859]; Spermadhesin, CUB domain superfamily [IPR035914]	CUB domain	NA	NA	NA	NA	NO
3716	Nippo_chrII.g3716	1.54494	-1.60813	0.962058	-1.67155	0.0946137	0.999539	1.73913	3.32025	3.00979	4.77241	2.81595	3.42243	1.16816	0	0	0.932319	1.85787	0	0	0	3.22572	0	0	NA	SEG: 0.18 (14/77)	NA	NA	NA	NA	NA	NA	NA	NA	NO
1601	Nippo_chrI.g2439	1.49641	-1.60781	1.14662	-1.40222	0.16085	0.999539	5.21738	1.10675	3.00979	1.1931	2.81595	0	0	0	6.3737	3.72927	0.928933	0	0	0	0	1.0641	0	TM(1x)	SEG: 0.04 (23/606)	NA	Sema [PF01403.22]	Sema domain [IPR001627]; Sema domain superfamily [IPR036352]; Semaphorin [IPR027231]; WD40/YVTN repeat-like-containing domain superfamily [IPR015943]	Sema domain	NA	GO:0007275-multicellular organism development(L=3),GO:0008150-biological_process(L=0),GO:0032501-multicellular organismal process(L=1),GO:0032502-developmental process(L=1),GO:0044699-single-organism process(L=1),GO:0044707-single-multicellular organism process(L=2),	GO:0005575-cellular_component(L=0),GO:0016020-membrane(L=1),GO:0016021-integral component of membrane(L=4),GO:0031224-intrinsic component of membrane(L=3),GO:0044425-membrane part(L=2),	GO:0003674-molecular_function(L=0),GO:0004872-receptor activity(L=2),	NO
13498	Nippo_chrV.g13499	37.3691	-1.60732	1.26039	-1.27526	0.202216	0.999539	32.271	48.3402	76.4706	66.4173	106.113	0.732764	0	162.086	0	1.59692	1.59112	6.15261	0	60.8402	60.7769	0	11.8871	SigP+TM(9x); TM(7x)	SEG: 0.08 (284/3525)	NA	CAP [PF00188.29]	CAP domain [IPR014044]; CAP superfamily [IPR035940]; EGF-like domain [IPR000742]	Inherit from biNOG: carbohydrate binding	NA	NA	GO:0005575-cellular_component(L=0),GO:0016020-membrane(L=1),GO:0016021-integral component of membrane(L=4),GO:0031224-intrinsic component of membrane(L=3),GO:0044425-membrane part(L=2),	GO:0003674-molecular_function(L=0),GO:0005488-binding(L=1),GO:0030246-carbohydrate binding(L=2),	NO
8609	Nippo_chrIV.g10061	0.59137	-1.60527	1.38313	-1.16061	0.2458	0.999539	0	0	2.02298	0	0.946345	1.6294	1.17774	0	2.57038	0	0	1.02434	0	0.682115	0	0	0	TM(4x)	SEG: 0.08 (18/230)	NA	NA	NA	NA	NA	GO:0000003-reproduction(L=1),GO:0007275-multicellular organism development(L=3),GO:0007568-aging(L=3),GO:0008150-biological_process(L=0),GO:0008340-determination of adult lifespan(L=5),GO:0009790-embryo development(L=4),GO:0009792-embryo development ending in birth or egg hatching(L=5),GO:0010259-multicellular organism aging(L=4),GO:0032501-multicellular organismal process(L=1),GO:0032502-develop…	GO:0005575-cellular_component(L=0),GO:0016020-membrane(L=1),GO:0016021-integral component of membrane(L=4),GO:0031224-intrinsic component of membrane(L=3),GO:0044425-membrane part(L=2),	NA	NO
13964	Nippo_chrV.g13965	3.86751	-1.59882	0.700415	-2.28268	0.0224495	0.787202	0.579854	2.21406	8.99565	2.38677	7.511	6.84652	1.16845	5.95311	15.3009	4.66272	0.929173	2.03251	4.10576	0.676737	1.0755	0	1.30896	NA	SEG: 0.05 (26/529)	NA	Kinase-like [PF14531.9]; PK_Tyr_Ser-Thr [PF07714.20]; Pkinase [PF00069.28]	Protein kinase domain [IPR000719]; Protein kinase, ATP binding site [IPR017441]; Protein kinase-like domain superfamily [IPR011009]; Serine/threonine-protein kinase, active site [IPR008271]	Phosphorylates and restricts the asymmetry effectors mex-5 and mex-6 to the anterior cytoplasm of the zygote and maintains these phosphorylations until fertilization. Phosphorylates and regulates aak-2 in response to oxidative stress. May also play a role in motility, behavioral response, regulation of lifespan and dauer formation through this pathway	415042000000	GO:0000910-cytokinesis(L=4),GO:0001709-cell fate determination(L=5),GO:0006464-cellular protein modification process(L=5),GO:0006468-protein phosphorylation(L=6),GO:0006793-phosphorus metabolic process(L=3),GO:0006796-phosphate-containing compound metabolic process(L=4),GO:0006950-response to stress(L=2),GO:0006979-response to oxidative stress(L=3),GO:0007049-cell cycle(L=3),GO:0007163-establishm…	GO:0005575-cellular_component(L=0),GO:0005622-intracellular(L=3),GO:0005623-cell(L=1),GO:0005737-cytoplasm(L=4),GO:0005938-cell cortex(L=5),GO:0044424-intracellular part(L=3),GO:0044444-cytoplasmic part(L=4),GO:0044464-cell part(L=2),GO:0071944-cell periphery(L=3),	GO:0000166-nucleotide binding(L=3),GO:0001882-nucleoside binding(L=3),GO:0001883-purine nucleoside binding(L=4),GO:0003674-molecular_function(L=0),GO:0003824-catalytic activity(L=1),GO:0004672-protein kinase activity(L=5),GO:0004674-protein serine/threonine kinase activity(L=6),GO:0005488-binding(L=1),GO:0005515-protein binding(L=2),GO:0005516-calmodulin binding(L=3),GO:0005524-ATP binding(L=7),G…	NO
4065	Nippo_chrII.g4065	2.27898	-1.59841	0.739054	-2.16277	0.0305587	0.887363	1.73913	3.32025	5.01631	5.96552	1.8773	2.56682	1.16816	4.76122	3.82422	1.86464	1.85787	0	4.1047	0.676568	0	0	0	NA	SEG: 0.06 (17/302)	NA	NA	Globin/Protoglobin [IPR012292]	Inherit from KOG: Involved in oxygen transport from the lung to the various peripheral tissues	NA	GO:0000003-reproduction(L=1),GO:0003006-developmental process involved in reproduction(L=2),GO:0006810-transport(L=3),GO:0006897-endocytosis(L=5),GO:0006898-receptor-mediated endocytosis(L=6),GO:0006928-movement of cell or subcellular component(L=3),GO:0007275-multicellular organism development(L=3),GO:0007548-sex differentiation(L=3),GO:0008150-biological_process(L=0),GO:0009790-embryo developme…	NA	NA	NO
8912	Nippo_chrIV.g10364	0.431066	-1.5973	1.54846	-1.03154	0.302286	0.999539	1.73913	0	0	1.1931	0	0.855608	0	1.1903	1.27474	0	0	0	0	0	1.07524	0	0	TM(1x)	SEG: 0.13 (10/78)	NA	NA	NA	NA	NA	NA	NA	NA	NO
13311	Nippo_chrV.g13312	0.800619	-1.58972	1.37957	-1.15233	0.249185	0.999539	1.18667	0	1.02685	0	1.92143	0	0	1.21829	5.21883	25.7644	0	0	2.1006	0	0	0.937847	0	TM(1x)	SEG: 0.31 (29/94)	NA	NA	NA	NA	NA	NA	NA	NA	NO
6653	Nippo_chrIII.g6653	0.276073	-1.58966	3.04776	-0.521583	0.601961	0.999539	0	0	0	0	4.69324	0	0	0	0	0	0	0	0	0	0	0	0	SigP	SEG: 0.45 (95/213)	NCoils: 0.13 (27/213)	NA	NA	NA	NA	NA	NA	NA	NO
6656	Nippo_chrIII.g6656	0.276073	-1.58966	3.04776	-0.521583	0.601961	0.999539	0	0	0	0	4.69324	0	0	0	0	0	0	0	0	0	0	0	0	SigP	SEG: 0.33 (80/244)	NA	NA	NA	NA	NA	NA	NA	NA	NO
13853	Nippo_chrV.g13854	1.05138	-1.58732	1.07679	-1.47412	0.140451	0.999539	2.31883	2.2135	1.00326	3.57931	0.938649	0	2.33632	1.1903	0	0.932319	0	0	2.05235	0	0	0	1.30865	SigP	SEG: 0.51 (184/359)	NA	Col_cuticle_N [PF01484.20]; Collagen [PF01391.21]	Collagen triple helix repeat [IPR008160]; Nematode cuticle collagen, N-terminal [IPR002486]	Col_cuticle_N	NA	GO:0008150-biological_process(L=0),GO:0009653-anatomical structure morphogenesis(L=3),GO:0010171-body morphogenesis(L=4),GO:0032502-developmental process(L=1),GO:0040008-regulation of growth(L=3),GO:0040014-regulation of multicellular organism growth(L=4),GO:0040015-negative regulation of multicellular organism growth(L=6),GO:0044699-single-organism process(L=1),GO:0044767-single-organism develop…	GO:0005575-cellular_component(L=0),GO:0005576-extracellular region(L=1),GO:0005578-proteinaceous extracellular matrix(L=3),GO:0016020-membrane(L=1),GO:0016021-integral component of membrane(L=4),GO:0031012-extracellular matrix(L=2),GO:0031224-intrinsic component of membrane(L=3),GO:0044420-extracellular matrix component(L=3),GO:0044421-extracellular region part(L=2),GO:0044425-membrane part(L=2),…	GO:0003674-molecular_function(L=0),GO:0005198-structural molecule activity(L=1),GO:0042302-structural constituent of cuticle(L=2),GO:0042329-structural constituent of collagen and cuticulin-based cuticle(L=3),	NO
1017	Nippo_chrI.g1913	57.0218	-1.58628	0.679668	-2.33391	0.0196005	0.75955	61.9686	48.7147	170.33	1.76548	17.7067	10.7601	389.306	22.4539	24.0467	17.5873	40.8879	70.2754	12.9052	17.017	33.8056	13.3821	16.4576	TM(7x)	SEG: 0.04 (82/1873)	NCoils: 0.01 (21/1838); 0.01 (21/1873)	Ank [PF00023.33]; Ank_2 [PF12796.10]; Ank_3 [PF13606.9]; Ank_4 [PF13637.9]; Ank_5 [PF13857.9]; Ion_trans [PF00520.34]	Ankyrin repeat [IPR002110]; Ankyrin repeat-containing domain superfamily [IPR036770]; Ion transport domain [IPR005821]; Transient receptor potential channel, canonical [IPR002153]	Ankyrin repeat	NA	GO:0006810-transport(L=3),GO:0006811-ion transport(L=4),GO:0006812-cation transport(L=5),GO:0006816-calcium ion transport(L=8),GO:0008150-biological_process(L=0),GO:0009987-cellular process(L=1),GO:0030001-metal ion transport(L=6),GO:0034220-ion transmembrane transport(L=5),GO:0044699-single-organism process(L=1),GO:0044763-single-organism cellular process(L=2),GO:0044765-single-organism transpor…	GO:0005575-cellular_component(L=0),GO:0016020-membrane(L=1),GO:0016021-integral component of membrane(L=4),GO:0031224-intrinsic component of membrane(L=3),GO:0044425-membrane part(L=2),	GO:0003674-molecular_function(L=0),GO:0005215-transporter activity(L=1),GO:0005216-ion channel activity(L=5),GO:0005261-cation channel activity(L=6),GO:0005262-calcium channel activity(L=7),GO:0008324-cation transmembrane transporter activity(L=5),GO:0015075-ion transmembrane transporter activity(L=4),GO:0015085-calcium ion transmembrane transporter activity(L=8),GO:0015267-channel activity(L=4),…	NO
9946	Nippo_chrIV.g11398	0.28356	-1.58622	1.85202	-0.85648	0.391732	0.999539	0.586187	1.11912	0.959639	1.20644	0.949139	0	0	0	0	0	0	0	0	0	0	0	0	SigP+TM(3x); TM(4x)	SEG: 0.04 (25/624)	NA	Moulting_cycle [PF04870.19]	Moulting cycle MLT-10-like protein [IPR006954]	Pfam:DUF644	NA	NA	NA	NA	NO
7585	Nippo_chrIII.g7586	3.89362	-1.58245	1.0776	-1.46849	0.141971	0.999539	8.60469	2.22108	1.0067	27.2745	3.76746	5.15124	0	1.19438	1.27911	0	0	1.01949	0	0	4.31569	0	10.3572	NA	NA	NA	adh_short [PF00106.28]; adh_short_C2 [PF13561.9]	NAD(P)-binding domain superfamily [IPR036291]; Short-chain dehydrogenase/reductase SDR [IPR002347]; Short-chain dehydrogenase/reductase, conserved site [IPR020904]	KR domain	NA	GO:0007275-multicellular organism development(L=3),GO:0008150-biological_process(L=0),GO:0008152-metabolic process(L=1),GO:0009790-embryo development(L=4),GO:0009792-embryo development ending in birth or egg hatching(L=5),GO:0032501-multicellular organismal process(L=1),GO:0032502-developmental process(L=1),GO:0044699-single-organism process(L=1),GO:0044707-single-multicellular organism process(L…	NA	GO:0003674-molecular_function(L=0),GO:0003824-catalytic activity(L=1),GO:0016491-oxidoreductase activity(L=2),	NO
15411	Nippo_chrX.g15412	1.2243	-1.58022	1.24359	-1.27069	0.203838	0.999539	1.19837	0.762625	1.38262	0	0	3.07939	6.94121	2.142	0	0	2.95185	0	0	0	0	0	2.35496	NA	SEG: 0.04 (27/679)	NCoils: 0.03 (21/679); 0.03 (21/677); 0.08 (21/279)	NA	NA	NA	NA	NA	NA	NA	NO
5056	Nippo_chrII.g5056	0.425484	-1.57987	2.44617	-0.645854	0.518374	0.999539	0	4.42699	0	0	1.8773	0	0	0	0	0	0.928933	0	0	0	0	0	0	SigP	NA	NA	NA	C-type lectin fold [IPR016187]; C-type lectin-like [IPR001304]; C-type lectin-like/link domain superfamily [IPR016186]	NA	NA	NA	NA	NA	NO
1831	Nippo_chrI.g2646	1.03704	-1.57715	1.05622	-1.4932	0.135386	0.999539	1.73913	1.10675	2.00653	2.38621	0.938649	1.71122	0	3.57091	0	0	0	1.01601	1.02618	0	0	2.12819	0	TM(1x)	NA	NA	NA	NA	NA	NA	NA	GO:0005575-cellular_component(L=0),GO:0016020-membrane(L=1),GO:0016021-integral component of membrane(L=4),GO:0031224-intrinsic component of membrane(L=3),GO:0044425-membrane part(L=2),	NA	NO
15406	Nippo_chrX.g15407	19.1756	-1.57566	0.41784	-3.77097	0.000162616	0.144288	21.5127	41.9714	36.1339	42.9745	19.6179	6.00699	30.4621	35.7249	17.7615	4.6754	17.6687	6.06709	18.4321	14.25	4.31369	3.20174	5.20972	NA	NA	NA	NA	Acyl-CoA N-acyltransferase [IPR016181]; Glycine N-acyltransferase [IPR010313]	Inherit from NOG: glycine N-acyltransferase activity	NA	GO:0008150-biological_process(L=0),GO:0008152-metabolic process(L=1),	GO:0005575-cellular_component(L=0),GO:0005622-intracellular(L=3),GO:0005623-cell(L=1),GO:0005737-cytoplasm(L=4),GO:0005783-endoplasmic reticulum(L=4),GO:0043226-organelle(L=1),GO:0043227-membrane-bounded organelle(L=2),GO:0043229-intracellular organelle(L=3),GO:0043231-intracellular membrane-bounded organelle(L=4),GO:0044424-intracellular part(L=3),GO:0044444-cytoplasmic part(L=4),GO:0044464-cell…	GO:0003674-molecular_function(L=0),GO:0003824-catalytic activity(L=1),GO:0008080-N-acetyltransferase activity(L=6),GO:0016407-acetyltransferase activity(L=5),GO:0016410-N-acyltransferase activity(L=5),GO:0016740-transferase activity(L=2),GO:0016746-transferase activity, transferring acyl groups(L=3),GO:0016747-transferase activity, transferring acyl groups other than amino-acyl groups(L=4),	NO
6544	Nippo_chrIII.g6544	0.745809	-1.57122	1.76957	-0.887913	0.374587	0.999539	0.630049	5.93686	1.09038	2.59342	0	0	0	0	0	0	2.42804	0	0	0	0	0	0	TM(6x); TM(7x)	SEG: 0.04 (28/758)	NA	ABC2_membrane_3 [PF12698.10]; ABC_tran [PF00005.30]	AAA+ ATPase domain [IPR003593]; ABC transporter A [IPR026082]; ABC transporter-like, ATP-binding domain [IPR003439]; P-loop containing nucleoside triphosphate hydrolase [IPR027417]	ATP-binding cassette sub-family A ABC1 member	NA	GO:0001894-tissue homeostasis(L=5),GO:0001895-retina homeostasis(L=6),GO:0006139-nucleobase-containing compound metabolic process(L=3),GO:0006152-purine nucleoside catabolic process(L=7),GO:0006163-purine nucleotide metabolic process(L=5),GO:0006195-purine nucleotide catabolic process(L=7),GO:0006200-obsolete ATP catabolic process(L=),GO:0006649-phospholipid transfer to membrane(L=7),GO:0006725-c…	GO:0005575-cellular_component(L=0),GO:0016020-membrane(L=1),	GO:0000166-nucleotide binding(L=3),GO:0001882-nucleoside binding(L=3),GO:0001883-purine nucleoside binding(L=4),GO:0003674-molecular_function(L=0),GO:0003824-catalytic activity(L=1),GO:0004012-phospholipid-translocating ATPase activity(L=5),GO:0005215-transporter activity(L=1),GO:0005319-lipid transporter activity(L=3),GO:0005488-binding(L=1),GO:0005524-ATP binding(L=7),GO:0005548-phospholipid tr…	NO
3846	Nippo_chrII.g3846	0.277606	-1.56274	2.60667	-0.599519	0.548827	0.999539	0	0	0.963652	0	0	2.46548	0	1.29017	0	0	0	0	0	0	0	0	0	TM(1x)	SEG: 0.05 (44/972)	NA	Ground-like [PF04155.21]; Recep_L_domain [PF01030.27]	Ground-like domain [IPR007284]; Receptor L-domain [IPR000494]; Receptor L-domain superfamily [IPR036941]	Ground-like domain	NA	NA	GO:0005575-cellular_component(L=0),GO:0016020-membrane(L=1),GO:0016021-integral component of membrane(L=4),GO:0031224-intrinsic component of membrane(L=3),GO:0044425-membrane part(L=2),	NA	NO
739	Nippo_chrI.g1663	0.569812	-1.54744	1.51136	-1.02387	0.305895	0.999539	2.31883	0	2.00653	0	0.938649	0	0	2.38061	0	0	0	1.01601	1.02618	0	0	0	0	SigP	SEG: 0.06 (12/218)	NA	NA	NA	NA	NA	NA	GO:0005575-cellular_component(L=0),GO:0016020-membrane(L=1),GO:0016021-integral component of membrane(L=4),GO:0031224-intrinsic component of membrane(L=3),GO:0044425-membrane part(L=2),	NA	NO
3491	Nippo_chrII.g3491	1.18634	-1.53839	1.16425	-1.32136	0.186381	0.999539	0.579709	0	0	2.38621	0	4.27804	3.50448	4.76122	0	0.932319	0	0	0	1.35314	0	1.0641	1.30865	TM(6x)	NA	NA	7TM_GPCR_Srsx [PF10320.12]; 7tm_1 [PF00001.24]	G protein-coupled receptor, rhodopsin-like [IPR000276]; GPCR, rhodopsin-like, 7TM [IPR017452]	7 transmembrane receptor (rhodopsin family)	NA	GO:0003008-system process(L=2),GO:0007154-cell communication(L=2),GO:0007165-signal transduction(L=3),GO:0007166-cell surface receptor signaling pathway(L=4),GO:0007186-G-protein coupled receptor signaling pathway(L=4),GO:0007218-neuropeptide signaling pathway(L=5),GO:0007267-cell-cell signaling(L=3),GO:0007268-chemical synaptic transmission(L=7),GO:0008150-biological_process(L=0),GO:0009987-cell…	GO:0005575-cellular_component(L=0),GO:0016020-membrane(L=1),GO:0016021-integral component of membrane(L=4),GO:0031224-intrinsic component of membrane(L=3),GO:0044425-membrane part(L=2),	GO:0001653-peptide receptor activity(L=3),GO:0003674-molecular_function(L=0),GO:0004871-signal transducer activity(L=1),GO:0004872-receptor activity(L=2),GO:0004888-transmembrane signaling receptor activity(L=3),GO:0004930-G-protein coupled receptor activity(L=4),GO:0008188-neuropeptide receptor activity(L=5),GO:0008528-G-protein coupled peptide receptor activity(L=4),GO:0030594-neurotransmitter …	NO
1799	Nippo_chrI.g2617	0.770053	-1.53475	1.11087	-1.38158	0.167101	0.999539	2.31883	0	1.00326	1.1931	1.8773	0.855608	1.16816	0	1.27474	0	0	1.01601	0	0	1.07524	0	1.30865	NA	NA	NA	NA	NA	NA	NA	NA	NA	NA	NO
13558	Nippo_chrV.g13559	0.267938	-1.53333	2.17642	-0.704517	0.481111	0.999539	0.602178	0	0	1.23935	1.95006	0.763361	0	0	0	0	0	0	0	0	0	0	0	NA	SEG: 0.20 (35/172)	NA	NA	NA	NA	NA	NA	NA	NA	NO
16314	Nippo_chrX.g16315	0.7726	-1.53158	1.27429	-1.20191	0.229398	0.999539	0.579709	2.2135	3.00979	0	0	0.855608	3.50448	0	0	0	0.928933	1.01601	1.02618	0	0	0	0	NA	SEG: 0.03 (12/364)	NA	Pribosyl_synth [PF14572.9]; Pribosyltran_N [PF13793.9]	Phosphoribosyltransferase domain [IPR000836]; Phosphoribosyltransferase-like [IPR029057]; Ribose-phosphate pyrophosphokinase [IPR005946]; Ribose-phosphate pyrophosphokinase, N-terminal domain [IPR029099]	Inherit from biNOG: Phosphoribosyl pyrophosphate synthetase-associated protein	NA	GO:0006139-nucleobase-containing compound metabolic process(L=3),GO:0006259-DNA metabolic process(L=4),GO:0006281-DNA repair(L=5),GO:0006298-mismatch repair(L=7),GO:0006725-cellular aromatic compound metabolic process(L=3),GO:0006753-nucleoside phosphate metabolic process(L=4),GO:0006793-phosphorus metabolic process(L=3),GO:0006796-phosphate-containing compound metabolic process(L=4),GO:0006807-n…	NA	GO:0000166-nucleotide binding(L=3),GO:0000287-magnesium ion binding(L=5),GO:0001882-nucleoside binding(L=3),GO:0001883-purine nucleoside binding(L=4),GO:0003674-molecular_function(L=0),GO:0003676-nucleic acid binding(L=3),GO:0003677-DNA binding(L=4),GO:0003690-double-stranded DNA binding(L=5),GO:0003824-catalytic activity(L=1),GO:0004749-ribose phosphate diphosphokinase activity(L=5),GO:0005488-b…	NO
1755	Nippo_chrI.g2578	1.49758	-1.53	1.06289	-1.43947	0.150018	0.999539	0.49992	2.86326	7.7866	0	0.809457	0.737845	1.00738	4.1059	0	0	4.08393	1.75234	0.884936	0	0.927247	0	0	SigP; TM(2x)	SEG: 0.19 (56/292)	NCoils: 0.10 (28/292); 0.13 (38/291)	NA	NA	NA	NA	GO:0002119-nematode larval development(L=5),GO:0002164-larval development(L=4),GO:0007275-multicellular organism development(L=3),GO:0008150-biological_process(L=0),GO:0009790-embryo development(L=4),GO:0009791-post-embryonic development(L=4),GO:0009792-embryo development ending in birth or egg hatching(L=5),GO:0032501-multicellular organismal process(L=1),GO:0032502-developmental process(L=1),GO…	NA	NA	NO
4273	Nippo_chrII.g4273	1.45893	-1.52997	1.13453	-1.34854	0.177484	0.999539	1.73913	2.2135	0	2.38621	0	0.855608	0	11.903	0	0.932319	0.928933	1.01601	0	0.676568	2.15048	0	0	NA	NA	NA	NA	NA	NA	NA	NA	NA	NA	NO
7849	Nippo_chrIII.g7850	0.26876	-1.52494	2.17231	-0.70199	0.482685	0.999539	0.579709	0	1.00326	0	0	1.71122	0	0	1.27474	0	0	0	0	0	0	0	0	NA	SEG: 0.14 (18/131)	NA	NA	NA	NA	NA	NA	NA	NA	NO
5000	Nippo_chrII.g5000	0.580908	-1.52241	1.26625	-1.2023	0.229246	0.999539	1.15942	1.10675	1.00326	0	0	0.855608	2.33632	0	1.27474	0	0	0	0	0	1.07524	1.0641	0	NA	NA	NA	EF-hand_1 [PF00036.35]; EF-hand_6 [PF13405.9]	EF-Hand 1, calcium-binding site [IPR018247]; EF-hand domain [IPR002048]; EF-hand domain pair [IPR011992]	EFh	NA	NA	NA	GO:0003674-molecular_function(L=0),GO:0005488-binding(L=1),GO:0005509-calcium ion binding(L=5),GO:0043167-ion binding(L=2),GO:0043169-cation binding(L=3),GO:0046872-metal ion binding(L=4),	NO
13313	Nippo_chrV.g13314	1.56691	-1.52115	1.21478	-1.25221	0.210495	0.999539	1.15942	3.32025	6.01958	0	3.7546	0.855608	0	0	5.09896	0	0	0	0	0	4.30096	2.12819	0	SigP+TM(5x)	SEG: 0.06 (29/488)	NCoils: 0.04 (21/488)	Ion_trans_2 [PF07885.19]	Potassium channel domain [IPR013099]; Two pore domain potassium channel [IPR003280]	Ion channel	NA	GO:0006810-transport(L=3),GO:0006811-ion transport(L=4),GO:0006812-cation transport(L=5),GO:0006813-potassium ion transport(L=7),GO:0008150-biological_process(L=0),GO:0009987-cellular process(L=1),GO:0015672-monovalent inorganic cation transport(L=6),GO:0030001-metal ion transport(L=6),GO:0034220-ion transmembrane transport(L=5),GO:0044699-single-organism process(L=1),GO:0044763-single-organism c…	GO:0005575-cellular_component(L=0),GO:0016020-membrane(L=1),GO:0016021-integral component of membrane(L=4),GO:0031224-intrinsic component of membrane(L=3),GO:0044425-membrane part(L=2),	GO:0003674-molecular_function(L=0),GO:0005215-transporter activity(L=1),GO:0005216-ion channel activity(L=5),GO:0005261-cation channel activity(L=6),GO:0005267-potassium channel activity(L=7),GO:0008324-cation transmembrane transporter activity(L=5),GO:0015075-ion transmembrane transporter activity(L=4),GO:0015077-monovalent inorganic cation transmembrane transporter activity(L=7),GO:0015079-pota…	NO
5364	Nippo_chrII.g5364	1.01826	-1.51995	1.34595	-1.12927	0.258782	0.999539	0	1.10675	1.00326	0	0.938649	7.70047	1.16816	1.1903	0	0	0	0	2.05235	0	2.15048	0	0	SigP+TM(3x)	SEG: 0.09 (30/316)	NA	NA	NA	NA	NA	NA	NA	NA	NO
4404	Nippo_chrII.g4404	11.7767	-1.51947	0.517936	-2.93369	0.00334956	0.402347	7.1245	17.8354	18.1274	31.0137	7.5632	6.89409	4.02787	15.9849	44.5088	2.57174	4.4842	8.18654	5.5123	0.933135	11.5517	8.46965	5.41474	NA	SEG: 0.05 (26/476)	NA	NA	NA	NA	NA	GO:0007275-multicellular organism development(L=3),GO:0007568-aging(L=3),GO:0008150-biological_process(L=0),GO:0008340-determination of adult lifespan(L=5),GO:0010259-multicellular organism aging(L=4),GO:0032501-multicellular organismal process(L=1),GO:0032502-developmental process(L=1),GO:0044699-single-organism process(L=1),GO:0044707-single-multicellular organism process(L=2),GO:0044767-single…	NA	NA	NO
15827	Nippo_chrX.g15828	0.735674	-1.51742	1.3263	-1.1441	0.252582	0.999539	1.73913	2.2135	2.00653	0	0	2.56682	0	1.1903	0	0.932319	1.85787	0	0	0	0	0	0	NA	NA	NA	HTH_48 [PF17906.4]; HTH_IclR [PF09339.13]	Mos1 transposase, HTH domain [IPR041426]; Ribonuclease H superfamily [IPR036397]; Transcription regulator IclR, N-terminal [IPR005471]	Cation transporting ATPase, C-terminus	402050000000	GO:0000003-reproduction(L=1),GO:0002119-nematode larval development(L=5),GO:0002164-larval development(L=4),GO:0006139-nucleobase-containing compound metabolic process(L=3),GO:0006152-purine nucleoside catabolic process(L=7),GO:0006163-purine nucleotide metabolic process(L=5),GO:0006195-purine nucleotide catabolic process(L=7),GO:0006200-obsolete ATP catabolic process(L=),GO:0006259-DNA metabolic…	GO:0005575-cellular_component(L=0),GO:0005622-intracellular(L=3),GO:0005623-cell(L=1),GO:0005634-nucleus(L=5),GO:0005635-nuclear envelope(L=4),GO:0005737-cytoplasm(L=4),GO:0005783-endoplasmic reticulum(L=4),GO:0012505-endomembrane system(L=3),GO:0016020-membrane(L=1),GO:0016021-integral component of membrane(L=4),GO:0016528-sarcoplasm(L=5),GO:0016529-sarcoplasmic reticulum(L=5),GO:0031224-intrins…	GO:0000166-nucleotide binding(L=3),GO:0001882-nucleoside binding(L=3),GO:0001883-purine nucleoside binding(L=4),GO:0003674-molecular_function(L=0),GO:0003676-nucleic acid binding(L=3),GO:0003677-DNA binding(L=4),GO:0003682-chromatin binding(L=3),GO:0003824-catalytic activity(L=1),GO:0004803-transposase activity(L=2),GO:0005215-transporter activity(L=1),GO:0005388-calcium-transporting ATPase activ…	NO
2423	Nippo_chrI.g675	7.04006	-1.51733	1.96636	-0.771645	0.440325	0.999539	0	0	0	23.8621	27.2208	0	0	26.1867	14.0221	0	15.7919	0	0	0	0	2.12819	10.4692	NA	SEG: 0.07 (10/147)	NCoils: 0.14 (21/147)	NA	NA	NA	NA	NA	NA	NA	NO
14304	Nippo_chrV.g14305	3.20395	-1.51709	0.858396	-1.76736	0.0771683	0.999539	0	1.10675	3.00979	3.57931	3.7546	1.71122	3.50448	10.7127	14.0221	1.86464	0.928933	0	1.02618	0	0	5.32048	3.92595	TM(6x)	SEG: 0.07 (51/745)	NCoils: 0.03 (21/745)	Ion_trans_2 [PF07885.19]	Potassium channel domain [IPR013099]; Two pore domain potassium channel [IPR003280]	potassium channel activity	NA	GO:0006810-transport(L=3),GO:0006811-ion transport(L=4),GO:0006812-cation transport(L=5),GO:0006813-potassium ion transport(L=7),GO:0008150-biological_process(L=0),GO:0009987-cellular process(L=1),GO:0015672-monovalent inorganic cation transport(L=6),GO:0030001-metal ion transport(L=6),GO:0034220-ion transmembrane transport(L=5),GO:0044699-single-organism process(L=1),GO:0044763-single-organism c…	GO:0005575-cellular_component(L=0),GO:0016020-membrane(L=1),GO:0016021-integral component of membrane(L=4),GO:0031224-intrinsic component of membrane(L=3),GO:0044425-membrane part(L=2),	GO:0003674-molecular_function(L=0),GO:0005215-transporter activity(L=1),GO:0005216-ion channel activity(L=5),GO:0005261-cation channel activity(L=6),GO:0005267-potassium channel activity(L=7),GO:0008324-cation transmembrane transporter activity(L=5),GO:0015075-ion transmembrane transporter activity(L=4),GO:0015077-monovalent inorganic cation transmembrane transporter activity(L=7),GO:0015079-pota…	NO
15001	Nippo_chrX.g15002	1.01784	-1.51643	1.0862	-1.39609	0.162689	0.999539	1.15942	2.2135	1.00326	0	0.938649	1.71122	1.16816	1.1903	3.82422	0	0	1.01601	3.07853	0	0	0	0	SigP	NA	NA	NA	NA	NA	NA	NA	NA	NA	NO
8481	Nippo_chrIII.g8482	19.927	-1.51234	0.406345	-3.72182	0.000197794	0.165255	33.6231	32.0957	59.1925	28.6345	46.9324	5.98925	16.3542	24.9964	10.1979	5.59391	13.0051	15.2402	10.2618	6.76568	16.1286	8.51277	5.2346	SigP	NA	NA	NA	NA	NA	NA	NA	NA	NA	NO
8626	Nippo_chrIV.g10078	0.567754	-1.51155	1.76969	-0.85413	0.393033	0.999539	0.579709	0	5.01631	0	0	0.855608	1.16816	0	0	0	0	2.03202	0	0	0	0	0	NA	NA	NA	zf-C3HC4 [PF00097.28]	Zinc finger, RING-type [IPR001841]; Zinc finger, RING-type, conserved site [IPR017907]	RING	NA	NA	NA	GO:0003674-molecular_function(L=0),GO:0005488-binding(L=1),GO:0008270-zinc ion binding(L=6),GO:0043167-ion binding(L=2),GO:0043169-cation binding(L=3),GO:0046872-metal ion binding(L=4),GO:0046914-transition metal ion binding(L=5),	NO
2792	Nippo_chrII.g2792	0.413973	-1.50996	1.76761	-0.854239	0.392973	0.999539	0.579709	0	0	2.38621	1.8773	0	1.16816	0	0	0	0	0	1.02618	0	0	0	0	TM(1x)	NA	NA	NA	NA	NA	NA	NA	NA	NA	NO
3563	Nippo_chrII.g3563	0.56284	-1.50805	1.26807	-1.18925	0.234343	0.999539	1.15942	1.10675	1.00326	0	0.938649	0.855608	0	0	2.54948	0	0.928933	0	1.02618	0	0	0	0	SigP	SEG: 0.01 (9/733)	NA	NA	Nucleotide-diphospho-sugar transferases [IPR029044]; Oxoglutarate/iron-dependent dioxygenase [IPR005123]; Procollagen-lysine 5-dioxygenase, conserved site [IPR001006]; Prolyl 4-hydroxylase, alpha subunit [IPR006620]	P4Hc	310310514	GO:0002009-morphogenesis of an epithelium(L=5),GO:0002119-nematode larval development(L=5),GO:0002164-larval development(L=4),GO:0005975-carbohydrate metabolic process(L=3),GO:0006011-UDP-glucose metabolic process(L=4),GO:0006139-nucleobase-containing compound metabolic process(L=3),GO:0006464-cellular protein modification process(L=5),GO:0006486-protein glycosylation(L=6),GO:0006725-cellular aro…	GO:0005575-cellular_component(L=0),GO:0005622-intracellular(L=3),GO:0005623-cell(L=1),GO:0005737-cytoplasm(L=4),GO:0005783-endoplasmic reticulum(L=4),GO:0043226-organelle(L=1),GO:0043227-membrane-bounded organelle(L=2),GO:0043229-intracellular organelle(L=3),GO:0043231-intracellular membrane-bounded organelle(L=4),GO:0044424-intracellular part(L=3),GO:0044444-cytoplasmic part(L=4),GO:0044464-cell…	GO:0003674-molecular_function(L=0),GO:0003676-nucleic acid binding(L=3),GO:0003824-catalytic activity(L=1),GO:0003980-UDP-glucose:glycoprotein glucosyltransferase activity(L=6),GO:0005488-binding(L=1),GO:0005506-iron ion binding(L=6),GO:0008194-UDP-glycosyltransferase activity(L=4),GO:0008270-zinc ion binding(L=6),GO:0008475-procollagen-lysine 5-dioxygenase activity(L=6),GO:0016491-oxidoreductase…	NO
14547	Nippo_chrV.g14548	0.404968	-1.50503	1.80953	-0.831724	0.405565	0.999539	0	0	1.05535	2.5101	0	0	1.22881	1.25211	0	0	0	0	0.838086	0	0	0	0	TM(5x); TM(6x)	NA	NA	NA	PapD-like superfamily [IPR008962]	NA	NA	NA	GO:0005575-cellular_component(L=0),GO:0016020-membrane(L=1),GO:0016021-integral component of membrane(L=4),GO:0031224-intrinsic component of membrane(L=3),GO:0044425-membrane part(L=2),	NA	NO
15643	Nippo_chrX.g15644	0.278307	-1.50496	2.14849	-0.700473	0.483632	0.999539	1.15942	1.10675	0	0	0	0	0	1.1903	1.27474	0	0	0	0	0	0	0	0	SigP+TM(1x)	SEG: 0.05 (8/152)	NA	NA	Snake toxin-like superfamily [IPR045860]	NA	NA	NA	GO:0005575-cellular_component(L=0),GO:0016020-membrane(L=1),GO:0016021-integral component of membrane(L=4),GO:0031224-intrinsic component of membrane(L=3),GO:0044425-membrane part(L=2),	NA	NO
6200	Nippo_chrIII.g6200	3.69336	-1.50139	0.590247	-2.54366	0.0109696	0.584686	2.31883	6.64049	10.0326	5.96552	6.57054	2.56682	4.67264	7.14183	2.54948	1.86464	4.64466	0	2.05235	3.38284	1.07524	0	1.30865	NA	SEG: 0.16 (79/485)	NCoils: 0.06 (28/485)	PID [PF00640.26]; PTB [PF08416.16]	PH-like domain superfamily [IPR011993]; PTB/PI domain [IPR006020]	PTB domain-containing engulfment adapter protein 1	NA	GO:0006810-transport(L=3),GO:0006897-endocytosis(L=5),GO:0006909-phagocytosis(L=4),GO:0006911-phagocytosis, engulfment(L=6),GO:0008150-biological_process(L=0),GO:0008219-cell death(L=3),GO:0009987-cellular process(L=1),GO:0010324-membrane invagination(L=4),GO:0012501-programmed cell death(L=4),GO:0016043-cellular component organization(L=2),GO:0016192-vesicle-mediated transport(L=4),GO:0016265-ob…	GO:0005575-cellular_component(L=0),GO:0005622-intracellular(L=3),GO:0005623-cell(L=1),GO:0005737-cytoplasm(L=4),GO:0005886-plasma membrane(L=3),GO:0009898-cytoplasmic side of plasma membrane(L=3),GO:0016020-membrane(L=1),GO:0030139-endocytic vesicle(L=6),GO:0031410-cytoplasmic vesicle(L=4),GO:0031982-vesicle(L=3),GO:0043226-organelle(L=1),GO:0043227-membrane-bounded organelle(L=2),GO:0043229-intr…	GO:0003674-molecular_function(L=0),GO:0005102-receptor binding(L=3),GO:0005124-scavenger receptor binding(L=4),GO:0005488-binding(L=1),GO:0005515-protein binding(L=2),GO:0045309-protein phosphorylated amino acid binding(L=4),GO:0051219-phosphoprotein binding(L=3),	NO
6150	Nippo_chrIII.g6150	0.553278	-1.50037	1.77529	-0.845143	0.398031	0.999539	0.579709	1.10675	0	0	4.69324	0	1.16816	0	0	0	1.85787	0	0	0	0	0	0	SigP	SEG: 0.23 (26/111)	NA	NA	NA	NA	NA	NA	NA	NA	NO
13103	Nippo_chrV.g13104	53.9731	-1.49773	0.57417	-2.60851	0.0090938	0.543706	15.7272	182.764	45.6443	18.4787	153.555	50.544	41.8386	134.786	54.1301	3.29914	25.1777	43.2738	29.8	0.654915	22.8982	50.206	44.7647	TM(11x)	SEG: 0.05 (45/952)	NA	MMPL [PF03176.18]; Patched [PF02460.21]	Protein dispatched [IPR030223]; Protein patched/dispatched [IPR003392]; Sterol-sensing domain [IPR000731]	Inherit from biNOG: dispatched homolog	NA	GO:0000003-reproduction(L=1),GO:0007154-cell communication(L=2),GO:0007165-signal transduction(L=3),GO:0008150-biological_process(L=0),GO:0009987-cellular process(L=1),GO:0023052-signaling(L=1),GO:0044699-single-organism process(L=1),GO:0044700-single organism signaling(L=2),GO:0044763-single-organism cellular process(L=2),GO:0050789-regulation of biological process(L=2),GO:0050794-regulation of …	GO:0005575-cellular_component(L=0),GO:0016020-membrane(L=1),GO:0016021-integral component of membrane(L=4),GO:0031224-intrinsic component of membrane(L=3),GO:0044425-membrane part(L=2),	GO:0003674-molecular_function(L=0),GO:0004871-signal transducer activity(L=1),GO:0004872-receptor activity(L=2),GO:0004888-transmembrane signaling receptor activity(L=3),GO:0008158-hedgehog receptor activity(L=4),GO:0038023-signaling receptor activity(L=2),GO:0060089-molecular transducer activity(L=1),	NO
4577	Nippo_chrII.g4577	0.428916	-1.49262	1.75143	-0.852228	0.394088	0.999539	1.15942	0	0	0	0	0	1.16816	2.38061	1.27474	0	0	0	0	0	0	0	1.30865	TM(2x)	SEG: 0.21 (42/198)	NA	NA	NA	NA	NA	NA	NA	NA	NO
2331	Nippo_chrI.g592	1.27194	-1.49199	1.01317	-1.47259	0.140861	0.999539	1.15942	1.10675	3.00979	2.38621	0	0.855608	2.33632	2.38061	3.82422	0	1.85787	0	0	2.70627	0	0	0	TM(7x)	SEG: 0.03 (11/379)	NA	7TM_GPCR_Srsx [PF10320.12]; 7tm_1 [PF00001.24]	G protein-coupled receptor, rhodopsin-like [IPR000276]; GPCR, rhodopsin-like, 7TM [IPR017452]; Neuropeptide Y receptor family [IPR000611]	Serpentine type 7TM GPCR chemoreceptor Srsx	NA	GO:0003008-system process(L=2),GO:0007154-cell communication(L=2),GO:0007165-signal transduction(L=3),GO:0007166-cell surface receptor signaling pathway(L=4),GO:0007186-G-protein coupled receptor signaling pathway(L=4),GO:0007218-neuropeptide signaling pathway(L=5),GO:0007267-cell-cell signaling(L=3),GO:0007268-chemical synaptic transmission(L=7),GO:0007600-sensory perception(L=4),GO:0007606-sens…	GO:0005575-cellular_component(L=0),GO:0005623-cell(L=1),GO:0005886-plasma membrane(L=3),GO:0005887-integral component of plasma membrane(L=4),GO:0016020-membrane(L=1),GO:0016021-integral component of membrane(L=4),GO:0031224-intrinsic component of membrane(L=3),GO:0031226-intrinsic component of plasma membrane(L=3),GO:0044425-membrane part(L=2),GO:0044459-plasma membrane part(L=3),GO:0044464-cell…	GO:0001653-peptide receptor activity(L=3),GO:0003674-molecular_function(L=0),GO:0004871-signal transducer activity(L=1),GO:0004872-receptor activity(L=2),GO:0004888-transmembrane signaling receptor activity(L=3),GO:0004930-G-protein coupled receptor activity(L=4),GO:0004983-neuropeptide Y receptor activity(L=6),GO:0004984-olfactory receptor activity(L=4),GO:0008188-neuropeptide receptor activity(…	NO
4403	Nippo_chrII.g4403	1.50257	-1.49112	1.36012	-1.09632	0.27294	0.999539	0	1.10675	2.00653	1.1931	0	0	0	1.1903	14.0221	1.86464	0	2.03202	0	0	0	2.12819	0	SigP	SEG: 0.18 (15/82)	NA	NA	NA	NA	NA	NA	NA	NA	NO
10527	Nippo_chrIV.g8771	3.26868	-1.48981	0.93026	-1.6015	0.109266	0.999539	0.363628	0	2.87655	0.748385	0	7.35958	0.732739	10.2385	20.1308	1.16961	1.16536	2.9131	0.643678	1.93985	0	2.00239	3.28345	TM(1x)	SEG: 0.10 (148/1513)	NA	Lectin_C [PF00059.24]	C-type lectin fold [IPR016187]; C-type lectin-like [IPR001304]; C-type lectin-like/link domain superfamily [IPR016186]	neurocan	NA	GO:0000902-cell morphogenesis(L=5),GO:0000904-cell morphogenesis involved in differentiation(L=5),GO:0003008-system process(L=2),GO:0005975-carbohydrate metabolic process(L=3),GO:0006022-aminoglycan metabolic process(L=4),GO:0006023-aminoglycan biosynthetic process(L=5),GO:0006024-glycosaminoglycan biosynthetic process(L=6),GO:0006026-aminoglycan catabolic process(L=5),GO:0006027-glycosaminoglyca…	GO:0000323-lytic vacuole(L=6),GO:0005575-cellular_component(L=0),GO:0005576-extracellular region(L=1),GO:0005622-intracellular(L=3),GO:0005623-cell(L=1),GO:0005737-cytoplasm(L=4),GO:0005764-lysosome(L=7),GO:0005773-vacuole(L=5),GO:0005775-vacuolar lumen(L=5),GO:0005794-Golgi apparatus(L=4),GO:0005796-Golgi lumen(L=5),GO:0005886-plasma membrane(L=3),GO:0016020-membrane(L=1),GO:0031974-membrane-enc…	GO:0003674-molecular_function(L=0),GO:0005488-binding(L=1),GO:0005509-calcium ion binding(L=5),GO:0005539-glycosaminoglycan binding(L=3),GO:0005540-hyaluronic acid binding(L=4),GO:0030246-carbohydrate binding(L=2),GO:0043167-ion binding(L=2),GO:0043169-cation binding(L=3),GO:0046872-metal ion binding(L=4),GO:0097367-carbohydrate derivative binding(L=2),	NO
7417	Nippo_chrIII.g7418	0.254947	-1.48917	2.62551	-0.567193	0.570583	0.999539	1.15942	0	2.00653	0	0	0	1.16816	0	0	0	0	0	0	0	0	0	0	TM(10x)	NA	NA	MFS_1 [PF07690.19]	MFS transporter superfamily [IPR036259]; Major facilitator superfamily [IPR011701]; Major facilitator superfamily domain [IPR020846]	Major Facilitator Superfamily	NA	GO:0006810-transport(L=3),GO:0008150-biological_process(L=0),GO:0009987-cellular process(L=1),GO:0044699-single-organism process(L=1),GO:0044763-single-organism cellular process(L=2),GO:0044765-single-organism transport(L=3),GO:0051179-localization(L=1),GO:0051234-establishment of localization(L=2),GO:0055085-transmembrane transport(L=4),	GO:0005575-cellular_component(L=0),GO:0016020-membrane(L=1),GO:0016021-integral component of membrane(L=4),GO:0031224-intrinsic component of membrane(L=3),GO:0044425-membrane part(L=2),	NA	NO
3450	Nippo_chrII.g3450	10.0306	-1.48769	0.392124	-3.79393	0.00014828	0.139791	13.913	18.8147	16.0522	16.7034	11.2638	8.55608	21.0269	16.6643	7.64844	5.59391	9.28933	5.08005	3.07853	9.47195	0	2.12819	5.2346	NA	NA	NA	RVT_1 [PF00078.30]	Reverse transcriptase domain [IPR000477]	Inherit from KOG: Cytochrome p450	NA	GO:0006139-nucleobase-containing compound metabolic process(L=3),GO:0006259-DNA metabolic process(L=4),GO:0006260-DNA replication(L=5),GO:0006278-RNA-dependent DNA biosynthetic process(L=7),GO:0006725-cellular aromatic compound metabolic process(L=3),GO:0006807-nitrogen compound metabolic process(L=2),GO:0008150-biological_process(L=0),GO:0008152-metabolic process(L=1),GO:0009058-biosynthetic pro…	NA	GO:0003674-molecular_function(L=0),GO:0003676-nucleic acid binding(L=3),GO:0003723-RNA binding(L=4),GO:0003824-catalytic activity(L=1),GO:0003964-RNA-directed DNA polymerase activity(L=6),GO:0004518-nuclease activity(L=4),GO:0004519-endonuclease activity(L=5),GO:0005488-binding(L=1),GO:0005506-iron ion binding(L=6),GO:0009055-electron carrier activity(L=1),GO:0016491-oxidoreductase activity(L=2),…	NO
13894	Nippo_chrV.g13895	2.13953	-1.48292	1.06475	-1.39274	0.163698	0.999539	0.519152	14.5473	0	1.20634	0.949062	5.1906	1.18112	2.40702	1.28888	1.88532	0	0	0	0	0	3.2277	3.9695	SigP	SEG: 0.05 (11/242)	NA	Motile_Sperm [PF00635.29]	Immunoglobulin-like fold [IPR013783]; Major sperm protein (MSP) domain [IPR000535]; PapD-like superfamily [IPR008962]	NA	NA	GO:0000003-reproduction(L=1),GO:0000226-microtubule cytoskeleton organization(L=4),GO:0000278-mitotic cell cycle(L=4),GO:0006996-organelle organization(L=3),GO:0007010-cytoskeleton organization(L=4),GO:0007017-microtubule-based process(L=3),GO:0007049-cell cycle(L=3),GO:0007051-spindle organization(L=5),GO:0007052-mitotic spindle organization(L=5),GO:0007126-meiotic nuclear division(L=4),GO:00072…	NA	GO:0003674-molecular_function(L=0),GO:0005198-structural molecule activity(L=1),	NO
11283	Nippo_chrIV.g9527	1.19235	-1.48145	1.18786	-1.24716	0.212337	0.999539	1.15942	3.32025	0	1.1931	0	0.855608	0	1.1903	7.64844	0.932319	0	0	0	1.35314	0	0	2.6173	TM(11x); TM(12x)	SEG: 0.14 (61/451)	NA	NA	MFS transporter superfamily [IPR036259]	NA	NA	NA	GO:0005575-cellular_component(L=0),GO:0016020-membrane(L=1),GO:0016021-integral component of membrane(L=4),GO:0031224-intrinsic component of membrane(L=3),GO:0044425-membrane part(L=2),	NA	NO
10955	Nippo_chrIV.g9199	0.401812	-1.48115	2.0655	-0.717093	0.473317	0.999539	1.15942	0	0	0	0	0	1.16816	3.57091	0	0.932319	0	0	0	0	0	0	0	SigP	NA	NA	Glyco_transf_49 [PF13896.9]	NA	Inherit from biNOG: n-acetyllactosaminide	NA	NA	GO:0005575-cellular_component(L=0),GO:0016020-membrane(L=1),GO:0016021-integral component of membrane(L=4),GO:0031224-intrinsic component of membrane(L=3),GO:0044425-membrane part(L=2),	NA	NO
16406	Nippo_chrX.g16407	5.02693	-1.47998	0.601849	-2.45905	0.0139305	0.648957	6.9565	7.74724	5.01631	1.1931	4.69324	7.70047	17.5224	7.14183	6.3737	0.932319	1.85787	3.04803	5.13088	0	7.52667	0	2.6173	SigP	SEG: 0.02 (10/561)	NCoils: 0.05 (28/561)	NA	NA	NA	NA	NA	NA	NA	NO
7689	Nippo_chrIII.g7690	1.58737	-1.47912	0.977338	-1.51342	0.130174	0.999539	1.73913	3.32025	2.00653	5.96552	0	0.855608	0	1.1903	5.09896	0	0	0	2.05235	0	1.07524	1.0641	2.6173	SigP	NA	NA	NA	NA	NA	NA	NA	NA	NA	NO
13765	Nippo_chrV.g13766	40.5238	-1.4788	0.301752	-4.90071	9.55e-07	0.00288084	31.884	32.0957	52.1697	53.6897	45.9938	65.0262	74.7622	108.318	57.3633	16.7817	7.43146	14.2241	21.5497	15.5611	31.1819	25.5383	35.3335	TM(10x)	SEG: 0.08 (48/629)	NA	STAS [PF01740.24]; Sulfate_transp [PF00916.23]	SLC26A/SulP transporter [IPR001902]; SLC26A/SulP transporter domain [IPR011547]; STAS domain [IPR002645]; STAS domain superfamily [IPR036513]	STAS domain	NA	GO:0000003-reproduction(L=1),GO:0006810-transport(L=3),GO:0006811-ion transport(L=4),GO:0006820-anion transport(L=5),GO:0008150-biological_process(L=0),GO:0008272-sulfate transport(L=7),GO:0009987-cellular process(L=1),GO:0015698-inorganic anion transport(L=6),GO:0034220-ion transmembrane transport(L=5),GO:0044699-single-organism process(L=1),GO:0044763-single-organism cellular process(L=2),GO:00…	GO:0005575-cellular_component(L=0),GO:0005623-cell(L=1),GO:0005886-plasma membrane(L=3),GO:0016020-membrane(L=1),GO:0016021-integral component of membrane(L=4),GO:0016323-basolateral plasma membrane(L=3),GO:0031224-intrinsic component of membrane(L=3),GO:0044425-membrane part(L=2),GO:0044459-plasma membrane part(L=3),GO:0044464-cell part(L=2),GO:0071944-cell periphery(L=3),	GO:0003674-molecular_function(L=0),GO:0005215-transporter activity(L=1),GO:0008271-secondary active sulfate transmembrane transporter activity(L=5),GO:0008509-anion transmembrane transporter activity(L=5),GO:0015075-ion transmembrane transporter activity(L=4),GO:0015103-inorganic anion transmembrane transporter activity(L=6),GO:0015116-sulfate transmembrane transporter activity(L=4),GO:0015291-se…	NO
14138	Nippo_chrV.g14139	44.971	-1.47743	0.46218	-3.19667	0.00139025	0.278687	13.9445	67.2575	58.3724	210.594	38.1297	24.5537	37.06	22.1109	107.706	10.3221	26.1399	38.5668	8.976	18.602	24.5152	30.25	27.4062	TM(2x); TM(3x)	SEG: 0.03 (7/269)	NA	Serpin [PF00079.23]	Serpin domain [IPR023796]; Serpin family [IPR000215]; Serpin superfamily [IPR036186]; Serpin superfamily, domain 1 [IPR042178]; Serpin superfamily, domain 2 [IPR042185]	SERPIN	5146	GO:0008150-biological_process(L=0),GO:0010466-negative regulation of peptidase activity(L=8),GO:0010951-negative regulation of endopeptidase activity(L=7),GO:0019222-regulation of metabolic process(L=3),GO:0030162-regulation of proteolysis(L=6),GO:0043086-negative regulation of catalytic activity(L=4),GO:0044092-negative regulation of molecular function(L=3),GO:0050789-regulation of biological pr…	NA	GO:0003674-molecular_function(L=0),GO:0004857-enzyme inhibitor activity(L=3),GO:0004866-endopeptidase inhibitor activity(L=5),GO:0004867-serine-type endopeptidase inhibitor activity(L=6),GO:0030234-enzyme regulator activity(L=2),GO:0030414-peptidase inhibitor activity(L=4),GO:0061134-peptidase regulator activity(L=3),GO:0061135-endopeptidase regulator activity(L=4),	NO
16146	Nippo_chrX.g16147	0.399951	-1.47626	2.04948	-0.720307	0.471336	0.999539	2.31883	0	0	0	0	0.855608	0	0	2.54948	0	0	0	0	0	1.07524	0	0	TM(4x)	SEG: 0.05 (12/244)	NA	Claudin_2 [PF13903.9]	PMP-22/EMP/MP20/Claudin superfamily [IPR004031]	NA	NA	NA	GO:0005575-cellular_component(L=0),GO:0016020-membrane(L=1),GO:0016021-integral component of membrane(L=4),GO:0031224-intrinsic component of membrane(L=3),GO:0044425-membrane part(L=2),	NA	NO
14288	Nippo_chrV.g14289	0.79505	-1.47397	1.22627	-1.202	0.229365	0.999539	2.10185	0	1.21251	0.957649	0.75341	2.06027	0	2.87713	0	2.25354	0	0	0	0	1.2995	0	0	NA	SEG: 0.02 (12/559)	NCoils: 0.21 (119/559); 0.26 (98/382)	NA	NA	NA	NA	NA	NA	NA	NO
15386	Nippo_chrX.g15387	0.237062	-1.47094	3.05003	-0.482272	0.629613	0.999539	2.31883	0	0	0	0	1.71122	0	0	0	0	0	0	0	0	0	0	0	SigP+TM(13x)	SEG: 0.07 (58/780)	NA	Na_H_Exchanger [PF00999.24]	Cation/H+ exchanger [IPR006153]; Cation/H+ exchanger, CPA1 family [IPR018422]; Na+/H+ exchanger [IPR004709]	Sodium hydrogen exchanger	NA	GO:0003008-system process(L=2),GO:0006810-transport(L=3),GO:0006811-ion transport(L=4),GO:0006812-cation transport(L=5),GO:0006814-sodium ion transport(L=7),GO:0006818-hydrogen transport(L=4),GO:0006873-cellular ion homeostasis(L=5),GO:0006885-regulation of pH(L=8),GO:0006937-regulation of muscle contraction(L=6),GO:0006942-regulation of striated muscle contraction(L=7),GO:0007588-excretion(L=3),…	GO:0005575-cellular_component(L=0),GO:0005623-cell(L=1),GO:0005886-plasma membrane(L=3),GO:0016020-membrane(L=1),GO:0016021-integral component of membrane(L=4),GO:0016323-basolateral plasma membrane(L=3),GO:0031224-intrinsic component of membrane(L=3),GO:0044425-membrane part(L=2),GO:0044459-plasma membrane part(L=3),GO:0044464-cell part(L=2),GO:0071944-cell periphery(L=3),	GO:0003674-molecular_function(L=0),GO:0005215-transporter activity(L=1),GO:0005451-monovalent cation:proton antiporter activity(L=8),GO:0008324-cation transmembrane transporter activity(L=5),GO:0015075-ion transmembrane transporter activity(L=4),GO:0015077-monovalent inorganic cation transmembrane transporter activity(L=7),GO:0015078-hydrogen ion transmembrane transporter activity(L=8),GO:0015081…	NO
10638	Nippo_chrIV.g8882	2.93844	-1.46743	0.770299	-1.90501	0.056779	0.999539	1.15942	2.2135	7.02284	0	1.8773	2.56682	3.50448	11.903	7.64844	4.66159	1.85787	0	1.02618	0	1.07524	2.12819	1.30865	TM(10x)	SEG: 0.08 (35/466)	NCoils: 0.18 (123/694); 0.32 (151/466)	Acyl_transf_3 [PF01757.25]	Acyltransferase 3 domain [IPR002656]	Acyltransferase family	NA	GO:0008150-biological_process(L=0),GO:0008152-metabolic process(L=1),	NA	GO:0003674-molecular_function(L=0),GO:0003824-catalytic activity(L=1),GO:0016740-transferase activity(L=2),GO:0016746-transferase activity, transferring acyl groups(L=3),GO:0016747-transferase activity, transferring acyl groups other than amino-acyl groups(L=4),	NO
3813	Nippo_chrII.g3813	6.197	-1.46596	0.527363	-2.77979	0.00543944	0.460589	9.85505	1.10675	7.02284	3.57931	13.1411	8.55608	10.5134	15.474	10.1979	4.66159	6.50253	4.06404	1.02618	2.0297	1.07524	0	6.54325	SigP	SEG: 0.07 (17/232)	NA	NA	NA	NA	NA	NA	NA	NA	NO
4526	Nippo_chrII.g4526	4.08325	-1.46298	0.728779	-2.00744	0.0447033	0.982348	4.05796	4.42699	1.00326	9.54483	5.63189	8.55608	0	16.6643	2.54948	5.59391	3.71573	1.01601	2.05235	0.676568	0	0	3.92595	TM(4x)	NA	NA	NA	NA	NA	NA	NA	GO:0005575-cellular_component(L=0),GO:0016020-membrane(L=1),GO:0016021-integral component of membrane(L=4),GO:0031224-intrinsic component of membrane(L=3),GO:0044425-membrane part(L=2),	NA	NO
14816	Nippo_chrX.g14817	0.968134	-1.46276	1.54251	-0.948296	0.342979	0.999539	0	3.32025	2.00653	0	0	0	3.50448	0	3.82422	0	2.7868	1.01601	0	0	0	0	0	TM(7x)	SEG: 0.04 (16/413)	NA	7tm_1 [PF00001.24]	G protein-coupled receptor, rhodopsin-like [IPR000276]; G-protein coupled receptor Aex-2 [IPR039952]; GPCR, rhodopsin-like, 7TM [IPR017452]	7 transmembrane receptor (rhodopsin family)	NA	GO:0007154-cell communication(L=2),GO:0007165-signal transduction(L=3),GO:0007166-cell surface receptor signaling pathway(L=4),GO:0007186-G-protein coupled receptor signaling pathway(L=4),GO:0008150-biological_process(L=0),GO:0009987-cellular process(L=1),GO:0023052-signaling(L=1),GO:0044699-single-organism process(L=1),GO:0044700-single organism signaling(L=2),GO:0044763-single-organism cellular…	GO:0005575-cellular_component(L=0),GO:0016020-membrane(L=1),GO:0016021-integral component of membrane(L=4),GO:0031224-intrinsic component of membrane(L=3),GO:0044425-membrane part(L=2),	GO:0003674-molecular_function(L=0),GO:0004871-signal transducer activity(L=1),GO:0004872-receptor activity(L=2),GO:0004888-transmembrane signaling receptor activity(L=3),GO:0004930-G-protein coupled receptor activity(L=4),GO:0038023-signaling receptor activity(L=2),GO:0060089-molecular transducer activity(L=1),	NO
16289	Nippo_chrX.g16290	1.7961	-1.46071	1.07506	-1.35871	0.174237	0.999539	1.07825	1.02927	5.06236	1.10958	0.872936	3.23798	0	1.50154	9.64831	0	0	0	2.58899	4.40442	0	0	0	NA	NA	NA	Arf [PF00025.24]; GTP_EFTU [PF00009.30]; Ras [PF00071.25]; Roc [PF08477.16]	P-loop containing nucleoside triphosphate hydrolase [IPR027417]; Small GTP-binding protein domain [IPR005225]; Small GTPase [IPR001806]	RAS, dexamethasone-induced 1	4713	GO:0001963-synaptic transmission, dopaminergic(L=9),GO:0003008-system process(L=2),GO:0006139-nucleobase-containing compound metabolic process(L=3),GO:0006152-purine nucleoside catabolic process(L=7),GO:0006163-purine nucleotide metabolic process(L=5),GO:0006184-obsolete GTP catabolic process(L=),GO:0006195-purine nucleotide catabolic process(L=7),GO:0006355-regulation of transcription, DNA-templ…	GO:0005575-cellular_component(L=0),GO:0005622-intracellular(L=3),GO:0005623-cell(L=1),GO:0005634-nucleus(L=5),GO:0005737-cytoplasm(L=4),GO:0005886-plasma membrane(L=3),GO:0016020-membrane(L=1),GO:0043226-organelle(L=1),GO:0043227-membrane-bounded organelle(L=2),GO:0043229-intracellular organelle(L=3),GO:0043231-intracellular membrane-bounded organelle(L=4),GO:0044424-intracellular part(L=3),GO:00…	GO:0000166-nucleotide binding(L=3),GO:0001882-nucleoside binding(L=3),GO:0001883-purine nucleoside binding(L=4),GO:0003674-molecular_function(L=0),GO:0003824-catalytic activity(L=1),GO:0003924-GTPase activity(L=7),GO:0004620-phospholipase activity(L=5),GO:0004767-sphingomyelin phosphodiesterase activity(L=6),GO:0005488-binding(L=1),GO:0005525-GTP binding(L=7),GO:0008081-phosphoric diester hydrola…	NO
2895	Nippo_chrII.g2895	1.4507	-1.4587	0.909937	-1.60308	0.108918	0.999539	1.73913	1.10675	1.00326	1.1931	4.69324	2.56682	1.16816	1.1903	3.82422	0.932319	0	0	2.05235	0	0	3.19229	0	TM(7x)	SEG: 0.16 (82/505)	NA	Ion_trans [PF00520.34]; Ion_trans_2 [PF07885.19]	Potassium channel domain [IPR013099]; Two pore domain potassium channel [IPR003280]	Ion channel	NA	GO:0006810-transport(L=3),GO:0006811-ion transport(L=4),GO:0006812-cation transport(L=5),GO:0006813-potassium ion transport(L=7),GO:0007275-multicellular organism development(L=3),GO:0008150-biological_process(L=0),GO:0009790-embryo development(L=4),GO:0009792-embryo development ending in birth or egg hatching(L=5),GO:0009987-cellular process(L=1),GO:0015672-monovalent inorganic cation transport(…	GO:0005575-cellular_component(L=0),GO:0016020-membrane(L=1),GO:0016021-integral component of membrane(L=4),GO:0031224-intrinsic component of membrane(L=3),GO:0044425-membrane part(L=2),	GO:0003674-molecular_function(L=0),GO:0005215-transporter activity(L=1),GO:0005216-ion channel activity(L=5),GO:0005261-cation channel activity(L=6),GO:0005267-potassium channel activity(L=7),GO:0008324-cation transmembrane transporter activity(L=5),GO:0015075-ion transmembrane transporter activity(L=4),GO:0015077-monovalent inorganic cation transmembrane transporter activity(L=7),GO:0015079-pota…	NO
7515	Nippo_chrIII.g7516	0.564591	-1.4575	1.77266	-0.822213	0.410956	0.999539	0.579709	0	1.00326	4.77241	0	0	0	1.1903	0	0	0	0	2.05235	0	0	0	0	SigP+TM(1x)	SEG: 0.14 (91/652)	NA	LRR_1 [PF00560.36]; LRR_4 [PF12799.10]; LRR_8 [PF13855.9]	Cysteine-rich flanking region, C-terminal [IPR000483]; Leucine-rich repeat [IPR001611]; Leucine-rich repeat domain superfamily [IPR032675]; Leucine-rich repeat, typical subtype [IPR003591]	LRRCT	NA	NA	GO:0005575-cellular_component(L=0),GO:0016020-membrane(L=1),GO:0016021-integral component of membrane(L=4),GO:0031224-intrinsic component of membrane(L=3),GO:0044425-membrane part(L=2),	NA	NO
9894	Nippo_chrIV.g11346	0.66192	-1.45619	1.56887	-0.928177	0.353316	0.999539	0.579709	0	3.00979	0	0.938649	0	3.50448	1.1903	0	0	0	0	0	2.0297	0	0	0	NA	SEG: 0.11 (12/112)	NA	NA	NA	NA	NA	NA	NA	NA	NO
9682	Nippo_chrIV.g11134	2.40726	-1.4524	0.812528	-1.7875	0.0738564	0.999539	0	3.32025	2.00653	5.96552	2.81595	6.84486	2.33632	0	7.64844	1.86464	0.928933	0	3.07853	0.676568	0	2.12819	1.30865	NA	SEG: 0.06 (65/1061)	NCoils: 0.06 (63/1010); 0.04 (42/1061)	Vinculin [PF01044.22]	Alpha-catenin/vinculin-like superfamily [IPR036723]; Vinculin [IPR017997]; Vinculin, conserved site [IPR000633]; Vinculin/alpha-catenin [IPR006077]	Vinculin family	4.51e+27	GO:0000003-reproduction(L=1),GO:0006996-organelle organization(L=3),GO:0007010-cytoskeleton organization(L=4),GO:0007016-cytoskeletal anchoring at plasma membrane(L=6),GO:0007155-cell adhesion(L=2),GO:0007275-multicellular organism development(L=3),GO:0008104-protein localization(L=3),GO:0008150-biological_process(L=0),GO:0008152-metabolic process(L=1),GO:0009056-catabolic process(L=2),GO:0009057…	GO:0005575-cellular_component(L=0),GO:0005622-intracellular(L=3),GO:0005623-cell(L=1),GO:0005737-cytoplasm(L=4),GO:0005856-cytoskeleton(L=5),GO:0015629-actin cytoskeleton(L=6),GO:0043226-organelle(L=1),GO:0043228-non-membrane-bounded organelle(L=2),GO:0043229-intracellular organelle(L=3),GO:0043232-intracellular non-membrane-bounded organelle(L=3),GO:0043292-contractile fiber(L=5),GO:0044422-orga…	GO:0003674-molecular_function(L=0),GO:0005198-structural molecule activity(L=1),GO:0005200-structural constituent of cytoskeleton(L=2),GO:0005488-binding(L=1),GO:0005515-protein binding(L=2),	NO
9581	Nippo_chrIV.g11033	3282.42	-1.45211	0.743632	-1.95272	0.0508526	0.999539	976.809	5232.71	92.3002	4556.46	5564.31	1539.24	4794.13	6222.91	13138.7	43.819	1794.7	2498.37	1945.63	146.815	1691.35	1071.54	4491.28	SigP	SEG: 0.12 (24/206)	NA	NA	NA	NA	NA	NA	NA	NA	NO
5355	Nippo_chrII.g5355	0.964618	-1.45201	1.19069	-1.21948	0.222663	0.999539	0	1.10675	2.00653	1.1931	0.938649	3.42243	0	0	3.82422	1.86464	0	1.01601	1.02618	0	0	0	0	SigP	SEG: 0.16 (30/193)	NA	NA	NA	NA	NA	NA	NA	NA	NO
13318	Nippo_chrV.g13319	17.0625	-1.45179	0.75051	-1.9344	0.053064	0.999539	9.52788	14.7795	3.09173	16.1364	393.544	1.75781	7.89952	151.786	5.23779	7.66162	12.5636	18.6489	11.5953	9.03485	0	8.74454	2.52845	TM(7x)	SEG: 0.08 (31/411)	NA	7TM_GPCR_Srw [PF10324.12]; 7tm_1 [PF00001.24]	7TM GPCR, serpentine receptor class w (Srw) [IPR019427]; G protein-coupled receptor, rhodopsin-like [IPR000276]; GPCR, rhodopsin-like, 7TM [IPR017452]	Serpentine type 7TM GPCR chemoreceptor Srw	NA	GO:0007154-cell communication(L=2),GO:0007165-signal transduction(L=3),GO:0007166-cell surface receptor signaling pathway(L=4),GO:0007186-G-protein coupled receptor signaling pathway(L=4),GO:0008150-biological_process(L=0),GO:0009987-cellular process(L=1),GO:0023052-signaling(L=1),GO:0044699-single-organism process(L=1),GO:0044700-single organism signaling(L=2),GO:0044763-single-organism cellular…	GO:0005575-cellular_component(L=0),GO:0016020-membrane(L=1),GO:0016021-integral component of membrane(L=4),GO:0031224-intrinsic component of membrane(L=3),GO:0044425-membrane part(L=2),	GO:0003674-molecular_function(L=0),GO:0004871-signal transducer activity(L=1),GO:0004872-receptor activity(L=2),GO:0004888-transmembrane signaling receptor activity(L=3),GO:0004930-G-protein coupled receptor activity(L=4),GO:0038023-signaling receptor activity(L=2),GO:0060089-molecular transducer activity(L=1),	NO
2595	Nippo_chrI.g83	5.67649	-1.45075	0.634172	-2.28762	0.0221594	0.782793	16.2318	3.32025	8.0261	1.1931	1.8773	16.2565	3.50448	8.33213	14.0221	10.2555	1.85787	2.03202	0	2.70627	1.07524	3.19229	2.6173	NA	SEG: 0.03 (13/469)	NA	TBCC [PF07986.15]	C-CAP/cofactor C-like domain [IPR017901]; Cyclase-associated protein CAP/septum formation inhibitor MinC, C-terminal [IPR016098]; Protein XRP2 [IPR039093]; Tubulin binding cofactor C-like domain [IPR012945]	CARP	NA	GO:0000902-cell morphogenesis(L=5),GO:0008150-biological_process(L=0),GO:0009653-anatomical structure morphogenesis(L=3),GO:0009987-cellular process(L=1),GO:0016043-cellular component organization(L=2),GO:0032502-developmental process(L=1),GO:0032989-cellular component morphogenesis(L=4),GO:0044699-single-organism process(L=1),GO:0044763-single-organism cellular process(L=2),GO:0044767-single-org…	NA	NA	NO
10887	Nippo_chrIV.g9131	2.73014	-1.45046	0.696953	-2.08115	0.0374206	0.941037	6.9565	4.42699	2.00653	5.96552	0.938649	5.98925	2.33632	0	6.3737	0	1.85787	1.01601	3.07853	2.0297	0	2.12819	1.30865	SigP	SEG: 0.11 (26/235)	NA	NA	NA	Inherit from KOG: Cytochrome p450	NA	GO:0006139-nucleobase-containing compound metabolic process(L=3),GO:0006259-DNA metabolic process(L=4),GO:0006260-DNA replication(L=5),GO:0006278-RNA-dependent DNA biosynthetic process(L=7),GO:0006725-cellular aromatic compound metabolic process(L=3),GO:0006807-nitrogen compound metabolic process(L=2),GO:0008150-biological_process(L=0),GO:0008152-metabolic process(L=1),GO:0009058-biosynthetic pro…	NA	GO:0003674-molecular_function(L=0),GO:0003676-nucleic acid binding(L=3),GO:0003723-RNA binding(L=4),GO:0003824-catalytic activity(L=1),GO:0003964-RNA-directed DNA polymerase activity(L=6),GO:0004518-nuclease activity(L=4),GO:0004519-endonuclease activity(L=5),GO:0005488-binding(L=1),GO:0005506-iron ion binding(L=6),GO:0009055-electron carrier activity(L=1),GO:0016491-oxidoreductase activity(L=2),…	NO
648	Nippo_chrI.g1581	1.94625	-1.44897	0.873818	-1.65821	0.0972753	0.999539	1.73913	0	8.0261	2.38621	4.69324	3.42243	0	1.1903	3.82422	1.86464	1.85787	0	2.05235	2.0297	0	0	0	NA	NA	NA	HMG_box [PF00505.22]; HMG_box_2 [PF09011.13]	High mobility group box domain [IPR009071]; High mobility group box domain superfamily [IPR036910]	HMG (high mobility group) box	NA	NA	NA	NA	NO
13533	Nippo_chrV.g13534	17.1722	-1.44771	0.750266	-1.9296	0.0536565	0.999539	6.25786	5.63122	32.6699	8.49884	10.507	47.182	98.5879	9.34483	1.29719	0	4.72648	13.1829	9.06331	13.9536	0	7.30974	23.7146	SigP	SEG: 0.09 (46/509)	NCoils: 0.12 (60/509); 0.14 (71/501); 0.09 (45/492)	Astacin [PF01400.27]	Astacin-like metallopeptidase domain [IPR034035]; CUB domain [IPR000859]; EGF-like domain [IPR000742]; Metallopeptidase, catalytic domain superfamily [IPR024079]; Metallopeptidase, nematode [IPR017050]; Peptidase M12A [IPR001506]; Peptidase, metallopeptidase [IPR006026]; Spermadhesin, CUB domain superfamily [IPR035914]	Astacin (Peptidase family M12A)	NA	GO:0006508-proteolysis(L=4),GO:0008150-biological_process(L=0),GO:0008152-metabolic process(L=1),GO:0019538-protein metabolic process(L=3),GO:0043170-macromolecule metabolic process(L=3),GO:0044238-primary metabolic process(L=2),GO:0071704-organic substance metabolic process(L=2),	NA	GO:0003674-molecular_function(L=0),GO:0003824-catalytic activity(L=1),GO:0004175-endopeptidase activity(L=5),GO:0004222-metalloendopeptidase activity(L=6),GO:0005488-binding(L=1),GO:0008233-peptidase activity(L=3),GO:0008237-metallopeptidase activity(L=5),GO:0008270-zinc ion binding(L=6),GO:0016787-hydrolase activity(L=2),GO:0043167-ion binding(L=2),GO:0043169-cation binding(L=3),GO:0046872-metal…	NO
10311	Nippo_chrIV.g8555	3.39576	-1.44636	0.888752	-1.62741	0.10365	0.999539	1.15942	6.64049	0	13.1241	7.50919	4.27804	4.67264	0	6.3737	0	0	0	2.05235	3.38284	2.15048	6.38458	0	SigP	NA	NA	NA	NA	NA	NA	NA	NA	NA	NO
5419	Nippo_chrII.g5419	1.74471	-1.44339	1.42238	-1.01477	0.310216	0.999539	0	0	8.0261	7.15862	0	0	0	7.14183	0	1.86464	0	2.03202	0	0	0	2.12819	1.30865	NA	NA	NA	SPRY [PF00622.31]	Concanavalin A-like lectin/glucanase domain superfamily [IPR013320]	BBC	NA	GO:0000902-cell morphogenesis(L=5),GO:0000904-cell morphogenesis involved in differentiation(L=5),GO:0006928-movement of cell or subcellular component(L=3),GO:0006935-chemotaxis(L=3),GO:0007154-cell communication(L=2),GO:0007165-signal transduction(L=3),GO:0007275-multicellular organism development(L=3),GO:0007399-nervous system development(L=5),GO:0007409-axonogenesis(L=7),GO:0007411-axon guidan…	GO:0005575-cellular_component(L=0),GO:0005622-intracellular(L=3),GO:0005623-cell(L=1),GO:0005737-cytoplasm(L=4),GO:0016020-membrane(L=1),GO:0016021-integral component of membrane(L=4),GO:0031224-intrinsic component of membrane(L=3),GO:0031252-cell leading edge(L=3),GO:0042995-cell projection(L=3),GO:0043005-neuron projection(L=4),GO:0043025-neuronal cell body(L=4),GO:0043226-organelle(L=1),GO:004…	GO:0003674-molecular_function(L=0),GO:0004871-signal transducer activity(L=1),GO:0004872-receptor activity(L=2),GO:0004888-transmembrane signaling receptor activity(L=3),GO:0005102-receptor binding(L=3),GO:0005488-binding(L=1),GO:0005515-protein binding(L=2),GO:0008158-hedgehog receptor activity(L=4),GO:0008270-zinc ion binding(L=6),GO:0038023-signaling receptor activity(L=2),GO:0042802-identical…	NO
12586	Nippo_chrV.g12587	0.557696	-1.44169	2.36954	-0.608426	0.542905	0.999539	0	0	5.01631	0	0	0	2.33632	0	0	0	0	0	0	0	0	2.12819	0	SigP	SEG: 0.31 (139/453)	NA	NA	NA	NA	NA	NA	NA	NA	NO
7721	Nippo_chrIII.g7722	0.24052	-1.44078	3.0505	-0.47231	0.636705	0.999539	2.89854	0	0	0	0	0	0	1.1903	0	0	0	0	0	0	0	0	0	SigP	SEG: 0.06 (24/405)	NA	Abhydro_lipase [PF04083.19]; Abhydrolase_1 [PF00561.23]	Alpha/Beta hydrolase fold [IPR029058]; Lipase, eukaryotic [IPR025483]; Partial AB-hydrolase lipase domain [IPR006693]	Partial alpha/beta-hydrolase lipase region	NA	GO:0006629-lipid metabolic process(L=3),GO:0008150-biological_process(L=0),GO:0008152-metabolic process(L=1),GO:0009056-catabolic process(L=2),GO:0016042-lipid catabolic process(L=4),GO:0044238-primary metabolic process(L=2),GO:0044710-single-organism metabolic process(L=2),GO:0071704-organic substance metabolic process(L=2),GO:1901575-organic substance catabolic process(L=3),	NA	GO:0003674-molecular_function(L=0),GO:0003824-catalytic activity(L=1),GO:0016787-hydrolase activity(L=2),GO:0016788-hydrolase activity, acting on ester bonds(L=3),	NO
14668	Nippo_chrV.g14669	4.76075	-1.43755	0.796635	-1.80453	0.0711484	0.999539	8.84736	9.7094	9.18692	0	0	0.870538	13.074	16.955	2.59397	0	0.945142	1.03374	1.48499	6.88374	1.094	5.41332	2.84064	TM(11x); TM(4x); TM(5x)	SEG: 0.05 (36/669)	NA	Acyl_transf_3 [PF01757.25]; SGNH [PF19040.3]	Acyltransferase 3 domain [IPR002656]; SGNH domain [IPR043968]	Acyltransferase family	NA	GO:0008150-biological_process(L=0),GO:0008152-metabolic process(L=1),	GO:0005575-cellular_component(L=0),GO:0016020-membrane(L=1),GO:0016021-integral component of membrane(L=4),GO:0031224-intrinsic component of membrane(L=3),GO:0044425-membrane part(L=2),	GO:0003674-molecular_function(L=0),GO:0003824-catalytic activity(L=1),GO:0016740-transferase activity(L=2),GO:0016746-transferase activity, transferring acyl groups(L=3),GO:0016747-transferase activity, transferring acyl groups other than amino-acyl groups(L=4),	NO
3506	Nippo_chrII.g3506	0.395102	-1.43746	2.47338	-0.581172	0.561125	0.999539	0	2.2135	0	0	0	0	0	3.57091	0	0.932319	0	0	0	0	0	0	0	NA	SEG: 0.17 (64/386)	NCoils: 0.07 (28/386)	NA	NA	Nucleotide-diphospho-sugar transferase	NA	NA	GO:0005575-cellular_component(L=0),GO:0016020-membrane(L=1),GO:0016021-integral component of membrane(L=4),GO:0031224-intrinsic component of membrane(L=3),GO:0044425-membrane part(L=2),	NA	NO
9372	Nippo_chrIV.g10824	1.18971	-1.43689	1.79343	-0.8012	0.423016	0.999539	0.6179	1.17966	3.4978	0	0	0	9.96094	0	0	4.9687	0	0	0	0	0	0	0	NA	SEG: 0.04 (10/235)	NA	NA	NA	NA	NA	NA	NA	NA	NO
10819	Nippo_chrIV.g9063	0.532887	-1.43401	1.70827	-0.839451	0.401216	0.999539	1.73913	2.2135	0	2.38621	0	0.855608	0	0	0	1.86464	0	0	0	0	0	0	0	TM(7x)	SEG: 0.04 (15/336)	NA	NA	NA	Serpentine type 7TM GPCR chemoreceptor Srsx	NA	NA	GO:0005575-cellular_component(L=0),GO:0016020-membrane(L=1),GO:0016021-integral component of membrane(L=4),GO:0031224-intrinsic component of membrane(L=3),GO:0044425-membrane part(L=2),	NA	NO
6687	Nippo_chrIII.g6687	14.9781	-1.42752	0.506371	-2.81911	0.00481567	0.453998	34.2028	6.64049	5.01631	23.8621	7.50919	41.0692	46.7264	17.8546	7.64844	5.59391	13.934	5.08005	3.07853	3.38284	5.37619	10.641	17.0124	NA	NA	NA	ArsA_HSP20 [PF17886.4]; HSP20 [PF00011.24]	Alpha crystallin/Hsp20 domain [IPR002068]; Alpha crystallin/Small heat shock protein, animal type [IPR001436]; HSP20-like chaperone [IPR008978]	ER-nucleus signaling pathway	NA	GO:0006950-response to stress(L=2),GO:0006952-defense response(L=3),GO:0006984-ER-nucleus signaling pathway(L=4),GO:0006986-response to unfolded protein(L=4),GO:0007154-cell communication(L=2),GO:0007165-signal transduction(L=3),GO:0007275-multicellular organism development(L=3),GO:0007568-aging(L=3),GO:0008150-biological_process(L=0),GO:0008340-determination of adult lifespan(L=5),GO:0009987-cel…	GO:0005575-cellular_component(L=0),GO:0005622-intracellular(L=3),GO:0005623-cell(L=1),GO:0005737-cytoplasm(L=4),GO:0005794-Golgi apparatus(L=4),GO:0005795-Golgi stack(L=5),GO:0005797-Golgi medial cisterna(L=7),GO:0031984-organelle subcompartment(L=3),GO:0031985-Golgi cisterna(L=6),GO:0043226-organelle(L=1),GO:0043227-membrane-bounded organelle(L=2),GO:0043229-intracellular organelle(L=3),GO:00432…	NA	NO
12514	Nippo_chrV.g12515	1.77719	-1.42613	1.5816	-0.9017	0.367216	0.999539	0	2.19824	0	7.10928	0	0	5.80054	0	7.59572	0	0	0	0	0	6.40696	1.10154	0	NA	SEG: 0.13 (52/401)	NA	ABC1 [PF03109.19]; APH [PF01636.26]; PK_Tyr_Ser-Thr [PF07714.20]; Pkinase [PF00069.28]	Protein kinase domain [IPR000719]; Protein kinase, ATP binding site [IPR017441]; Protein kinase-like domain superfamily [IPR011009]	STYKc	NA	GO:0006464-cellular protein modification process(L=5),GO:0006468-protein phosphorylation(L=6),GO:0006793-phosphorus metabolic process(L=3),GO:0006796-phosphate-containing compound metabolic process(L=4),GO:0008150-biological_process(L=0),GO:0008152-metabolic process(L=1),GO:0009987-cellular process(L=1),GO:0016310-phosphorylation(L=5),GO:0019538-protein metabolic process(L=3),GO:0036211-protein m…	NA	GO:0000166-nucleotide binding(L=3),GO:0001882-nucleoside binding(L=3),GO:0001883-purine nucleoside binding(L=4),GO:0003674-molecular_function(L=0),GO:0003824-catalytic activity(L=1),GO:0004672-protein kinase activity(L=5),GO:0004674-protein serine/threonine kinase activity(L=6),GO:0005488-binding(L=1),GO:0005524-ATP binding(L=7),GO:0016301-kinase activity(L=4),GO:0016740-transferase activity(L=2)…	NO
1836	Nippo_chrI.g2650	0.392163	-1.42327	1.76599	-0.805934	0.420281	0.999539	1.15942	0	0	2.38621	0	0.855608	0	1.1903	0	0	0	0	0	0	1.07524	0	0	SigP+TM(1x)	NA	NA	NA	Snake toxin-like superfamily [IPR045860]	NA	NA	NA	NA	NA	NO
11968	Nippo_chrV.g11969	2.43478	-1.42189	1.29863	-1.09491	0.273555	0.999539	0.583665	0	21.5525	0	1.89011	0.861447	3.5284	0	2.56688	0	0.90708	8.18356	0	0	0	0	1.31758	SigP	SEG: 0.42 (326/772)	NCoils: 0.40 (319/795); 0.41 (319/772)	NA	NA	NA	NA	NA	NA	NA	NO
8316	Nippo_chrIII.g8317	0.761528	-1.41773	1.27991	-1.10768	0.268	0.999539	0.579709	1.10675	0	1.1931	0	1.71122	0	1.1903	3.82422	0	0	2.03202	0	0	0	0	1.30865	NA	SEG: 0.04 (14/362)	NCoils: 0.14 (49/362)	NA	NA	NA	NA	NA	NA	NA	NO
10297	Nippo_chrIV.g11749	0.94509	-1.41752	1.09374	-1.29603	0.194964	0.999539	1.7437	3.32898	0.992771	1.18063	0.941119	0	1.17123	2.38687	0	0	0	1.01868	0	0.678348	0	0	2.62419	SigP	SEG: 0.44 (181/410)	NA	Col_cuticle_N [PF01484.20]; Collagen [PF01391.21]	Collagen triple helix repeat [IPR008160]; Nematode cuticle collagen, N-terminal [IPR002486]	Col_cuticle_N	NA	GO:0007275-multicellular organism development(L=3),GO:0008150-biological_process(L=0),GO:0009790-embryo development(L=4),GO:0009792-embryo development ending in birth or egg hatching(L=5),GO:0032501-multicellular organismal process(L=1),GO:0032502-developmental process(L=1),GO:0044699-single-organism process(L=1),GO:0044707-single-multicellular organism process(L=2),GO:0044767-single-organism dev…	GO:0005575-cellular_component(L=0),GO:0016020-membrane(L=1),GO:0016021-integral component of membrane(L=4),GO:0031224-intrinsic component of membrane(L=3),GO:0044425-membrane part(L=2),	GO:0003674-molecular_function(L=0),GO:0005198-structural molecule activity(L=1),GO:0042302-structural constituent of cuticle(L=2),	NO
12945	Nippo_chrV.g12946	0.379443	-1.41554	2.05968	-0.687261	0.491918	0.999539	2.31883	0	0	0	1.8773	0	0	1.1903	0	0	0	0	0	0	0	1.0641	0	TM(1x)	NA	NA	NA	NA	NA	NA	NA	NA	NA	NO
14380	Nippo_chrV.g14381	0.220832	-1.41515	3.05087	-0.463852	0.642754	0.999539	2.89854	0	0	0	0	0.855608	0	0	0	0	0	0	0	0	0	0	0	NA	NA	NA	NA	NA	NA	NA	NA	NA	NA	NO
8273	Nippo_chrIII.g8274	12.8872	-1.41413	0.387313	-3.65113	0.000261087	0.196912	11.0145	17.708	10.0326	26.2483	15.0184	18.8234	14.0179	20.2352	30.5938	0	5.5736	5.08005	5.13088	6.76568	10.7524	6.38458	15.7038	NA	SEG: 0.29 (49/170)	NCoils: 0.12 (21/170)	bZIP_1 [PF00170.24]; bZIP_2 [PF07716.18]	Basic-leucine zipper domain [IPR004827]; Basic-leucine zipper domain superfamily [IPR046347]	NA	NA	NA	NA	NA	NO
175	Nippo_chrI.g1155	0.38111	-1.41413	2.05179	-0.689217	0.490687	0.999539	1.15942	0	2.00653	0	0	0	0	2.38061	0	0.932319	0	0	0	0	0	0	0	NA	NA	NA	RVT_1 [PF00078.30]	NA	Endonuclease-reverse transcriptase	NA	GO:0006139-nucleobase-containing compound metabolic process(L=3),GO:0006259-DNA metabolic process(L=4),GO:0006260-DNA replication(L=5),GO:0006278-RNA-dependent DNA biosynthetic process(L=7),GO:0006725-cellular aromatic compound metabolic process(L=3),GO:0006807-nitrogen compound metabolic process(L=2),GO:0008150-biological_process(L=0),GO:0008152-metabolic process(L=1),GO:0009058-biosynthetic pro…	NA	GO:0003674-molecular_function(L=0),GO:0003676-nucleic acid binding(L=3),GO:0003723-RNA binding(L=4),GO:0003824-catalytic activity(L=1),GO:0003964-RNA-directed DNA polymerase activity(L=6),GO:0004518-nuclease activity(L=4),GO:0004519-endonuclease activity(L=5),GO:0005488-binding(L=1),GO:0016740-transferase activity(L=2),GO:0016772-transferase activity, transferring phosphorus-containing groups(L=3…	NO
2401	Nippo_chrI.g655	0.293669	-1.40933	3.05096	-0.461931	0.644131	0.999539	0	0	0	0	0	0	1.16816	0	3.82422	0	0	0	0	0	0	0	0	NA	SEG: 0.17 (35/207)	NA	Forkhead [PF00250.21]	Fork head domain [IPR001766]; Fork head domain conserved site 2 [IPR030456]; Fork head domain conserved site1 [IPR018122]; Winged helix DNA-binding domain superfamily [IPR036390]; Winged helix-like DNA-binding domain superfamily [IPR036388]	FH	NA	GO:0006139-nucleobase-containing compound metabolic process(L=3),GO:0006351-transcription, DNA-templated(L=5),GO:0006355-regulation of transcription, DNA-templated(L=7),GO:0006357-regulation of transcription from RNA polymerase II promoter(L=8),GO:0006366-transcription from RNA polymerase II promoter(L=6),GO:0006725-cellular aromatic compound metabolic process(L=3),GO:0006807-nitrogen compound me…	GO:0005575-cellular_component(L=0),GO:0005622-intracellular(L=3),GO:0005623-cell(L=1),GO:0005634-nucleus(L=5),GO:0005654-nucleoplasm(L=5),GO:0005667-transcription factor complex(L=4),GO:0031974-membrane-enclosed lumen(L=1),GO:0031981-nuclear lumen(L=6),GO:0032991-macromolecular complex(L=1),GO:0043226-organelle(L=1),GO:0043227-membrane-bounded organelle(L=2),GO:0043229-intracellular organelle(L=3…	GO:0000981-RNA polymerase II transcription factor activity, sequence-specific DNA binding(L=3),GO:0001071-nucleic acid binding transcription factor activity(L=1),GO:0003674-molecular_function(L=0),GO:0003676-nucleic acid binding(L=3),GO:0003677-DNA binding(L=4),GO:0003690-double-stranded DNA binding(L=5),GO:0003700-transcription factor activity, sequence-specific DNA binding(L=2),GO:0003705-trans…	NO
2981	Nippo_chrII.g2981	0.277466	-1.40933	3.05096	-0.461931	0.644131	0.999539	0	0	0	0	0	0	2.33632	2.38061	0	0	0	0	0	0	0	0	0	TM(1x)	SEG: 0.23 (23/98)	NA	NA	NA	NA	NA	NA	NA	NA	NO
8451	Nippo_chrIII.g8452	0.242149	-1.40933	3.05096	-0.461931	0.644131	0.999539	0	1.10675	3.00979	0	0	0	0	0	0	0	0	0	0	0	0	0	0	NA	NA	NA	NA	NA	NA	NA	NA	NA	NA	NO
10605	Nippo_chrIV.g8849	0.285532	-1.40933	3.05096	-0.461931	0.644131	0.999539	0	0	0	3.57931	0	0	0	0	1.27474	0	0	0	0	0	0	0	0	NA	SEG: 0.03 (13/401)	NA	Glyco_transf_92 [PF01697.30]	Glycosyltransferase family 92 [IPR008166]	Pfam:DUF23	NA	NA	GO:0005575-cellular_component(L=0),GO:0016020-membrane(L=1),GO:0016021-integral component of membrane(L=4),GO:0031224-intrinsic component of membrane(L=3),GO:0044425-membrane part(L=2),	NA	NO
12420	Nippo_chrV.g12421	0.267636	-1.40933	3.05096	-0.461931	0.644131	0.999539	0	2.2135	0	0	0	0	2.33632	0	0	0	0	0	0	0	0	0	0	NA	NA	NA	Acetyltransf_1 [PF00583.28]	Acyl-CoA N-acyltransferase [IPR016181]; GNAT domain [IPR000182]	Acetyltransferase (GNAT) family	NA	GO:0008150-biological_process(L=0),GO:0008152-metabolic process(L=1),	NA	GO:0003674-molecular_function(L=0),GO:0003824-catalytic activity(L=1),GO:0008080-N-acetyltransferase activity(L=6),GO:0016407-acetyltransferase activity(L=5),GO:0016410-N-acyltransferase activity(L=5),GO:0016740-transferase activity(L=2),GO:0016746-transferase activity, transferring acyl groups(L=3),GO:0016747-transferase activity, transferring acyl groups other than amino-acyl groups(L=4),	NO
12542	Nippo_chrV.g12543	0.277466	-1.40933	3.05096	-0.461931	0.644131	0.999539	0	0	0	0	0	0	2.33632	2.38061	0	0	0	0	0	0	0	0	0	TM(1x)	SEG: 0.55 (171/313)	NA	Col_cuticle_N [PF01484.20]; Collagen [PF01391.21]	Nematode cuticle collagen, N-terminal [IPR002486]	collagen, type	NA	GO:0006810-transport(L=3),GO:0006897-endocytosis(L=5),GO:0006898-receptor-mediated endocytosis(L=6),GO:0008150-biological_process(L=0),GO:0016192-vesicle-mediated transport(L=4),GO:0051179-localization(L=1),GO:0051234-establishment of localization(L=2),	GO:0005575-cellular_component(L=0),GO:0016020-membrane(L=1),GO:0016021-integral component of membrane(L=4),GO:0031224-intrinsic component of membrane(L=3),GO:0044425-membrane part(L=2),	GO:0003674-molecular_function(L=0),GO:0004872-receptor activity(L=2),GO:0005044-scavenger receptor activity(L=4),GO:0005198-structural molecule activity(L=1),GO:0038024-cargo receptor activity(L=3),GO:0042302-structural constituent of cuticle(L=2),	NO
12843	Nippo_chrV.g12844	0.242149	-1.40933	3.05096	-0.461931	0.644131	0.999539	0	1.10675	3.00979	0	0	0	0	0	0	0	0	0	0	0	0	0	0	TM(1x)	SEG: 0.46 (207/447)	NA	NA	Immunoglobulin-like fold [IPR013783]; PapD-like superfamily [IPR008962]	NA	NA	NA	NA	NA	NO
15844	Nippo_chrX.g15845	0.242149	-1.40933	3.05096	-0.461931	0.644131	0.999539	0	1.10675	3.00979	0	0	0	0	0	0	0	0	0	0	0	0	0	0	TM(6x)	SEG: 0.03 (12/449)	NA	NA	GPCR, rhodopsin-like, 7TM [IPR017452]	7 transmembrane receptor (rhodopsin family)	NA	GO:0000003-reproduction(L=1),GO:0007154-cell communication(L=2),GO:0007165-signal transduction(L=3),GO:0007166-cell surface receptor signaling pathway(L=4),GO:0007186-G-protein coupled receptor signaling pathway(L=4),GO:0007610-behavior(L=1),GO:0008150-biological_process(L=0),GO:0009987-cellular process(L=1),GO:0018991-oviposition(L=3),GO:0019098-reproductive behavior(L=2),GO:0022414-reproductive…	GO:0005575-cellular_component(L=0),GO:0016020-membrane(L=1),GO:0016021-integral component of membrane(L=4),GO:0031224-intrinsic component of membrane(L=3),GO:0044425-membrane part(L=2),	GO:0003674-molecular_function(L=0),GO:0004871-signal transducer activity(L=1),GO:0004872-receptor activity(L=2),GO:0004888-transmembrane signaling receptor activity(L=3),GO:0004930-G-protein coupled receptor activity(L=4),GO:0038023-signaling receptor activity(L=2),GO:0060089-molecular transducer activity(L=1),	NO
16047	Nippo_chrX.g16048	2.99069	-1.40626	0.664098	-2.11755	0.034213	0.920435	4.61052	2.5149	3.41962	8.13339	4.26585	2.91634	9.29057	0.732872	2.89664	4.23708	2.11085	0	1.16591	2.30608	0	2.24106	0	TM(1x); TM(2x)	SEG: 0.06 (31/545)	NA	ASC [PF00858.27]	Epithelial sodium channel [IPR001873]	Amiloride-sensitive sodium channel	NA	GO:0006810-transport(L=3),GO:0006811-ion transport(L=4),GO:0006812-cation transport(L=5),GO:0006814-sodium ion transport(L=7),GO:0008150-biological_process(L=0),GO:0009987-cellular process(L=1),GO:0015672-monovalent inorganic cation transport(L=6),GO:0030001-metal ion transport(L=6),GO:0034220-ion transmembrane transport(L=5),GO:0035725-sodium ion transmembrane transport(L=8),GO:0044699-single-or…	GO:0005575-cellular_component(L=0),GO:0016020-membrane(L=1),GO:0016021-integral component of membrane(L=4),GO:0031224-intrinsic component of membrane(L=3),GO:0044425-membrane part(L=2),	GO:0003674-molecular_function(L=0),GO:0005215-transporter activity(L=1),GO:0005216-ion channel activity(L=5),GO:0005261-cation channel activity(L=6),GO:0005272-sodium channel activity(L=7),GO:0008324-cation transmembrane transporter activity(L=5),GO:0015075-ion transmembrane transporter activity(L=4),GO:0015077-monovalent inorganic cation transmembrane transporter activity(L=7),GO:0015081-sodium …	NO
12571	Nippo_chrV.g12572	1.35166	-1.40499	0.977407	-1.43747	0.150586	0.999539	0.579709	3.32025	1.00326	2.38621	1.8773	0.855608	0	2.38061	5.09896	0	0	3.04803	0	1.35314	1.07524	0	0	SigP	SEG: 0.23 (39/168)	NA	NA	NA	NA	NA	NA	NA	NA	NO
4009	Nippo_chrII.g4009	0.719703	-1.40373	1.75774	-0.798599	0.424523	0.999539	0.579709	1.10675	0	0	0	5.13365	2.33632	0	0	0	0	0	3.07853	0	40.8591	0	0	TM(1x)	SEG: 0.33 (98/299)	NA	Col_cuticle_N [PF01484.20]; Collagen [PF01391.21]	Collagen triple helix repeat [IPR008160]; Nematode cuticle collagen, N-terminal [IPR002486]	Col_cuticle_N	NA	GO:0008150-biological_process(L=0),GO:0009653-anatomical structure morphogenesis(L=3),GO:0010171-body morphogenesis(L=4),GO:0032502-developmental process(L=1),GO:0044699-single-organism process(L=1),GO:0044767-single-organism developmental process(L=2),GO:0048856-anatomical structure development(L=2),	GO:0005575-cellular_component(L=0),GO:0016020-membrane(L=1),GO:0016021-integral component of membrane(L=4),GO:0031224-intrinsic component of membrane(L=3),GO:0044425-membrane part(L=2),	GO:0003674-molecular_function(L=0),GO:0005198-structural molecule activity(L=1),GO:0042302-structural constituent of cuticle(L=2),	NO
4700	Nippo_chrII.g4700	2.32283	-1.4029	1.02855	-1.36396	0.172581	0.999539	5.79709	5.53374	11.0359	0	0	0	1.16816	2.38061	3.82422	4.66159	0.928933	0	0	2.0297	0	2.12819	0	SigP	NA	NCoils: 0.11 (21/190); 0.11 (21/199)	NA	NA	NA	NA	NA	NA	NA	NO
1551	Nippo_chrI.g2394	13.2794	-1.4012	0.853912	-1.64091	0.100815	0.999539	20.8695	23.2417	18.0587	10.7379	45.0551	0	0	36.8995	14.0221	3.72927	22.2944	1.01601	3.07853	0	13.9781	12.7692	0	SigP	SEG: 0.07 (12/165)	NCoils: 0.15 (25/165)	Gp-FAR-1 [PF05823.15]	Nematode fatty acid retinoid binding [IPR008632]	Nematode fatty acid retinoid binding protein (Gp-FAR-1)	NA	GO:0008150-biological_process(L=0),GO:0009653-anatomical structure morphogenesis(L=3),GO:0010171-body morphogenesis(L=4),GO:0032502-developmental process(L=1),GO:0044699-single-organism process(L=1),GO:0044767-single-organism developmental process(L=2),GO:0048856-anatomical structure development(L=2),	NA	GO:0003674-molecular_function(L=0),GO:0005488-binding(L=1),GO:0008289-lipid binding(L=2),	NO
13660	Nippo_chrV.g13661	0.265268	-1.40009	3.05109	-0.458881	0.64632	0.999539	0	0	0	0	0.938649	0	0	3.57091	0	0	0	0	0	0	0	0	0	TM(4x)	SEG: 0.29 (54/185)	NA	NA	NA	NA	NA	NA	NA	NA	NO
781	Nippo_chrI.g1700	0.232262	-1.40009	3.05109	-0.45888	0.64632	0.999539	0	0	3.00981	0	0.938642	0	0	0	0	0	0	0	0	0	0	0	0	NA	SEG: 0.13 (71/552)	NA	NA	NA	NA	NA	GO:0008150-biological_process(L=0),GO:0040008-regulation of growth(L=3),GO:0040009-regulation of growth rate(L=4),GO:0040010-positive regulation of growth rate(L=5),GO:0045927-positive regulation of growth(L=4),GO:0048518-positive regulation of biological process(L=3),GO:0050789-regulation of biological process(L=2),GO:0065007-biological regulation(L=1),	NA	NA	NO
9772	Nippo_chrIV.g11224	47.8499	-1.3995	0.341863	-4.09374	4.24e-05	0.0457329	95.0722	45.3767	71.2317	63.2345	65.7054	32.5131	56.0716	126.172	53.5391	39.1574	52.0202	30.4803	20.5235	12.1782	23.6553	21.2819	5.2346	SigP; SigP+TM(1x)	NA	NA	Glyco_tran_28_C [PF04101.19]; UDPGT [PF00201.21]	UDP-glucuronosyl/UDP-glucosyltransferase [IPR002213]; UDP-glycosyltransferase family, conserved site [IPR035595]	transferase activity, transferring hexosyl groups	NA	GO:0008150-biological_process(L=0),GO:0008152-metabolic process(L=1),	GO:0005575-cellular_component(L=0),GO:0016020-membrane(L=1),GO:0016021-integral component of membrane(L=4),GO:0031224-intrinsic component of membrane(L=3),GO:0044425-membrane part(L=2),	GO:0003674-molecular_function(L=0),GO:0003824-catalytic activity(L=1),GO:0016740-transferase activity(L=2),GO:0016757-transferase activity, transferring glycosyl groups(L=3),GO:0016758-transferase activity, transferring hexosyl groups(L=4),	NO
12815	Nippo_chrV.g12816	14.2069	-1.39817	0.654047	-2.13772	0.0325399	0.89672	8.69563	94.0736	10.0326	11.931	10.3251	11.1229	3.50448	29.7576	1.27474	2.79696	9.28933	10.1601	7.18323	10.1485	10.7524	0	10.4692	SigP	SEG: 0.07 (12/161)	NA	NA	NA	NA	NA	GO:0008150-biological_process(L=0),GO:0009653-anatomical structure morphogenesis(L=3),GO:0032502-developmental process(L=1),GO:0040008-regulation of growth(L=3),GO:0040014-regulation of multicellular organism growth(L=4),GO:0040015-negative regulation of multicellular organism growth(L=6),GO:0044699-single-organism process(L=1),GO:0044767-single-organism developmental process(L=2),GO:0045138-nema…	GO:0005575-cellular_component(L=0),GO:0005576-extracellular region(L=1),GO:0005615-extracellular space(L=3),GO:0044421-extracellular region part(L=2),	NA	NO
7376	Nippo_chrIII.g7377	0.260353	-1.39668	2.63258	-0.530539	0.595738	0.999539	0	1.10675	0	0	0.938649	0	0	2.38061	0	0	0	0	0	0	0	0	0	NA	SEG: 0.08 (33/431)	NA	GATA [PF00320.30]	Transcription factor GATA [IPR039355]; Zinc finger, GATA-type [IPR000679]; Zinc finger, NHR/GATA-type [IPR013088]	ZnF_GATA	NA	GO:0006139-nucleobase-containing compound metabolic process(L=3),GO:0006351-transcription, DNA-templated(L=5),GO:0006355-regulation of transcription, DNA-templated(L=7),GO:0006357-regulation of transcription from RNA polymerase II promoter(L=8),GO:0006366-transcription from RNA polymerase II promoter(L=6),GO:0006725-cellular aromatic compound metabolic process(L=3),GO:0006807-nitrogen compound me…	GO:0005575-cellular_component(L=0),GO:0005622-intracellular(L=3),GO:0005623-cell(L=1),GO:0005634-nucleus(L=5),GO:0043226-organelle(L=1),GO:0043227-membrane-bounded organelle(L=2),GO:0043229-intracellular organelle(L=3),GO:0043231-intracellular membrane-bounded organelle(L=4),GO:0044424-intracellular part(L=3),GO:0044464-cell part(L=2),	GO:0000975-regulatory region DNA binding(L=5),GO:0000981-RNA polymerase II transcription factor activity, sequence-specific DNA binding(L=3),GO:0000983-transcription factor activity, RNA polymerase II core promoter sequence-specific(L=4),GO:0001012-RNA polymerase II regulatory region DNA binding(L=7),GO:0001067-regulatory region nucleic acid binding(L=4),GO:0001071-nucleic acid binding transcript…	NO
11665	Nippo_chrIV.g9909	2.27132	-1.39468	0.871955	-1.59948	0.109714	0.999539	0.579709	3.32025	6.01958	0	0.938649	3.42243	10.5134	2.38061	1.27474	0.932319	0	0	1.02618	0	2.15048	2.12819	3.92595	TM(3x)	SEG: 0.26 (72/276)	NA	NA	NA	NA	NA	NA	NA	NA	NO
5092	Nippo_chrII.g5092	0.782266	-1.39344	1.57647	-0.883901	0.37675	0.999539	3.50451	0	0	0	0	0.862066	4.70791	0	1.28436	0	0.894653	0	0	2.04502	0	0	0	TM(1x)	SEG: 0.28 (134/481)	NCoils: 0.07 (28/422); 0.06 (28/440); 0.10 (49/481)	C2 [PF00168.33]	C2 domain [IPR000008]; C2 domain superfamily [IPR035892]; Synaptotagmin 1 [IPR015428]; Synaptotagmin [IPR001565]	C2 domain	4721	GO:0001505-regulation of neurotransmitter levels(L=3),GO:0003001-obsolete generation of a signal involved in cell-cell signaling(L=),GO:0003008-system process(L=2),GO:0006810-transport(L=3),GO:0006836-neurotransmitter transport(L=4),GO:0006887-exocytosis(L=4),GO:0006897-endocytosis(L=5),GO:0007154-cell communication(L=2),GO:0007267-cell-cell signaling(L=3),GO:0007268-chemical synaptic transmissio…	GO:0005575-cellular_component(L=0),GO:0005622-intracellular(L=3),GO:0005623-cell(L=1),GO:0005737-cytoplasm(L=4),GO:0008021-synaptic vesicle(L=3),GO:0016020-membrane(L=1),GO:0016021-integral component of membrane(L=4),GO:0030135-coated vesicle(L=6),GO:0030136-clathrin-coated vesicle(L=7),GO:0031224-intrinsic component of membrane(L=3),GO:0031410-cytoplasmic vesicle(L=4),GO:0031982-vesicle(L=3),GO:…	GO:0003674-molecular_function(L=0),GO:0005215-transporter activity(L=1),	NO
4140	Nippo_chrII.g4140	2.30211	-1.39197	0.801731	-1.73621	0.0825268	0.999539	4.80624	4.45523	1.63939	1.9496	4.17755	0	2.45526	0	9.24549	2.07469	0.505977	0.553407	0.558943	58.7171	3.09832	2.11025	0	TM(2x)	SEG: 0.09 (44/510)	NCoils: 0.10 (49/510)	DDE_Tnp_4 [PF13359.9]; Hydrolase_4 [PF12146.11]; Plant_tran [PF04827.17]	Alpha/Beta hydrolase fold [IPR029058]; Harbinger transposase-derived nuclease domain [IPR027806]; Putative nuclease HARBI1-like [IPR045249]; Serine aminopeptidase, S33 [IPR022742]	NA	NA	NA	NA	NA	NO
11408	Nippo_chrIV.g9652	0.3524	-1.39182	2.53479	-0.549085	0.582947	0.999539	0	0	4.04096	0	1.26024	0	0	0	0	0.689614	0	0	0	0	0	0	0	NA	SEG: 0.05 (8/151)	NA	Glyco_transf_92 [PF01697.30]	Glycosyltransferase family 92 [IPR008166]	Pfam:DUF23	NA	NA	GO:0005575-cellular_component(L=0),GO:0016020-membrane(L=1),GO:0016021-integral component of membrane(L=4),GO:0031224-intrinsic component of membrane(L=3),GO:0044425-membrane part(L=2),	NA	NO
1341	Nippo_chrI.g2204	0.259233	-1.39086	2.20316	-0.631299	0.527845	0.999539	0	0	1.00326	0	0.938649	0	0	1.1903	1.27474	0	0	0	0	0	0	0	0	NA	NA	NA	NA	NA	NA	NA	NA	NA	NA	NO
11586	Nippo_chrIV.g9830	0.238524	-1.3902	2.68679	-0.51742	0.604863	0.999539	0	1.17223	0.894309	0	1.98837	0	0	0	0	0	0	0	0	0	0	0	0	SigP; TM(6x)	SEG: 0.30 (117/388)	NA	7TM_GPCR_Srd [PF10317.12]; 7TM_GPCR_Srh [PF10318.12]; 7TM_GPCR_Srj [PF10319.12]; 7TM_GPCR_Str [PF10326.12]; Gal-bind_lectin [PF00337.25]	7TM GPCR, serpentine receptor class r (Str) [IPR019428]; Concanavalin A-like lectin/glucanase domain superfamily [IPR013320]; Galectin, carbohydrate recognition domain [IPR001079]	Serpentine type 7TM GPCR chemoreceptor Srj	NA	NA	GO:0005575-cellular_component(L=0),GO:0016020-membrane(L=1),GO:0016021-integral component of membrane(L=4),GO:0031224-intrinsic component of membrane(L=3),GO:0044425-membrane part(L=2),	NA	NO
11543	Nippo_chrIV.g9787	0.234359	-1.39006	3.05124	-0.455573	0.648697	0.999539	0	0	0	0	2.81595	0	1.16816	0	0	0	0	0	0	0	0	0	0	SigP+TM(1x)	NA	NA	Recep_L_domain [PF01030.27]	Receptor L-domain [IPR000494]; Receptor L-domain superfamily [IPR036941]	NA	NA	NA	NA	NA	NO
2815	Nippo_chrII.g2815	42.9454	-1.38947	0.832663	-1.6687	0.0951765	0.999539	11.032	61.8904	98.181	11.9142	3.74929	12.8543	20.9972	131.145	193.487	3.73516	11.1651	3.05282	129.116	10.1342	10.7372	6.39488	10.4857	SigP	SEG: 0.01 (5/356)	NA	4HBT_3 [PF13622.9]; Acyl_CoA_thio [PF02551.18]	Acyl-CoA thioesterase [IPR003703]; Acyl-CoA thioesterase, double hotdog domain [IPR042171]; HotDog domain superfamily [IPR029069]	Acyl-CoA thioesterase	NA	GO:0006637-acyl-CoA metabolic process(L=4),GO:0006732-coenzyme metabolic process(L=4),GO:0006793-phosphorus metabolic process(L=3),GO:0008150-biological_process(L=0),GO:0008152-metabolic process(L=1),GO:0009987-cellular process(L=1),GO:0010876-lipid localization(L=3),GO:0019915-lipid storage(L=4),GO:0033036-macromolecule localization(L=2),GO:0035383-thioester metabolic process(L=3),GO:0044237-cel…	GO:0005575-cellular_component(L=0),GO:0016020-membrane(L=1),GO:0016021-integral component of membrane(L=4),GO:0031224-intrinsic component of membrane(L=3),GO:0044425-membrane part(L=2),	GO:0003674-molecular_function(L=0),GO:0003824-catalytic activity(L=1),GO:0016289-CoA hydrolase activity(L=5),GO:0016787-hydrolase activity(L=2),GO:0016788-hydrolase activity, acting on ester bonds(L=3),GO:0016790-thiolester hydrolase activity(L=4),GO:0047617-acyl-CoA hydrolase activity(L=6),	NO
13072	Nippo_chrV.g13073	0.520527	-1.38905	1.76934	-0.785068	0.432414	0.999539	1.15942	0	1.00326	0	4.69324	0	0	0	0	0	0.928933	0	0	0	0	1.0641	0	TM(2x)	SEG: 0.10 (16/159)	NA	Tmemb_55A [PF09788.12]	Phosphatidylinositol 4,5-bisphosphate 4-phosphatase [IPR019178]	Transmembrane protein 55A	NA	NA	GO:0005575-cellular_component(L=0),GO:0016020-membrane(L=1),GO:0016021-integral component of membrane(L=4),GO:0031224-intrinsic component of membrane(L=3),GO:0044425-membrane part(L=2),	NA	NO
10365	Nippo_chrIV.g8609	0.376997	-1.38734	2.4685	-0.562018	0.574104	0.999539	0	0	0	0	2.81595	2.56682	0	0	0	0	0	0	1.02618	0	0	0	0	SigP+TM(5x); TM(5x)	SEG: 0.05 (28/529)	NA	Neur_chan_LBD [PF02931.26]; TTR-52 [PF01060.26]	Neuronal acetylcholine receptor [IPR038050]; Neurotransmitter-gated ion-channel [IPR006201]; Neurotransmitter-gated ion-channel ligand-binding domain [IPR006202]; Neurotransmitter-gated ion-channel ligand-binding domain superfamily [IPR036734]; Neurotransmitter-gated ion-channel transmembrane domain superfamily [IPR036719]; Neurotransmitter-gated ion-channel, conserved site [IPR018000]; Transthyr…	cholinergic receptor, nicotinic	NA	GO:0000003-reproduction(L=1),GO:0003008-system process(L=2),GO:0006139-nucleobase-containing compound metabolic process(L=3),GO:0006259-DNA metabolic process(L=4),GO:0006260-DNA replication(L=5),GO:0006278-RNA-dependent DNA biosynthetic process(L=7),GO:0006725-cellular aromatic compound metabolic process(L=3),GO:0006807-nitrogen compound metabolic process(L=2),GO:0006810-transport(L=3),GO:0006811…	GO:0005575-cellular_component(L=0),GO:0005623-cell(L=1),GO:0005886-plasma membrane(L=3),GO:0005887-integral component of plasma membrane(L=4),GO:0016020-membrane(L=1),GO:0016021-integral component of membrane(L=4),GO:0030054-cell junction(L=1),GO:0031224-intrinsic component of membrane(L=3),GO:0031226-intrinsic component of plasma membrane(L=3),GO:0044425-membrane part(L=2),GO:0044456-synapse par…	GO:0003674-molecular_function(L=0),GO:0003676-nucleic acid binding(L=3),GO:0003723-RNA binding(L=4),GO:0003824-catalytic activity(L=1),GO:0003964-RNA-directed DNA polymerase activity(L=6),GO:0005215-transporter activity(L=1),GO:0005216-ion channel activity(L=5),GO:0005230-extracellular ligand-gated ion channel activity(L=6),GO:0005231-excitatory extracellular ligand-gated ion channel activity(L=4…	NO
9431	Nippo_chrIV.g10883	0.235629	-1.38731	3.05213	-0.454539	0.649441	0.999539	0	0	0	0	0	0.996403	3.00928	0	0	0	0	0	0	0	0	0	0	TM(1x); TM(2x); TM(7x); TM(8x)	SEG: 0.05 (15/321)	NA	ELO [PF01151.21]	ELO family [IPR002076]	GNS1/SUR4 family	NA	NA	GO:0005575-cellular_component(L=0),GO:0016020-membrane(L=1),GO:0016021-integral component of membrane(L=4),GO:0031224-intrinsic component of membrane(L=3),GO:0044425-membrane part(L=2),	NA	NO
5358	Nippo_chrII.g5358	0.220859	-1.38704	3.05128	-0.454577	0.649413	0.999539	0	0	0	0	3.7546	0	0	0	0	0	0	0	0	0	0	0	0	SigP	SEG: 0.05 (10/195)	NA	NA	NA	NA	NA	NA	NA	NA	NO
9211	Nippo_chrIV.g10663	3.27928	-1.38648	0.643138	-2.15581	0.0310987	0.89012	5.79709	8.85399	2.00653	5.96552	5.63189	8.55608	2.33632	1.1903	1.27474	0	3.71573	2.03202	1.02618	2.0297	1.07524	4.25638	0	TM(10x)	SEG: 0.11 (38/335)	NA	Sugar_transport [PF06800.15]; TMEM144 [PF07857.15]	Sugar transport protein [IPR010651]; TMEM144 [IPR012435]	Sugar transport protein	NA	NA	GO:0005575-cellular_component(L=0),GO:0016020-membrane(L=1),GO:0016021-integral component of membrane(L=4),GO:0031224-intrinsic component of membrane(L=3),GO:0044425-membrane part(L=2),	NA	NO
6909	Nippo_chrIII.g6909	0.706881	-1.38609	1.38442	-1.0012	0.31673	0.999539	3.47825	2.2135	0	0	0.938649	0.855608	0	1.1903	0	0	0	2.03202	0	0	0	0	1.30865	NA	SEG: 0.03 (12/468)	NA	Arm [PF00514.26]	Armadillo [IPR000225]; Armadillo-like helical [IPR011989]; Armadillo-type fold [IPR016024]	Armadillo/beta-catenin-like repeat	NA	NA	NA	NA	NO
3937	Nippo_chrII.g3937	5.29941	-1.38384	0.926029	-1.49439	0.135075	0.999539	0	2.18525	17.0783	13.1501	0	6.00147	5.85364	20.4503	2.5916	7.43664	4.58538	0	2.01789	0	0	7.40905	1.33027	NA	SEG: 0.11 (31/277)	NA	NA	NA	NA	NA	NA	NA	NA	NO
4902	Nippo_chrII.g4902	0.364243	-1.3816	2.10497	-0.656349	0.5116	0.999539	2.89854	0	0	1.1931	0	0	1.16816	0	0	0.932319	0	0	0	0	0	0	0	TM(6x); TM(7x)	NA	NA	NA	G protein-coupled receptor, rhodopsin-like [IPR000276]; GPCR, rhodopsin-like, 7TM [IPR017452]	Inherit from COG: Component of the eukaryotic translation initiation factor 3 (eIF-3) complex, which is involved in protein synthesis and, together with other initiation factors, stimulates binding of mRNA and methionyl-tRNAi to the 40S ribosome (By similarity)	NA	GO:0007154-cell communication(L=2),GO:0007165-signal transduction(L=3),GO:0007166-cell surface receptor signaling pathway(L=4),GO:0007186-G-protein coupled receptor signaling pathway(L=4),GO:0008150-biological_process(L=0),GO:0009987-cellular process(L=1),GO:0023052-signaling(L=1),GO:0044699-single-organism process(L=1),GO:0044700-single organism signaling(L=2),GO:0044763-single-organism cellular…	GO:0005575-cellular_component(L=0),GO:0005576-extracellular region(L=1),GO:0005615-extracellular space(L=3),GO:0016020-membrane(L=1),GO:0016021-integral component of membrane(L=4),GO:0031224-intrinsic component of membrane(L=3),GO:0044421-extracellular region part(L=2),GO:0044425-membrane part(L=2),	GO:0003674-molecular_function(L=0),GO:0004871-signal transducer activity(L=1),GO:0004872-receptor activity(L=2),GO:0004888-transmembrane signaling receptor activity(L=3),GO:0004930-G-protein coupled receptor activity(L=4),GO:0038023-signaling receptor activity(L=2),GO:0060089-molecular transducer activity(L=1),	NO
14975	Nippo_chrX.g14976	0.550589	-1.38055	1.29383	-1.06703	0.28596	0.999539	0.579709	1.10675	1.00326	1.1931	0	0.855608	0	2.38061	0	0.932319	0	0	0	0	0	0	1.30865	TM(4x); TM(6x)	SEG: 0.05 (29/564)	NA	Ion_trans [PF00520.34]; Ion_trans_2 [PF07885.19]	Potassium channel domain [IPR013099]; Two pore domain potassium channel [IPR003280]; Two pore domain potassium channel, TASK family [IPR003092]	Ion channel	NA	GO:0006810-transport(L=3),GO:0006811-ion transport(L=4),GO:0006812-cation transport(L=5),GO:0006813-potassium ion transport(L=7),GO:0008150-biological_process(L=0),GO:0009987-cellular process(L=1),GO:0015672-monovalent inorganic cation transport(L=6),GO:0030001-metal ion transport(L=6),GO:0034220-ion transmembrane transport(L=5),GO:0044699-single-organism process(L=1),GO:0044763-single-organism c…	GO:0005575-cellular_component(L=0),GO:0016020-membrane(L=1),GO:0016021-integral component of membrane(L=4),GO:0031224-intrinsic component of membrane(L=3),GO:0044425-membrane part(L=2),	GO:0003674-molecular_function(L=0),GO:0005215-transporter activity(L=1),GO:0005216-ion channel activity(L=5),GO:0005261-cation channel activity(L=6),GO:0005267-potassium channel activity(L=7),GO:0008324-cation transmembrane transporter activity(L=5),GO:0015075-ion transmembrane transporter activity(L=4),GO:0015077-monovalent inorganic cation transmembrane transporter activity(L=7),GO:0015079-pota…	NO
9725	Nippo_chrIV.g11177	0.389035	-1.37946	2.08135	-0.662772	0.507477	0.999539	0	2.2135	0	2.38621	0.938649	0	0	0	0	0	0	0	0	0	1.07524	0	0	TM(1x)	NA	NA	NA	NA	NA	NA	NA	NA	NA	NO
5577	Nippo_chrII.g5577	0.364935	-1.37886	1.78285	-0.773406	0.439282	0.999539	0.579709	1.10675	0	0	1.8773	1.71122	0	0	0	0	0.928933	0	0	0	0	0	0	SigP	SEG: 0.24 (75/317)	NA	Col_cuticle_N [PF01484.20]; Collagen [PF01391.21]	Collagen triple helix repeat [IPR008160]; Nematode cuticle collagen, N-terminal [IPR002486]	Col_cuticle_N	NA	GO:0000003-reproduction(L=1),GO:0002119-nematode larval development(L=5),GO:0002164-larval development(L=4),GO:0007275-multicellular organism development(L=3),GO:0008150-biological_process(L=0),GO:0009653-anatomical structure morphogenesis(L=3),GO:0009790-embryo development(L=4),GO:0009791-post-embryonic development(L=4),GO:0009792-embryo development ending in birth or egg hatching(L=5),GO:001017…	GO:0005575-cellular_component(L=0),GO:0016020-membrane(L=1),GO:0016021-integral component of membrane(L=4),GO:0031224-intrinsic component of membrane(L=3),GO:0044425-membrane part(L=2),	GO:0003674-molecular_function(L=0),GO:0005198-structural molecule activity(L=1),GO:0042302-structural constituent of cuticle(L=2),	NO
9478	Nippo_chrIV.g10930	0.241035	-1.37875	2.66061	-0.518209	0.604312	0.999539	1.73913	0	0	0	0	0	1.16816	1.1903	0	0	0	0	0	0	0	0	0	NA	SEG: 0.28 (52/187)	NA	NA	NA	NA	NA	NA	NA	NA	NO
5744	Nippo_chrIII.g5744	1.40094	-1.37725	0.972221	-1.41661	0.156598	0.999539	0	2.2135	2.00653	2.38621	0.938649	1.71122	2.33632	1.1903	5.09896	0	0	2.03202	0	0.676568	3.22572	0	0	NA	NA	NA	NA	Concanavalin A-like lectin/glucanase domain superfamily [IPR013320]	BBC	NA	GO:0000902-cell morphogenesis(L=5),GO:0000904-cell morphogenesis involved in differentiation(L=5),GO:0006928-movement of cell or subcellular component(L=3),GO:0006935-chemotaxis(L=3),GO:0007154-cell communication(L=2),GO:0007165-signal transduction(L=3),GO:0007275-multicellular organism development(L=3),GO:0007399-nervous system development(L=5),GO:0007409-axonogenesis(L=7),GO:0007411-axon guidan…	GO:0005575-cellular_component(L=0),GO:0005622-intracellular(L=3),GO:0005623-cell(L=1),GO:0005737-cytoplasm(L=4),GO:0016020-membrane(L=1),GO:0016021-integral component of membrane(L=4),GO:0031224-intrinsic component of membrane(L=3),GO:0031252-cell leading edge(L=3),GO:0042995-cell projection(L=3),GO:0043005-neuron projection(L=4),GO:0043025-neuronal cell body(L=4),GO:0043226-organelle(L=1),GO:004…	GO:0003674-molecular_function(L=0),GO:0004871-signal transducer activity(L=1),GO:0004872-receptor activity(L=2),GO:0004888-transmembrane signaling receptor activity(L=3),GO:0005102-receptor binding(L=3),GO:0005488-binding(L=1),GO:0005515-protein binding(L=2),GO:0008158-hedgehog receptor activity(L=4),GO:0008270-zinc ion binding(L=6),GO:0038023-signaling receptor activity(L=2),GO:0042802-identical…	NO
13690	Nippo_chrV.g13691	0.249381	-1.36935	2.6544	-0.51588	0.605938	0.999539	0	0	1.00326	0	0	0.855608	0	2.38061	0	0	0	0	0	0	0	0	0	NA	NA	NA	NA	NA	NA	NA	NA	NA	NA	NO
9717	Nippo_chrIV.g11169	0.24971	-1.36935	2.65356	-0.516041	0.605826	0.999539	0	0	1.00326	2.38621	0	0.855608	0	0	0	0	0	0	0	0	0	0	0	TM(5x)	SEG: 0.05 (11/228)	NA	NA	NA	NA	NA	NA	GO:0005575-cellular_component(L=0),GO:0016020-membrane(L=1),GO:0016021-integral component of membrane(L=4),GO:0031224-intrinsic component of membrane(L=3),GO:0044425-membrane part(L=2),	NA	NO
12816	Nippo_chrV.g12817	0.259081	-1.36919	2.63039	-0.520527	0.602696	0.999539	0	0	0	0	0	0.855608	1.16816	2.38061	0	0	0	0	0	0	0	0	0	NA	NA	NA	NA	NA	NA	NA	NA	NA	NA	NO
13773	Nippo_chrV.g13774	0.219775	-1.36915	2.74074	-0.499554	0.617389	0.999539	0	0	1.00326	0	1.8773	0.855608	0	0	0	0	0	0	0	0	0	0	0	TM(1x)	SEG: 0.18 (13/71)	NA	NA	NA	NA	NA	NA	NA	NA	NO
7781	Nippo_chrIII.g7782	2.7231	-1.36818	0.804977	-1.69965	0.089197	0.999539	7.29957	4.23291	0	3.62843	0.951531	0.867351	4.73677	12.5193	0	0.945114	0.941682	2.05991	1.04026	1.99999	1.09	0	3.97983	SigP	NA	NA	Astacin [PF01400.27]	Astacin-like metallopeptidase domain [IPR034035]; Metallopeptidase, catalytic domain superfamily [IPR024079]; Peptidase M12A [IPR001506]; Peptidase, metallopeptidase [IPR006026]	Astacin (Peptidase family M12A)	NA	GO:0006139-nucleobase-containing compound metabolic process(L=3),GO:0006396-RNA processing(L=5),GO:0006399-tRNA metabolic process(L=7),GO:0006508-proteolysis(L=4),GO:0006725-cellular aromatic compound metabolic process(L=3),GO:0006807-nitrogen compound metabolic process(L=2),GO:0008033-tRNA processing(L=7),GO:0008150-biological_process(L=0),GO:0008152-metabolic process(L=1),GO:0009987-cellular pr…	GO:0005575-cellular_component(L=0),GO:0005622-intracellular(L=3),GO:0005623-cell(L=1),GO:0005737-cytoplasm(L=4),GO:0016020-membrane(L=1),GO:0016021-integral component of membrane(L=4),GO:0031224-intrinsic component of membrane(L=3),GO:0044424-intracellular part(L=3),GO:0044425-membrane part(L=2),GO:0044464-cell part(L=2),	GO:0003674-molecular_function(L=0),GO:0003824-catalytic activity(L=1),GO:0004175-endopeptidase activity(L=5),GO:0004222-metalloendopeptidase activity(L=6),GO:0005488-binding(L=1),GO:0008233-peptidase activity(L=3),GO:0008237-metallopeptidase activity(L=5),GO:0008270-zinc ion binding(L=6),GO:0016787-hydrolase activity(L=2),GO:0043167-ion binding(L=2),GO:0043169-cation binding(L=3),GO:0046872-metal…	NO
12641	Nippo_chrV.g12642	0.535059	-1.36767	1.55409	-0.880045	0.378835	0.999539	0.579709	0	3.00979	0	0	0.855608	0	0	2.54948	0	0	0	1.02618	0	1.07524	0	0	TM(1x)	SEG: 0.13 (67/524)	NA	NA	DNA/RNA polymerase superfamily [IPR043502]	NA	NA	NA	NA	NA	NO
16162	Nippo_chrX.g16163	0.244631	-1.36572	2.22546	-0.613679	0.539428	0.999539	0	1.10675	1.00326	1.1931	0	0.855608	0	0	0	0	0	0	0	0	0	0	0	SigP	NA	NA	NA	NA	NA	NA	NA	NA	NA	NO
15644	Nippo_chrX.g15645	1.92582	-1.36437	0.781596	-1.74562	0.0808777	0.999539	1.16858	3.34648	5.05594	3.60759	0.946064	3.44947	4.70955	0	2.4415	2.67849	0.936271	0	1.03428	2.04574	0	0	1.31899	NA	SEG: 0.36 (136/375)	NA	RRM_1 [PF00076.25]	FOX1, RNA recognition motif [IPR034237]; Nucleotide-binding alpha-beta plait domain superfamily [IPR012677]; RNA recognition motif domain [IPR000504]; RNA-binding domain superfamily [IPR035979]	RNA recognition motif. (a.k.a. RRM, RBD, or RNP domain)	NA	GO:0000003-reproduction(L=1),GO:0003006-developmental process involved in reproduction(L=2),GO:0006139-nucleobase-containing compound metabolic process(L=3),GO:0006725-cellular aromatic compound metabolic process(L=3),GO:0006807-nitrogen compound metabolic process(L=2),GO:0007275-multicellular organism development(L=3),GO:0007530-sex determination(L=3),GO:0007538-primary sex determination(L=4),GO…	GO:0005575-cellular_component(L=0),GO:0005622-intracellular(L=3),GO:0005623-cell(L=1),GO:0005634-nucleus(L=5),GO:0043226-organelle(L=1),GO:0043227-membrane-bounded organelle(L=2),GO:0043229-intracellular organelle(L=3),GO:0043231-intracellular membrane-bounded organelle(L=4),GO:0044424-intracellular part(L=3),GO:0044464-cell part(L=2),	GO:0000166-nucleotide binding(L=3),GO:0003674-molecular_function(L=0),GO:0003676-nucleic acid binding(L=3),GO:0003723-RNA binding(L=4),GO:0003727-single-stranded RNA binding(L=5),GO:0003729-mRNA binding(L=6),GO:0005488-binding(L=1),GO:0008143-poly(A) binding(L=7),GO:0008187-poly-pyrimidine tract binding(L=6),GO:0008266-poly(U) RNA binding(L=7),GO:0034046-poly(G) binding(L=7),GO:0036094-small mole…	NO
3187	Nippo_chrII.g3187	0.548346	-1.36339	1.41	-0.966944	0.333572	0.999539	0.579709	3.32025	1.00326	0	0	0.855608	0	1.1903	0	0	0	0	0	0	0	1.0641	1.30865	NA	SEG: 0.05 (12/224)	NA	NA	NA	NA	NA	NA	NA	NA	NO
12859	Nippo_chrV.g12860	0.748038	-1.36204	1.49979	-0.908154	0.363797	0.999539	1.15942	0	2.00653	0	0	0	2.33632	3.57091	0	0	0	0	1.02618	0	0	0	2.6173	SigP	SEG: 0.03 (14/431)	NA	Astacin [PF01400.27]	Astacin-like metallopeptidase domain [IPR034035]; Metallopeptidase, catalytic domain superfamily [IPR024079]; Metallopeptidase, nematode [IPR017050]; Peptidase M12A [IPR001506]; Peptidase, metallopeptidase [IPR006026]	Astacin (Peptidase family M12A)	NA	GO:0006508-proteolysis(L=4),GO:0008150-biological_process(L=0),GO:0008152-metabolic process(L=1),GO:0019538-protein metabolic process(L=3),GO:0043170-macromolecule metabolic process(L=3),GO:0044238-primary metabolic process(L=2),GO:0071704-organic substance metabolic process(L=2),	NA	GO:0003674-molecular_function(L=0),GO:0003824-catalytic activity(L=1),GO:0004175-endopeptidase activity(L=5),GO:0004222-metalloendopeptidase activity(L=6),GO:0005488-binding(L=1),GO:0008233-peptidase activity(L=3),GO:0008237-metallopeptidase activity(L=5),GO:0008270-zinc ion binding(L=6),GO:0016787-hydrolase activity(L=2),GO:0043167-ion binding(L=2),GO:0043169-cation binding(L=3),GO:0046872-metal…	NO
3094	Nippo_chrII.g3094	0.273022	-1.35917	2.59696	-0.523372	0.600715	0.999539	0	2.58892	0	0	0.686156	0	1.36629	0	0	0	0	0	0	0	0	0	0	TM(1x); TM(2x)	NA	NA	NA	MFS transporter superfamily [IPR036259]	Major Facilitator Superfamily	NA	GO:0006810-transport(L=3),GO:0008150-biological_process(L=0),GO:0009987-cellular process(L=1),GO:0044699-single-organism process(L=1),GO:0044763-single-organism cellular process(L=2),GO:0044765-single-organism transport(L=3),GO:0051179-localization(L=1),GO:0051234-establishment of localization(L=2),GO:0055085-transmembrane transport(L=4),	GO:0005575-cellular_component(L=0),GO:0016020-membrane(L=1),GO:0016021-integral component of membrane(L=4),GO:0031224-intrinsic component of membrane(L=3),GO:0044425-membrane part(L=2),	NA	NO
3928	Nippo_chrII.g3928	41.3719	-1.35917	0.6096	-2.22961	0.0257736	0.830158	12.3137	9.31465	10.5546	15.0621	32.587	290.055	40.5549	35.0626	76.1641	17.4526	26.3861	13.2507	61.5352	27.0472	7.91827	15.6724	12.3906	TM(1x)	SEG: 0.55 (125/226)	NA	Col_cuticle_N [PF01484.20]; Collagen [PF01391.21]	Collagen triple helix repeat [IPR008160]; Nematode cuticle collagen, N-terminal [IPR002486]	Col_cuticle_N	NA	NA	GO:0005575-cellular_component(L=0),GO:0005576-extracellular region(L=1),GO:0005578-proteinaceous extracellular matrix(L=3),GO:0005581-collagen trimer(L=3),GO:0016020-membrane(L=1),GO:0016021-integral component of membrane(L=4),GO:0031012-extracellular matrix(L=2),GO:0031224-intrinsic component of membrane(L=3),GO:0044420-extracellular matrix component(L=3),GO:0044421-extracellular region part(L=2…	GO:0003674-molecular_function(L=0),GO:0005198-structural molecule activity(L=1),GO:0042302-structural constituent of cuticle(L=2),	NO
14060	Nippo_chrV.g14061	6.46656	-1.35642	0.546594	-2.48158	0.0130802	0.634633	12.3558	5.61645	8.14606	10.424	7.28966	0.868395	14.2274	8.08855	14.8497	2.83876	2.82845	10.312	5.20756	2.74672	0	4.13195	0	TM(12x)	SEG: 0.02 (16/882)	NA	Patched [PF02460.21]; Sterol-sensing [PF12349.11]	Protein patched/dispatched [IPR003392]; Sterol-sensing domain [IPR000731]	Sterol-sensing domain of SREBP cleavage-activation	NA	GO:0007154-cell communication(L=2),GO:0007165-signal transduction(L=3),GO:0008150-biological_process(L=0),GO:0009987-cellular process(L=1),GO:0018996-molting cycle, collagen and cuticulin-based cuticle(L=4),GO:0023052-signaling(L=1),GO:0032501-multicellular organismal process(L=1),GO:0040008-regulation of growth(L=3),GO:0040011-locomotion(L=1),GO:0040014-regulation of multicellular organism growt…	GO:0005575-cellular_component(L=0),GO:0016020-membrane(L=1),GO:0016021-integral component of membrane(L=4),GO:0031224-intrinsic component of membrane(L=3),GO:0044425-membrane part(L=2),	GO:0003674-molecular_function(L=0),GO:0003676-nucleic acid binding(L=3),GO:0003677-DNA binding(L=4),GO:0004871-signal transducer activity(L=1),GO:0004872-receptor activity(L=2),GO:0004888-transmembrane signaling receptor activity(L=3),GO:0005488-binding(L=1),GO:0008158-hedgehog receptor activity(L=4),GO:0038023-signaling receptor activity(L=2),GO:0060089-molecular transducer activity(L=1),GO:0097…	NO
15486	Nippo_chrX.g15487	0.377445	-1.35611	2.48213	-0.546347	0.584827	0.999539	0	0	3.00979	0	0	0	0	2.38061	0	0	0	0	1.02618	0	0	0	0	SigP+TM(3x)	SEG: 0.06 (11/183)	NA	Mpv17_PMP22 [PF04117.15]	Mpv17/PMP22 [IPR007248]	MPV17 mitochondrial membrane protein-like 2	4146	GO:0000002-mitochondrial genome maintenance(L=5),GO:0000302-response to reactive oxygen species(L=4),GO:0001655-urogenital system development(L=5),GO:0001822-kidney development(L=5),GO:0006950-response to stress(L=2),GO:0006979-response to oxidative stress(L=3),GO:0006996-organelle organization(L=3),GO:0007005-mitochondrion organization(L=4),GO:0007275-multicellular organism development(L=3),GO:0…	GO:0005575-cellular_component(L=0),GO:0005622-intracellular(L=3),GO:0005623-cell(L=1),GO:0005737-cytoplasm(L=4),GO:0005739-mitochondrion(L=5),GO:0005740-mitochondrial envelope(L=6),GO:0005743-mitochondrial inner membrane(L=5),GO:0005777-peroxisome(L=6),GO:0005778-peroxisomal membrane(L=7),GO:0005779-integral component of peroxisomal membrane(L=5),GO:0016020-membrane(L=1),GO:0016021-integral compo…	GO:0003674-molecular_function(L=0),	NO
10943	Nippo_chrIV.g9187	2.02356	-1.35578	0.848446	-1.59796	0.110053	0.999539	4.05796	1.10675	2.00653	3.57931	7.50919	0	3.50448	3.57091	0	0.932319	2.7868	0	2.05235	0.676568	0	0	2.6173	NA	SEG: 0.10 (71/684)	NA	KA1 [PF02149.22]; Kinase-like [PF14531.9]; PK_Tyr_Ser-Thr [PF07714.20]; Pkinase [PF00069.28]; RIO1 [PF01163.25]	KA1 domain/Ssp2, C-terminal [IPR028375]; Kinase associated domain 1 (KA1) [IPR001772]; Protein kinase domain [IPR000719]; Protein kinase, ATP binding site [IPR017441]; Protein kinase-like domain superfamily [IPR011009]; Serine/threonine-protein kinase, active site [IPR008271]	Kinase associated domain 1	NA	GO:0002119-nematode larval development(L=5),GO:0002164-larval development(L=4),GO:0006464-cellular protein modification process(L=5),GO:0006468-protein phosphorylation(L=6),GO:0006793-phosphorus metabolic process(L=3),GO:0006796-phosphate-containing compound metabolic process(L=4),GO:0007044-cell-substrate junction assembly(L=5),GO:0007275-multicellular organism development(L=3),GO:0007399-nervou…	GO:0005575-cellular_component(L=0),GO:0005622-intracellular(L=3),GO:0005623-cell(L=1),GO:0005737-cytoplasm(L=4),GO:0005813-centrosome(L=5),GO:0005815-microtubule organizing center(L=6),GO:0005856-cytoskeleton(L=5),GO:0015630-microtubule cytoskeleton(L=6),GO:0043226-organelle(L=1),GO:0043228-non-membrane-bounded organelle(L=2),GO:0043229-intracellular organelle(L=3),GO:0043232-intracellular non-me…	GO:0000166-nucleotide binding(L=3),GO:0001882-nucleoside binding(L=3),GO:0001883-purine nucleoside binding(L=4),GO:0003674-molecular_function(L=0),GO:0003824-catalytic activity(L=1),GO:0004672-protein kinase activity(L=5),GO:0004674-protein serine/threonine kinase activity(L=6),GO:0005488-binding(L=1),GO:0005524-ATP binding(L=7),GO:0016301-kinase activity(L=4),GO:0016740-transferase activity(L=2)…	NO
13741	Nippo_chrV.g13742	3.80772	-1.35191	1.02033	-1.32497	0.18518	0.999539	3.89342	0	0	0	0	8.73199	23.9182	9.37358	1.8503	0.798653	1.34836	2.61104	0	0	3.84836	3.50767	4.84968	TM(1x)	SEG: 0.24 (19/78)	NA	NA	NAP-like superfamily [IPR037231]	SET nuclear oncogene	NA	GO:0006139-nucleobase-containing compound metabolic process(L=3),GO:0006259-DNA metabolic process(L=4),GO:0006260-DNA replication(L=5),GO:0006323-DNA packaging(L=6),GO:0006325-chromatin organization(L=4),GO:0006333-chromatin assembly or disassembly(L=5),GO:0006334-nucleosome assembly(L=7),GO:0006337-nucleosome disassembly(L=7),GO:0006355-regulation of transcription, DNA-templated(L=7),GO:0006725-…	GO:0005575-cellular_component(L=0),GO:0005622-intracellular(L=3),GO:0005623-cell(L=1),GO:0005634-nucleus(L=5),GO:0005654-nucleoplasm(L=5),GO:0005737-cytoplasm(L=4),GO:0005783-endoplasmic reticulum(L=4),GO:0005829-cytosol(L=4),GO:0031974-membrane-enclosed lumen(L=1),GO:0031981-nuclear lumen(L=6),GO:0032991-macromolecular complex(L=1),GO:0043226-organelle(L=1),GO:0043227-membrane-bounded organelle(…	GO:0003674-molecular_function(L=0),GO:0003676-nucleic acid binding(L=3),GO:0003677-DNA binding(L=4),GO:0004857-enzyme inhibitor activity(L=3),GO:0004864-protein phosphatase inhibitor activity(L=5),GO:0005488-binding(L=1),GO:0005515-protein binding(L=2),GO:0019208-phosphatase regulator activity(L=3),GO:0019212-phosphatase inhibitor activity(L=4),GO:0019888-protein phosphatase regulator activity(L=…	NO
7182	Nippo_chrIII.g7182	0.718971	-1.35181	1.37364	-0.984109	0.325062	0.999539	1.08666	0	0	3.35468	0	0.801912	2.5472	1.29774	0	0	0	0	1.1188	0	2.01552	0	0	SigP	SEG: 0.43 (38/89)	NA	NA	NA	NA	NA	NA	NA	NA	NO
8076	Nippo_chrIII.g8077	2.79564	-1.35181	0.915233	-1.47701	0.139674	0.999539	3.03921	1.53552	0	0.819767	0.434099	0.79139	15.459	6.24035	6.68302	0	1.06786	5.32659	0	1.56447	1.47757	3.08695	0	SigP+TM(1x); TM(3x)	SEG: 0.09 (86/940)	NA	Aminotran_1_2 [PF00155.24]; Pyridoxal_deC [PF00282.22]	Aromatic-L-amino-acid decarboxylase [IPR010977]; Pyridoxal phosphate-dependent decarboxylase [IPR002129]; Pyridoxal phosphate-dependent transferase [IPR015424]; Pyridoxal phosphate-dependent transferase, major domain [IPR015421]; Pyridoxal phosphate-dependent transferase, small domain [IPR015422]	decarboxylase	2.5e+90	GO:0006082-organic acid metabolic process(L=3),GO:0006412-translation(L=5),GO:0006520-cellular amino acid metabolic process(L=3),GO:0006575-cellular modified amino acid metabolic process(L=3),GO:0006584-catecholamine metabolic process(L=4),GO:0006725-cellular aromatic compound metabolic process(L=3),GO:0006732-coenzyme metabolic process(L=4),GO:0006760-folic acid-containing compound metabolic pro…	GO:0005575-cellular_component(L=0),GO:0005622-intracellular(L=3),GO:0005623-cell(L=1),GO:0005737-cytoplasm(L=4),GO:0005840-ribosome(L=5),GO:0016020-membrane(L=1),GO:0016021-integral component of membrane(L=4),GO:0030529-intracellular ribonucleoprotein complex(L=4),GO:0031224-intrinsic component of membrane(L=3),GO:0032991-macromolecular complex(L=1),GO:0043226-organelle(L=1),GO:0043228-non-membra…	GO:0000104-succinate dehydrogenase activity(L=4),GO:0003674-molecular_function(L=0),GO:0003735-structural constituent of ribosome(L=2),GO:0003824-catalytic activity(L=1),GO:0003848-2-amino-4-hydroxy-6-hydroxymethyldihydropteridine diphosphokinase activity(L=5),GO:0004058-aromatic-L-amino-acid decarboxylase activity(L=5),GO:0004837-tyrosine decarboxylase activity(L=5),GO:0005198-structural molecul…	NO
7511	Nippo_chrIII.g7512	0.377315	-1.35115	2.0888	-0.646857	0.517724	0.999539	0	2.2135	2.00653	0	0	0	1.16816	0	0	0	0	0	1.02618	0	0	0	0	SigP	SEG: 0.05 (13/240)	NCoils: 0.24 (58/240)	ERK-JNK_inhib [PF15002.9]	Coiled-coil domain-containing protein 134 [IPR026321]	Inherit from biNOG: coiled-coil domain containing 134	NA	NA	NA	NA	NO
12179	Nippo_chrV.g12180	0.351804	-1.35083	2.08677	-0.64733	0.517418	0.999539	2.31883	0	0	0	1.8773	0.855608	0	0	0	0	0.928933	0	0	0	0	0	0	TM(12x)	SEG: 0.08 (43/555)	NA	MFS_1 [PF07690.19]; OATP [PF03137.23]; Sugar_tr [PF00083.27]	MFS transporter superfamily [IPR036259]; Major facilitator superfamily [IPR011701]; Major facilitator superfamily domain [IPR020846]; Protein spinster-like [IPR044770]	Major Facilitator Superfamily	NA	GO:0006810-transport(L=3),GO:0008150-biological_process(L=0),GO:0009987-cellular process(L=1),GO:0044699-single-organism process(L=1),GO:0044763-single-organism cellular process(L=2),GO:0044765-single-organism transport(L=3),GO:0051179-localization(L=1),GO:0051234-establishment of localization(L=2),GO:0055085-transmembrane transport(L=4),	GO:0005575-cellular_component(L=0),GO:0016020-membrane(L=1),GO:0016021-integral component of membrane(L=4),GO:0031224-intrinsic component of membrane(L=3),GO:0044425-membrane part(L=2),	NA	NO
7453	Nippo_chrIII.g7454	0.240696	-1.34856	3.05175	-0.441895	0.658565	0.999539	0	0	0	0	0	1.71122	0	2.38061	0	0	0	0	0	0	0	0	0	SigP+TM(1x)	SEG: 0.07 (20/302)	NA	NA	NA	NA	NA	NA	NA	NA	NO
3613	Nippo_chrII.g3613	11.4754	-1.34825	0.549733	-2.45254	0.014185	0.652971	8.11592	71.9387	118.385	10.7379	9.38649	8.55608	10.5134	5.95152	11.4727	0.932319	12.0761	5.08005	7.18323	4.05941	9.67715	7.44867	3.92595	NA	NA	NA	UPF0203 [PF05254.15]	Mitochondrial distribution/morphology family 35/apoptosis [IPR007918]	Uncharacterised protein family (UPF0203)	NA	NA	NA	NA	NO
8431	Nippo_chrIII.g8432	0.510769	-1.3471	1.56118	-0.862869	0.388209	0.999539	0.579709	1.10675	3.00979	0	0.938649	0	0	1.1903	0	0	1.85787	0	0	0	0	0	0	NA	NA	NA	NA	NA	NA	NA	NA	NA	NA	NO
13291	Nippo_chrV.g13292	0.356308	-1.34506	1.78589	-0.753162	0.451353	0.999539	1.15942	1.10675	2.00653	0	0	0.855608	0	0	0	0	0.928933	0	0	0	0	0	0	SigP	SEG: 0.01 (9/626)	NA	VWA [PF00092.31]; VWA_2 [PF13519.9]	von Willebrand factor A-like domain superfamily [IPR036465]; von Willebrand factor, type A [IPR002035]	carbohydrate binding	NA	NA	NA	GO:0003674-molecular_function(L=0),GO:0005488-binding(L=1),GO:0030246-carbohydrate binding(L=2),	NO
13259	Nippo_chrV.g13260	1.45882	-1.34423	1.21133	-1.10971	0.267125	0.999539	1.73913	0	2.00653	1.1931	0	0	0	10.7127	2.54948	0.932319	0	0	0	0.676568	0	1.0641	3.92595	NA	SEG: 0.09 (20/216)	NA	VHL [PF01847.19]	VHL superfamily [IPR036208]; von Hippel-Lindau disease tumour suppressor, beta domain [IPR024053]; von Hippel-Lindau disease tumour suppressor, beta domain superfamily [IPR037140]; von Hippel-Lindau disease tumour suppressor, beta/alpha domain [IPR022772]	von Hippel-Lindau	4066410000000000	GO:0000003-reproduction(L=1),GO:0000122-negative regulation of transcription from RNA polymerase II promoter(L=8),GO:0000226-microtubule cytoskeleton organization(L=4),GO:0000278-mitotic cell cycle(L=4),GO:0000280-nuclear division(L=5),GO:0000902-cell morphogenesis(L=5),GO:0000904-cell morphogenesis involved in differentiation(L=5),GO:0001525-angiogenesis(L=4),GO:0001568-blood vessel development(…	GO:0000151-ubiquitin ligase complex(L=4),GO:0000153-cytoplasmic ubiquitin ligase complex(L=4),GO:0005575-cellular_component(L=0),GO:0005622-intracellular(L=3),GO:0005623-cell(L=1),GO:0005634-nucleus(L=5),GO:0005654-nucleoplasm(L=5),GO:0005667-transcription factor complex(L=4),GO:0005737-cytoplasm(L=4),GO:0005739-mitochondrion(L=5),GO:0005783-endoplasmic reticulum(L=4),GO:0005829-cytosol(L=4),GO:0…	GO:0003674-molecular_function(L=0),GO:0003824-catalytic activity(L=1),GO:0004842-ubiquitin-protein transferase activity(L=4),GO:0005488-binding(L=1),GO:0005515-protein binding(L=2),GO:0008134-transcription factor binding(L=3),GO:0016874-ligase activity(L=2),GO:0016879-ligase activity, forming carbon-nitrogen bonds(L=3),GO:0016881-acid-amino acid ligase activity(L=4),GO:0019787-ubiquitin-like prot…	NO
13575	Nippo_chrV.g13576	2.89123	-1.3436	1.25295	-1.07235	0.283561	0.999539	0	0	5.01631	2.38621	0	0.855608	25.6995	0	2.54948	0	2.7868	0	2.05235	26.3861	6.45143	0	0	SigP	SEG: 0.12 (18/154)	NA	NA	NA	NA	NA	NA	NA	NA	NO
15505	Nippo_chrX.g15506	2.725	-1.34265	0.686791	-1.95496	0.0505874	0.999539	1.15942	4.42699	7.02284	8.35172	2.81595	4.27804	2.33632	1.1903	2.54948	0.932319	0.928933	1.01601	2.05235	2.0297	0	0	5.2346	TM(1x)	SEG: 0.12 (40/338)	NA	NA	NA	NA	NA	NA	NA	NA	NO
6575	Nippo_chrIII.g6575	0.510212	-1.34256	1.58861	-0.845115	0.398047	0.999539	0	1.09849	0.995774	0	0	3.45227	1.19329	0	0	0.92536	0	1.00843	0	0	0	0	0	SigP	SEG: 0.04 (12/314)	NA	2OG-FeII_Oxy [PF03171.23]; 2OG-FeII_Oxy_3 [PF13640.9]	Oxoglutarate/iron-dependent dioxygenase [IPR005123]; Prolyl 4-hydroxylase [IPR045054]; Prolyl 4-hydroxylase alpha subunit, Fe(2+) 2OG dioxygenase domain [IPR044862]; Prolyl 4-hydroxylase, alpha subunit [IPR006620]	P4Hc	NA	GO:0006082-organic acid metabolic process(L=3),GO:0006464-cellular protein modification process(L=5),GO:0006520-cellular amino acid metabolic process(L=3),GO:0006575-cellular modified amino acid metabolic process(L=3),GO:0006807-nitrogen compound metabolic process(L=2),GO:0008150-biological_process(L=0),GO:0008152-metabolic process(L=1),GO:0009987-cellular process(L=1),GO:0018193-peptidyl-amino a…	NA	GO:0003674-molecular_function(L=0),GO:0003824-catalytic activity(L=1),GO:0005488-binding(L=1),GO:0005506-iron ion binding(L=6),GO:0016491-oxidoreductase activity(L=2),GO:0016705-oxidoreductase activity, acting on paired donors, with incorporation or reduction of molecular oxygen(L=3),GO:0016706-oxidoreductase activity, acting on paired donors, with incorporation or reduction of molecular oxygen, …	NO
12867	Nippo_chrV.g12868	3.52451	-1.34123	0.542239	-2.47351	0.0133793	0.634633	4.63767	5.53374	4.01305	5.96552	3.7546	2.56682	5.8408	3.57091	8.92318	3.72927	1.85787	1.01601	4.1047	2.0297	0	1.0641	1.30865	SigP	SEG: 0.08 (26/324)	NA	NA	NA	NA	NA	NA	NA	NA	NO
13836	Nippo_chrV.g13837	0.380043	-1.34114	1.80821	-0.741693	0.458273	0.999539	0	0	1.00326	0	0	0.855608	2.33632	1.1903	0	0	0	0	0	0	1.07524	0	0	SigP	NA	NA	NA	NA	NA	NA	NA	NA	NA	NO
4746	Nippo_chrII.g4746	0.369193	-1.34042	2.07131	-0.647136	0.517544	0.999539	1.15942	0	0	0	2.81595	0	0	0	1.27474	0	0	0	1.02618	0	0	0	0	SigP; TM(1x)	SEG: 0.07 (38/535)	NA	Glyco_hydro_56 [PF01630.21]	Aldolase-type TIM barrel [IPR013785]; Glycoside hydrolase superfamily [IPR017853]; Hyaluronidase [IPR018155]	Hyaluronidase	5311100	GO:0005975-carbohydrate metabolic process(L=3),GO:0006022-aminoglycan metabolic process(L=4),GO:0006026-aminoglycan catabolic process(L=5),GO:0006027-glycosaminoglycan catabolic process(L=6),GO:0006029-proteoglycan metabolic process(L=5),GO:0006082-organic acid metabolic process(L=3),GO:0006790-sulfur compound metabolic process(L=3),GO:0006807-nitrogen compound metabolic process(L=2),GO:0008150-b…	NA	GO:0003674-molecular_function(L=0),GO:0003824-catalytic activity(L=1),GO:0004415-hyalurononglucosaminidase activity(L=6),GO:0004553-hydrolase activity, hydrolyzing O-glycosyl compounds(L=4),GO:0015929-hexosaminidase activity(L=5),GO:0016787-hydrolase activity(L=2),GO:0016798-hydrolase activity, acting on glycosyl bonds(L=3),	NO
12215	Nippo_chrV.g12216	2.35331	-1.339	1.48884	-0.899357	0.368463	0.999539	0	19.9215	4.01305	1.1931	0	0.855608	0	3.57091	0	6.52623	0	0	0	0	0	0	3.92595	NA	NA	NCoils: 0.33 (42/126)	NA	NA	NA	NA	NA	NA	NA	NO
12539	Nippo_chrV.g12540	0.963828	-1.33866	1.54315	-0.867482	0.385678	0.999539	2.29175	0	5.02811	0	0.940857	0	0	3.57932	0	0	0	0	0	0	3.23331	0	1.31173	SigP	SEG: 0.16 (83/532)	NA	Ground-like [PF04155.21]	Ground-like domain [IPR007284]	Ground-like domain	NA	NA	NA	NA	NO
8830	Nippo_chrIV.g10282	1.58923	-1.33728	1.13754	-1.17559	0.239758	0.999539	5.21738	5.53374	1.00326	0	5.63189	0	1.16816	1.1903	0	2.79696	1.85787	0	0	0	0	0	2.6173	NA	SEG: 0.40 (406/1015)	NA	NA	NA	NA	NA	GO:0007275-multicellular organism development(L=3),GO:0008150-biological_process(L=0),GO:0009790-embryo development(L=4),GO:0009792-embryo development ending in birth or egg hatching(L=5),GO:0032501-multicellular organismal process(L=1),GO:0032502-developmental process(L=1),GO:0040008-regulation of growth(L=3),GO:0040009-regulation of growth rate(L=4),GO:0040010-positive regulation of growth rate…	NA	NA	NO
6334	Nippo_chrIII.g6334	0.713169	-1.3369	1.52172	-0.878548	0.379646	0.999539	1.73913	0	1.00326	0	0	0	0	2.38061	3.82422	0	0	0	1.02618	0	2.15048	0	0	NA	SEG: 0.03 (11/412)	NA	Acyl-CoA_dh_1 [PF00441.27]; Acyl-CoA_dh_2 [PF08028.14]; Acyl-CoA_dh_M [PF02770.22]; Acyl-CoA_dh_N [PF02771.19]	Acyl-CoA dehydrogenase, conserved site [IPR006089]; Acyl-CoA dehydrogenase-like, C-terminal [IPR036250]; Acyl-CoA dehydrogenase/oxidase C-terminal [IPR009075]; Acyl-CoA dehydrogenase/oxidase, N-terminal [IPR013786]; Acyl-CoA dehydrogenase/oxidase, N-terminal and middle domain superfamily [IPR009100]; Acyl-CoA dehydrogenase/oxidase, N-terminal domain superfamily [IPR037069]; Acyl-CoA oxidase/dehyd…	Acyl-CoA dehydrogenase, N-terminal domain	2811110	GO:0008150-biological_process(L=0),GO:0008152-metabolic process(L=1),GO:0044710-single-organism metabolic process(L=2),GO:0055114-oxidation-reduction process(L=3),	NA	GO:0000166-nucleotide binding(L=3),GO:0003674-molecular_function(L=0),GO:0003824-catalytic activity(L=1),GO:0003995-acyl-CoA dehydrogenase activity(L=4),GO:0005488-binding(L=1),GO:0016491-oxidoreductase activity(L=2),GO:0016627-oxidoreductase activity, acting on the CH-CH group of donors(L=3),GO:0036094-small molecule binding(L=2),GO:0043167-ion binding(L=2),GO:0043168-anion binding(L=3),GO:00480…	NO
14361	Nippo_chrV.g14362	1.31485	-1.33605	0.967477	-1.38097	0.16729	0.999539	1.15942	3.32025	0	1.1931	3.7546	3.42243	0	2.38061	1.27474	0	0.928933	1.01601	0	0.676568	3.22572	0	0	NA	NA	NA	NA	NA	NA	NA	NA	NA	NA	NO
3114	Nippo_chrII.g3114	0.641952	-1.33535	1.51627	-0.88068	0.378491	0.999539	2.31883	3.32025	0	0	1.8773	0.855608	0	0	0	1.86464	0	0	0	0.676568	0	0	0	TM(7x)	SEG: 0.19 (51/265)	NCoils: 0.12 (32/265)	ZYG-11_interact [PF05884.15]	Interactor of ZYG-11, nematodes [IPR008574]	Interactor of ZYG-11	NA	NA	GO:0005575-cellular_component(L=0),GO:0016020-membrane(L=1),GO:0016021-integral component of membrane(L=4),GO:0031224-intrinsic component of membrane(L=3),GO:0044425-membrane part(L=2),	NA	NO
9665	Nippo_chrIV.g11117	0.708481	-1.33455	1.37366	-0.97153	0.331285	0.999539	0	2.26801	0.944056	0	2.64977	1.75336	1.19693	0	0	0	0	0	1.05145	0	0	2.18061	0	NA	NA	NA	NA	NA	NA	NA	NA	NA	NA	NO
10217	Nippo_chrIV.g11669	0.238369	-1.33349	2.67778	-0.497982	0.618497	0.999539	0	0	0	0	0	1.63782	1.27521	1.13925	0	0	0	0	0	0	0	0	0	TM(11x); TM(13x); TM(5x)	SEG: 0.05 (29/600)	NA	7TM_GPCR_Srt [PF10321.12]	7TM GPCR, serpentine receptor class t (Srt) [IPR019425]	Serpentine type 7TM GPCR chemoreceptor Srt	NA	NA	GO:0005575-cellular_component(L=0),GO:0016020-membrane(L=1),GO:0016021-integral component of membrane(L=4),GO:0031224-intrinsic component of membrane(L=3),GO:0044425-membrane part(L=2),	NA	NO
6216	Nippo_chrIII.g6216	7.09119	-1.33095	0.760808	-1.74939	0.0802231	0.999539	3.47825	1.10675	37.1207	3.57931	11.2638	6.84486	5.8408	13.0934	6.3737	1.86464	10.2183	0	3.07853	0	7.52667	0	9.16055	TM(12x)	SEG: 0.03 (15/510)	NA	MFS_1 [PF07690.19]	MFS transporter superfamily [IPR036259]; Major facilitator superfamily [IPR011701]; Major facilitator superfamily domain [IPR020846]	Major Facilitator Superfamily	NA	GO:0006810-transport(L=3),GO:0008150-biological_process(L=0),GO:0009987-cellular process(L=1),GO:0044699-single-organism process(L=1),GO:0044763-single-organism cellular process(L=2),GO:0044765-single-organism transport(L=3),GO:0051179-localization(L=1),GO:0051234-establishment of localization(L=2),GO:0055085-transmembrane transport(L=4),	GO:0005575-cellular_component(L=0),GO:0016020-membrane(L=1),GO:0016021-integral component of membrane(L=4),GO:0031224-intrinsic component of membrane(L=3),GO:0044425-membrane part(L=2),	NA	NO
11515	Nippo_chrIV.g9759	0.709205	-1.32686	1.31341	-1.01024	0.31238	0.999539	0	1.10675	1.00326	0	0.938649	0	0	3.57091	2.54948	0.932319	0.928933	0	1.02618	0	0	0	0	SigP	NA	NA	NA	NA	NA	NA	NA	NA	NA	NO
3404	Nippo_chrII.g3404	2.52865	-1.32579	0.883554	-1.50052	0.133479	0.999539	4.63767	11.0675	5.01631	4.77241	2.81595	0	0	3.57091	0	1.86464	0	2.03202	4.1047	2.0297	1.07524	0	0	NA	SEG: 0.12 (27/217)	NA	NA	NA	Inherit from KOG: Cytochrome p450	NA	GO:0006139-nucleobase-containing compound metabolic process(L=3),GO:0006259-DNA metabolic process(L=4),GO:0006260-DNA replication(L=5),GO:0006278-RNA-dependent DNA biosynthetic process(L=7),GO:0006725-cellular aromatic compound metabolic process(L=3),GO:0006807-nitrogen compound metabolic process(L=2),GO:0008150-biological_process(L=0),GO:0008152-metabolic process(L=1),GO:0009058-biosynthetic pro…	NA	GO:0003674-molecular_function(L=0),GO:0003676-nucleic acid binding(L=3),GO:0003723-RNA binding(L=4),GO:0003824-catalytic activity(L=1),GO:0003964-RNA-directed DNA polymerase activity(L=6),GO:0004518-nuclease activity(L=4),GO:0004519-endonuclease activity(L=5),GO:0005488-binding(L=1),GO:0005506-iron ion binding(L=6),GO:0009055-electron carrier activity(L=1),GO:0016491-oxidoreductase activity(L=2),…	NO
9205	Nippo_chrIV.g10657	2.55641	-1.3234	0.7305	-1.81164	0.0700417	0.999539	3.8197	6.25059	5.66614	0	3.53414	4.83222	1.47694	4.09117	2.39979	1.75516	1.74878	0.956355	0	0.855405	6.07264	0	0	TM(10x); TM(12x); TM(9x)	SEG: 0.15 (57/370)	NA	MFS_1 [PF07690.19]	MFS transporter superfamily [IPR036259]; Major facilitator superfamily [IPR011701]	Inherit from KOG: Major facilitator superfamily domain containing 8	NA	GO:0006810-transport(L=3),GO:0008150-biological_process(L=0),GO:0009987-cellular process(L=1),GO:0044699-single-organism process(L=1),GO:0044763-single-organism cellular process(L=2),GO:0044765-single-organism transport(L=3),GO:0051179-localization(L=1),GO:0051234-establishment of localization(L=2),GO:0055085-transmembrane transport(L=4),	GO:0005575-cellular_component(L=0),GO:0016020-membrane(L=1),GO:0016021-integral component of membrane(L=4),GO:0031224-intrinsic component of membrane(L=3),GO:0044425-membrane part(L=2),	GO:0003674-molecular_function(L=0),GO:0005198-structural molecule activity(L=1),GO:0042302-structural constituent of cuticle(L=2),	NO
12796	Nippo_chrV.g12797	41.5029	-1.32183	0.589806	-2.24112	0.0250182	0.825765	27.0972	60.9871	87.0557	8.43694	15.8622	34.931	118.418	161.766	6.43874	15.7745	20.3225	3.07913	4.14658	48.0712	26.8701	46.4619	19.83	SigP	NA	NA	Metallophos [PF00149.31]; Metallophos_C [PF14008.9]; Pur_ac_phosph_N [PF16656.8]	Calcineurin-like phosphoesterase domain, ApaH type [IPR004843]; Iron/zinc purple acid phosphatase-like C-terminal domain [IPR025733]; Metallo-dependent phosphatase-like [IPR029052]; Purple acid phosphatase, N-terminal [IPR015914]; Purple acid phosphatase, metallophosphatase domain [IPR041792]; Purple acid phosphatase-like, N-terminal [IPR008963]	Calcineurin-like phosphoesterase	NA	GO:0006793-phosphorus metabolic process(L=3),GO:0006796-phosphate-containing compound metabolic process(L=4),GO:0007275-multicellular organism development(L=3),GO:0008150-biological_process(L=0),GO:0008152-metabolic process(L=1),GO:0009790-embryo development(L=4),GO:0009792-embryo development ending in birth or egg hatching(L=5),GO:0009987-cellular process(L=1),GO:0016311-dephosphorylation(L=5),G…	NA	GO:0003674-molecular_function(L=0),GO:0003824-catalytic activity(L=1),GO:0003993-acid phosphatase activity(L=6),GO:0005488-binding(L=1),GO:0016787-hydrolase activity(L=2),GO:0016788-hydrolase activity, acting on ester bonds(L=3),GO:0016791-phosphatase activity(L=5),GO:0042578-phosphoric ester hydrolase activity(L=4),GO:0043167-ion binding(L=2),GO:0043169-cation binding(L=3),GO:0046872-metal ion b…	NO
9967	Nippo_chrIV.g11419	0.383324	-1.32082	1.60285	-0.824047	0.409913	0.999539	0	0	0	1.1931	0.938649	0.855608	0	1.1903	1.27474	0	0	0	0	0	0	1.0641	0	SigP	SEG: 0.49 (70/143)	NA	NA	NA	NA	NA	NA	NA	NA	NO
12973	Nippo_chrV.g12974	1106.82	-1.31808	0.515442	-2.55718	0.0105525	0.571326	576.23	1511.82	1128.67	1579.67	448.674	374.756	1601.55	1822.36	4828.71	303.936	191.36	206.25	300.669	2072.33	1146.2	391.587	331.088	NA	SEG: 0.06 (30/524)	NA	DEAD [PF00270.32]	DEAD/DEAH box helicase domain [IPR011545]; Helicase superfamily 1/2, ATP-binding domain [IPR014001]; P-loop containing nucleoside triphosphate hydrolase [IPR027417]	DEAD (Asp-Glu-Ala-Asp) box polypeptide	NA	GO:0006139-nucleobase-containing compound metabolic process(L=3),GO:0006152-purine nucleoside catabolic process(L=7),GO:0006163-purine nucleotide metabolic process(L=5),GO:0006195-purine nucleotide catabolic process(L=7),GO:0006200-obsolete ATP catabolic process(L=),GO:0006725-cellular aromatic compound metabolic process(L=3),GO:0006753-nucleoside phosphate metabolic process(L=4),GO:0006793-phosp…	NA	GO:0000166-nucleotide binding(L=3),GO:0001882-nucleoside binding(L=3),GO:0001883-purine nucleoside binding(L=4),GO:0003674-molecular_function(L=0),GO:0003676-nucleic acid binding(L=3),GO:0003824-catalytic activity(L=1),GO:0004386-helicase activity(L=7),GO:0005488-binding(L=1),GO:0005524-ATP binding(L=7),GO:0008026-ATP-dependent helicase activity(L=9),GO:0008270-zinc ion binding(L=6),GO:0016462-py…	NO
14823	Nippo_chrX.g14824	2.01507	-1.31492	1.09283	-1.20323	0.228888	0.999539	1.76358	5.61155	0	0	0	4.33819	3.55375	4.82816	5.17065	1.89085	0	6.18177	0.917727	0	0	0	0	TM(6x)	SEG: 0.08 (68/845)	NCoils: 0.05 (37/749); 0.04 (37/845)	Ank [PF00023.33]; Ank_2 [PF12796.10]; Ank_3 [PF13606.9]; Ank_4 [PF13637.9]; Ank_5 [PF13857.9]; Ion_trans [PF00520.34]	Ankyrin repeat [IPR002110]; Ankyrin repeat-containing domain superfamily [IPR036770]; Ion transport domain [IPR005821]; Transient receptor potential cation channel subfamily V [IPR024862]	ANK	NA	GO:0006810-transport(L=3),GO:0006811-ion transport(L=4),GO:0008150-biological_process(L=0),GO:0009987-cellular process(L=1),GO:0034220-ion transmembrane transport(L=5),GO:0044699-single-organism process(L=1),GO:0044763-single-organism cellular process(L=2),GO:0044765-single-organism transport(L=3),GO:0051179-localization(L=1),GO:0051234-establishment of localization(L=2),GO:0055085-transmembrane …	GO:0005575-cellular_component(L=0),GO:0005622-intracellular(L=3),GO:0005623-cell(L=1),GO:0005929-cilium(L=4),GO:0016020-membrane(L=1),GO:0016021-integral component of membrane(L=4),GO:0031224-intrinsic component of membrane(L=3),GO:0042995-cell projection(L=3),GO:0043226-organelle(L=1),GO:0043227-membrane-bounded organelle(L=2),GO:0043229-intracellular organelle(L=3),GO:0043231-intracellular memb…	GO:0003674-molecular_function(L=0),GO:0005215-transporter activity(L=1),GO:0005216-ion channel activity(L=5),GO:0015075-ion transmembrane transporter activity(L=4),GO:0015267-channel activity(L=4),GO:0022803-passive transmembrane transporter activity(L=3),GO:0022838-substrate-specific channel activity(L=4),GO:0022857-transmembrane transporter activity(L=2),GO:0022891-substrate-specific transmembr…	NO
10868	Nippo_chrIV.g9112	1.10582	-1.31408	1.6177	-0.812317	0.41661	0.999539	0	3.32025	1.00326	0	0	9.41169	0	0	0	0	0	0	3.07853	0.676568	0	0	1.30865	NA	SEG: 0.10 (21/203)	NA	NA	NA	Inherit from KOG: Retrotransposon protein	NA	NA	NA	NA	NO
8744	Nippo_chrIV.g10196	0.505666	-1.31374	1.55584	-0.844393	0.39845	0.999539	0	1.10675	1.00326	0	1.8773	2.56682	0	0	0	0	0	1.01601	1.02618	0	0	0	0	TM(1x)	NA	NA	NA	NA	NA	NA	NA	NA	NA	NO
15631	Nippo_chrX.g15632	0.693977	-1.31121	1.43477	-0.913885	0.360778	0.999539	0.566886	0	4.90536	0	0.917887	0	0	1.16398	1.24654	1.82339	0	0	1.17356	0	0	0	0	NA	NA	NA	NA	NA	NA	NA	NA	NA	NA	NO
2000	Nippo_chrI.g294	2.46612	-1.31036	0.990684	-1.32268	0.185941	0.999539	0.579709	5.53374	1.00326	0	16.8957	0.855608	2.33632	3.57091	0	2.79696	0.928933	1.01601	0	0	2.15048	4.25638	0	NA	SEG: 0.04 (12/330)	NA	PK_Tyr_Ser-Thr [PF07714.20]; Pkinase [PF00069.28]; Pkinase_fungal [PF17667.4]	Protein kinase domain [IPR000719]; Protein kinase-like domain superfamily [IPR011009]	STYKc	NA	GO:0006464-cellular protein modification process(L=5),GO:0006468-protein phosphorylation(L=6),GO:0006793-phosphorus metabolic process(L=3),GO:0006796-phosphate-containing compound metabolic process(L=4),GO:0008150-biological_process(L=0),GO:0008152-metabolic process(L=1),GO:0009987-cellular process(L=1),GO:0016310-phosphorylation(L=5),GO:0019538-protein metabolic process(L=3),GO:0036211-protein m…	NA	GO:0000166-nucleotide binding(L=3),GO:0001882-nucleoside binding(L=3),GO:0001883-purine nucleoside binding(L=4),GO:0003674-molecular_function(L=0),GO:0003824-catalytic activity(L=1),GO:0004672-protein kinase activity(L=5),GO:0005488-binding(L=1),GO:0005524-ATP binding(L=7),GO:0016301-kinase activity(L=4),GO:0016740-transferase activity(L=2),GO:0016772-transferase activity, transferring phosphorus…	NO
10254	Nippo_chrIV.g11706	1.97535	-1.30848	1.17614	-1.11252	0.265916	0.999539	2.13447	1.28472	1.16459	2.19644	0	0	13.98	4.38278	0	3.43272	1.07831	0	0	3.92684	0	0	0	NA	SEG: 0.13 (90/696)	NA	NA	NA	NA	NA	NA	NA	NA	NO
16070	Nippo_chrX.g16071	4.39581	-1.30831	0.628718	-2.08091	0.037442	0.941037	1.15942	4.42699	3.00979	2.38621	5.63189	9.41169	18.6905	3.57091	6.3737	1.86464	1.85787	5.08005	0	0.676568	3.22572	2.12819	5.2346	NA	NA	NA	Glycogen_syn [PF05693.16]	Glycogen synthase [IPR008631]	Glycogen synthase	50041514910	GO:0000271-polysaccharide biosynthetic process(L=5),GO:0002119-nematode larval development(L=5),GO:0002164-larval development(L=4),GO:0005975-carbohydrate metabolic process(L=3),GO:0005976-polysaccharide metabolic process(L=4),GO:0005977-glycogen metabolic process(L=4),GO:0005978-glycogen biosynthetic process(L=5),GO:0006073-cellular glucan metabolic process(L=5),GO:0006091-generation of precurso…	NA	GO:0003674-molecular_function(L=0),GO:0003824-catalytic activity(L=1),GO:0004373-glycogen (starch) synthase activity(L=6),GO:0008194-UDP-glycosyltransferase activity(L=4),GO:0016740-transferase activity(L=2),GO:0016757-transferase activity, transferring glycosyl groups(L=3),GO:0016758-transferase activity, transferring hexosyl groups(L=4),GO:0035251-UDP-glucosyltransferase activity(L=5),GO:004652…	NO
4207	Nippo_chrII.g4207	1.26951	-1.30668	0.970463	-1.34645	0.178157	0.999539	5.21738	2.2135	2.00653	0	0.938649	1.71122	1.16816	2.38061	0	0.932319	0.928933	2.03202	2.05235	0	0	0	0	SigP	NA	NA	NA	NA	NA	NA	NA	NA	NA	NO
4488	Nippo_chrII.g4488	2.75671	-1.30585	0.735672	-1.77504	0.0758911	0.999539	2.31883	6.64049	3.00979	8.35172	0.938649	0.855608	4.67264	1.1903	6.3737	0	0.928933	0	3.07853	1.35314	3.22572	0	3.92595	NA	SEG: 0.18 (30/163)	NCoils: 0.17 (28/163)	NA	NA	NA	NA	NA	NA	NA	NO
10898	Nippo_chrIV.g9142	1.12784	-1.30355	1.43019	-0.911451	0.362058	0.999539	0	0	0	2.62699	4.13346	0	0	7.48809	0	1.0264	0	1.11853	0	1.59608	1.18374	0	0	NA	NA	NA	Branch [PF02485.24]	Glycosyl transferase, family 14 [IPR003406]	Core-2/I-Branching enzyme	NA	GO:0008150-biological_process(L=0),GO:0008152-metabolic process(L=1),	GO:0005575-cellular_component(L=0),GO:0016020-membrane(L=1),GO:0016021-integral component of membrane(L=4),GO:0031224-intrinsic component of membrane(L=3),GO:0044425-membrane part(L=2),	GO:0003674-molecular_function(L=0),GO:0003824-catalytic activity(L=1),GO:0008194-UDP-glycosyltransferase activity(L=4),GO:0008375-acetylglucosaminyltransferase activity(L=5),GO:0016740-transferase activity(L=2),GO:0016757-transferase activity, transferring glycosyl groups(L=3),GO:0016758-transferase activity, transferring hexosyl groups(L=4),	NO
629	Nippo_chrI.g1564	1.56691	-1.30247	1.00814	-1.29195	0.196374	0.999539	0.579709	0	1.00326	1.1931	3.7546	0.855608	0	5.95152	6.3737	1.86464	1.85787	0	0	0	1.07524	2.12819	0	TM(4x)	SEG: 0.20 (47/232)	NA	Tetraspanin [PF00335.23]	Tetraspanin, EC2 domain superfamily [IPR008952]; Tetraspanin, animals [IPR000301]; Tetraspanin/Peripherin [IPR018499]	Tetraspanin family	41425205	NA	GO:0005575-cellular_component(L=0),GO:0016020-membrane(L=1),GO:0016021-integral component of membrane(L=4),GO:0031224-intrinsic component of membrane(L=3),GO:0044425-membrane part(L=2),	NA	NO
14503	Nippo_chrV.g14504	53.8251	-1.30196	0.413832	-3.14611	0.00165456	0.302589	69.8286	124.706	80.3793	38.1204	75.863	38.5113	29.3257	128.572	87.6981	23.4051	8.39524	5.05715	65.78	47.4936	45.1692	24.5762	22.1468	NA	SEG: 0.25 (123/495)	NCoils: 0.06 (28/491); 0.06 (28/495)	NA	Zinc finger C2H2-type [IPR013087]	ZnF_C2H2	NA	NA	NA	NA	NO
14429	Nippo_chrV.g14430	1.95997	-1.3006	0.976461	-1.33195	0.182876	0.999539	0	2.2135	2.00653	4.77241	0.938649	0.855608	0	1.1903	12.7474	0	1.85787	0	1.02618	2.0297	0	1.0641	2.6173	NA	SEG: 0.02 (9/379)	NA	NA	NA	NA	NA	NA	NA	NA	NO
4776	Nippo_chrII.g4776	4.2906	-1.30054	0.686771	-1.89371	0.0582642	0.999539	15.7561	5.37156	3.89544	2.31627	0.911139	1.66106	18.7703	2.31084	2.47476	1.80999	0.901707	1.97247	2.90559	3.94043	0	4.13164	3.81089	NA	SEG: 0.15 (64/436)	NA	PDZ_6 [PF17820.4]	Uncharacterized protein T15H9.4-like [IPR040264]	NA	NA	NA	NA	NA	NO
3202	Nippo_chrII.g3202	0.488844	-1.29891	1.7568	-0.739365	0.459685	0.999539	1.73913	0	0	0	0	3.42243	0	1.1903	0	0.932319	0	0	1.02618	0	0	0	0	NA	SEG: 0.02 (12/538)	NA	Ank [PF00023.33]; Ank_2 [PF12796.10]; Ank_4 [PF13637.9]; Ank_5 [PF13857.9]; Patatin [PF01734.25]	Acyl transferase/acyl hydrolase/lysophospholipase [IPR016035]; Ankyrin repeat [IPR002110]; Ankyrin repeat-containing domain superfamily [IPR036770]; Patatin-like phospholipase domain [IPR002641]	Patatin-like phospholipase	NA	GO:0006629-lipid metabolic process(L=3),GO:0008150-biological_process(L=0),GO:0008152-metabolic process(L=1),GO:0044238-primary metabolic process(L=2),GO:0044710-single-organism metabolic process(L=2),GO:0071704-organic substance metabolic process(L=2),	NA	GO:0003674-molecular_function(L=0),GO:0003824-catalytic activity(L=1),GO:0016787-hydrolase activity(L=2),	NO
10171	Nippo_chrIV.g11623	0.837705	-1.29891	2.08163	-0.623985	0.532637	0.999539	0.579709	0	0	0	0	0	0	0	10.1979	0	2.7868	0	0	0.676568	0	0	0	NA	NA	NA	PK_Tyr_Ser-Thr [PF07714.20]; Pkinase [PF00069.28]	Protein kinase domain [IPR000719]; Protein kinase, ATP binding site [IPR017441]; Protein kinase-like domain superfamily [IPR011009]; Serine/threonine-protein kinase, active site [IPR008271]	STYKc	NA	GO:0000003-reproduction(L=1),GO:0003006-developmental process involved in reproduction(L=2),GO:0006464-cellular protein modification process(L=5),GO:0006468-protein phosphorylation(L=6),GO:0006793-phosphorus metabolic process(L=3),GO:0006796-phosphate-containing compound metabolic process(L=4),GO:0007049-cell cycle(L=3),GO:0007275-multicellular organism development(L=3),GO:0007346-regulation of m…	NA	GO:0000166-nucleotide binding(L=3),GO:0001882-nucleoside binding(L=3),GO:0001883-purine nucleoside binding(L=4),GO:0003674-molecular_function(L=0),GO:0003824-catalytic activity(L=1),GO:0004672-protein kinase activity(L=5),GO:0004674-protein serine/threonine kinase activity(L=6),GO:0005488-binding(L=1),GO:0005524-ATP binding(L=7),GO:0016301-kinase activity(L=4),GO:0016740-transferase activity(L=2)…	NO
10825	Nippo_chrIV.g9069	0.517202	-1.29786	1.81002	-0.71704	0.47335	0.999539	0	4.42699	0	1.1931	0	0	1.16816	0	0	0	0.928933	0	0	0	1.07524	0	0	SigP	SEG: 0.04 (18/401)	NCoils: 0.05 (21/401)	Thioredoxin [PF00085.23]; Thioredoxin_6 [PF13848.9]	Thioredoxin domain [IPR013766]; Thioredoxin-like superfamily [IPR036249]	Thioredoxin	NA	GO:0008150-biological_process(L=0),GO:0009987-cellular process(L=1),GO:0019725-cellular homeostasis(L=3),GO:0042592-homeostatic process(L=3),GO:0044699-single-organism process(L=1),GO:0044763-single-organism cellular process(L=2),GO:0045454-cell redox homeostasis(L=4),GO:0050789-regulation of biological process(L=2),GO:0050794-regulation of cellular process(L=3),GO:0065007-biological regulation(L…	NA	NA	NO
12961	Nippo_chrV.g12962	22.042	-1.29759	0.755515	-1.71749	0.0858892	0.999539	46.9564	16.6012	11.0359	4.77241	37.546	25.6682	1.16816	9.52244	122.375	267.575	8.36039	1.01601	5.13088	29.0924	36.5581	2.12819	0	SigP	SEG: 0.09 (14/152)	NA	NA	NA	NA	NA	NA	NA	NA	NO
3499	Nippo_chrII.g3499	18.2047	-1.29697	0.470834	-2.75462	0.00587595	0.469821	12.5553	21.0936	28.7585	13.4369	7.31853	37.0615	22.3235	19.5925	64.9607	0.807686	5.63327	19.416	16.3418	8.79187	10.2739	16.9457	4.16805	TM(1x)	SEG: 0.07 (12/168)	NA	p450 [PF00067.25]	Cytochrome P450 [IPR001128]; Cytochrome P450 superfamily [IPR036396]; Cytochrome P450, E-class, group I [IPR002401]; Cytochrome P450, conserved site [IPR017972]	Cytochrome P450	NA	GO:0002119-nematode larval development(L=5),GO:0002164-larval development(L=4),GO:0007154-cell communication(L=2),GO:0007267-cell-cell signaling(L=3),GO:0007275-multicellular organism development(L=3),GO:0008150-biological_process(L=0),GO:0008152-metabolic process(L=1),GO:0009791-post-embryonic development(L=4),GO:0009987-cellular process(L=1),GO:0023052-signaling(L=1),GO:0030334-regulation of ce…	GO:0005575-cellular_component(L=0),GO:0005622-intracellular(L=3),GO:0005623-cell(L=1),GO:0005737-cytoplasm(L=4),GO:0016020-membrane(L=1),GO:0016021-integral component of membrane(L=4),GO:0031224-intrinsic component of membrane(L=3),GO:0043025-neuronal cell body(L=4),GO:0044297-cell body(L=3),GO:0044424-intracellular part(L=3),GO:0044425-membrane part(L=2),GO:0044444-cytoplasmic part(L=4),GO:00444…	GO:0003674-molecular_function(L=0),GO:0003824-catalytic activity(L=1),GO:0004497-monooxygenase activity(L=3),GO:0005488-binding(L=1),GO:0005506-iron ion binding(L=6),GO:0009055-electron carrier activity(L=1),GO:0016491-oxidoreductase activity(L=2),GO:0016705-oxidoreductase activity, acting on paired donors, with incorporation or reduction of molecular oxygen(L=3),GO:0020037-heme binding(L=4),GO:0…	NO
14465	Nippo_chrV.g14466	0.520835	-1.29655	1.80808	-0.717087	0.47332	0.999539	0.579709	0	0	0	0	0	0	1.1903	5.09896	0	0	0	0	0.676568	0	0	1.30865	NA	SEG: 0.16 (13/80)	NA	NA	NA	NA	NA	NA	NA	NA	NO
9188	Nippo_chrIV.g10640	0.873251	-1.29424	1.38544	-0.934175	0.350214	0.999539	0	2.2135	2.00653	0	1.8773	0	0	3.57091	1.27474	0	0	0	0	0.676568	3.22572	0	0	NA	SEG: 0.27 (105/386)	NCoils: 0.28 (109/386)	NA	NA	NA	NA	NA	NA	NA	NO
6109	Nippo_chrIII.g6109	50.9726	-1.29263	0.53941	-2.39638	0.0165579	0.703546	8.59357	80.1171	44.9136	83.3792	22.8595	32.6147	82.5847	159.685	121.087	65.3809	16.7213	5.52949	25.1316	2.14916	43.2638	46.1956	26.3277	SigP; TM(1x)	NA	NA	GST_C [PF00043.28]; GST_C_2 [PF13410.9]; GST_C_3 [PF14497.9]; GST_C_6 [PF17171.7]; GST_N_4 [PF17172.7]	FAX/IsoI-like [IPR026928]; Glutathione S-transferase, C-terminal domain superfamily [IPR036282]; Glutathione S-transferase, C-terminal-like [IPR010987]; Glutathione transferase family [IPR040079]; Metaxin, glutathione S-transferase domain [IPR033468]; Thioredoxin-like fold [IPR012336]; Thioredoxin-like superfamily [IPR036249]	Glutathione S-transferase, C-terminal domain	NA	GO:0008150-biological_process(L=0),GO:0019222-regulation of metabolic process(L=3),GO:0031323-regulation of cellular metabolic process(L=4),GO:0031399-regulation of protein modification process(L=6),GO:0032268-regulation of cellular protein metabolic process(L=5),GO:0050789-regulation of biological process(L=2),GO:0050794-regulation of cellular process(L=3),GO:0051246-regulation of protein metabo…	GO:0005575-cellular_component(L=0),GO:0016020-membrane(L=1),GO:0016021-integral component of membrane(L=4),GO:0031224-intrinsic component of membrane(L=3),GO:0044425-membrane part(L=2),	NA	NO
7128	Nippo_chrIII.g7128	0.496485	-1.28991	1.29214	-0.998273	0.318147	0.999539	1.15942	1.10675	0	1.1931	0.938649	0.855608	0	1.1903	0	0.932319	0	0	0	0	0	1.0641	0	TM(1x)	SEG: 0.10 (33/323)	NA	PK_Tyr_Ser-Thr [PF07714.20]; Pkinase [PF00069.28]	Protein kinase domain [IPR000719]; Protein kinase-like domain superfamily [IPR011009]; Serine-threonine/tyrosine-protein kinase, catalytic domain [IPR001245]	STYKc	NA	GO:0006464-cellular protein modification process(L=5),GO:0006468-protein phosphorylation(L=6),GO:0006793-phosphorus metabolic process(L=3),GO:0006796-phosphate-containing compound metabolic process(L=4),GO:0008150-biological_process(L=0),GO:0008152-metabolic process(L=1),GO:0009987-cellular process(L=1),GO:0016310-phosphorylation(L=5),GO:0019538-protein metabolic process(L=3),GO:0036211-protein m…	GO:0005575-cellular_component(L=0),GO:0016020-membrane(L=1),GO:0016021-integral component of membrane(L=4),GO:0031224-intrinsic component of membrane(L=3),GO:0044425-membrane part(L=2),	GO:0000166-nucleotide binding(L=3),GO:0001882-nucleoside binding(L=3),GO:0001883-purine nucleoside binding(L=4),GO:0003674-molecular_function(L=0),GO:0003824-catalytic activity(L=1),GO:0004672-protein kinase activity(L=5),GO:0004713-protein tyrosine kinase activity(L=6),GO:0005488-binding(L=1),GO:0005524-ATP binding(L=7),GO:0016301-kinase activity(L=4),GO:0016740-transferase activity(L=2),GO:0016…	NO
13857	Nippo_chrV.g13858	1.47324	-1.28819	0.955962	-1.34753	0.17781	0.999539	4.63767	2.2135	2.00653	7.15862	0	0	1.16816	1.1903	0	0.932319	0.928933	1.01601	2.05235	0.676568	0	1.0641	0	NA	NA	NA	NA	NA	NA	NA	NA	NA	NA	NO
2420	Nippo_chrI.g672	0.201505	-1.28748	3.05233	-0.421801	0.67317	0.999539	2.31883	1.10675	0	0	0	0	0	0	0	0	0	0	0	0	0	0	0	SigP	NA	NA	NA	Thrombospondin type-1 (TSP1) repeat [IPR000884]	TSP1	NA	GO:0007154-cell communication(L=2),GO:0007165-signal transduction(L=3),GO:0008150-biological_process(L=0),GO:0009987-cellular process(L=1),GO:0023052-signaling(L=1),GO:0044699-single-organism process(L=1),GO:0044700-single organism signaling(L=2),GO:0044763-single-organism cellular process(L=2),GO:0050789-regulation of biological process(L=2),GO:0050794-regulation of cellular process(L=3),GO:0050…	GO:0005575-cellular_component(L=0),GO:0016020-membrane(L=1),	GO:0003674-molecular_function(L=0),GO:0004871-signal transducer activity(L=1),GO:0060089-molecular transducer activity(L=1),	NO
4668	Nippo_chrII.g4668	0.20642	-1.28748	3.05233	-0.421801	0.67317	0.999539	2.31883	0	0	0	0	0	0	1.1903	0	0	0	0	0	0	0	0	0	SigP+TM(1x)	SEG: 0.09 (55/624)	NA	Recep_L_domain [PF01030.27]	Receptor L-domain [IPR000494]; Receptor L-domain superfamily [IPR036941]	Receptor L domain	NA	NA	GO:0005575-cellular_component(L=0),GO:0016020-membrane(L=1),	NA	NO
14170	Nippo_chrV.g14171	0.693545	-1.28581	1.54194	-0.833886	0.404345	0.999539	0	0	1.00326	2.38621	0	1.71122	2.33632	0	1.27474	0	0	0	3.07853	0	0	0	0	SigP; TM(1x)	NA	NA	NA	NA	NA	NA	NA	NA	NA	NO
11733	Nippo_chrIV.g9977	1.51307	-1.28537	0.934034	-1.37615	0.168775	0.999539	1.26733	1.20975	2.19328	0	4.10404	0.93524	2.55376	2.60218	4.18014	4.07636	0.381505	0	0	2.21861	0	0	0	SigP+TM(1x); SigP+TM(2x)	SEG: 0.03 (13/378)	NA	NA	NA	NA	NA	NA	NA	NA	NO
15682	Nippo_chrX.g15683	0.362961	-1.2832	1.60768	-0.798167	0.424774	0.999539	0.579709	1.10675	0	1.1931	0	0	1.16816	1.1903	0	0.932319	0	0	0	0	0	0	0	NA	SEG: 0.20 (26/130)	NA	ShK [PF01549.27]	ShKT domain [IPR003582]	Common central domain of tyrosinase	NA	GO:0008150-biological_process(L=0),GO:0008152-metabolic process(L=1),GO:0044710-single-organism metabolic process(L=2),GO:0055114-oxidation-reduction process(L=3),	NA	GO:0003674-molecular_function(L=0),GO:0003824-catalytic activity(L=1),GO:0005488-binding(L=1),GO:0016491-oxidoreductase activity(L=2),GO:0043167-ion binding(L=2),GO:0043169-cation binding(L=3),GO:0046872-metal ion binding(L=4),	NO
16414	Nippo_chrX.g16415	1.54778	-1.282	0.990977	-1.29367	0.19578	0.999539	2.89854	4.42699	2.00653	2.38621	1.8773	0.855608	4.67264	0	0	3.72927	0	0	0	0	2.15048	0	1.30865	NA	NA	NA	NA	Phospholipase A2 domain superfamily [IPR036444]	NA	NA	GO:0006629-lipid metabolic process(L=3),GO:0006644-phospholipid metabolic process(L=4),GO:0006793-phosphorus metabolic process(L=3),GO:0006796-phosphate-containing compound metabolic process(L=4),GO:0008150-biological_process(L=0),GO:0008152-metabolic process(L=1),GO:0009056-catabolic process(L=2),GO:0009987-cellular process(L=1),GO:0016042-lipid catabolic process(L=4),GO:0019637-organophosphate …	GO:0005575-cellular_component(L=0),GO:0016020-membrane(L=1),GO:0016021-integral component of membrane(L=4),GO:0031224-intrinsic component of membrane(L=3),GO:0044425-membrane part(L=2),	GO:0003674-molecular_function(L=0),GO:0003824-catalytic activity(L=1),GO:0004620-phospholipase activity(L=5),GO:0004623-phospholipase A2 activity(L=5),GO:0016298-lipase activity(L=4),GO:0016787-hydrolase activity(L=2),GO:0016788-hydrolase activity, acting on ester bonds(L=3),GO:0052689-carboxylic ester hydrolase activity(L=4),	NO
7198	Nippo_chrIII.g7198	0.888767	-1.28192	1.25403	-1.02224	0.306667	0.999539	1.73913	2.2135	0	3.57931	0	0	2.33632	0	1.27474	1.86464	0	0	1.02618	0	1.07524	0	0	TM(1x)	SEG: 0.09 (16/171)	NA	NA	NA	NA	NA	NA	GO:0005575-cellular_component(L=0),GO:0016020-membrane(L=1),GO:0016021-integral component of membrane(L=4),GO:0031224-intrinsic component of membrane(L=3),GO:0044425-membrane part(L=2),	NA	NO
2093	Nippo_chrI.g378	8.47547	-1.28144	0.579671	-2.21063	0.0270613	0.842536	7.38799	7.59487	10.8188	1.26009	4.95674	12.5817	14.8049	33.8399	12.4967	0	4.55331	0	5.02996	9.28566	4.21637	8.34534	6.91062	TM(1x)	SEG: 0.16 (69/436)	NA	Col_cuticle_N [PF01484.20]; PK_Tyr_Ser-Thr [PF07714.20]; Pkinase [PF00069.28]	Nematode cuticle collagen, N-terminal [IPR002486]; Protein kinase domain [IPR000719]; Protein kinase, ATP binding site [IPR017441]; Protein kinase-like domain superfamily [IPR011009]	phosphotransferase activity, alcohol group as acceptor	NA	GO:0006464-cellular protein modification process(L=5),GO:0006468-protein phosphorylation(L=6),GO:0006793-phosphorus metabolic process(L=3),GO:0006796-phosphate-containing compound metabolic process(L=4),GO:0008150-biological_process(L=0),GO:0008152-metabolic process(L=1),GO:0009987-cellular process(L=1),GO:0016310-phosphorylation(L=5),GO:0019538-protein metabolic process(L=3),GO:0036211-protein m…	NA	GO:0000166-nucleotide binding(L=3),GO:0001882-nucleoside binding(L=3),GO:0001883-purine nucleoside binding(L=4),GO:0003674-molecular_function(L=0),GO:0003824-catalytic activity(L=1),GO:0004672-protein kinase activity(L=5),GO:0005488-binding(L=1),GO:0005524-ATP binding(L=7),GO:0016301-kinase activity(L=4),GO:0016740-transferase activity(L=2),GO:0016772-transferase activity, transferring phosphorus…	NO
10792	Nippo_chrIV.g9036	0.50847	-1.28122	2.02614	-0.632344	0.527162	0.999539	2.89854	0	0	0	0	0	3.50448	0	0	0.932319	0	0	0	0	0	0	1.30865	NA	SEG: 0.03 (12/383)	NA	PK_Tyr_Ser-Thr [PF07714.20]; Pkinase [PF00069.28]	Protein kinase domain [IPR000719]; Protein kinase, ATP binding site [IPR017441]; Protein kinase-like domain superfamily [IPR011009]	STYKc	NA	GO:0006464-cellular protein modification process(L=5),GO:0006468-protein phosphorylation(L=6),GO:0006793-phosphorus metabolic process(L=3),GO:0006796-phosphate-containing compound metabolic process(L=4),GO:0008150-biological_process(L=0),GO:0008152-metabolic process(L=1),GO:0009987-cellular process(L=1),GO:0016310-phosphorylation(L=5),GO:0019538-protein metabolic process(L=3),GO:0036211-protein m…	NA	GO:0000166-nucleotide binding(L=3),GO:0001882-nucleoside binding(L=3),GO:0001883-purine nucleoside binding(L=4),GO:0003674-molecular_function(L=0),GO:0003824-catalytic activity(L=1),GO:0004672-protein kinase activity(L=5),GO:0005488-binding(L=1),GO:0005524-ATP binding(L=7),GO:0016301-kinase activity(L=4),GO:0016740-transferase activity(L=2),GO:0016772-transferase activity, transferring phosphorus…	NO
3002	Nippo_chrII.g3002	1.07697	-1.27998	1.13198	-1.13075	0.258161	0.999539	2.31883	0	0	2.38621	3.7546	3.42243	0	0	1.27474	0	0	1.01601	0	0.676568	2.15048	0	1.30865	SigP	SEG: 0.22 (22/102)	NCoils: 0.21 (21/102)	NA	NA	NA	NA	NA	NA	NA	NO
752	Nippo_chrI.g1675	1.63329	-1.27776	0.907719	-1.40766	0.159231	0.999539	1.15942	3.32025	7.02284	0	2.81595	2.56682	0	3.57091	0	0.932319	1.85787	1.01601	0	1.35314	2.15048	0	0	NA	SEG: 0.01 (12/1275)	NA	DUF5641 [PF18701.4]; Integrase_H2C2 [PF17921.4]; Peptidase_A17 [PF05380.16]; rve [PF00665.29]	DNA/RNA polymerase superfamily [IPR043502]; Domain of unknown function DUF5641 [IPR040676]; Integrase zinc-binding domain [IPR041588]; Integrase, catalytic core [IPR001584]; Retrotransposon, Pao [IPR008042]; Reverse transcriptase/Diguanylate cyclase domain [IPR043128]; Ribonuclease H superfamily [IPR036397]; Ribonuclease H-like superfamily [IPR012337]	Integrase core domain	NA	GO:0006139-nucleobase-containing compound metabolic process(L=3),GO:0006259-DNA metabolic process(L=4),GO:0006260-DNA replication(L=5),GO:0006278-RNA-dependent DNA biosynthetic process(L=7),GO:0006725-cellular aromatic compound metabolic process(L=3),GO:0006807-nitrogen compound metabolic process(L=2),GO:0008150-biological_process(L=0),GO:0008152-metabolic process(L=1),GO:0009058-biosynthetic pro…	NA	GO:0003674-molecular_function(L=0),GO:0003676-nucleic acid binding(L=3),GO:0003723-RNA binding(L=4),GO:0003824-catalytic activity(L=1),GO:0003964-RNA-directed DNA polymerase activity(L=6),GO:0005488-binding(L=1),GO:0016740-transferase activity(L=2),GO:0016772-transferase activity, transferring phosphorus-containing groups(L=3),GO:0016779-nucleotidyltransferase activity(L=4),GO:0034061-DNA polymer…	NO
12619	Nippo_chrV.g12620	0.238119	-1.27775	2.21816	-0.576041	0.564588	0.999539	0.579709	0	1.00326	0	0	0	0	1.1903	1.27474	0	0	0	0	0	0	0	0	TM(1x)	NA	NA	Galactosyl_T [PF01762.24]	Glycosyl transferase, family 31 [IPR002659]	Galactosyltransferase	51	GO:0005975-carbohydrate metabolic process(L=3),GO:0006464-cellular protein modification process(L=5),GO:0006486-protein glycosylation(L=6),GO:0008150-biological_process(L=0),GO:0008152-metabolic process(L=1),GO:0009058-biosynthetic process(L=2),GO:0009059-macromolecule biosynthetic process(L=4),GO:0009100-glycoprotein metabolic process(L=4),GO:0009101-glycoprotein biosynthetic process(L=5),GO:000…	GO:0005575-cellular_component(L=0),GO:0005622-intracellular(L=3),GO:0005623-cell(L=1),GO:0005737-cytoplasm(L=4),GO:0005794-Golgi apparatus(L=4),GO:0016020-membrane(L=1),GO:0016021-integral component of membrane(L=4),GO:0031224-intrinsic component of membrane(L=3),GO:0043226-organelle(L=1),GO:0043227-membrane-bounded organelle(L=2),GO:0043229-intracellular organelle(L=3),GO:0043231-intracellular m…	GO:0003674-molecular_function(L=0),GO:0003824-catalytic activity(L=1),GO:0008378-galactosyltransferase activity(L=5),GO:0016740-transferase activity(L=2),GO:0016757-transferase activity, transferring glycosyl groups(L=3),GO:0016758-transferase activity, transferring hexosyl groups(L=4),	NO
11719	Nippo_chrIV.g9963	0.229403	-1.2777	2.23706	-0.571151	0.567897	0.999539	0.579709	1.10675	0	0	0.938649	0	0	0	1.27474	0	0	0	0	0	0	0	0	NA	NA	NA	PK_Tyr_Ser-Thr [PF07714.20]; Pkinase [PF00069.28]; SH2 [PF00017.27]	Fes/Fps/Fer, SH2 domain [IPR035849]; Protein kinase domain [IPR000719]; Protein kinase-like domain superfamily [IPR011009]; SH2 domain [IPR000980]; SH2 domain superfamily [IPR036860]; Serine-threonine/tyrosine-protein kinase, catalytic domain [IPR001245]	phosphotransferase activity, alcohol group as acceptor	NA	GO:0006464-cellular protein modification process(L=5),GO:0006468-protein phosphorylation(L=6),GO:0006793-phosphorus metabolic process(L=3),GO:0006796-phosphate-containing compound metabolic process(L=4),GO:0008150-biological_process(L=0),GO:0008152-metabolic process(L=1),GO:0009987-cellular process(L=1),GO:0016310-phosphorylation(L=5),GO:0019538-protein metabolic process(L=3),GO:0036211-protein m…	NA	GO:0000166-nucleotide binding(L=3),GO:0001882-nucleoside binding(L=3),GO:0001883-purine nucleoside binding(L=4),GO:0003674-molecular_function(L=0),GO:0003824-catalytic activity(L=1),GO:0004672-protein kinase activity(L=5),GO:0004713-protein tyrosine kinase activity(L=6),GO:0005488-binding(L=1),GO:0005524-ATP binding(L=7),GO:0016301-kinase activity(L=4),GO:0016740-transferase activity(L=2),GO:0016…	NO
16120	Nippo_chrX.g16121	0.631582	-1.27701	1.39515	-0.915324	0.360022	0.999539	2.83194	0	0	0	2.29276	0	0	0.987267	1.55683	0	0	0	0.455356	0	1.31316	1.29959	0	TM(1x)	SEG: 0.06 (14/251)	NA	AMP-binding [PF00501.31]; AMP-binding_C [PF13193.9]	AMP-binding enzyme, C-terminal domain [IPR025110]; AMP-binding enzyme, C-terminal domain superfamily [IPR045851]; AMP-binding, conserved site [IPR020845]; AMP-dependent synthetase/ligase [IPR000873]; ANL, N-terminal domain [IPR042099]	AMP-binding enzyme	NA	GO:0003008-system process(L=2),GO:0007600-sensory perception(L=4),GO:0008150-biological_process(L=0),GO:0008152-metabolic process(L=1),GO:0009581-detection of external stimulus(L=3),GO:0009582-detection of abiotic stimulus(L=3),GO:0009605-response to external stimulus(L=2),GO:0009612-response to mechanical stimulus(L=3),GO:0009628-response to abiotic stimulus(L=2),GO:0032501-multicellular organis…	GO:0005575-cellular_component(L=0),GO:0005623-cell(L=1),GO:0016020-membrane(L=1),GO:0016021-integral component of membrane(L=4),GO:0031224-intrinsic component of membrane(L=3),GO:0044425-membrane part(L=2),	GO:0003674-molecular_function(L=0),GO:0003824-catalytic activity(L=1),GO:0016405-CoA-ligase activity(L=4),GO:0016874-ligase activity(L=2),GO:0016877-ligase activity, forming carbon-sulfur bonds(L=3),	NO
9637	Nippo_chrIV.g11089	0.254252	-1.27688	2.62265	-0.486865	0.626354	0.999539	0.579709	0	0	1.1931	0	0	0	0	2.54948	0	0	0	0	0	0	0	0	NA	NA	NA	Homeodomain [PF00046.32]	Homeobox domain [IPR001356]; Homeobox, conserved site [IPR017970]; Homeobox-like domain superfamily [IPR009057]	Homeobox domain	NA	GO:0006355-regulation of transcription, DNA-templated(L=7),GO:0008150-biological_process(L=0),GO:0009889-regulation of biosynthetic process(L=4),GO:0010468-regulation of gene expression(L=5),GO:0010556-regulation of macromolecule biosynthetic process(L=5),GO:0019219-regulation of nucleobase-containing compound metabolic process(L=5),GO:0019222-regulation of metabolic process(L=3),GO:0031323-regul…	GO:0005575-cellular_component(L=0),GO:0005622-intracellular(L=3),GO:0005623-cell(L=1),GO:0005634-nucleus(L=5),GO:0043226-organelle(L=1),GO:0043227-membrane-bounded organelle(L=2),GO:0043229-intracellular organelle(L=3),GO:0043231-intracellular membrane-bounded organelle(L=4),GO:0044424-intracellular part(L=3),GO:0044464-cell part(L=2),	GO:0000975-regulatory region DNA binding(L=5),GO:0000976-transcription regulatory region sequence-specific DNA binding(L=7),GO:0001067-regulatory region nucleic acid binding(L=4),GO:0001071-nucleic acid binding transcription factor activity(L=1),GO:0003674-molecular_function(L=0),GO:0003676-nucleic acid binding(L=3),GO:0003677-DNA binding(L=4),GO:0003700-transcription factor activity, sequence-sp…	NO
15453	Nippo_chrX.g15454	0.233021	-1.27678	2.67979	-0.476449	0.633754	0.999539	0.579709	2.2135	0	0	0	0	1.16816	0	0	0	0	0	0	0	0	0	0	SigP	SEG: 0.06 (22/398)	NA	NA	Cystine-knot cytokine [IPR029034]	NA	NA	NA	NA	NA	NO
3133	Nippo_chrII.g3133	0.214548	-1.2767	2.73883	-0.466146	0.641111	0.999539	0.579709	0	0	0	1.8773	0	0	1.1903	0	0	0	0	0	0	0	0	0	NA	SEG: 0.09 (47/505)	NA	NA	NA	NA	NA	NA	NA	NA	NO
3169	Nippo_chrII.g3169	0.495545	-1.2766	1.55322	-0.821901	0.411133	0.999539	0.585996	1.11875	2.85174	0	0.94883	0.864888	0	0	0	0	0	2.05406	0	0	0	0	0	SigP	NA	NA	ANF_receptor [PF01094.31]	Periplasmic binding protein-like I [IPR028082]; Receptor, ligand binding region [IPR001828]	PBPe	NA	GO:0006810-transport(L=3),GO:0006811-ion transport(L=4),GO:0007154-cell communication(L=2),GO:0007165-signal transduction(L=3),GO:0007166-cell surface receptor signaling pathway(L=4),GO:0007215-glutamate receptor signaling pathway(L=5),GO:0008150-biological_process(L=0),GO:0009987-cellular process(L=1),GO:0023052-signaling(L=1),GO:0034220-ion transmembrane transport(L=5),GO:0035235-ionotropic glu…	GO:0005575-cellular_component(L=0),GO:0005623-cell(L=1),GO:0005886-plasma membrane(L=3),GO:0016020-membrane(L=1),GO:0016021-integral component of membrane(L=4),GO:0030054-cell junction(L=1),GO:0030288-outer membrane-bounded periplasmic space(L=4),GO:0030312-external encapsulating structure(L=3),GO:0030313-cell envelope(L=4),GO:0031224-intrinsic component of membrane(L=3),GO:0031975-envelope(L=3),…	GO:0003674-molecular_function(L=0),GO:0004871-signal transducer activity(L=1),GO:0004872-receptor activity(L=2),GO:0004888-transmembrane signaling receptor activity(L=3),GO:0004970-ionotropic glutamate receptor activity(L=5),GO:0005215-transporter activity(L=1),GO:0005216-ion channel activity(L=5),GO:0005230-extracellular ligand-gated ion channel activity(L=6),GO:0005231-excitatory extracellular …	NO
251	Nippo_chrI.g1223	0.259055	-1.27631	3.05244	-0.418129	0.675853	0.999539	0.579709	0	0	0	0	0	0	0	3.82422	0	0	0	0	0	0	0	0	SigP	SEG: 0.52 (93/179)	NA	NA	NA	NA	NA	NA	NA	NA	NO
6592	Nippo_chrIII.g6592	0.229409	-1.27631	3.05244	-0.418129	0.675853	0.999539	0.579709	3.32025	0	0	0	0	0	0	0	0	0	0	0	0	0	0	0	SigP+TM(4x)	SEG: 0.03 (13/437)	NCoils: 0.06 (25/437)	Neur_chan_LBD [PF02931.26]; Neur_chan_memb [PF02932.19]	Neuronal acetylcholine receptor [IPR038050]; Neurotransmitter-gated ion-channel [IPR006201]; Neurotransmitter-gated ion-channel ligand-binding domain [IPR006202]; Neurotransmitter-gated ion-channel ligand-binding domain superfamily [IPR036734]; Neurotransmitter-gated ion-channel transmembrane domain superfamily [IPR036719]; Neurotransmitter-gated ion-channel, conserved site [IPR018000]	Neurotransmitter-gated ion-channel ligand binding domain	NA	GO:0006810-transport(L=3),GO:0006811-ion transport(L=4),GO:0008150-biological_process(L=0),GO:0009987-cellular process(L=1),GO:0034220-ion transmembrane transport(L=5),GO:0044699-single-organism process(L=1),GO:0044763-single-organism cellular process(L=2),GO:0044765-single-organism transport(L=3),GO:0051179-localization(L=1),GO:0051234-establishment of localization(L=2),GO:0055085-transmembrane …	GO:0005575-cellular_component(L=0),GO:0016020-membrane(L=1),GO:0016021-integral component of membrane(L=4),GO:0031224-intrinsic component of membrane(L=3),GO:0044425-membrane part(L=2),GO:0044456-synapse part(L=2),GO:0045202-synapse(L=1),GO:0045211-postsynaptic membrane(L=3),GO:0097060-synaptic membrane(L=2),	GO:0003674-molecular_function(L=0),GO:0005215-transporter activity(L=1),GO:0005216-ion channel activity(L=5),GO:0005230-extracellular ligand-gated ion channel activity(L=6),GO:0015075-ion transmembrane transporter activity(L=4),GO:0015267-channel activity(L=4),GO:0015276-ligand-gated ion channel activity(L=5),GO:0022803-passive transmembrane transporter activity(L=3),GO:0022834-ligand-gated chann…	NO
4400	Nippo_chrII.g4400	1.18375	-1.27579	1.38604	-0.920453	0.357336	0.999539	2.89854	0	1.00326	7.15862	0	0	0	1.1903	2.54948	0	0	0	0	2.70627	0	0	2.6173	TM(7x)	SEG: 0.06 (19/337)	NA	7TM_GPCR_Sra [PF02117.19]; 7TM_GPCR_Srab [PF10292.12]; 7TM_GPCR_Srb [PF02175.19]	7TM GPCR, serpentine receptor class ab (Srab) [IPR019408]	C. elegans Sre G protein-coupled chemoreceptor	NA	NA	GO:0005575-cellular_component(L=0),GO:0016020-membrane(L=1),GO:0016021-integral component of membrane(L=4),GO:0031224-intrinsic component of membrane(L=3),GO:0044425-membrane part(L=2),	NA	NO
8467	Nippo_chrIII.g8468	8.09824	-1.27575	0.515749	-2.47359	0.0133762	0.634633	9.85505	4.42699	7.02284	5.96552	13.1411	15.4009	12.8498	10.7127	20.3958	0	0.928933	9.14409	5.13088	0.676568	8.60191	4.25638	9.16055	NA	NA	NA	NA	NA	NA	NA	NA	NA	NA	NO
1856	Nippo_chrI.g2669	2.96755	-1.27575	0.667708	-1.91064	0.0560511	0.999539	2.89936	1.10706	4.99663	2.38685	6.57233	2.56753	8.17942	8.33459	0	1.86515	4.646	0	1.02647	1.35352	1.07554	2.12882	1.30901	SigP+TM(1x)	SEG: 0.05 (25/502)	NA	I-set [PF07679.19]; Ig_3 [PF13927.9]; LRR_1 [PF00560.36]; LRR_4 [PF12799.10]; LRR_6 [PF13516.9]; LRR_8 [PF13855.9]	Immunoglobulin subtype [IPR003599]; Immunoglobulin-like domain [IPR007110]; Immunoglobulin-like domain superfamily [IPR036179]; Immunoglobulin-like fold [IPR013783]; Leucine-rich repeat [IPR001611]; Leucine-rich repeat domain superfamily [IPR032675]; Leucine-rich repeat, typical subtype [IPR003591]	Leucine Rich Repeat	NA	NA	NA	NA	NO
383	Nippo_chrI.g1342	0.354605	-1.27335	1.81643	-0.701019	0.483291	0.999539	0	1.10675	1.00326	0	0	1.71122	0	0	1.27474	0.932319	0	0	0	0	0	0	0	NA	SEG: 0.12 (18/151)	NA	NA	NA	NA	NA	NA	NA	NA	NO
305	Nippo_chrI.g1272	15.2881	-1.27315	0.421899	-3.01766	0.00254737	0.362496	21.4492	15.4945	25.0816	48.9172	10.3251	11.1229	14.0179	32.1382	11.4727	6.52623	8.36039	0	14.3665	8.79538	7.52667	13.8332	10.4692	TM(2x)	NA	NA	DAGAT [PF03982.16]	Diacylglycerol acyltransferase [IPR007130]	Diacylglycerol acyltransferase	NA	GO:0008150-biological_process(L=0),GO:0008152-metabolic process(L=1),	GO:0005575-cellular_component(L=0),GO:0016020-membrane(L=1),GO:0016021-integral component of membrane(L=4),GO:0031224-intrinsic component of membrane(L=3),GO:0044425-membrane part(L=2),	GO:0003674-molecular_function(L=0),GO:0003824-catalytic activity(L=1),GO:0016740-transferase activity(L=2),GO:0016746-transferase activity, transferring acyl groups(L=3),GO:0016747-transferase activity, transferring acyl groups other than amino-acyl groups(L=4),	NO
2280	Nippo_chrI.g546	0.228908	-1.2723	2.23761	-0.568596	0.56963	0.999539	0.562586	0	0	0	0	0.881649	1.13366	0	1.31354	0	0	0	0	0	0	0	0	TM(4x)	NA	NA	Acyl_transf_3 [PF01757.25]	Acyltransferase 3 domain [IPR002656]	Acyltransferase family	NA	GO:0008150-biological_process(L=0),GO:0008152-metabolic process(L=1),	GO:0005575-cellular_component(L=0),GO:0016020-membrane(L=1),GO:0016021-integral component of membrane(L=4),GO:0031224-intrinsic component of membrane(L=3),GO:0044425-membrane part(L=2),	GO:0003674-molecular_function(L=0),GO:0003824-catalytic activity(L=1),GO:0016740-transferase activity(L=2),GO:0016746-transferase activity, transferring acyl groups(L=3),GO:0016747-transferase activity, transferring acyl groups other than amino-acyl groups(L=4),	NO
15724	Nippo_chrX.g15725	0.224149	-1.27137	2.70644	-0.469758	0.638528	0.999539	0.621185	2.37187	0	0	0.817486	0	0	0	0	0	0	0	0	0	0	0	0	NA	SEG: 0.12 (32/267)	NA	NA	P-loop containing nucleoside triphosphate hydrolase [IPR027417]	NA	NA	GO:0006139-nucleobase-containing compound metabolic process(L=3),GO:0006259-DNA metabolic process(L=4),GO:0006310-DNA recombination(L=5),GO:0006313-transposition, DNA-mediated(L=3),GO:0006725-cellular aromatic compound metabolic process(L=3),GO:0006807-nitrogen compound metabolic process(L=2),GO:0008150-biological_process(L=0),GO:0008152-metabolic process(L=1),GO:0009987-cellular process(L=1),GO:…	NA	GO:0003674-molecular_function(L=0),GO:0003676-nucleic acid binding(L=3),GO:0003677-DNA binding(L=4),GO:0003824-catalytic activity(L=1),GO:0004803-transposase activity(L=2),GO:0005488-binding(L=1),GO:0097159-organic cyclic compound binding(L=2),GO:1901363-heterocyclic compound binding(L=2),	NO
5215	Nippo_chrII.g5215	0.219716	-1.27071	2.26055	-0.562124	0.574031	0.999539	0.579709	1.10675	0	1.1931	0	0.855608	0	0	0	0	0	0	0	0	0	0	0	TM(1x)	NA	NA	UPF0542 [PF15086.9]	Small integral membrane protein 15 [IPR027877]	NA	NA	NA	NA	NA	NO
12717	Nippo_chrV.g12718	0.21463	-1.27067	2.27369	-0.558857	0.576259	0.999539	0.579709	0	0	0	0.938649	0.855608	0	0	1.27474	0	0	0	0	0	0	0	0	NA	SEG: 0.06 (31/493)	NA	NA	P-loop containing nucleoside triphosphate hydrolase [IPR027417]	NA	NA	NA	NA	NA	NO
12587	Nippo_chrV.g12588	0.212161	-1.27064	2.28022	-0.557246	0.577359	0.999539	0.579709	0	1.00326	0	0	0.855608	1.16816	0	0	0	0	0	0	0	0	0	0	NA	SEG: 0.22 (24/108)	NA	NA	NA	NA	NA	NA	NA	NA	NO
15362	Nippo_chrX.g15363	5.29046	-1.2705	0.731087	-1.73782	0.082243	0.999539	15.9989	4.51595	2.86356	6.08539	8.6176	0	17.8745	6.07112	3.90107	8.87022	8.5284	1.03643	2.09359	1.28739	2.19369	0	0	SigP+TM(11x); TM(13x)	SEG: 0.07 (36/537)	NA	MFS_1 [PF07690.19]; Sugar_tr [PF00083.27]	Glucose transporter GLUT [IPR045263]; MFS transporter superfamily [IPR036259]; Major facilitator superfamily domain [IPR020846]; Major facilitator, sugar transporter-like [IPR005828]	Sugar (and other) transporter	NA	GO:0006810-transport(L=3),GO:0008150-biological_process(L=0),GO:0009987-cellular process(L=1),GO:0010876-lipid localization(L=3),GO:0019915-lipid storage(L=4),GO:0033036-macromolecule localization(L=2),GO:0044699-single-organism process(L=1),GO:0044763-single-organism cellular process(L=2),GO:0044765-single-organism transport(L=3),GO:0051179-localization(L=1),GO:0051234-establishment of localizat…	GO:0005575-cellular_component(L=0),GO:0016020-membrane(L=1),GO:0016021-integral component of membrane(L=4),GO:0031224-intrinsic component of membrane(L=3),GO:0044425-membrane part(L=2),	GO:0003674-molecular_function(L=0),GO:0005215-transporter activity(L=1),GO:0022857-transmembrane transporter activity(L=2),	NO
13871	Nippo_chrV.g13872	13.3239	-1.26953	1.61037	-0.788348	0.430493	0.999539	0.579709	37.6295	0	0	94.8035	0	22.195	0	10.1979	0	0.928933	1.01601	0	12.1782	24.7305	0	22.247	SigP	NA	NA	NA	NA	NA	NA	NA	NA	NA	NO
10749	Nippo_chrIV.g8993	0.47824	-1.26906	1.57609	-0.805198	0.420705	0.999539	2.89854	1.10675	0	1.1931	0.938649	0	0	0	0	0	0.928933	0	0	0	0	1.0641	0	TM(7x)	SEG: 0.10 (39/402)	NA	7TM_GPCR_Srsx [PF10320.12]; 7tm_1 [PF00001.24]	G protein-coupled receptor, rhodopsin-like [IPR000276]; GPCR, rhodopsin-like, 7TM [IPR017452]; Neuropeptide Y receptor family [IPR000611]	7 transmembrane receptor (rhodopsin family)	NA	GO:0000003-reproduction(L=1),GO:0003008-system process(L=2),GO:0006915-apoptotic process(L=5),GO:0007154-cell communication(L=2),GO:0007165-signal transduction(L=3),GO:0007166-cell surface receptor signaling pathway(L=4),GO:0007186-G-protein coupled receptor signaling pathway(L=4),GO:0007218-neuropeptide signaling pathway(L=5),GO:0007267-cell-cell signaling(L=3),GO:0007268-chemical synaptic trans…	GO:0005575-cellular_component(L=0),GO:0005623-cell(L=1),GO:0005886-plasma membrane(L=3),GO:0016020-membrane(L=1),GO:0016021-integral component of membrane(L=4),GO:0031224-intrinsic component of membrane(L=3),GO:0044425-membrane part(L=2),GO:0044464-cell part(L=2),GO:0071944-cell periphery(L=3),	GO:0001653-peptide receptor activity(L=3),GO:0003674-molecular_function(L=0),GO:0004871-signal transducer activity(L=1),GO:0004872-receptor activity(L=2),GO:0004888-transmembrane signaling receptor activity(L=3),GO:0004930-G-protein coupled receptor activity(L=4),GO:0004983-neuropeptide Y receptor activity(L=6),GO:0004984-olfactory receptor activity(L=4),GO:0008188-neuropeptide receptor activity(…	NO
12238	Nippo_chrV.g12239	4.67626	-1.26655	0.569939	-2.22226	0.0262659	0.834253	17.0945	2.3161	7.34837	2.49682	13.2202	3.58107	4.11316	3.73644	3.36633	2.9266	3.88797	4.25242	3.22123	0.707929	3.37524	1.11342	2.73862	TM(1x); TM(2x)	NA	NA	UPF0767 [PF15990.8]	UPF0767 family [IPR031933]	NA	NA	NA	NA	NA	NO
[truncated: 15,917 more rows]
